# Supplementary material for: Deep-Manager: a versatile tool for optimal feature selection in live-cell imaging analysis
Source: Commun Biol. 2023 Mar 3;6:241. doi: 10.1038/s42003-023-04585-9 (PMC9984362; doi:10.1038/s42003-023-04585-9)
Supplement: Supplementary file 3 — Supplementary Data 1 [file 42003_2023_4585_MOESM3_ESM.zip]

Archive with 26 entries (26 files):
- Supplementary Data/Supplementary_Data_fig10.txt
- Supplementary Data/Supplementary_Data_fig11.txt
- Supplementary Data/Supplementary_Data_fig2_a.xlsx
- Supplementary Data/Supplementary_Data_fig2_b.xlsx
- Supplementary Data/Supplementary_Data_fig3_IM_ACQ1_TEST1.xls
- Supplementary Data/Supplementary_Data_fig3_IM_ACQ1_TEST2.xls
- Supplementary Data/Supplementary_Data_fig3_IM_ACQ1_TEST3.xls
- Supplementary Data/Supplementary_Data_fig3_IM_ACQ2_TEST1.xls
- Supplementary Data/Supplementary_Data_fig3_IM_ACQ2_TEST2.xls
- Supplementary Data/Supplementary_Data_fig3_IM_ACQ2_TEST3.xls
- Supplementary Data/Supplementary_Data_fig3_IM_ACQ3_TEST1.xls
- Supplementary Data/Supplementary_Data_fig3_IM_ACQ3_TEST2.xls
- Supplementary Data/Supplementary_Data_fig3_IM_ACQ3_TEST3.xls
- Supplementary Data/Supplementary_Data_fig4_IM_ACQ1_TEST1.xls
- Supplementary Data/Supplementary_Data_fig4_IM_ACQ1_TEST2.xls
- Supplementary Data/Supplementary_Data_fig4_IM_ACQ1_TEST3.xls
- Supplementary Data/Supplementary_Data_fig5_IM_ACQ2_TEST1.xls
- Supplementary Data/Supplementary_Data_fig5_IM_ACQ2_TEST2.xls
- Supplementary Data/Supplementary_Data_fig5_IM_ACQ2_TEST3.xls
- Supplementary Data/Supplementary_Data_fig6_IM_ACQ3_TEST1.xls
- Supplementary Data/Supplementary_Data_fig6_IM_ACQ3_TEST2.xls
- Supplementary Data/Supplementary_Data_fig6_IM_ACQ3_TEST3.xls
- Supplementary Data/Supplementary_Data_fig7_IM_ACQ1_densenet201_layers.txt
- Supplementary Data/Supplementary_Data_fig7_IM_ACQ1_resnet101_layers.txt
- Supplementary Data/Supplementary_Data_fig7_IM_ACQ1_vgg19_layers.txt
- Supplementary Data/Supplementary_Data_fig9.txt
