# Supplementary material for: Deep-Manager: a versatile tool for optimal feature selection in live-cell imaging analysis
Source: Commun Biol. 2023 Mar 3;6:241. doi: 10.1038/s42003-023-04585-9 (PMC9984362; doi:10.1038/s42003-023-04585-9)
Supplement: Supplementary file 3 — Supplementary Data 1 [file 42003_2023_4585_MOESM3_ESM.zip › Supplementary Data/Supplementary_Data_fig10.txt]

DM Test ACC
0.631785480706344,0.622629169391759,0.627207325049052,0.624591236102027,0.618051013734467,0.62916939175932,0.628515369522564,0.634401569653368,0.630477436232832,0.624591236102027
0.624591236102027,0.624591236102027,0.631131458469588,0.621975147155003,0.631131458469588,0.626553302812296,0.622629169391759,0.623283191628515,0.624591236102027,0.626553302812296
0.66056245912361,0.661870503597122,0.671026814911707,0.661216481360366,0.65729234793983,0.663178548070634,0.659254414650098,0.659254414650098,0.668410725964683,0.66383257030739
0.76978417266187,0.771092217135383,0.761281883584042,0.776324395029431,0.775670372792675,0.767822105951602,0.775670372792675,0.773708306082407,0.76651406147809,0.778940483976455
0.714192282537606,0.721386527141923,0.719424460431655,0.714846304774362,0.706344015696534,0.716808371484631,0.715500327011118,0.711576193590582,0.709614126880314,0.712230215827338
DM Train ACC
0.936768676867687,0.934293429342934,0.934293429342934,0.933393339333933,0.935643564356436,0.934743474347435,0.936093609360936,0.937668766876688,0.933393339333933,0.933843384338434
0.832583258325833,0.834608460846085,0.839108910891089,0.837758775877588,0.836633663366337,0.842709270927093,0.833483348334834,0.837083708370837,0.837983798379838,0.833708370837084
0.795004500450045,0.80040504050405,0.796129612961296,0.790729072907291,0.797254725472547,0.793879387938794,0.796804680468047,0.796129612961296,0.794779477947795,0.797704770477048
0.751800180018002,0.76035103510351,0.761251125112511,0.75967596759676,0.755400540054005,0.760801080108011,0.749099909990999,0.759225922592259,0.753375337533753,0.76035103510351
0.701170117011701,0.708820882088209,0.705670567056706,0.703195319531953,0.7002700270027,0.700720072007201,0.703420342034203,0.704320432043204,0.701620162016202,0.700945094509451
No FS test ACC
0.581589958158996,0.570083682008368,0.564853556485356,0.585774058577406,0.576359832635983,0.565899581589958,0.579497907949791,0.595188284518828,0.570083682008368,0.557531380753138
0.581589958158996,0.570083682008368,0.564853556485356,0.585774058577406,0.576359832635983,0.565899581589958,0.579497907949791,0.595188284518828,0.570083682008368,0.557531380753138
0.581589958158996,0.570083682008368,0.564853556485356,0.585774058577406,0.576359832635983,0.565899581589958,0.579497907949791,0.595188284518828,0.570083682008368,0.557531380753138
0.581589958158996,0.570083682008368,0.564853556485356,0.585774058577406,0.576359832635983,0.565899581589958,0.579497907949791,0.595188284518828,0.570083682008368,0.557531380753138
0.581589958158996,0.570083682008368,0.564853556485356,0.585774058577406,0.576359832635983,0.565899581589958,0.579497907949791,0.595188284518828,0.570083682008368,0.557531380753138
Fine-tuned CNN ACC
0.76965341264508,0.749944404047111,0.780989457562666,0.759858254197314,0.755057837684161,0.76068503258075,0.770110241883868,0.754174594715639,0.759553882925264,0.741032810758526
0.757616313545564,0.770335579889016,0.761225787422022,0.759742645985124,0.759728561698944,0.762980031313986,0.750931079537575,0.750489770002788,0.756407370406307,0.750480247898335
0.763796666217193,0.76965917192381,0.758801580816177,0.77482134216858,0.746053129531718,0.740323016162705,0.766853703736396,0.755758372647504,0.766137145427065,0.761743879572034
0.771773083669024,0.76246844114757,0.775450870631951,0.750249921127916,0.751933189359184,0.757936620738813,0.750409122767835,0.768510350034095,0.772217897836752,0.755432404375888
0.778564871644942,0.761882183219105,0.768135615725308,0.772230895720445,0.766699950051809,0.74505108893971,0.756453561150375,0.761721480999175,0.753739560532557,0.755556085889798
CNN + DM train ACC
0.938793879387939,0.941044104410441,0.939243924392439,0.936543654365437,0.935418541854185,0.936318631863186,0.938568856885689,0.937218721872187,0.937893789378938,0.94014401440144
0.920792079207921,0.918766876687669,0.92034203420342,0.919441944194419,0.920792079207921,0.917641764176418,0.918091809180918,0.91989198919892,0.923042304230423,0.91966696669667
0.905940594059406,0.907515751575158,0.904140414041404,0.905940594059406,0.901665166516652,0.904590459045905,0.903690369036904,0.904815481548155,0.906615661566157,0.907290729072907
0.882088208820882,0.878037803780378,0.878262826282628,0.88028802880288,0.87961296129613,0.878712871287129,0.877812781278128,0.87961296129613,0.881863186318632,0.881863186318632
0.85013501350135,0.851035103510351,0.853060306030603,0.853735373537354,0.846759675967597,0.850585058505851,0.852610261026103,0.8503600360036,0.848559855985599,0.8494599459946
CNN + DM test ACC
0.742969260954872,0.744277305428385,0.744931327665141,0.744931327665141,0.741007194244604,0.733158927403532,0.742969260954872,0.737083060824068,0.751471550032701,0.748201438848921
0.748855461085677,0.747547416612165,0.741007194244604,0.741007194244604,0.748201438848921,0.744931327665141,0.748201438848921,0.747547416612165,0.744277305428385,0.75670372792675
0.755395683453237,0.749509483322433,0.754741661216481,0.751471550032701,0.754741661216481,0.752779594506213,0.750163505559189,0.757357750163506,0.748201438848921,0.748855461085677
0.76324395029431,0.753433616742969,0.755395683453237,0.751471550032701,0.750163505559189,0.754087638979725,0.744277305428385,0.750163505559189,0.756049705689993,0.758665794637018
0.751471550032701,0.753433616742969,0.761281883584042,0.756049705689993,0.760627861347286,0.760627861347286,0.752125572269457,0.756049705689993,0.751471550032701,0.754741661216481
DM Test AUC
0.6485926,0.6468911,0.6493761,0.6497844,0.6450499,0.6528422,0.6525133,0.6626105,0.6574528,0.6515118
0.7715294,0.7698909,0.7695057,0.7755872,0.7779067,0.7760845,0.7705674,0.7692599,0.7752429,0.7784535
0.8265139,0.8302053,0.8317324,0.8322152,0.820556,0.8329253,0.8281907,0.8280331,0.8274806,0.8230482
0.8489307,0.8563769,0.8493994,0.8593746,0.8541891,0.8496746,0.8604748,0.8557711,0.8480774,0.8636251
0.8112127,0.8152304,0.8171043,0.8119349,0.8064005,0.820717,0.8149565,0.8106526,0.807317,0.8116323
DM Train AUC
0.9659261,0.964127,0.9631648,0.9642628,0.9647546,0.9646221,0.9646713,0.9664623,0.9642589,0.9648321
0.9056894,0.905865,0.9092978,0.906321,0.9077877,0.9118658,0.9045674,0.9084136,0.9088429,0.9043339
0.8705173,0.8734937,0.8711483,0.8644108,0.8739729,0.8693798,0.8692136,0.8696262,0.8706043,0.8720593
0.832771,0.8440632,0.8423735,0.8423542,0.8396907,0.8409081,0.8352614,0.8428016,0.83748,0.8406386
0.7886676,0.7930621,0.7913409,0.7911488,0.7869326,0.7873763,0.7892327,0.7903048,0.7864716,0.7861872
No FS test AUC
0.5793794,0.5660534,0.5668047,0.5910478,0.5761293,0.5748917,0.5969762,0.5965664,0.5804849,0.5565904
0.5793794,0.5660534,0.5668047,0.5910478,0.5761293,0.5748917,0.5969762,0.5965664,0.5804849,0.5565904
0.5793794,0.5660534,0.5668047,0.5910478,0.5761293,0.5748917,0.5969762,0.5965664,0.5804849,0.5565904
0.5793794,0.5660534,0.5668047,0.5910478,0.5761293,0.5748917,0.5969762,0.5965664,0.5804849,0.5565904
0.5793794,0.5660534,0.5668047,0.5910478,0.5761293,0.5748917,0.5969762,0.5965664,0.5804849,0.5565904
CNN + DM + train AUC
0.9700723,0.97207,0.9720405,0.9680455,0.9698582,0.9686892,0.9708277,0.9693229,0.9693728,0.9730064
0.9644364,0.9626849,0.9644139,0.9634689,0.9639192,0.9630173,0.9610269,0.9624335,0.9660316,0.962129
0.9540027,0.9511744,0.9521719,0.9527222,0.9506472,0.9513434,0.9498024,0.9526016,0.9521058,0.9519296
0.935295,0.9372641,0.9341245,0.9373082,0.9367387,0.9368777,0.9357416,0.9361132,0.9372135,0.9384118
0.9185726,0.9192019,0.9208574,0.9226352,0.917266,0.9176058,0.9209571,0.9183801,0.9186524,0.9201685
CNN + DM + test AUC
0.8344022,0.8315163,0.8336895,0.8376078,0.8286958,0.8267481,0.8334838,0.8313661,0.8410506,0.8392715
0.8403759,0.8385458,0.8316276,0.8389671,0.8387015,0.8426353,0.8396577,0.8423129,0.8426686,0.8453622
0.8458024,0.8499309,0.8446911,0.8442659,0.8405947,0.8464576,0.8394306,0.8486177,0.8388151,0.834644
0.8574111,0.8452703,0.848969,0.8444425,0.843978,0.8460541,0.8460979,0.8425816,0.8456791,0.8485109
0.8561249,0.8579167,0.8645606,0.8609712,0.8606603,0.8645796,0.8596178,0.8609053,0.8596911,0.8696405
