# Supplementary material for: Deep-Manager: a versatile tool for optimal feature selection in live-cell imaging analysis
Source: Commun Biol. 2023 Mar 3;6:241. doi: 10.1038/s42003-023-04585-9 (PMC9984362; doi:10.1038/s42003-023-04585-9)
Supplement: Supplementary file 3 — Supplementary Data 1 [file 42003_2023_4585_MOESM3_ESM.zip › Supplementary Data/Supplementary_Data_fig11.txt]

DM Test ACC
0.550032701111838,0.550032701111838,0.552648790058862,0.55134074558535,0.553302812295618,0.552648790058862,0.553302812295618,0.558534990189666,0.552648790058862,0.546108567691301
0.576847612818836,0.57619359058208,0.5729234793983,0.582079790712884,0.578155657292348,0.564421190320471,0.58273381294964,0.571615434924787,0.587965990843689,0.578155657292348
0.574231523871812,0.569653368214519,0.570307390451275,0.576847612818836,0.563113145846959,0.566383257030739,0.577501635055592,0.581425768476128,0.558534990189666,0.568345323741007
0.535644211903205,0.5297580117724,0.531066056245912,0.538914323086985,0.538260300850229,0.538914323086985,0.542184434270765,0.54807063440157,0.537606278613473,0.540222367560497
0.689339437540876,0.687377370830608,0.700457815565729,0.686069326357096,0.687377370830608,0.686723348593852,0.690647482014389,0.691955526487901,0.68541530412034,0.68541530412034
DM Train ACC
0.90976597659766,0.911341134113411,0.90976597659766,0.911566156615662,0.914491449144915,0.91021602160216,0.91021602160216,0.912241224122412,0.908640864086409,0.911566156615662
0.861161116111611,0.862736273627363,0.861836183618362,0.85981098109811,0.862511251125113,0.865886588658866,0.863186318631863,0.861836183618362,0.858910891089109,0.862511251125113
0.811656165616562,0.814581458145815,0.808505850585059,0.816381638163816,0.814131413141314,0.808955895589559,0.815931593159316,0.81053105310531,0.806705670567057,0.815031503150315
0.782178217821782,0.779027902790279,0.776327632763276,0.781728172817282,0.777677767776778,0.776327632763276,0.775202520252025,0.775877587758776,0.773627362736274,0.772502250225023
0.687218721872187,0.693744374437444,0.684518451845185,0.68991899189919,0.685643564356436,0.692844284428443,0.689018901890189,0.696444644464446,0.69959495949595,0.688793879387939
No FS test ACC
0.532426778242678,0.547071129707113,0.52928870292887,0.52510460251046,0.540794979079498,0.539748953974895,0.5418410041841,0.555439330543933,0.535564853556485,0.538702928870293
0.532426778242678,0.547071129707113,0.52928870292887,0.52510460251046,0.540794979079498,0.539748953974895,0.5418410041841,0.555439330543933,0.535564853556485,0.538702928870293
0.532426778242678,0.547071129707113,0.52928870292887,0.52510460251046,0.540794979079498,0.539748953974895,0.5418410041841,0.555439330543933,0.535564853556485,0.538702928870293
0.532426778242678,0.547071129707113,0.52928870292887,0.52510460251046,0.540794979079498,0.539748953974895,0.5418410041841,0.555439330543933,0.535564853556485,0.538702928870293
0.532426778242678,0.547071129707113,0.52928870292887,0.52510460251046,0.540794979079498,0.539748953974895,0.5418410041841,0.555439330543933,0.535564853556485,0.538702928870293
Fine-tuned CNN ACC
0.771749895251187,0.763768928909496,0.757433111230369,0.769034044524482,0.743511838951928,0.761778742941643,0.752381578108241,0.769795388097647,0.768491105795911,0.768963139442245
0.766811681682744,0.749061579645406,0.754579547337465,0.769694644230172,0.770647874156798,0.778064214504086,0.754482720459546,0.756403456823136,0.74831403111012,0.751235124051731
0.762969490784349,0.75760646927958,0.75890152222187,0.749540675090829,0.769355746690495,0.765044773469847,0.746426551044428,0.760674322941799,0.750857688628464,0.757551942150829
0.762825158325805,0.766872433810352,0.77903559975977,0.764471280410246,0.76029298470996,0.763893809949633,0.76070916051556,0.787451023259685,0.749249570930873,0.772494643167278
0.751377950069075,0.751110784190655,0.764743609475418,0.742023605798043,0.758186647626614,0.752265116083844,0.78504800111839,0.766188478446162,0.770749832330144,0.758037626629148
CNN + DM train ACC
0.906615661566157,0.903465346534653,0.902790279027903,0.904140414041404,0.906615661566157,0.90031503150315,0.906390639063906,0.902790279027903,0.907290729072907,0.902115211521152
0.885688568856886,0.884113411341134,0.89018901890189,0.886813681368137,0.885238523852385,0.883663366336634,0.887263726372637,0.888388838883888,0.887263726372637,0.885013501350135
0.861386138613861,0.864086408640864,0.863636363636364,0.857560756075608,0.862061206120612,0.862061206120612,0.861161116111611,0.858685868586859,0.861386138613861,0.862511251125113
0.833258325832583,0.831908190819082,0.830783078307831,0.832133213321332,0.834158415841584,0.834158415841584,0.834158415841584,0.832808280828083,0.831008100810081,0.834158415841584
0.805355535553555,0.804905490549055,0.802655265526553,0.804680468046805,0.807830783078308,0.804905490549055,0.802430243024302,0.796579657965797,0.797254725472547,0.799054905490549
CNN + DM test ACC
0.672988881621975,0.678221059516024,0.674950948332243,0.676258992805755,0.687377370830608,0.675604970568999,0.695879659908437,0.68541530412034,0.680183126226292,0.671680837148463
0.699803793328973,0.676913015042511,0.673642903858731,0.691301504251145,0.687377370830608,0.690647482014389,0.686723348593852,0.683453237410072,0.68541530412034,0.67887508175278
0.679529103989536,0.674296926095487,0.682799215173316,0.680837148463048,0.681491170699804,0.667102681491171,0.666448659254415,0.680183126226292,0.666448659254415,0.680837148463048
0.68214519293656,0.680183126226292,0.677567037279267,0.681491170699804,0.687377370830608,0.677567037279267,0.687377370830608,0.691301504251145,0.689339437540876,0.686723348593852
0.691955526487901,0.688031393067364,0.681491170699804,0.686069326357096,0.68868541530412,0.696533682145193,0.692609548724657,0.671680837148463,0.691955526487901,0.680183126226292
DM Test AUC
0.5979666,0.5885929,0.5904428,0.5914375,0.5889437,0.5885054,0.5937285,0.602372,0.5903656,0.5853477
0.6267754,0.6316369,0.618056,0.6266025,0.6194199,0.6143029,0.6240046,0.6239371,0.6341838,0.6216333
0.6168812,0.6117797,0.6140957,0.6215866,0.6100165,0.6074328,0.6176902,0.6172357,0.5997528,0.6137943
0.5879803,0.5824119,0.5883948,0.59295,0.5908664,0.5938531,0.5994114,0.6056907,0.5989205,0.5933531
0.7460984,0.7481565,0.7579484,0.7530624,0.7442576,0.7460076,0.7540347,0.7546404,0.7479144,0.7422424
DM Train AUC
0.9520347,0.9518227,0.9522918,0.951701,0.9538421,0.949814,0.9518575,0.9533974,0.9517111,0.9531323
0.9234299,0.9256082,0.9225405,0.9213095,0.9252916,0.9271829,0.9275823,0.9246245,0.9213588,0.9264989
0.8918,0.8930458,0.8883932,0.8922598,0.8927494,0.8885414,0.893141,0.8895149,0.8889922,0.8919685
0.8572618,0.855546,0.8554392,0.8561708,0.8557556,0.8530071,0.8552098,0.8535036,0.8493918,0.8510582
0.7663863,0.7741613,0.7685302,0.7698939,0.7665166,0.7701579,0.7711739,0.7748079,0.7828394,0.7702454
No FS test AUC
0.576411,0.5679503,0.5633448,0.5751984,0.585468,0.5719575,0.5843823,0.5856313,0.5705526,0.5792208
0.576411,0.5679503,0.5633448,0.5751984,0.585468,0.5719575,0.5843823,0.5856313,0.5705526,0.5792208
0.576411,0.5679503,0.5633448,0.5751984,0.585468,0.5719575,0.5843823,0.5856313,0.5705526,0.5792208
0.576411,0.5679503,0.5633448,0.5751984,0.585468,0.5719575,0.5843823,0.5856313,0.5705526,0.5792208
0.576411,0.5679503,0.5633448,0.5751984,0.585468,0.5719575,0.5843823,0.5856313,0.5705526,0.5792208
CNN + DM + train AUC
0.9477067,0.9425332,0.9479594,0.9441996,0.9464745,0.9429316,0.9456295,0.9460177,0.9466941,0.9471225
0.9310583,0.9304355,0.9363956,0.9319903,0.9314661,0.9324374,0.9315293,0.9337587,0.9330258,0.9317461
0.9132786,0.9177259,0.915113,0.9126117,0.9136526,0.9149851,0.9144565,0.9142656,0.9171556,0.9162424
0.8971936,0.8955127,0.8959826,0.8965464,0.8995023,0.8972546,0.8996584,0.8955105,0.895717,0.8982431
0.873094,0.872218,0.8718953,0.8708884,0.8734493,0.8713787,0.8711806,0.8689066,0.8657287,0.8705961
CNN + DM + test AUC
0.7377721,0.7481279,0.7409747,0.7419933,0.7576208,0.7428461,0.7605342,0.7552951,0.74943,0.7417879
0.766898,0.7388397,0.7429079,0.752499,0.7549875,0.7601568,0.7554613,0.7497841,0.7568132,0.7507974
0.7532015,0.7518222,0.7561281,0.7495911,0.7512733,0.7460765,0.7415539,0.7550451,0.7419751,0.7537608
0.7608625,0.7569456,0.7551597,0.7679264,0.7656936,0.7593341,0.7644569,0.7656345,0.7664475,0.7690871
0.773146,0.7683936,0.7600179,0.7674304,0.7717206,0.7747121,0.7752306,0.7544636,0.7699811,0.7612461
