# Supplementary material for: Deep-Manager: a versatile tool for optimal feature selection in live-cell imaging analysis
Source: Commun Biol. 2023 Mar 3;6:241. doi: 10.1038/s42003-023-04585-9 (PMC9984362; doi:10.1038/s42003-023-04585-9)
Supplement: Supplementary file 3 — Supplementary Data 1 [file 42003_2023_4585_MOESM3_ESM.zip › Supplementary Data/Supplementary_Data_fig2_a.xlsx]

## Sheet: Foglio1
0.0914652	56.5255	0.0588235	0.121569	0
0.0944095	58.3451	0.054902	0.133333	0
0.10632	65.7059	0.0627451	0.152941	0
0.0461831	28.5412	0.0313725	0.0588235	0
0.0669205	41.3569	0.0313725	0.0941176	0
0.0505933	31.2667	0.0352941	0.0588235	0
0.177067	109.427	0.054902	0.27451	0
0.0520464	32.1647	0.0392157	0.0627451	0
0.0480234	29.6784	0.0313725	0.0627451	0
0.168913	104.388	0.0745098	0.243137	0
0.048696	30.0941	0.027451	0.0509804	0
0.0499588	30.8745	0.027451	0.0627451	0
0.0709309	43.8353	0.0313725	0.0745098	0
0.0551304	34.0706	0.0313725	0.0588235	0
0.0580303	35.8627	0.0235294	0.054902	0
0.0474142	29.302	0.027451	0.0627451	0
0.0230598	14.251	0.0117647	0.027451	0
0.024862	15.3647	0.0117647	0.0313725	0
0.0511517	31.6118	0.0392157	0.0627451	0
0.0315946	19.5255	0.0156863	0.0392157	0
0.0241513	14.9255	0.0117647	0.0235294	0
0.12016	74.2588	0.0901961	0.152941	0
0.0233708	14.4431	0.0117647	0.0352941	0
0.250803	154.996	0.172549	0.313725	0
0.0237579	14.6824	0.0117647	0.0352941	0
0.0229393	14.1765	0.00784314	0.0196078	0
0.027965	17.2824	0.0117647	0.0235294	0
0.0292404	18.0706	0.0156863	0.0392157	0
0.0601751	37.1882	0.0313725	0.0784314	0
0.0278698	17.2235	0.0117647	0.0392157	0
0.0500349	30.9216	0.0117647	0.0627451	0
0.0536392	33.149	0.0156863	0.0705882	0
0.0321404	19.8627	0.0117647	0.0470588	0
0.0518751	32.0588	0.0196078	0.0588235	0
0.0373882	23.1059	0.0156863	0.0509804	0
0.0280475	17.3333	0.0196078	0.0313725	0
0.0348436	21.5333	0.0156863	0.0431373	0
0.0460118	28.4353	0.0196078	0.0627451	0
0.0388096	23.9843	0.0117647	0.0313725	0
0.0280982	17.3647	0.0117647	0.0352941	0
0.0353703	21.8588	0.0156863	0.0313725	0
0.0404531	25	0.0117647	0.054902	0
0.0554223	34.251	0.0196078	0.0509804	0
0.0365696	22.6	0.0117647	0.0431373	0
0.0311822	19.2706	0.0196078	0.0392157	0
0.0277746	17.1647	0.0156863	0.0352941	0
0.029545	18.2588	0.0156863	0.0392157	0
0.0267085	16.5059	0.0117647	0.0352941	0
0.046805	28.9255	0.0392157	0.054902	0
0.0278698	17.2235	0.0156863	0.0352941	0
0.0291579	18.0196	0.0156863	0.027451	0
0.0442477	27.3451	0.0196078	0.0627451	0
0.0545593	33.7176	0.0196078	0.0588235	0
0.0304651	18.8275	0.0156863	0.0392157	0
0.0497938	30.7725	0.0117647	0.054902	0
0.0301796	18.651	0.0196078	0.0392157	0
0.0244876	15.1333	0.0117647	0.0313725	0
0.0408973	25.2745	0.0196078	0.054902	0
0.031785	19.6431	0.0156863	0.0313725	0
0.0394759	24.3961	0.027451	0.0470588	0
0.0291262	18	0.0196078	0.0392157	0
0.0213465	13.1922	0.00784314	0.0352941	0
0.0429342	26.5333	0.0117647	0.0352941	0
0.0564947	34.9137	0.0156863	0.0352941	0
0.0311695	19.2627	0.0117647	0.0352941	0
0.0339996	21.0118	0.0196078	0.0431373	0
0.265252	163.925	0.184314	0.368627	0
0.0292658	18.0863	0.0117647	0.0313725	0
0.0300907	18.5961	0.0235294	0.0352941	0
0.0280348	17.3255	0.0156863	0.0352941	0
0.0372295	23.0078	0.0156863	0.0431373	0
0.0351672	21.7333	0.0117647	0.0313725	0
0.0296339	18.3137	0.0196078	0.0392157	0
0.0371597	22.9647	0.0235294	0.0509804	0
0.0298306	18.4353	0.0117647	0.027451	0
0.027781	17.1686	0.0117647	0.0313725	0
0.0439305	27.149	0.0235294	0.0588235	0
0.0362777	22.4196	0.0156863	0.0352941	0
0.0339996	21.0118	0.0156863	0.0313725	0
0.0380227	23.498	0.0196078	0.0470588	0
0.0311124	19.2275	0.0156863	0.0352941	0
0.0753982	46.5961	0.0313725	0.0745098	0
0.0315946	19.5255	0.0117647	0.0352941	0
0.0214544	13.2588	0.0117647	0.0313725	0
0.0269053	16.6275	0.0156863	0.0352941	0
0.0780443	48.2314	0.0509804	0.0980392	0
0.0295577	18.2667	0.0156863	0.0313725	0
0.0271654	16.7882	0.0156863	0.0313725	0
0.0333333	20.6	0.0117647	0.0509804	0
0.036246	22.4	0.0117647	0.0431373	0
0.0312583	19.3176	0.0235294	0.0392157	0
0.0315946	19.5255	0.0156863	0.0470588	0
0.0268037	16.5647	0.0156863	0.0352941	0
0.0534996	33.0627	0.0156863	0.0509804	0
0.0298686	18.4588	0.0117647	0.0352941	0
0.0480741	29.7098	0.0196078	0.0627451	0
0.0362967	22.4314	0.0156863	0.0470588	1
0.0395012	24.4118	0.0313725	0.0470588	1
0.116105	71.7529	0.054902	0.164706	1
0.0344502	21.2902	0.0235294	0.0392157	1
0.111206	68.7255	0.0901961	0.129412	1
0.0478457	29.5686	0.0235294	0.0627451	1
0.0394568	24.3843	0.0196078	0.0588235	1
0.0515578	31.8627	0.027451	0.0666667	1
0.0887747	54.8627	0.0392157	0.0941176	1
0.0427692	26.4314	0.0352941	0.0509804	1
0.0344882	21.3137	0.0235294	0.0431373	1
0.0358208	22.1373	0.0196078	0.0392157	1
0.0806143	49.8196	0.054902	0.109804	1
0.0404911	25.0235	0.027451	0.0509804	1
0.0424012	26.2039	0.0235294	0.0588235	1
0.0412272	25.4784	0.0313725	0.0470588	1
0.0365315	22.5765	0.0196078	0.0392157	1
0.0383654	23.7098	0.0235294	0.0431373	1
0.0351862	21.7451	0.0156863	0.0509804	1
0.040599	25.0902	0.0156863	0.0627451	1
0.0357827	22.1137	0.027451	0.0431373	1
0.0361508	22.3412	0.0235294	0.0470588	1
0.0412907	25.5176	0.0196078	0.054902	1
0.0501682	31.0039	0.0235294	0.0627451	1
0.0377118	23.3059	0.0235294	0.0470588	1
0.0416397	25.7333	0.0235294	0.0588235	1
0.0361064	22.3137	0.027451	0.0431373	1
0.0414113	25.5922	0.0156863	0.0470588	1
0.03643	22.5137	0.0196078	0.0470588	1
0.0349197	21.5804	0.0235294	0.0470588	1
0.0435497	26.9137	0.027451	0.0509804	1
0.0373945	23.1098	0.0235294	0.0431373	1
0.0339171	20.9608	0.0235294	0.0352941	1
0.0633416	39.1451	0.0431373	0.0784314	1
0.034907	21.5725	0.0196078	0.0313725	1
0.0386446	23.8824	0.027451	0.0431373	1
0.0368297	22.7608	0.0196078	0.0352941	1
0.0621423	38.4039	0.0313725	0.0784314	1
0.0400089	24.7255	0.0235294	0.0509804	1
0.0441018	27.2549	0.027451	0.0588235	1
0.043886	27.1216	0.0156863	0.0666667	1
0.0416143	25.7176	0.027451	0.054902	1
0.0469509	29.0157	0.0156863	0.054902	1
0.0612158	37.8314	0.0235294	0.0862745	1
0.054756	33.8392	0.0431373	0.0666667	1
0.0345517	21.3529	0.0235294	0.0431373	1
0.0372676	23.0314	0.0235294	0.0431373	1
0.0778793	48.1294	0.0392157	0.113725	1
0.0377816	23.349	0.0196078	0.0470588	1
0.0377943	23.3569	0.0196078	0.0352941	1
0.0354845	21.9294	0.0235294	0.0470588	1
0.11898	73.5294	0.0627451	0.145098	1
0.0438733	27.1137	0.027451	0.054902	1
0.0383083	23.6745	0.0196078	0.0392157	1
0.043518	26.8941	0.0196078	0.0431373	1
0.0400977	24.7804	0.0196078	0.0509804	1
0.0674789	41.702	0.027451	0.0862745	1
0.040745	25.1804	0.0235294	0.0392157	1
0.0384225	23.7451	0.0235294	0.0431373	1
0.0454534	28.0902	0.0313725	0.0588235	1
0.0360429	22.2745	0.0235294	0.0509804	1
0.0840472	51.9412	0.0392157	0.0901961	1
0.0344755	21.3059	0.0235294	0.0431373	1
0.0477315	29.498	0.0235294	0.054902	1
0.0372232	23.0039	0.0196078	0.0431373	1
0.0348499	21.5373	0.0196078	0.0392157	1
0.172657	106.702	0.0823529	0.258824	1
0.0408846	25.2667	0.027451	0.0509804	1
0.0346278	21.4	0.0196078	0.0431373	1
0.0435814	26.9333	0.0235294	0.0588235	1
0.0640713	39.5961	0.0196078	0.101961	1
0.0399518	24.6902	0.0235294	0.0431373	1
0.0518497	32.0431	0.0392157	0.0627451	1
0.039717	24.5451	0.0235294	0.0431373	1
0.0371597	22.9647	0.0196078	0.0470588	1
0.0367663	22.7216	0.0235294	0.0470588	1
0.0386827	23.9059	0.0235294	0.0392157	1
0.037972	23.4667	0.0196078	0.0431373	1
0.0670664	41.4471	0.027451	0.0941176	1
0.0463862	28.6667	0.0313725	0.0588235	1
0.0350657	21.6706	0.0196078	0.0392157	1
0.0608097	37.5804	0.0313725	0.0823529	1
0.0809633	50.0353	0.027451	0.0823529	1
0.0411828	25.451	0.0235294	0.054902	1
0.0455295	28.1373	0.027451	0.0627451	1
0.0439622	27.1686	0.027451	0.054902	1
0.0485564	30.0078	0.0313725	0.0627451	1
0.0361635	22.349	0.0196078	0.0352941	1
0.0518434	32.0392	0.0313725	0.0705882	1
0.0434672	26.8627	0.027451	0.054902	1
0.0531506	32.8471	0.0392157	0.0627451	1
0.0475665	29.3961	0.027451	0.0666667	1
0.0609493	37.6667	0.0313725	0.0745098	1
0.0358081	22.1294	0.0196078	0.0431373	1
0.0611777	37.8078	0.0235294	0.0901961	1
0.0428327	26.4706	0.027451	0.0431373	1
0.0254585	15.7333	0.0117647	0.0392157	1
0.0377752	23.3451	0.027451	0.0431373	1
0.0419824	25.9451	0.027451	0.054902	1
0.0515642	31.8667	0.0352941	0.0627451	1
0.0475284	29.3725	0.0352941	0.0588235	1
0.0816549	50.4627	0.0313725	0.0862745	1
0.05909	36.5176	0.027451	0.0666667	1
0.0396091	24.4784	0.027451	0.0509804	1
0.0405229	25.0431	0.0196078	0.054902	1
0.0400914	24.7765	0.027451	0.0509804	1
0.038321	23.6824	0.0235294	0.0509804	1
0.0465385	28.7608	0.0235294	0.0509804	1
0.113484	70.1333	0.0313725	0.160784	1
0.0393109	24.2941	0.0235294	0.0352941	1
0.0436512	26.9765	0.0235294	0.054902	1
0.0379402	23.4471	0.0196078	0.0431373	1
0.0433847	26.8118	0.0235294	0.0588235	1
0.0472746	29.2157	0.027451	0.054902	1
0.0353449	21.8431	0.0235294	0.0431373	1
0.0408655	25.2549	0.0235294	0.0588235	1
0.0905197	55.9412	0.0470588	0.117647	1
0.0403769	24.9529	0.0235294	0.0470588	1
0.0347738	21.4902	0.0235294	0.0431373	1
0.0349324	21.5882	0.0235294	0.0470588	1
0.0446221	27.5765	0.0235294	0.0392157	1
0.0524335	32.4039	0.0352941	0.0705882	1
0.0386953	23.9137	0.0235294	0.0509804	1
0.0407386	25.1765	0.0196078	0.0509804	1
0.0402119	24.851	0.027451	0.0509804	1
0.0362206	22.3843	0.0196078	0.0392157	1
0.0525414	32.4706	0.0235294	0.0509804	1
0.0497557	30.749	0.0352941	0.0627451	1
0.0444064	27.4431	0.027451	0.0588235	1
0.0379466	23.451	0.0235294	0.0509804	1
0.041976	25.9412	0.027451	0.054902	1
0.041646	25.7373	0.0196078	0.0470588	1
0.0350339	21.651	0.0235294	0.0392157	1
0.0355543	21.9725	0.0196078	0.0392157	1
0.061292	37.8784	0.0392157	0.0666667	1
0.0432261	26.7137	0.027451	0.0470588	1
0.0477441	29.5059	0.0235294	0.0509804	1
0.0469319	29.0039	0.027451	0.054902	1
0.0400406	24.7451	0.027451	0.0509804	1
0.0347167	21.4549	0.0196078	0.0392157	1
0.0363729	22.4784	0.0235294	0.0392157	1
0.0474586	29.3294	0.0352941	0.0588235	1
0.0424265	26.2196	0.0235294	0.0509804	1
0.040085	24.7725	0.0235294	0.0470588	1
0.0419824	25.9451	0.0235294	0.0431373	1
0.0674028	41.6549	0.0235294	0.0901961	1
0.0393616	24.3255	0.0235294	0.0352941	1
0.0557586	34.4588	0.0352941	0.0745098	1
0.0372803	23.0392	0.0235294	0.0431373	1
0.095685	59.1333	0.0470588	0.117647	1
0.0339362	20.9725	0.027451	0.0392157	1
0.0345009	21.3216	0.0235294	0.0431373	1
0.0447617	27.6627	0.0196078	0.0588235	1
0.0753474	46.5647	0.0509804	0.101961	1
0.0347801	21.4941	0.0235294	0.0431373	1
0.0326417	20.1725	0.0117647	0.027451	1
0.0400089	24.7255	0.0235294	0.054902	1
0.0583095	36.0353	0.0392157	0.0666667	1
0.0367092	22.6863	0.0196078	0.0431373	1
0.0487658	30.1373	0.0117647	0.0588235	1
0.0406942	25.149	0.0313725	0.0470588	1
0.0922711	57.0235	0.0352941	0.117647	1
0.0603845	37.3176	0.0235294	0.0745098	1
0.0383527	23.702	0.0156863	0.0509804	1
0.0527889	32.6235	0.0392157	0.0666667	1
0.0616981	38.1294	0.0235294	0.0627451	1
0.043334	26.7804	0.0156863	0.054902	1
0.0850435	52.5569	0.0470588	0.101961	1
0.0712545	44.0353	0.0235294	0.0666667	1
0.077524	47.9098	0.0235294	0.0901961	1
0.0619265	38.2706	0.0313725	0.0823529	1
0.0347674	21.4863	0.0156863	0.0470588	1
0.034374	21.2431	0.0196078	0.0431373	1
0.0320515	19.8078	0.0156863	0.0313725	1
0.0334476	20.6706	0.0235294	0.0392157	1
0.044711	27.6314	0.0235294	0.0627451	1
0.0433911	26.8157	0.0235294	0.054902	1
0.0366077	22.6235	0.0156863	0.0352941	1
0.0379148	23.4314	0.0196078	0.0392157	1
0.0318992	19.7137	0.0156863	0.0470588	1
0.0400723	24.7647	0.0196078	0.0392157	1
0.0410242	25.3529	0.0196078	0.0431373	1
0.0317977	19.651	0.0156863	0.0431373	1
0.0522876	32.3137	0.0196078	0.0588235	1
0.162561	100.463	0.0705882	0.247059	1
0.0298242	18.4314	0.0156863	0.0392157	1
0.0403896	24.9608	0.027451	0.0509804	1
0.0528206	32.6431	0.0392157	0.0666667	1
0.0391268	24.1804	0.0235294	0.0470588	1
0.0326036	20.149	0.0196078	0.0392157	1
0.0319246	19.7294	0.0196078	0.0392157	1
0.033327	20.5961	0.0196078	0.0392157	1
0.0406371	25.1137	0.0196078	0.054902	1
0.0368488	22.7725	0.0196078	0.0431373	1
0.036779	22.7294	0.0196078	0.0392157	1
0.0462085	28.5569	0.0235294	0.0627451	1
0.036614	22.6275	0.027451	0.0470588	1
0.040929	25.2941	0.027451	0.0470588	1
0.0685386	42.3569	0.0352941	0.0980392	1
0.0345263	21.3373	0.0235294	0.0431373	1
0.0407132	25.1608	0.0117647	0.0705882	1
0.0392918	24.2824	0.0196078	0.0509804	1
0.0392474	24.2549	0.0196078	0.0509804	1
0.0493052	30.4706	0.0352941	0.0588235	1
0.0356051	22.0039	0.0156863	0.027451	1
0.0355226	21.9529	0.0156863	0.054902	1
0.043702	27.0078	0.0196078	0.0588235	1
0.0355606	21.9765	0.0235294	0.0431373	1
0.053214	32.8863	0.0235294	0.0666667	1
0.0501745	31.0078	0.0313725	0.0588235	1
0.0411511	25.4314	0.027451	0.0509804	1
0.0610826	37.749	0.0156863	0.0862745	1
0.0345326	21.3412	0.027451	0.0431373	1
0.0582905	36.0235	0.0313725	0.0784314	1
0.0492544	30.4392	0.0313725	0.0627451	1
0.0345263	21.3373	0.0196078	0.0392157	1
0.0386002	23.8549	0.0196078	0.0431373	1
0.0876832	54.1882	0.0392157	0.0980392	1
0.0611777	37.8078	0.027451	0.0666667	1
0.0883432	54.5961	0.054902	0.121569	1
0.0350784	21.6784	0.0235294	0.0431373	1
0.0356368	22.0235	0.0196078	0.0470588	1
0.0468748	28.9686	0.0196078	0.0666667	1
0.0533029	32.9412	0.0235294	0.0705882	1
0.0504601	31.1843	0.0196078	0.054902	1
0.101828	62.9294	0.0431373	0.137255	1
0.0406942	25.149	0.0235294	0.0470588	1
0.0998096	61.6824	0.0588235	0.117647	1
0.0356939	22.0588	0.0196078	0.0431373	1
0.0923218	57.0549	0.0392157	0.0980392	1
0.0813948	50.302	0.027451	0.0862745	1
0.0394822	24.4	0.027451	0.0509804	1
0.0408338	25.2353	0.027451	0.054902	1
0.0364236	22.5098	0.0235294	0.0470588	1
0.0462339	28.5725	0.0196078	0.0666667	1
0.0813376	50.2667	0.027451	0.0823529	1
0.0599086	37.0235	0.0235294	0.0862745	1
0.0726442	44.8941	0.0392157	0.101961	1
0.0481376	29.749	0.0235294	0.054902	1
0.0515451	31.8549	0.0156863	0.0509804	1
0.147357	91.0667	0.027451	0.25098	1
0.0564503	34.8863	0.0235294	0.0509804	1
0.0672632	41.5686	0.0235294	0.0941176	1
0.0351482	21.7216	0.0196078	0.0392157	1
0.0525033	32.4471	0.0196078	0.0627451	1
0.0564059	34.8588	0.0235294	0.0705882	1
0.0797195	49.2667	0.0313725	0.101961	1
0.0404531	25	0.0313725	0.0509804	1
0.0359096	22.1922	0.0196078	0.0470588	1
0.0372803	23.0392	0.0235294	0.0470588	1
0.0409163	25.2863	0.0235294	0.054902	1
0.189136	116.886	0.0784314	0.286275	1
0.0422298	26.098	0.0196078	0.0431373	1
0.0447871	27.6784	0.027451	0.0588235	1
0.107957	66.7176	0.0392157	0.133333	1
0.0396091	24.4784	0.0196078	0.0509804	1
0.0407259	25.1686	0.0235294	0.0470588	1
0.0387525	23.949	0.0196078	0.0509804	1
0.0391776	24.2118	0.0235294	0.0470588	1
0.0858494	53.0549	0.0431373	0.117647	1
0.0377752	23.3451	0.0196078	0.0431373	1
0.0526429	32.5333	0.0235294	0.0509804	1
0.0354908	21.9333	0.0156863	0.0352941	1
0.0384669	23.7725	0.0196078	0.0470588	1
0.0460181	28.4392	0.0235294	0.0431373	1
0.040764	25.1922	0.0235294	0.0509804	1
0.0708103	43.7608	0.0313725	0.0941176	1
0.0363792	22.4824	0.0235294	0.0352941	1
0.0499334	30.8588	0.027451	0.0509804	1
0.0348309	21.5255	0.0235294	0.0392157	1
0.0646044	39.9255	0.0392157	0.0823529	1
0.0453138	28.0039	0.0235294	0.054902	1
0.0846247	52.298	0.0313725	0.117647	1
0.0287074	17.7412	0.0196078	0.0392157	1
0.0739577	45.7059	0.0470588	0.0823529	1
0.0757599	46.8196	0.0313725	0.109804	1
0.17425	107.686	0.0862745	0.160784	1
0.069446	42.9176	0.0392157	0.0901961	1
0.062155	38.4118	0.0235294	0.0901961	1
0.0591154	36.5333	0.0156863	0.0823529	1
0.108395	66.9882	0.0392157	0.152941	1
0.0598261	36.9725	0.0352941	0.0823529	1
0.0631195	39.0078	0.0352941	0.0745098	1
0.184333	113.918	0.0784314	0.211765	1
0.0546862	33.7961	0.0313725	0.0745098	1
0.0666096	41.1647	0.0352941	0.0823529	1
0.0832032	51.4196	0.0392157	0.109804	1
0.0587728	36.3216	0.0235294	0.0705882	1
0.0962371	59.4745	0.0392157	0.0901961	1
0.0735199	45.4353	0.0431373	0.0980392	1
0.0562028	34.7333	0.027451	0.0745098	1
0.0666794	41.2078	0.0352941	0.0901961	1
0.0652326	40.3137	0.027451	0.0823529	1
0.064579	39.9098	0.0313725	0.0862745	1
0.0546735	33.7882	0.0313725	0.0666667	1
0.0571546	35.3216	0.0313725	0.0705882	1
0.0761977	47.0902	0.0313725	0.0941176	1
0.0543626	33.5961	0.027451	0.0784314	1
0.0950124	58.7176	0.054902	0.0980392	1
0.0565899	34.9725	0.0313725	0.0627451	1
0.0838188	51.8	0.0352941	0.0823529	1
0.0688115	42.5255	0.027451	0.0901961	1
0.0659813	40.7765	0.0392157	0.0901961	1
0.0630116	38.9412	0.0313725	0.0745098	1
0.0585887	36.2078	0.027451	0.0745098	1
0.0539311	33.3294	0.0313725	0.0627451	1
0.0846754	52.3294	0.0470588	0.105882	1
0.0686592	42.4314	0.0352941	0.0901961	1
0.227933	140.863	0.0901961	0.219608	1
0.0544197	33.6314	0.027451	0.054902	1
0.0438987	27.1294	0.0196078	0.0627451	1
0.0570912	35.2824	0.027451	0.0588235	1
0.18788	116.11	0.0627451	0.219608	1
0.0812044	50.1843	0.0352941	0.101961	1
0.0723206	44.6941	0.0352941	0.101961	1
0.0868964	53.702	0.0588235	0.113725	1
0.0671616	41.5059	0.0352941	0.0627451	1
0.0668443	41.3098	0.0470588	0.0862745	1
0.0928612	57.3882	0.0352941	0.12549	1
0.0591345	36.5451	0.0313725	0.0666667	1
0.0655816	40.5294	0.027451	0.0823529	1
0.0541976	33.4941	0.027451	0.0627451	1
0.076661	47.3765	0.027451	0.0784314	1
0.106733	65.9608	0.0352941	0.133333	1
0.0953297	58.9137	0.0431373	0.109804	1
0.237185	146.58	0.0627451	0.352941	1
0.0894219	55.2627	0.0352941	0.117647	1
0.17503	108.169	0.0470588	0.196078	1
0.119862	74.0745	0.0627451	0.129412	1
0.0598579	36.9922	0.027451	0.0823529	1
0.0823656	50.902	0.0352941	0.121569	1
0.0641729	39.6588	0.027451	0.0745098	1
0.0619456	38.2824	0.0313725	0.0862745	1
0.0921188	56.9294	0.0666667	0.113725	1
0.106993	66.1216	0.0470588	0.117647	1
