# Supplementary material for: Deep-Manager: a versatile tool for optimal feature selection in live-cell imaging analysis
Source: Commun Biol. 2023 Mar 3;6:241. doi: 10.1038/s42003-023-04585-9 (PMC9984362; doi:10.1038/s42003-023-04585-9)
Supplement: Supplementary file 3 — Supplementary Data 1 [file 42003_2023_4585_MOESM3_ESM.zip › Supplementary Data/Supplementary_Data_fig2_b.xlsx]

## Sheet: Foglio1
0.0969985	59.9451	0.0784314	0.117647	0
0.0940415	58.1176	0.0627451	0.129412	0
0.114379	70.6863	0.0862745	0.145098	0
0.0455359	28.1412	0.0313725	0.054902	0
0.0801574	49.5373	0.0588235	0.0941176	0
0.0505235	31.2235	0.0352941	0.0588235	0
0.174611	107.91	0.0705882	0.258824	0
0.0538867	33.302	0.0470588	0.0627451	0
0.0563868	34.8471	0.0509804	0.0627451	0
0.183717	113.537	0.105882	0.25098	0
0.055251	34.1451	0.0352941	0.0627451	0
0.0603147	37.2745	0.0470588	0.0666667	0
0.0932991	57.6588	0.0627451	0.109804	0
0.0777651	48.0588	0.0588235	0.0862745	0
0.0825623	51.0235	0.054902	0.0901961	0
0.0572816	35.4	0.0470588	0.0627451	0
0.045758	28.2784	0.0431373	0.0470588	0
0.0412336	25.4824	0.0392157	0.0431373	0
0.0523701	32.3647	0.0431373	0.0627451	0
0.0488165	30.1686	0.0431373	0.0470588	0
0.0325465	20.1137	0.0196078	0.0352941	0
0.119265	73.7059	0.0941176	0.141176	0
0.0369884	22.8588	0.0352941	0.0392157	0
0.236512	146.165	0.184314	0.286275	0
0.0270322	16.7059	0.0196078	0.0313725	0
0.0500412	30.9255	0.0392157	0.0509804	0
0.0560378	34.6314	0.0431373	0.054902	0
0.036595	22.6157	0.0313725	0.0392157	0
0.0707849	43.7451	0.0588235	0.0784314	0
0.0377752	23.3451	0.0313725	0.0392157	0
0.063754	39.4	0.0313725	0.0784314	0
0.0673456	41.6196	0.0352941	0.0862745	0
0.0447427	27.651	0.0352941	0.0509804	0
0.0586776	36.2627	0.0313725	0.0705882	0
0.0498509	30.8078	0.0352941	0.0588235	0
0.0277556	17.1529	0.0196078	0.0313725	0
0.0558221	34.498	0.0470588	0.0627451	0
0.055289	34.1686	0.0392157	0.0666667	0
0.0560949	34.6667	0.0313725	0.0588235	0
0.0348626	21.5451	0.0235294	0.0431373	0
0.0622946	38.498	0.0470588	0.0666667	0
0.0615775	38.0549	0.0431373	0.0745098	0
0.0783679	48.4314	0.0509804	0.0862745	0
0.0440764	27.2392	0.0235294	0.054902	0
0.0369567	22.8392	0.0313725	0.0392157	0
0.0329145	20.3412	0.0235294	0.0352941	0
0.0322165	19.9098	0.0235294	0.0392157	0
0.0437908	27.0627	0.0392157	0.0431373	0
0.0484422	29.9373	0.0431373	0.054902	0
0.0408846	25.2667	0.0392157	0.0431373	0
0.0546989	33.8039	0.0431373	0.0588235	0
0.0462085	28.5569	0.027451	0.0627451	0
0.0695158	42.9608	0.0431373	0.0784314	0
0.0366584	22.6549	0.0313725	0.0392157	0
0.0748271	46.2431	0.0392157	0.0901961	0
0.0402944	24.902	0.0352941	0.0431373	0
0.0370074	22.8706	0.0313725	0.0392157	0
0.0486071	30.0392	0.0392157	0.054902	0
0.0484675	29.9529	0.0352941	0.0509804	0
0.041259	25.498	0.0352941	0.0470588	0
0.0360429	22.2745	0.0313725	0.0392157	0
0.0255854	15.8118	0.0196078	0.0313725	0
0.069078	42.6902	0.0392157	0.0745098	0
0.0632337	39.0784	0.0235294	0.0588235	0
0.0534044	33.0039	0.0431373	0.0588235	0
0.0421283	26.0353	0.0352941	0.0431373	0
0.258119	159.518	0.192157	0.333333	0
0.0529856	32.7451	0.0431373	0.0588235	0
0.030941	19.1216	0.0235294	0.0352941	0
0.0299511	18.5098	0.0235294	0.0352941	0
0.0509169	31.4667	0.0352941	0.0588235	0
0.0502697	31.0667	0.0313725	0.054902	0
0.0303763	18.7725	0.0235294	0.0352941	0
0.0389174	24.051	0.0313725	0.0470588	0
0.046272	28.5961	0.0313725	0.0509804	0
0.0351164	21.702	0.0235294	0.0392157	0
0.0463291	28.6314	0.0313725	0.054902	0
0.0607399	37.5373	0.0470588	0.0666667	0
0.0420268	25.9725	0.027451	0.0431373	0
0.0439495	27.1608	0.027451	0.0509804	0
0.0552129	34.1216	0.0470588	0.0627451	0
0.0886541	54.7882	0.0509804	0.0941176	0
0.0556825	34.4118	0.0431373	0.0627451	0
0.033308	20.5843	0.0313725	0.0352941	0
0.0448125	27.6941	0.0431373	0.0470588	0
0.0774922	47.8902	0.0588235	0.0941176	0
0.0450092	27.8157	0.0352941	0.0509804	0
0.0312456	19.3098	0.0235294	0.0313725	0
0.0509931	31.5137	0.0431373	0.054902	0
0.0596421	36.8588	0.0431373	0.0705882	0
0.0341329	21.0941	0.027451	0.0392157	0
0.0353576	21.851	0.0235294	0.0431373	0
0.045447	28.0863	0.0431373	0.0470588	0
0.0670855	41.4588	0.0352941	0.0784314	0
0.044711	27.6314	0.0313725	0.0509804	0
0.0533917	32.9961	0.0313725	0.0705882	0
0.0503776	31.1333	0.0352941	0.0588235	1
0.0416334	25.7294	0.0352941	0.0470588	1
0.123282	76.1882	0.0784314	0.164706	1
0.0352243	21.7686	0.027451	0.0392157	1
0.106022	65.5216	0.0941176	0.121569	1
0.0502126	31.0314	0.0352941	0.0627451	1
0.0433784	26.8078	0.0313725	0.054902	1
0.0626118	38.6941	0.0509804	0.0666667	1
0.0949426	58.6745	0.0509804	0.109804	1
0.0422235	26.0941	0.0352941	0.0509804	1
0.0407132	25.1608	0.0352941	0.0431373	1
0.0425788	26.3137	0.027451	0.0509804	1
0.0848531	52.4392	0.0627451	0.101961	1
0.039901	24.6588	0.0313725	0.0509804	1
0.055638	34.3843	0.0470588	0.0588235	1
0.0438162	27.0784	0.0352941	0.0470588	1
0.058906	36.4039	0.0509804	0.0627451	1
0.0534044	33.0039	0.0431373	0.0588235	1
0.0460562	28.4627	0.0431373	0.0509804	1
0.0549147	33.9373	0.0431373	0.0627451	1
0.0350086	21.6353	0.027451	0.0392157	1
0.0356304	22.0196	0.027451	0.0431373	1
0.0479536	29.6353	0.0392157	0.054902	1
0.0691922	42.7608	0.054902	0.0745098	1
0.0399962	24.7176	0.0313725	0.0470588	1
0.0455866	28.1725	0.0313725	0.0588235	1
0.0358018	22.1255	0.027451	0.0431373	1
0.0485373	29.9961	0.027451	0.0588235	1
0.0401929	24.8392	0.0313725	0.0470588	1
0.0358589	22.1608	0.027451	0.0431373	1
0.0487467	30.1255	0.0392157	0.0509804	1
0.042858	26.4863	0.0352941	0.0470588	1
0.0338093	20.8941	0.0235294	0.0392157	1
0.0655308	40.498	0.054902	0.0745098	1
0.0597246	36.9098	0.0509804	0.0627451	1
0.040085	24.7725	0.0352941	0.0431373	1
0.0446094	27.5686	0.027451	0.0470588	1
0.0648074	40.051	0.0431373	0.0784314	1
0.0451171	27.8824	0.0352941	0.0509804	1
0.0469636	29.0235	0.0352941	0.054902	1
0.0630053	38.9373	0.0470588	0.0745098	1
0.0420522	25.9882	0.0313725	0.0509804	1
0.0628784	38.8588	0.0352941	0.0745098	1
0.0712672	44.0431	0.0470588	0.0862745	1
0.0530681	32.7961	0.0392157	0.0666667	1
0.0356431	22.0275	0.027451	0.0431373	1
0.0481249	29.7412	0.0392157	0.0509804	1
0.0852656	52.6941	0.0588235	0.105882	1
0.0535948	33.1216	0.0470588	0.054902	1
0.0546799	33.7922	0.0392157	0.0588235	1
0.0381687	23.5882	0.0313725	0.0470588	1
0.137851	85.1922	0.0901961	0.172549	1
0.0536709	33.1686	0.0470588	0.054902	1
0.0622184	38.451	0.0509804	0.0666667	1
0.0503776	31.1333	0.0313725	0.0509804	1
0.0496097	30.6588	0.0392157	0.054902	1
0.0738752	45.6549	0.0392157	0.0980392	1
0.047998	29.6627	0.0313725	0.054902	1
0.0451678	27.9137	0.0313725	0.0509804	1
0.0460816	28.4784	0.0352941	0.054902	1
0.0392982	24.2863	0.027451	0.0509804	1
0.0984453	60.8392	0.0627451	0.117647	1
0.0363856	22.4863	0.027451	0.0431373	1
0.0633797	39.1686	0.0431373	0.0745098	1
0.0410178	25.349	0.027451	0.0470588	1
0.0413161	25.5333	0.0313725	0.0431373	1
0.179415	110.878	0.109804	0.243137	1
0.041773	25.8157	0.0313725	0.0509804	1
0.0422298	26.098	0.0352941	0.0431373	1
0.0529666	32.7333	0.0470588	0.0588235	1
0.0826829	51.098	0.0509804	0.105882	1
0.0414937	25.6431	0.0313725	0.0431373	1
0.0508852	31.4471	0.0392157	0.0588235	1
0.0464496	28.7059	0.0352941	0.0509804	1
0.0503966	31.1451	0.0470588	0.0509804	1
0.0366775	22.6667	0.027451	0.0470588	1
0.0539501	33.3412	0.0431373	0.0588235	1
0.0525795	32.4941	0.0392157	0.0588235	1
0.0852656	52.6941	0.054902	0.101961	1
0.0495526	30.6235	0.0392157	0.0588235	1
0.0391586	24.2	0.0313725	0.0431373	1
0.0769211	47.5373	0.0627451	0.0862745	1
0.104524	64.5961	0.054902	0.113725	1
0.0438607	27.1059	0.0313725	0.0509804	1
0.0559807	34.5961	0.0509804	0.0588235	1
0.055435	34.2588	0.0470588	0.0588235	1
0.0540072	33.3765	0.0431373	0.0627451	1
0.0605432	37.4157	0.0509804	0.0627451	1
0.0649153	40.1176	0.054902	0.0705882	1
0.04631	28.6196	0.0352941	0.054902	1
0.0521099	32.2039	0.0392157	0.0627451	1
0.0507329	31.3529	0.0352941	0.0666667	1
0.0655372	40.502	0.0392157	0.0784314	1
0.0408719	25.2588	0.0313725	0.0470588	1
0.0642934	39.7333	0.0352941	0.0862745	1
0.0489879	30.2745	0.0352941	0.0588235	1
0.027984	17.2941	0.0196078	0.0352941	1
0.0374643	23.1529	0.027451	0.0431373	1
0.0473126	29.2392	0.0392157	0.054902	1
0.0515578	31.8627	0.0392157	0.0627451	1
0.0480932	29.7216	0.0352941	0.0588235	1
0.088267	54.549	0.0431373	0.105882	1
0.0806016	49.8118	0.054902	0.0941176	1
0.0463037	28.6157	0.0392157	0.0509804	1
0.0498001	30.7765	0.0392157	0.054902	1
0.040434	24.9882	0.0313725	0.0509804	1
0.0483977	29.9098	0.0431373	0.054902	1
0.0533156	32.949	0.0352941	0.0666667	1
0.131956	81.549	0.0627451	0.180392	1
0.0645155	39.8706	0.0509804	0.0666667	1
0.0586776	36.2627	0.0509804	0.0588235	1
0.0635066	39.2471	0.0509804	0.0705882	1
0.0524906	32.4392	0.0470588	0.0588235	1
0.048531	29.9922	0.0352941	0.054902	1
0.047173	29.1529	0.0392157	0.0470588	1
0.0519259	32.0902	0.0470588	0.054902	1
0.0925122	57.1725	0.0588235	0.117647	1
0.0444698	27.4824	0.0352941	0.0509804	1
0.0342598	21.1725	0.0235294	0.0431373	1
0.0382385	23.6314	0.0313725	0.0431373	1
0.0698014	43.1373	0.0509804	0.0745098	1
0.053893	33.3059	0.0392157	0.0666667	1
0.0473	29.2314	0.0431373	0.0509804	1
0.054572	33.7255	0.0392157	0.0627451	1
0.0397614	24.5725	0.0313725	0.0470588	1
0.043372	26.8039	0.027451	0.0509804	1
0.0684117	42.2784	0.0470588	0.0745098	1
0.0498445	30.8039	0.0352941	0.0588235	1
0.0472238	29.1843	0.0352941	0.0588235	1
0.0429913	26.5686	0.0352941	0.0470588	1
0.0422933	26.1373	0.0313725	0.0509804	1
0.0485437	30	0.0313725	0.054902	1
0.0504347	31.1686	0.0470588	0.0509804	1
0.0474332	29.3137	0.0392157	0.0509804	1
0.0753982	46.5961	0.0588235	0.0823529	1
0.0645726	39.9059	0.054902	0.0666667	1
0.0731011	45.1765	0.054902	0.0823529	1
0.0505172	31.2196	0.0352941	0.0588235	1
0.0398058	24.6	0.027451	0.0509804	1
0.0556254	34.3765	0.0509804	0.054902	1
0.0415509	25.6784	0.0313725	0.0470588	1
0.0479789	29.651	0.0352941	0.0588235	1
0.061165	37.8	0.054902	0.0627451	1
0.045942	28.3922	0.0313725	0.054902	1
0.0582778	36.0157	0.0431373	0.0627451	1
0.0707723	43.7373	0.0352941	0.0941176	1
0.0549337	33.949	0.0431373	0.0588235	1
0.0568374	35.1255	0.0431373	0.0705882	1
0.042985	26.5647	0.0313725	0.0470588	1
0.0993654	61.4078	0.0588235	0.12549	1
0.0336062	20.7686	0.027451	0.0392157	1
0.0380989	23.5451	0.0313725	0.0431373	1
0.0615141	38.0157	0.0509804	0.0666667	1
0.0805318	49.7686	0.0627451	0.0980392	1
0.0355289	21.9569	0.027451	0.0431373	1
0.0492798	30.4549	0.0352941	0.054902	1
0.0505552	31.2431	0.0431373	0.054902	1
0.0598769	37.0039	0.0431373	0.0705882	1
0.0428898	26.5059	0.0352941	0.0431373	1
0.0726379	44.8902	0.0431373	0.0862745	1
0.0414937	25.6431	0.0352941	0.0470588	1
0.112444	69.4902	0.0666667	0.145098	1
0.0736151	45.4941	0.0431373	0.0901961	1
0.0517736	31.9961	0.0352941	0.0588235	1
0.0536519	33.1569	0.0392157	0.0666667	1
0.0853544	52.749	0.0509804	0.101961	1
0.0654102	40.4235	0.0470588	0.0745098	1
0.0886351	54.7765	0.0588235	0.109804	1
0.0870423	53.7922	0.0431373	0.101961	1
0.0832159	51.4275	0.0313725	0.113725	1
0.0747827	46.2157	0.0509804	0.0941176	1
0.046475	28.7216	0.0392157	0.0509804	1
0.0448442	27.7137	0.0392157	0.0431373	1
0.0400343	24.7412	0.027451	0.0431373	1
0.0466908	28.8549	0.0431373	0.0470588	1
0.0548004	33.8667	0.0431373	0.0666667	1
0.062872	38.8549	0.054902	0.0666667	1
0.0432134	26.7059	0.0235294	0.0470588	1
0.0538613	33.2863	0.0392157	0.0588235	1
0.0454915	28.1137	0.0431373	0.0470588	1
0.0556444	34.3882	0.0431373	0.0588235	1
0.0563361	34.8157	0.0392157	0.0627451	1
0.043702	27.0078	0.0392157	0.0470588	1
0.0748017	46.2275	0.0509804	0.0862745	1
0.162948	100.702	0.0862745	0.239216	1
0.0354654	21.9176	0.0235294	0.0431373	1
0.0403706	24.949	0.0313725	0.0509804	1
0.0520972	32.1961	0.0392157	0.0666667	1
0.0421664	26.0588	0.0313725	0.0470588	1
0.0527	32.5686	0.0470588	0.054902	1
0.0453709	28.0392	0.0392157	0.0509804	1
0.0397741	24.5804	0.027451	0.0470588	1
0.0548766	33.9137	0.0470588	0.054902	1
0.0430421	26.6	0.0313725	0.0509804	1
0.0439622	27.1686	0.027451	0.0509804	1
0.0568374	35.1255	0.0470588	0.0627451	1
0.0366521	22.651	0.027451	0.0431373	1
0.0416334	25.7294	0.0313725	0.0470588	1
0.0703725	43.4902	0.0431373	0.0941176	1
0.0413605	25.5608	0.0352941	0.0431373	1
0.0527064	32.5725	0.0352941	0.0666667	1
0.0565074	34.9216	0.0509804	0.0588235	1
0.054223	33.5098	0.0470588	0.054902	1
0.0482074	29.7922	0.0352941	0.0588235	1
0.0620471	38.3451	0.0470588	0.0627451	1
0.0473761	29.2784	0.0352941	0.0588235	1
0.0609556	37.6706	0.0509804	0.0627451	1
0.0392601	24.2627	0.0313725	0.0431373	1
0.0565455	34.9451	0.0392157	0.0666667	1
0.0540072	33.3765	0.0431373	0.0627451	1
0.047154	29.1412	0.0431373	0.0509804	1
0.0734818	45.4118	0.0392157	0.0980392	1
0.0338537	20.9216	0.027451	0.0431373	1
0.069408	42.8941	0.0588235	0.0784314	1
0.0518053	32.0157	0.0392157	0.0627451	1
0.0420585	25.9922	0.027451	0.0470588	1
0.0622628	38.4784	0.0509804	0.0666667	1
0.0935339	57.8039	0.0509804	0.117647	1
0.0764198	47.2275	0.0470588	0.0901961	1
0.0948601	58.6235	0.0745098	0.113725	1
0.0354845	21.9294	0.027451	0.0431373	1
0.0446983	27.6235	0.0392157	0.0470588	1
0.0567739	35.0863	0.0392157	0.0666667	1
0.0651247	40.2471	0.0431373	0.0784314	1
0.0664446	41.0627	0.0431373	0.0745098	1
0.107773	66.6039	0.0666667	0.133333	1
0.0628212	38.8235	0.0509804	0.0705882	1
0.11231	69.4078	0.0862745	0.129412	1
0.0411384	25.4235	0.0313725	0.0470588	1
0.106238	65.6549	0.0588235	0.129412	1
0.0930326	57.4941	0.0509804	0.105882	1
0.0397043	24.5373	0.027451	0.0509804	1
0.0430484	26.6039	0.0352941	0.0509804	1
0.0395266	24.4275	0.0352941	0.0431373	1
0.058557	36.1882	0.0509804	0.0666667	1
0.0883051	54.5725	0.0392157	0.105882	1
0.0641729	39.6588	0.0352941	0.0823529	1
0.0808427	49.9608	0.0588235	0.101961	1
0.0622057	38.4431	0.0431373	0.0705882	1
0.0748778	46.2745	0.0470588	0.0862745	1
0.155505	96.102	0.0470588	0.25098	1
0.0640396	39.5765	0.0313725	0.0705882	1
0.0719462	44.4627	0.0352941	0.0941176	1
0.0536455	33.1529	0.0470588	0.054902	1
0.0595152	36.7804	0.0313725	0.0745098	1
0.0698014	43.1373	0.0431373	0.0862745	1
0.0898851	55.549	0.054902	0.113725	1
0.0418237	25.8471	0.0352941	0.0470588	1
0.0557523	34.4549	0.0470588	0.0588235	1
0.0401358	24.8039	0.0352941	0.0431373	1
0.0510248	31.5333	0.0470588	0.054902	1
0.190164	117.522	0.0941176	0.27451	1
0.0580938	35.902	0.0392157	0.0666667	1
0.0527318	32.5882	0.0470588	0.054902	1
0.128511	79.4196	0.0705882	0.164706	1
0.0605559	37.4235	0.0509804	0.0666667	1
0.0543499	33.5882	0.0431373	0.0588235	1
0.0448633	27.7255	0.027451	0.054902	1
0.0450917	27.8667	0.0313725	0.054902	1
0.0878228	54.2745	0.054902	0.113725	1
0.0447617	27.6627	0.0313725	0.0509804	1
0.060448	37.3569	0.0352941	0.0666667	1
0.0429279	26.5294	0.027451	0.0470588	1
0.0437528	27.0392	0.027451	0.0509804	1
0.0536709	33.1686	0.0313725	0.0588235	1
0.0458659	28.3451	0.0313725	0.0509804	1
0.0848214	52.4196	0.0627451	0.0980392	1
0.0433594	26.7961	0.0313725	0.0470588	1
0.0565137	34.9255	0.0352941	0.0666667	1
0.0508281	31.4118	0.0470588	0.0509804	1
0.0742814	45.9059	0.0588235	0.0862745	1
0.0653849	40.4078	0.054902	0.0705882	1
0.100197	61.9216	0.0666667	0.121569	1
0.0365442	22.5843	0.0313725	0.0431373	1
0.0752713	46.5176	0.054902	0.0823529	1
0.0869789	53.7529	0.0627451	0.105882	1
0.177562	109.733	0.0901961	0.203922	1
0.0708674	43.7961	0.0470588	0.0901961	1
0.0648138	40.0549	0.0352941	0.0901961	1
0.0783933	48.4471	0.0470588	0.0941176	1
0.11799	72.9176	0.0705882	0.156863	1
0.0609112	37.6431	0.0431373	0.0784314	1
0.0759058	46.9098	0.054902	0.0901961	1
0.188337	116.392	0.0862745	0.243137	1
0.0569199	35.1765	0.0392157	0.0705882	1
0.0708928	43.8118	0.0470588	0.0862745	1
0.0841297	51.9922	0.0509804	0.109804	1
0.081363	50.2824	0.054902	0.0941176	1
0.103109	63.7216	0.0470588	0.117647	1
0.0741481	45.8235	0.0509804	0.0941176	1
0.0653214	40.3686	0.0509804	0.0745098	1
0.0760962	47.0275	0.0588235	0.0862745	1
0.0760137	46.9765	0.0509804	0.0862745	1
0.0776318	47.9765	0.0588235	0.0901961	1
0.0653658	40.3961	0.0509804	0.0705882	1
0.0607716	37.5569	0.0431373	0.0705882	1
0.088432	54.651	0.054902	0.101961	1
0.0576559	35.6314	0.0392157	0.0745098	1
0.116454	71.9686	0.0823529	0.129412	1
0.0595913	36.8275	0.0431373	0.0705882	1
0.105806	65.3882	0.0666667	0.121569	1
0.089441	55.2745	0.0627451	0.105882	1
0.0725934	44.8627	0.054902	0.0862745	1
0.0688622	42.5569	0.0431373	0.0862745	1
0.07411	45.8	0.0588235	0.0823529	1
0.0753728	46.5804	0.0588235	0.0823529	1
0.0888381	54.902	0.054902	0.109804	1
0.0795038	49.1333	0.054902	0.101961	1
0.227127	140.365	0.0980392	0.282353	1
0.0698712	43.1804	0.0470588	0.0784314	1
0.0471857	29.1608	0.0313725	0.0627451	1
0.0800051	49.4431	0.0588235	0.0941176	1
0.207069	127.969	0.0980392	0.254902	1
0.0938702	58.0118	0.0588235	0.117647	1
0.0760835	47.0196	0.0431373	0.0980392	1
0.0898598	55.5333	0.0705882	0.105882	1
0.0821626	50.7765	0.054902	0.0941176	1
0.0706961	43.6902	0.0588235	0.0862745	1
0.104594	64.6392	0.054902	0.137255	1
0.0733486	45.3294	0.0588235	0.0745098	1
0.0792373	48.9686	0.0470588	0.0980392	1
0.0575988	35.5961	0.0352941	0.0666667	1
0.0913002	56.4235	0.0470588	0.105882	1
0.128105	79.1686	0.0666667	0.168627	1
0.10066	62.2078	0.054902	0.129412	1
0.237661	146.875	0.0901961	0.364706	1
0.107171	66.2314	0.0705882	0.12549	1
0.187728	116.016	0.0784314	0.227451	1
0.132299	81.7608	0.0823529	0.156863	1
0.0682784	42.1961	0.0470588	0.0823529	1
0.0851577	52.6275	0.0470588	0.117647	1
0.0706644	43.6706	0.0392157	0.0862745	1
0.0816613	50.4667	0.0627451	0.0980392	1
0.0894727	55.2941	0.0666667	0.113725	1
0.120122	74.2353	0.0705882	0.145098	1
0.0235294	14.5412	0	0.0352941	0
0.0245701	15.1843	0	0.0392157	0
0.0173044	10.6941	0	0.0313725	0
0.00901072	5.56863	0.00784314	0.0117647	0
0.0148804	9.19608	0	0.027451	0
0.00956279	5.9098	0.00784314	0.0117647	0
0.0427438	26.4157	0	0.0823529	0
0.0100895	6.23529	0.00784314	0.0117647	0
0.0120756	7.46275	0	0.0196078	0
0.0214734	13.2706	0	0.0470588	0
0.00418174	2.58431	0	0	0
0.00953741	5.89412	0	0.0196078	0
0.0106098	6.55686	0	0	0
0.00737991	4.56078	0	0	0
0.00731645	4.52157	0	0	0
0.00607907	3.75686	0	0.0117647	0
0.00233517	1.44314	0	0	0
0.00332508	2.0549	0	0.00784314	0
0.0147217	9.09804	0.0117647	0.0196078	0
0.00614887	3.8	0	0.0117647	0
0.00185926	1.14902	0	0	0
0.034044	21.0392	0.027451	0.0470588	0
0.00349641	2.16078	0	0.00784314	0
0.0737103	45.5529	0.0509804	0.0941176	0
0.00613618	3.79216	0	0.0117647	0
0.002075	1.28235	0	0	0
0.00174503	1.07843	0	0	0
0.0071134	4.39608	0	0.0117647	0
0.00965797	5.96863	0	0.0156863	0
0.0058887	3.63922	0	0.0117647	0
0.00970874	6	0	0	0
0.00673901	4.16471	0	0	0
0.00406117	2.5098	0	0.00784314	0
0.00557777	3.44706	0	0	0
0.00472111	2.91765	0	0.0117647	0
0.0053874	3.32941	0.00392157	0.00784314	0
0.003801	2.34902	0	0.00784314	0
0.0104385	6.45098	0	0.0196078	0
0.00519703	3.21176	0	0	0
0.00489879	3.02745	0	0.0117647	0
0.00407386	2.51765	0	0	0
0.00511454	3.16078	0	0.0117647	0
0.0086871	5.36863	0	0	0
0.00622501	3.84706	0	0	0
0.00790659	4.88627	0	0.0117647	0
0.00349641	2.16078	0	0.00784314	0
0.00496859	3.07059	0	0.00784314	0
0.00526049	3.25098	0	0.0117647	0
0.0138524	8.56078	0.0117647	0.0156863	0
0.00413097	2.55294	0	0.00784314	0
0.00240497	1.48627	0	0	0
0.00737991	4.56078	0	0.0117647	0
0.00753855	4.65882	0	0	0
0.00759566	4.69412	0	0.0117647	0
0.00820484	5.07059	0	0	0
0.00472746	2.92157	0	0.00784314	0
0.00306492	1.89412	0	0.00784314	0
0.00621867	3.84314	0	0.0117647	0
0.00242401	1.49804	0	0	0
0.00734818	4.54118	0.00392157	0.00784314	0
0.008116	5.01569	0.00784314	0.0117647	0
0.00360429	2.22745	0	0.00784314	0
0.00401041	2.47843	0	0	0
0.00912494	5.63922	0	0	0
0.00346469	2.14118	0	0	0
0.00519703	3.21176	0	0.00784314	0
0.073596	45.4824	0.054902	0.109804	0
0.0045942	2.83922	0	0	0
0.00559046	3.4549	0.00392157	0.00784314	0
0.00760835	4.70196	0	0.0117647	0
0.00417539	2.58039	0	0	0
0.00599023	3.70196	0	0	0
0.00865537	5.34902	0.00784314	0.0117647	0
0.00958817	5.92549	0	0.0156863	0
0.00297608	1.83922	0	0	0
0.00408655	2.52549	0	0	0
0.010559	6.52549	0	0.0196078	0
0.00342661	2.11765	0	0	0
0.00360429	2.22745	0	0	0
0.00680881	4.20784	0	0.0156863	0
0.00404213	2.49804	0	0	0
0.00545085	3.36863	0	0	0
0.00342661	2.11765	0	0	0
0.00290628	1.79608	0	0.00784314	0
0.00336316	2.07843	0	0.00784314	0
0.0140364	8.67451	0.0117647	0.0196078	0
0.00269053	1.66275	0	0	0
0.00579351	3.58039	0	0.00784314	0
0.00490513	3.03137	0	0.0117647	0
0.00395964	2.44706	0	0	0
0.00881401	5.44706	0.00784314	0.0117647	0
0.0048036	2.96863	0	0.00784314	0
0.00319183	1.97255	0	0.00784314	0
0.00965797	5.96863	0	0	0
0.00513357	3.17255	0	0	0
0.00938511	5.8	0	0.0196078	0
0.00634558	3.92157	0	0.0156863	1
0.00776699	4.8	0.00784314	0.00784314	1
0.0169364	10.4667	0	0.0313725	1
0.00661209	4.08627	0.00392157	0.00784314	1
0.0336252	20.7804	0.027451	0.0392157	1
0.00744971	4.60392	0	0.0117647	1
0.00590774	3.65098	0	0.0117647	1
0.0126658	7.82745	0	0.0196078	1
0.00692937	4.28235	0	0	1
0.00862999	5.33333	0.00784314	0.0117647	1
0.00594581	3.67451	0.00392157	0.00784314	1
0.00344565	2.12941	0	0	1
0.0224189	13.8549	0.0156863	0.0313725	1
0.0078939	4.87843	0.00392157	0.0117647	1
0.00641538	3.96471	0	0.0117647	1
0.0114157	7.0549	0.00784314	0.0156863	1
0.0050955	3.14902	0	0	1
0.0050257	3.10588	0	0	1
0.0058189	3.59608	0	0.0117647	1
0.00974681	6.02353	0	0.0196078	1
0.0108319	6.69412	0.00784314	0.0117647	1
0.00702456	4.34118	0.00392157	0.00784314	1
0.00694841	4.29412	0	0.0117647	1
0.00612348	3.78431	0	0.0117647	1
0.00685957	4.23922	0.00392157	0.00784314	1
0.00557777	3.44706	0	0.0117647	1
0.00713243	4.40784	0.00392157	0.00784314	1
0.0041627	2.57255	0	0	1
0.00527318	3.25882	0	0.00784314	1
0.00964528	5.96078	0.00784314	0.0156863	1
0.0118662	7.33333	0.00784314	0.0156863	1
0.00626309	3.87059	0	0.00784314	1
0.0101339	6.26275	0.00784314	0.0117647	1
0.0171458	10.5961	0.0117647	0.0235294	1
0.00244305	1.5098	0	0	1
0.00734818	4.54118	0.00392157	0.00784314	1
0.00294435	1.81961	0	0	1
0.00965797	5.96863	0	0.0156863	1
0.0101529	6.27451	0	0.0156863	1
0.00678343	4.19216	0	0.0117647	1
0.00851577	5.26275	0	0.0196078	1
0.0114157	7.0549	0.00784314	0.0156863	1
0.00439749	2.71765	0	0	1
0.00856019	5.2902	0	0.0156863	1
0.0165049	10.2	0.0117647	0.0196078	1
0.0065994	4.07843	0.00392157	0.00784314	1
0.00465131	2.87451	0	0.00784314	1
0.0116949	7.22745	0	0.0235294	1
0.00774795	4.78824	0	0.0156863	1
0.0028682	1.77255	0	0	1
0.00824291	5.09412	0	0.0156863	1
0.0126594	7.82353	0	0.027451	1
0.00566026	3.49804	0	0.0117647	1
0.00530491	3.27843	0	0	1
0.00448633	2.77255	0	0	1
0.00862999	5.33333	0	0.0156863	1
0.00762739	4.71373	0	0	1
0.0047338	2.92549	0	0	1
0.00361064	2.23137	0	0	1
0.0131734	8.14118	0.00784314	0.0196078	1
0.0107748	6.65882	0.00784314	0.0156863	1
0.00748144	4.62353	0	0	1
0.0105083	6.49412	0.00784314	0.0117647	1
0.00587601	3.63137	0	0	1
0.00557777	3.44706	0	0.00784314	1
0.00496224	3.06667	0	0.0117647	1
0.0292912	18.102	0	0.0509804	1
0.0110223	6.81176	0.00784314	0.0156863	1
0.00783045	4.83922	0	0.0117647	1
0.00747509	4.61961	0	0.0117647	1
0.0134844	8.33333	0	0.0313725	1
0.00685957	4.23922	0	0.00784314	1
0.00992449	6.13333	0.00784314	0.0117647	1
0.00347738	2.14902	0	0	1
0.00806523	4.98431	0	0.0156863	1
0.0113269	7	0.00784314	0.0156863	1
0.00338854	2.09412	0	0	1
0.00582524	3.6	0	0	1
0.00886478	5.47843	0	0.0196078	1
0.00883939	5.46275	0.00784314	0.0117647	1
0.00695476	4.29804	0	0.0117647	1
0.00760201	4.69804	0	0.0156863	1
0.0126721	7.83137	0	0	1
0.00951837	5.88235	0	0.0156863	1
0.0109081	6.74118	0	0.0196078	1
0.00498763	3.08235	0	0.0117647	1
0.00791928	4.89412	0	0.0117647	1
0.00285551	1.76471	0	0	1
0.0111175	6.87059	0	0.0196078	1
0.0117393	7.2549	0.00784314	0.0156863	1
0.016067	9.92941	0.0117647	0.0196078	1
0.00684054	4.22745	0	0.0117647	1
0.0119107	7.36078	0	0.0235294	1
0.00673901	4.16471	0	0.0117647	1
0.013973	8.63529	0	0.027451	1
0.00612983	3.78824	0	0	1
0.0047338	2.92549	0	0.00784314	1
0.0113776	7.03137	0.00784314	0.0117647	1
0.01054	6.51373	0	0.0156863	1
0.0103877	6.41961	0.00784314	0.0117647	1
0.00922647	5.70196	0.00784314	0.0117647	1
0.0107494	6.64314	0	0	1
0.00650422	4.01961	0	0	1
0.0104004	6.42745	0.00784314	0.0156863	1
0.00576813	3.56471	0	0.0117647	1
0.0119551	7.38824	0.00784314	0.0156863	1
0.00501301	3.09804	0	0.0117647	1
0.0045244	2.79608	0	0	1
0.0215306	13.3059	0	0.0470588	1
0.00432134	2.67059	0	0	1
0.00898534	5.55294	0	0.0156863	1
0.00247478	1.52941	0	0	1
0.0111175	6.87059	0	0.0196078	1
0.0123295	7.61961	0	0.0156863	1
0.00399772	2.47059	0	0.00784314	1
0.00953741	5.89412	0	0.0196078	1
0.0203185	12.5569	0	0.0352941	1
0.00817311	5.05098	0	0.0156863	1
0.0109905	6.79216	0.00784314	0.0117647	1
0.00791928	4.89412	0	0.0156863	1
0.00546354	3.37647	0	0	1
0.0146837	9.07451	0.0117647	0.0196078	1
0.00956279	5.9098	0	0.0156863	1
0.00462593	2.85882	0	0.0117647	1
0.0119107	7.36078	0.00784314	0.0156863	1
0.00338854	2.09412	0	0	1
0.00416905	2.57647	0	0	1
0.0147979	9.1451	0.0117647	0.0196078	1
0.00685957	4.23922	0	0.0117647	1
0.00638365	3.9451	0	0.0117647	1
0.0123929	7.65882	0.00784314	0.0156863	1
0.00409924	2.53333	0	0	1
0.00679612	4.2	0	0.0117647	1
0.00621867	3.84314	0	0.0117647	1
0.00533663	3.29804	0	0	1
0.00631385	3.90196	0	0	1
0.00302684	1.87059	0	0	1
0.00672632	4.15686	0	0.0117647	1
0.0121201	7.4902	0.00784314	0.0156863	1
0.00349007	2.15686	0	0.00784314	1
0.00653595	4.03922	0	0.0117647	1
0.0138651	8.56863	0.0117647	0.0196078	1
0.00750682	4.63922	0	0.0156863	1
0.00421347	2.60392	0	0.00784314	1
0.00281744	1.74118	0	0	1
0.0151025	9.33333	0	0.027451	1
0.00342661	2.11765	0	0	1
0.00923282	5.70588	0	0.0156863	1
0.00601561	3.71765	0	0.0117647	1
0.0118409	7.31765	0	0.0235294	1
0.00656768	4.05882	0.00392157	0.00784314	1
0.0060283	3.72549	0.00392157	0.00784314	1
0.00938511	5.8	0	0.0196078	1
0.0134907	8.33725	0.0117647	0.0196078	1
0.00617425	3.81569	0.00392157	0.00784314	1
0.00472746	2.92157	0	0	1
0.00970874	6	0	0.0156863	1
0.0165049	10.2	0.0117647	0.0196078	1
0.0089663	5.54118	0	0.0117647	1
0.0048163	2.97647	0	0	1
0.00805889	4.98039	0.00784314	0.00784314	1
0.0161558	9.98431	0	0	1
0.00691668	4.27451	0	0	1
0.00470208	2.90588	0	0.0117647	1
0.0101149	6.25098	0.00784314	0.0117647	1
0.00619963	3.83137	0	0	1
0.00472111	2.91765	0	0	1
0.00899169	5.55686	0	0.0196078	1
0.00729742	4.5098	0	0	1
0.00858557	5.30588	0	0	1
0.0104766	6.47451	0	0.0235294	1
0.00670728	4.1451	0	0.0156863	1
0.00821118	5.07451	0	0.0117647	1
0.00350911	2.16863	0	0	1
0.0047338	2.92549	0	0.00784314	1
0.00606003	3.7451	0	0.0117647	1
0.00475284	2.93725	0	0.0117647	1
0.00320452	1.98039	0	0	1
0.00439749	2.71765	0	0	1
0.00717685	4.43529	0	0.0156863	1
0.00333143	2.05882	0	0	1
0.0036614	2.26275	0	0	1
0.00578082	3.57255	0	0.0117647	1
0.00537471	3.32157	0	0	1
0.0241386	14.9176	0	0.0509804	1
0.00399137	2.46667	0	0.00784314	1
0.0076845	4.74902	0.00392157	0.0117647	1
0.0154388	9.54118	0.0117647	0.0196078	1
0.00607272	3.75294	0	0.00784314	1
0.003452	2.13333	0	0.00784314	1
0.00513992	3.17647	0	0.0117647	1
0.00336316	2.07843	0	0.00784314	1
0.00592043	3.65882	0	0.0117647	1
0.00562853	3.47843	0	0.0117647	1
0.00314106	1.94118	0	0	1
0.00750048	4.63529	0	0.0117647	1
0.0111492	6.8902	0.00784314	0.0156863	1
0.00797005	4.92549	0.00392157	0.00784314	1
0.0112507	6.95294	0	0.0196078	1
0.00923282	5.70588	0.00784314	0.0117647	1
0.00584428	3.61176	0	0.0156863	1
0.0050257	3.10588	0	0.0117647	1
0.00859192	5.3098	0	0.0156863	1
0.0142585	8.81176	0.0117647	0.0196078	1
0.00415001	2.56471	0	0	1
0.00720858	4.4549	0	0.0156863	1
0.00859826	5.31373	0	0.0196078	1
0.00956279	5.9098	0.00784314	0.0117647	1
0.0121645	7.51765	0	0.0196078	1
0.00876959	5.41961	0	0.0117647	1
0.00737356	4.55686	0.00392157	0.0117647	1
0.0080335	4.96471	0	0.0156863	1
0.00657402	4.06275	0.00392157	0.00784314	1
0.00912494	5.63922	0	0.0156863	1
0.00915667	5.65882	0.00784314	0.0117647	1
0.00373755	2.3098	0	0	1
0.00346469	2.14118	0	0	1
0.00868075	5.36471	0	0	1
0.00530491	3.27843	0	0	1
0.0151659	9.37255	0	0.0235294	1
0.0068215	4.21569	0.00392157	0.00784314	1
0.00748778	4.62745	0	0.0156863	1
0.0106288	6.56863	0	0.0196078	1
0.00979123	6.05098	0	0.0196078	1
0.00404848	2.50196	0	0	1
0.0245257	15.1569	0	0.0431373	1
0.00390253	2.41176	0	0	1
0.0202932	12.5412	0	0.0352941	1
0.00654229	4.04314	0	0.0117647	1
0.00909956	5.62353	0	0	1
0.0111746	6.90588	0	0	1
0.00736087	4.54902	0.00392157	0.0117647	1
0.00779872	4.81961	0.00392157	0.0117647	1
0.00988007	6.10588	0.00784314	0.0156863	1
0.010889	6.72941	0	0.0196078	1
0.00759566	4.69412	0	0	1
0.0122343	7.56078	0	0.027451	1
0.0155784	9.62745	0	0.0313725	1
0.00491148	3.03529	0	0	1
0.00580621	3.58824	0	0	1
0.0222286	13.7373	0	0.0509804	1
0.00725934	4.48627	0	0	1
0.0128117	7.91765	0	0.027451	1
0.00626309	3.87059	0	0.0117647	1
0.00551431	3.40784	0	0	1
0.00644711	3.98431	0	0.0156863	1
0.0103116	6.37255	0	0.0196078	1
0.0121137	7.48627	0.00784314	0.0156863	1
0.00411194	2.54118	0	0.00784314	1
0.0103243	6.38039	0.00784314	0.0156863	1
0.00656133	4.0549	0	0.0117647	1
0.0390253	24.1176	0	0.0862745	1
0.00597119	3.6902	0	0	1
0.011422	7.05882	0	0.0196078	1
0.0179897	11.1176	0	0	1
0.00679612	4.2	0	0.0156863	1
0.0061679	3.81176	0	0.0156863	1
0.0068913	4.25882	0	0.0156863	1
0.00599023	3.70196	0	0.0156863	1
0.0201726	12.4667	0	0.0352941	1
0.00345834	2.13725	0	0	1
0.00427692	2.64314	0	0	1
0.00508281	3.14118	0	0	1
0.00748144	4.62353	0	0.0156863	1
0.00328701	2.03137	0	0	1
0.00779872	4.81961	0	0.0156863	1
0.016048	9.91765	0	0.027451	1
0.00465766	2.87843	0	0	1
0.00472111	2.91765	0	0	1
0.00455613	2.81569	0	0.00784314	1
0.0127483	7.87843	0	0.0235294	1
0.00508916	3.1451	0	0.0117647	1
0.0116568	7.20392	0	0.0235294	1
0.00463862	2.86667	0	0.00784314	1
0.0118789	7.34118	0	0.0156863	1
0.0180786	11.1725	0	0.0313725	1
0.0146773	9.07059	0	0	1
0.0162447	10.0392	0	0.027451	1
0.0102545	6.33725	0	0.0196078	1
0.00779872	4.81961	0	0.0156863	1
0.017939	11.0863	0	0.0313725	1
0.0156355	9.66275	0	0.0235294	1
0.00658037	4.06667	0	0.0156863	1
0.0301225	18.6157	0	0	1
0.00835713	5.16471	0	0.0156863	1
0.0125452	7.75294	0	0.0235294	1
0.0136938	8.46275	0	0.0235294	1
0.0085475	5.28235	0	0	1
0.00781141	4.82745	0	0	1
0.0119805	7.40392	0	0.0196078	1
0.00800178	4.9451	0	0.0156863	1
0.0112761	6.96863	0	0.0196078	1
0.00869345	5.37255	0	0.0156863	1
0.00977854	6.04314	0	0.0156863	1
0.00684054	4.22745	0	0.0117647	1
0.0114347	7.06667	0	0.0196078	1
0.0091186	5.63529	0	0.0196078	1
0.0120629	7.4549	0	0.0235294	1
0.0128181	7.92157	0	0	1
0.00824291	5.09412	0	0.0117647	1
0.0082556	5.10196	0	0	1
0.0124691	7.70588	0	0.027451	1
0.0152675	9.43529	0	0.027451	1
0.00637096	3.93725	0	0	1
0.0123295	7.61961	0	0.0235294	1
0.00531125	3.28235	0	0	1
0.0150771	9.31765	0	0.0313725	1
0.00835713	5.16471	0	0.0196078	1
0.0388603	24.0157	0	0	1
0.00756393	4.67451	0	0	1
0.0109905	6.79216	0	0.0196078	1
0.00850308	5.2549	0	0	1
0.0187131	11.5647	0	0	1
0.00934704	5.77647	0	0.0196078	1
0.0151786	9.38039	0	0.0313725	1
0.0240117	14.8392	0.0196078	0.0352941	1
0.00611079	3.77647	0	0	1
0.0186687	11.5373	0.0156863	0.027451	1
0.0114347	7.06667	0	0.0235294	1
0.00859192	5.3098	0	0.0117647	1
0.0075322	4.6549	0	0	1
0.0122152	7.54902	0	0.0196078	1
0.0114792	7.09412	0	0	1
0.0192715	11.9098	0	0	1
0.0100895	6.23529	0	0	1
0.0465004	28.7373	0	0.105882	1
0.011587	7.16078	0	0.0235294	1
0.0179326	11.0824	0	0	1
0.01087	6.71765	0	0	1
0.0134463	8.3098	0	0.0235294	1
0.0182943	11.3059	0	0.0352941	1
0.00959452	5.92941	0	0	1
0.0107621	6.65098	0	0.027451	1
0.0179707	11.1059	0.0117647	0.0235294	1
0.0147091	9.0902	0	0	1
0.0779745	48.1882	0	0.121569	0
0.0818263	50.5686	0	0.133333	0
0.101929	62.9922	0	0.152941	0
0.0451234	27.8863	0.0313725	0.0588235	0
0.0492163	30.4157	0	0.0941176	0
0.0470398	29.0706	0.0352941	0.0588235	0
0.27187	168.016	0	0.27451	0
0.0501174	30.9725	0.0392157	0.0627451	0
0.0396345	24.4941	0	0.0627451	0
0.306123	189.184	0	1	0
0.0209785	12.9647	0	0	0
0.0313472	19.3725	0	0.0627451	0
0.0914588	56.5216	0	0	0
0.0245003	15.1412	0	0	0
0.0354464	21.9059	0	0	0
0.0306301	18.9294	0	0.0627451	0
0.0113713	7.02745	0	0	0
0.0170886	10.5608	0	0.0313725	0
0.0482772	29.8353	0.0392157	0.0627451	0
0.0204328	12.6275	0	0.0392157	0
0.00932166	5.76078	0	0	0
0.136817	84.5529	0.0901961	0.152941	0
0.018288	11.302	0	0.0352941	0
0.724576	447.788	0.172549	1	0
0.0194619	12.0275	0	0.0352941	0
0.0116378	7.19216	0	0	0
0.0128371	7.93333	0	0	0
0.0236309	14.6039	0	0.0392157	0
0.0520909	32.1922	0	0.0784314	0
0.0196776	12.1608	0	0.0392157	0
0.0670284	41.4235	0	0	0
0.0610762	37.7451	0	0	0
0.0202297	12.502	0	0.0470588	0
0.0494828	30.5804	0	0	0
0.0236246	14.6	0	0.0509804	0
0.027781	17.1686	0.0196078	0.0313725	0
0.0193223	11.9412	0	0.0431373	0
0.0344311	21.2784	0	0.0627451	0
0.046805	28.9255	0	0	0
0.0160226	9.90196	0	0.0352941	0
0.0135161	8.35294	0	0	0
0.0256171	15.8314	0	0.054902	0
0.0733041	45.302	0	0	0
0.0206231	12.7451	0	0	0
0.026423	16.3294	0	0.0392157	0
0.0176471	10.9059	0	0.0352941	0
0.0248493	15.3569	0	0.0392157	0
0.0176153	10.8863	0	0.0352941	0
0.0454534	28.0902	0.0392157	0.054902	0
0.0208579	12.8902	0	0.0352941	0
0.011898	7.35294	0	0	0
0.0370836	22.9176	0	0.0627451	0
0.063881	39.4784	0	0	0
0.0252237	15.5882	0	0.0392157	0
0.0779618	48.1804	0	0	0
0.0242147	14.9647	0	0.0392157	0
0.0154451	9.5451	0	0.0313725	0
0.0312774	19.3294	0	0.054902	0
0.0121454	7.50588	0	0	0
0.0369947	22.8627	0.027451	0.0470588	0
0.0259661	16.0471	0.0196078	0.0392157	0
0.0181039	11.1882	0	0.0352941	0
0.0343867	21.251	0	0	0
0.0596865	36.8863	0	0	0
0.0175328	10.8353	0	0	0
0.0258011	15.9451	0	0.0431373	0
0.507716	313.769	0.184314	1	0
0.0151723	9.37647	0	0	0
0.0284282	17.5686	0.0235294	0.0352941	0
0.0243734	15.0627	0	0.0352941	0
0.0209214	12.9294	0	0	0
0.019887	12.2902	0	0	0
0.0278063	17.1843	0.0196078	0.0392157	0
0.0320325	19.7961	0	0.0509804	0
0.014855	9.18039	0	0	0
0.013497	8.34118	0	0	0
0.0345707	21.3647	0	0.0588235	0
0.0171077	10.5725	0	0	0
0.0119931	7.41176	0	0	0
0.0224951	13.902	0	0.0470588	0
0.0133003	8.21961	0	0	0
0.0735516	45.4549	0	0	0
0.0171077	10.5725	0	0	0
0.0147027	9.08627	0	0.0313725	0
0.0167587	10.3569	0	0.0352941	0
0.0697189	43.0863	0.0509804	0.0980392	0
0.0135351	8.36471	0	0	0
0.0194682	12.0314	0	0.0313725	0
0.0245574	15.1765	0	0.0509804	0
0.0198363	12.2588	0	0	0
0.029031	17.9412	0.0235294	0.0392157	0
0.0242147	14.9647	0	0.0470588	0
0.0159464	9.8549	0	0.0352941	0
0.0884193	54.6431	0	0	0
0.0170062	10.5098	0	0	0
0.0309855	19.149	0	0.0627451	0
0.0209975	12.9765	0	0.0470588	1
0.038175	23.5922	0.0313725	0.0470588	1
0.0961165	59.4	0	0.164706	1
0.0335618	20.7412	0.0235294	0.0392157	1
0.111206	68.7255	0.0901961	0.129412	1
0.0375722	23.2196	0	0.0627451	1
0.0292658	18.0863	0	0.0588235	1
0.041773	25.8157	0	0.0666667	1
0.0960086	59.3333	0	0	1
0.0427692	26.4314	0.0352941	0.0509804	1
0.030592	18.9059	0.0235294	0.0431373	1
0.0171521	10.6	0	0	1
0.074072	45.7765	0.054902	0.109804	1
0.0400152	24.7294	0.027451	0.0509804	1
0.0321086	19.8431	0	0.0588235	1
0.0378895	23.4157	0.0313725	0.0470588	1
0.0167269	10.3373	0	0	1
0.0166445	10.2863	0	0	1
0.029177	18.0314	0	0.0509804	1
0.0319817	19.7647	0	0.0627451	1
0.0354274	21.8941	0.027451	0.0431373	1
0.0358716	22.1686	0.0235294	0.0470588	1
0.0343169	21.2078	0	0.054902	1
0.0308903	19.0902	0	0.0627451	1
0.0351989	21.7529	0.0235294	0.0470588	1
0.028149	17.3961	0	0.0588235	1
0.0361064	22.3137	0.027451	0.0431373	1
0.0208833	12.9059	0	0	1
0.0258519	15.9765	0	0.0470588	1
0.0317279	19.6078	0.0235294	0.0470588	1
0.0394061	24.3529	0.027451	0.0509804	1
0.0311758	19.2667	0	0.0431373	1
0.032997	20.3922	0.0235294	0.0352941	1
0.0567295	35.0588	0.0431373	0.0784314	1
0.0121454	7.50588	0	0	1
0.0369694	22.8471	0.027451	0.0431373	1
0.0146139	9.03137	0	0	1
0.0478964	29.6	0	0.0784314	1
0.0336696	20.8078	0	0.0509804	1
0.0337395	20.851	0	0.0588235	1
0.0281934	17.4235	0	0.0666667	1
0.0378641	23.4	0.027451	0.054902	1
0.0219367	13.5569	0	0	1
0.0455676	28.1608	0	0.0862745	1
0.0547179	33.8157	0.0431373	0.0666667	1
0.0342725	21.1804	0.0235294	0.0431373	1
0.0232883	14.3922	0	0.0431373	1
0.0609303	37.6549	0	0.113725	1
0.0255092	15.7647	0	0.0470588	1
0.0144045	8.90196	0	0	1
0.0275589	17.0314	0	0.0470588	1
0.0904118	55.8745	0	0.145098	1
0.0285615	17.651	0	0.054902	1
0.0175011	10.8157	0	0	1
0.0375278	23.1922	0	0	1
0.0284599	17.5882	0	0.0509804	1
0.0749096	46.2941	0	0	1
0.0182562	11.2824	0	0	1
0.017958	11.098	0	0	1
0.0437845	27.0588	0.0313725	0.0588235	1
0.0353385	21.8392	0.0235294	0.0509804	1
0.054407	33.6235	0	0	1
0.033841	20.9137	0.0235294	0.0431373	1
0.0193731	11.9725	0	0	1
0.0270639	16.7255	0	0.0431373	1
0.0165683	10.2392	0	0.0392157	1
0.231087	142.812	0	0.258824	1
0.0367536	22.7137	0.027451	0.0509804	1
0.0261755	16.1765	0	0.0431373	1
0.0369884	22.8588	0	0.0588235	1
0.0573387	35.4353	0	0.101961	1
0.0344184	21.2706	0	0.0431373	1
0.0496415	30.6784	0.0392157	0.0627451	1
0.0173679	10.7333	0	0	1
0.0269941	16.6824	0	0.0470588	1
0.0367663	22.7216	0.0235294	0.0470588	1
0.0170379	10.5294	0	0	1
0.01917	11.8471	0	0	1
0.0619709	38.298	0	0.0941176	1
0.0441779	27.302	0.0313725	0.0588235	1
0.0233962	14.4588	0	0.0392157	1
0.0381052	23.549	0	0.0823529	1
0.0874421	54.0392	0	0	1
0.0317977	19.651	0	0.054902	1
0.0358843	22.1765	0	0.0627451	1
0.0249889	15.4431	0	0.054902	1
0.0395203	24.4235	0	0.0627451	1
0.0142649	8.81569	0	0	1
0.0367409	22.7059	0	0.0705882	1
0.0396535	24.5059	0.027451	0.054902	1
0.0531506	32.8471	0.0392157	0.0627451	1
0.0347865	21.498	0	0.0666667	1
0.0391713	24.2078	0	0.0745098	1
0.0221143	13.6667	0	0.0431373	1
0.0462212	28.5647	0	0.0901961	1
0.0201218	12.4353	0	0	1
0.0237705	14.6902	0	0.0392157	1
0.0377752	23.3451	0.027451	0.0431373	1
0.0346976	21.4431	0	0.054902	1
0.0515261	31.8431	0.0352941	0.0627451	1
0.0461006	28.4902	0.0352941	0.0588235	1
0.100343	62.0118	0	0	1
0.0429088	26.5176	0	0	1
0.0347421	21.4706	0.027451	0.0509804	1
0.0287138	17.7451	0	0.054902	1
0.0393299	24.3059	0.027451	0.0509804	1
0.0250206	15.4627	0	0.0509804	1
0.0227235	14.0431	0	0	1
0.215026	132.886	0	0.160784	1
0.0144045	8.90196	0	0	1
0.029691	18.349	0	0.054902	1
0.0123675	7.64314	0	0	1
0.036595	22.6157	0	0.0588235	1
0.0410876	25.3922	0	0.054902	1
0.0200076	12.3647	0	0.0431373	1
0.0315248	19.4824	0	0.0588235	1
0.100235	61.9451	0	0.117647	1
0.0266387	16.4627	0	0.0470588	1
0.034723	21.4588	0.0235294	0.0431373	1
0.0261946	16.1882	0	0.0470588	1
0.018123	11.2	0	0	1
0.0487912	30.1529	0.0352941	0.0705882	1
0.0321277	19.8549	0	0.0509804	1
0.0228885	14.1451	0	0.0509804	1
0.0394505	24.3804	0.027451	0.0509804	1
0.0169237	10.4588	0	0	1
0.0208389	12.8784	0	0	1
0.0489688	30.2627	0.0352941	0.0627451	1
0.0343296	21.2157	0	0.0588235	1
0.0320579	19.8118	0	0.0509804	1
0.0411574	25.4353	0.027451	0.054902	1
0.0203566	12.5804	0	0	1
0.0226283	13.9843	0	0.0392157	1
0.0203376	12.5686	0	0.0392157	1
0.0266451	16.4667	0	0	1
0.0207818	12.8431	0	0	1
0.0151152	9.34118	0	0	1
0.034025	21.0275	0	0.054902	1
0.0400406	24.7451	0.027451	0.0509804	1
0.0175011	10.8157	0	0.0392157	1
0.0212958	13.1608	0	0.0392157	1
0.0462085	28.5569	0.0352941	0.0588235	1
0.0246399	15.2275	0	0.0509804	1
0.0212577	13.1373	0	0.0470588	1
0.014138	8.73725	0	0	1
0.0501808	31.0118	0	0.0901961	1
0.0171077	10.5725	0	0	1
0.0464623	28.7137	0	0.0745098	1
0.019887	12.2902	0	0.0431373	1
0.0790723	48.8667	0	0.117647	1
0.032667	20.1882	0.027451	0.0392157	1
0.0308586	19.0706	0.0235294	0.0431373	1
0.0310426	19.1843	0	0.0588235	1
0.0669332	41.3647	0.0509804	0.101961	1
0.0316391	19.5529	0.0235294	0.0431373	1
0.0157434	9.72941	0	0	1
0.032299	19.9608	0	0.054902	1
0.054242	33.5216	0.0392157	0.0666667	1
0.0299829	18.5294	0	0.0431373	1
0.0240688	14.8745	0	0	1
0.0401231	24.7961	0.0313725	0.0470588	1
0.152135	94.0196	0	0	1
0.0346469	21.4118	0	0	1
0.0235738	14.5686	0	0.0509804	1
0.0501935	31.0196	0.0392157	0.0666667	1
0.039882	24.6471	0	0	1
0.0237198	14.6588	0	0	1
0.102373	63.2667	0	0.101961	1
0.100203	61.9255	0	0	1
0.128054	79.1373	0	0	1
0.0347484	21.4745	0	0.0823529	1
0.0221524	13.6902	0	0.0470588	1
0.0277492	17.149	0	0.0431373	1
0.01535	9.48627	0	0	1
0.0237705	14.6902	0	0.0392157	1
0.030389	18.7804	0	0.0627451	1
0.0237832	14.698	0	0.054902	1
0.0236563	14.6196	0	0	1
0.0146202	9.03529	0	0	1
0.0237959	14.7059	0	0.0470588	1
0.0180214	11.1373	0	0	1
0.0183007	11.3098	0	0	1
0.0192461	11.8941	0	0.0431373	1
0.0305476	18.8784	0	0	1
0.376832	232.882	0	1	1
0.0192906	11.9216	0	0.0392157	1
0.0383337	23.6902	0.027451	0.0509804	1
0.0513929	31.7608	0.0392157	0.0666667	1
0.0297925	18.4118	0	0.0470588	1
0.0173742	10.7373	0	0.0392157	1
0.0169427	10.4706	0	0.0392157	1
0.0168158	10.3922	0	0.0392157	1
0.0294752	18.2157	0	0.054902	1
0.0186687	11.5373	0	0.0431373	1
0.0156609	9.67843	0	0	1
0.0375214	23.1882	0	0.0627451	1
0.036284	22.4235	0.027451	0.0470588	1
0.0400343	24.7412	0.027451	0.0470588	1
0.0562282	34.749	0	0.0980392	1
0.0302811	18.7137	0.0235294	0.0431373	1
0.0289739	17.9059	0	0.0705882	1
0.0251856	15.5647	0	0.0509804	1
0.028003	17.3059	0	0.0509804	1
0.0469763	29.0314	0.0352941	0.0588235	1
0.0348499	21.5373	0	0	1
0.0237642	14.6863	0	0.054902	1
0.0284917	17.6078	0	0.0588235	1
0.0318802	19.702	0.0235294	0.0431373	1
0.0401358	24.8039	0	0.0666667	1
0.0442922	27.3725	0	0.0588235	1
0.0368805	22.7922	0.027451	0.0509804	1
0.0751317	46.4314	0	0.0862745	1
0.0344819	21.3098	0.027451	0.0431373	1
0.0455866	28.1725	0	0.0784314	1
0.0450092	27.8157	0.0313725	0.0627451	1
0.0124818	7.71373	0	0	1
0.0173171	10.702	0	0	1
0.117603	72.6784	0	0	1
0.0265245	16.3922	0	0	1
0.0761343	47.051	0	0.121569	1
0.034723	21.4588	0.0235294	0.0431373	1
0.0250524	15.4824	0	0.0470588	1
0.0350657	21.6706	0	0.0666667	1
0.0323371	19.9843	0	0.0705882	1
0.0211815	13.0902	0	0	1
0.100463	62.0863	0	0.137255	1
0.0194936	12.0471	0	0	1
0.131614	81.3373	0	0.117647	1
0.0214798	13.2745	0	0.0431373	1
0.0783996	48.451	0	0	1
0.0631195	39.0078	0	0	1
0.0371788	22.9765	0.027451	0.0509804	1
0.0396726	24.5176	0.027451	0.054902	1
0.0329589	20.3686	0.0235294	0.0470588	1
0.0361064	22.3137	0	0.0666667	1
0.103826	64.1647	0	0	1
0.0406879	25.1451	0	0.0862745	1
0.0516784	31.9373	0	0.101961	1
0.0246399	15.2275	0	0	1
0.078755	48.6706	0	0	1
0.232997	143.992	0	0.25098	1
0.037312	23.0588	0	0	1
0.0424646	26.2431	0	0.0941176	1
0.0204899	12.6627	0	0.0392157	1
0.0277365	17.1412	0	0	1
0.0323561	19.9961	0	0.0705882	1
0.104721	64.7176	0	0.101961	1
0.0398185	24.6078	0.0313725	0.0509804	1
0.0205978	12.7294	0	0.0470588	1
0.034393	21.2549	0.0235294	0.0470588	1
0.032483	20.0745	0	0.054902	1
0.266946	164.973	0	0.286275	1
0.0274319	16.9529	0	0	1
0.0378514	23.3922	0	0.0588235	1
0.116613	72.0667	0	0	1
0.0223872	13.8353	0	0.0509804	1
0.0202487	12.5137	0	0.0470588	1
0.0228187	14.102	0	0.0509804	1
0.0197601	12.2118	0	0.0470588	1
0.0669078	41.349	0	0.117647	1
0.0171711	10.6118	0	0	1
0.0520464	32.1647	0	0	1
0.0168539	10.4157	0	0	1
0.0247985	15.3255	0	0.0470588	1
0.0240244	14.8471	0	0	1
0.0257948	15.9412	0	0.0509804	1
0.0533219	32.9529	0	0.0941176	1
0.0154388	9.54118	0	0	1
0.0235802	14.5725	0	0	1
0.0220445	13.6235	0	0.0392157	1
0.042141	26.0431	0	0.0823529	1
0.025046	15.4784	0	0.054902	1
0.0583603	36.0667	0	0.117647	1
0.0236817	14.6353	0	0.0392157	1
0.0659877	40.7804	0	0.0823529	1
0.0690653	42.6824	0	0.109804	1
0.124595	77	0	0	1
0.0539438	33.3373	0	0.0901961	1
0.0513231	31.7176	0	0.0901961	1
0.0470588	29.0824	0	0.0823529	1
0.18109	111.914	0	0.152941	1
0.05145	31.7961	0	0.0823529	1
0.0550289	34.0078	0	0.0745098	1
0.188375	116.416	0	0	1
0.0421854	26.0706	0	0.0745098	1
0.0669395	41.3686	0	0.0823529	1
0.0686465	42.4235	0	0.109804	1
0.0552319	34.1333	0	0	1
0.0803731	49.6706	0	0	1
0.0595215	36.7843	0	0.0980392	1
0.0396789	24.5216	0	0.0745098	1
0.0561076	34.6745	0	0.0901961	1
0.0478393	29.5647	0	0.0823529	1
0.0488229	30.1725	0	0.0862745	1
0.0337585	20.8627	0	0.0666667	1
0.0377879	23.3529	0	0.0705882	1
0.0945809	58.451	0	0.0941176	1
0.039698	24.5333	0	0.0784314	1
0.0622057	38.4431	0	0	1
0.0412272	25.4784	0	0.0627451	1
0.0699029	43.2	0	0	1
0.0752586	46.5098	0	0.0901961	1
0.050606	31.2745	0	0.0901961	1
0.0345453	21.349	0	0	1
0.0408211	25.2275	0	0.0745098	1
0.0265563	16.4118	0	0	1
0.0497747	30.7608	0	0.105882	1
0.0515832	31.8784	0	0.0901961	1
0.199029	123	0	0	1
0.0476807	29.4667	0	0	1
0.0362777	22.4196	0	0.0627451	1
0.0282505	17.4588	0	0	1
0.165049	102	0	0	1
0.109506	67.6745	0	0.101961	1
0.0619011	38.2549	0	0.101961	1
0.0793388	49.0314	0.0588235	0.113725	1
0.0351355	21.7137	0	0	1
0.0614379	37.9686	0.0470588	0.0862745	1
0.0808363	49.9569	0	0.12549	1
0.049045	30.3098	0	0.0666667	1
0.0377625	23.3373	0	0	1
0.0402183	24.8549	0	0.0627451	1
0.0633923	39.1765	0	0	1
0.137179	84.7765	0	0	1
0.155384	96.0275	0	0	1
0.299353	185	0	1	1
0.139114	85.9725	0	0.117647	1
0.092233	57	0	0	1
0.158398	97.8902	0	0	1
0.0445523	27.5333	0	0.0823529	1
0.0873469	53.9804	0	0.121569	1
0.0406752	25.1373	0	0	1
0.035751	22.0941	0	0.0862745	1
0.0899803	55.6078	0.0666667	0.113725	1
0.148023	91.4784	0	0	1
