# Supplementary material for: Deep-Manager: a versatile tool for optimal feature selection in live-cell imaging analysis
Source: Commun Biol. 2023 Mar 3;6:241. doi: 10.1038/s42003-023-04585-9 (PMC9984362; doi:10.1038/s42003-023-04585-9)
Supplement: Supplementary file 3 — Supplementary Data 1 [file 42003_2023_4585_MOESM3_ESM.zip › Supplementary Data/Supplementary_Data_fig3_IM_ACQ1_TEST1.xls]

## Sheet: Sheet1
red_SENS	red_DP	green_SENS	green_DP	blu_SENS	blu_DP	cyan_SENS	cyan_DP
0	0.6366	0.0796418	0.5859	0.105094	0.6114	0.0556484	0.7348
0	0.6578	0.090301	0.5984	0.215079	0.6288	8.18867e-05	0.61055
0	0.7781	0.0668612	0.5757	0.108098	0.7068	0.0439914	0.6237
0	0.6106	0.138005	0.5812	0.113324	0.6545	0.0848303	0.6522
0	0.6524	0.12727	0.5263	0.105562	0.6143	0.0428601	0.69675
0	0.6012	0.144375	0.5636	0.164275	0.60565	0.0314167	0.696
0	0.72795	0.153337	0.5113	0.224144	0.6729	0.0414137	0.6689
0	0.6748	0.114184	0.5702	0.234515	0.61545	0.0528268	0.7405
0	0.6423	0.0615111	0.5813	0.120083	0.67485	0.0698891	0.66675
0	0.7818	0.107231	0.5624	0.111247	0.61635	0.091422	0.6281
0	0.71685	0.110354	0.55465	0.13644	0.6152	0.0555219	0.6977
0	0.6832	0.074111	0.5572	0.10741	0.6432	0.0438681	0.7567
0	0.6913	0.123909	0.55715	0.125461	0.6399	0.0619298	0.6324
0	0.661	0.0863521	0.57505	0.151476	0.7062	0.0902409	0.6971
0	0.7249	0.189752	0.506	0.155165	0.6207	0.0169516	0.6814
0	0.67415	0.17532	0.5774	0.109731	0.6166	0.046402	0.64735
0	0.6394	0.0933598	0.5482	0.14478	0.648	0.0130758	0.6642
0	0.61695	0.029757	0.5869	0.100959	0.6563	0.0519096	0.6082
0	0.69315	0.0798788	0.5771	0.120419	0.6048	0.00988305	0.6011
0	0.67885	0.126803	0.59325	0.100697	0.6323	0.0267083	0.6851
0	0.673	0.150295	0.5826	0.118416	0.67785	0.00154253	0.67965
0	0.6415	0.113176	0.5775	0.113412	0.65705	0.019858	0.67535
0	0.67425	0.178031	0.5328	0.159468	0.6665	0.0898493	0.6402
0	0.60305	0.182165	0.5145	0.128386	0.65005	0.0208511	0.7197
0	0.6587	0.169208	0.504	0.119051	0.6608	0.0196597	0.64825
0	0.6071	0.108343	0.5654	0.100701	0.6028	0.0294072	0.6686
0	0.6039	0.0999849	0.59455	0.108732	0.641	0.0467793	0.7004
0	0.7039	0.0815373	0.5604	0.105732	0.617	0.0377261	0.65425
0	0.6437	0.0739089	0.5814	0.14391	0.61005	0.00779583	0.60455
0	0.6194	0.17197	0.53735	0.170363	0.62845	0.0147773	0.69005
0	0.6807	0.0902746	0.59305	0.166179	0.7572	0.0312319	0.67
0	0.8011	0.139916	0.5222	0.121454	0.6116	0.0659609	0.7652
0	0.6622	0.0685402	0.5966	0.243863	0.6099	0.033915	0.63665
0	0.7034	0.151649	0.5197	0.119459	0.6059	0.0578437	0.63825
0	0.705	0.168068	0.5638	0.111641	0.6151	0.0279073	0.68795
0	0.66125	0.0889718	0.54935	0.108659	0.6423	0.0733479	0.638
0	0.6495	0.204049	0.57985	0.155806	0.6594	0.0641608	0.6797
0	0.6691	0.112099	0.5695	0.133252	0.6381	0.0535107	0.6403
0	0.63785	0.109349	0.5392	0.130263	0.6156	0.0111299	0.61305
0	0.6799	0.113855	0.59035	0.112707	0.6117	0.00476344	0.61635
0	0.6093	0.136122	0.5277	0.107607	0.6311	0.073583	0.6358
0	0.7004	0.105823	0.55895	0.146994	0.6952	0.0229859	0.64395
0	0.62995	0.118453	0.579	0.157039	0.6224	0.0258716	0.6503
0	0.73815	0.0661411	0.56265	0.114912	0.7787	0.0333157	0.63835
0	0.6916	0.104348	0.5871	0.130899	0.60585	0.0632758	0.6943
0	0.62345	0.215105	0.5373	0.191195	0.6265	0.0534316	0.6165
0	0.6868	0.125515	0.5302	0.109959	0.6864	0.00718917	0.7043
0	0.71785	0.31672	0.5141	0.103969	0.6468	0.0213367	0.7228
0	0.6018	0.0640046	0.5696	0.121145	0.6696	0.0609433	0.60325
0	0.63595	0.119468	0.5432	0.126384	0.7121	0.0595069	0.7286
0	0.6294	0.116453	0.55045	0.115247	0.60725	0.0101536	0.7409
0	0.659	0.184018	0.5361	0.132459	0.70405	0.025774	0.6199
0	0.6245	0.0941083	0.5689	0.109597	0.6532	0.0268705	0.6048
0	0.60335	0.0940294	0.5675	0.150923	0.6166	0.0731409	0.607
0	0.7077	0.121182	0.5294	0.106753	0.67985	0.00627353	0.6416
0	0.70015	0.0849717	0.5492	0.104104	0.7196	0.0496162	0.6934
0	0.60465	0.300461	0.5689	0.110203	0.6532	0.00341574	0.6169
0	0.6885	0.100152	0.5939	0.106952	0.6513	0.0513564	0.6539
0	0.7263	0.145202	0.57545	0.109827	0.69705	0.084887	0.6479
0	0.6765	0.0657056	0.58655	0.103463	0.6174	0.0443015	0.6612
0	0.61995	0.184879	0.5229	0.105177	0.6585	0.0514225	0.7102
0	0.7247	0.0476072	0.57515	0.105047	0.6313	0.0506641	0.6605
0	0.8673	0.0390215	0.5775	0.105379	0.7028	0.0473538	0.6392
0	0.6049	0.109564	0.5754	0.222365	0.6057	0.051136	0.6578
0	0.6193	0.177157	0.5144	0.119296	0.6002	0.00893471	0.721
0	0.6272	0.0501998	0.5941	0.102621	0.6506	0.0176939	0.6662
0	0.6863	0.103168	0.5746	0.112968	0.6262	0.0811046	0.68315
0	0.6794	0.113289	0.56785	0.113559	0.7322	0.0275687	0.69135
0	0.6591	0.0589764	0.5792	0.127483	0.6194	0.0466477	0.6356
0	0.68565	0.05625	0.5738	0.113996	0.6074	0.0819672	0.6244
0	0.6339	0.0533846	0.57895	0.116909	0.685	0.0765557	0.6188
0	0.6512	0.0274199	0.5888	0.111512	0.6773	0.0162154	0.6431
0	0.66035	0.129132	0.5375	0.129655	0.6018	0.0916176	0.6863
0	0.7412	0.14826	0.5923	0.120577	0.6039	0.00100752	0.6458
0	0.6513	0.136787	0.5241	0.104213	0.6464	0.0496653	0.6104
0	0.7094	0.153131	0.5735	0.134431	0.6413	0.0658222	0.60105
0	0.6482	0.0811025	0.5801	0.168657	0.6058	0.00727297	0.73025
0	0.7077	0.233806	0.54055	0.136599	0.61595	0.026281	0.699
0	0.6424	0.229715	0.5734	0.112101	0.6376	0.0813627	0.6876
0	0.804	0.143701	0.51455			0.0219053	0.6653
0	0.6291	0.054808	0.576			0.0848598	0.6395
0	0.7747	0.142556	0.569			0.0309826	0.61145
0	0.7485	0.0516161	0.5751			0.0155807	0.60945
0	0.6363	0.0680721	0.5791			0.00659509	0.6563
0	0.6215	0.215829	0.50085			0.0389117	0.6076
0	0.60665	0.0780456	0.57175			0.0150465	0.6677
0	0.6549	0.0876128	0.5863			0.0161818	0.6019
0	0.6341	0.0945389	0.5488			0.0334053	0.7177
0	0.6606	0.11331	0.5466			0.0662867	0.6226
0	0.6025	0.103986	0.54845			0.069049	0.6539
0	0.61015	0.0558696	0.5678			0.0820028	0.61235
0	0.6278	0.0900781	0.5475			0.0469073	0.6695
0	0.6376	0.0648547	0.5746			0.00223482	0.62785
0	0.7296	0.0270801	0.5946			0.0784067	0.6594
0	0.6148	0.189928	0.5067			0.0126656	0.6956
0	0.6893	0.132233	0.5309			0.0934043	0.6639
0	0.708	0.2029	0.5938			0.000620444	0.6443
0	0.69185	0.122771	0.5952			0.0342848	0.6056
0	0.7487	0.176857	0.57015			0.0135269	0.6454
0	0.64895	0.0915682	0.5764			0.0918999	0.6749
0	0.6519	0.0977976	0.5858			0.0149603	0.6321
0	0.62865	0.101525	0.5832			0.0463006	0.61485
0	0.6103	0.0847524	0.58045			0.0526553	0.6315
0	0.69325	0.0832519	0.5627			0.0519338	0.64715
0	0.6935	0.141088	0.53055			0.058952	0.6034
0	0.60715	0.149963	0.5161			0.0108531	0.65165
0	0.7275	0.00649405	0.59665			0.0254058	0.60035
0	0.7124	0.125687	0.5725			0.0826288	0.6456
0	0.6405	0.127453	0.547			0.017597	0.7453
0	0.6126	0.168749	0.5123			0.0610382	0.6584
0	0.6782	0.0616564	0.5631			0.000310366	0.6446
0	0.6777	0.084412	0.58355			0.011307	0.6395
0	0.603	0.0755627	0.575			0.0650743	0.6106
0	0.7206	0.0494772	0.5773			0.0954254	0.6209
0	0.7285	0.114078	0.59215			0.00270015	0.7387
0	0.6319	0.0559948	0.5791			0.0121104	0.6118
0	0.71095	0.106322	0.5951			0.0751515	0.6867
0	0.6667	0.069892	0.5729			0.0310188	0.681
0	0.6414	0.134941	0.5901			0.00700222	0.72625
0	0.68015	0.190983	0.5401			0.0038247	0.6251
0	0.6701	0.0453726	0.5828			0.0125694	0.6203
0	0.7317	0.102751	0.5676			0.0141169	0.6609
0	0.6537	0.180038	0.5611			0.00314151	0.7025
0	0.6287	0.0865794	0.5792			0.00598894	0.6473
0	0.6054	0.146414	0.55705			0.00430899	0.64095
0	0.6662	0.102594	0.57075			0.0315472	0.6109
0	0.61085	0.145246	0.5776			0.037096	0.6048
0	0.64515	0.11996	0.5282			0.0636824	0.7028
0	0.6423	0.0170954	0.5922			0.0489304	0.6113
0	0.6251	0.0963739	0.5607			0.0450306	0.7168
0	0.6434	0.18136	0.57665			0.020854	0.7196
0	0.6568	0.183055	0.5255			0.0289942	0.6497
0	0.7356	0.0823787	0.56475			0.00583897	0.647
0	0.6025	0.139901	0.5238			0.0226868	0.6031
0	0.6555	0.0740106	0.5943			0.0648672	0.6617
0	0.68455	0.0524825	0.5687			0.0370699	0.652
0	0.6133	0.0974852	0.59575			0.0509241	0.6085
0	0.6811	0.0765686	0.57105			0.0199253	0.787
0	0.7347	0.0955501	0.56605			0.00437477	0.68275
0	0.6063	0.0468471	0.588			0.0484215	0.66915
0	0.7524	0.0211802	0.59385			0.0869299	0.6717
0	0.60855	0.0830186	0.5705			0.0780943	0.6585
0	0.7485	0.20508	0.507			0.0180723	0.61125
0	0.6802	0.180981	0.5159			0.0284919	0.6281
0	0.6988	0.201903	0.5283			0.00441129	0.62065
0	0.6169	0.0234207	0.5921			0.0261032	0.6604
0	0.631	0.109329	0.5442			0.0565706	0.6971
0	0.6926	0.105507	0.5799			0.0421	0.67235
0	0.623	0.157381	0.5354			0.00835946	0.6643
0	0.657	0.0185216	0.5988			0.0507216	0.6775
0	0.6001	0.0566287	0.5714			0.0703468	0.6573
0	0.7577	0.132036	0.542			0.024078	0.672
0	0.652	0.169154	0.501			0.0199606	0.62085
0	0.628	0.0823181	0.5574			0.0563743	0.6595
0	0.6322	0.0374598	0.5987			0.0132213	0.6514
0	0.6779	0.145645	0.51885			0.00274086	0.60035
0	0.6118	0.176155	0.5224			0.0257508	0.6829
0	0.6945	0.0190437	0.59495			0.027582	0.6346
0	0.6668	0.184194	0.512			0.0368224	0.65655
0	0.7024	0.136378	0.5503			0.0472069	0.6055
0	0.6264	0.137329	0.5283			0.0227982	0.6393
0	0.6024	0.0686935	0.5667			0.0409179	0.6938
0	0.66705	0.0455487	0.5993			0.0175269	0.6328
0	0.70245	0.150436	0.56445			0.0764185	0.704
0	0.6002	0.168538	0.5222			0.0683658	0.6214
0	0.81325	0.0834985	0.55485			0.0457351	0.6802
0	0.62645	0.164823	0.5888			0.0272689	0.6849
0	0.7155	0.0254286	0.5883			0.0186388	0.64235
0	0.6869	0.201137	0.5199			0.0714965	0.68375
0	0.7323	0.0960688	0.55185			0.0111494	0.6167
0	0.66	0.131529	0.5903			0.0215339	0.6167
0	0.6447	0.141835	0.5515			0.0352907	0.667
0	0.6271	0.00946844	0.5963			0.0873911	0.7122
0	0.65425	0.122242	0.53315			0.0681818	0.6724
0	0.7432	0.0954942	0.58015			0.0630999	0.6756
0	0.6417	0.0897959	0.5798			0.00539366	0.62445
0	0.6732	0.146165	0.5421			0.0406634	0.6016
0	0.6447	0.0857466	0.5667			0.00811107	0.6787
0	0.6666	0.134109	0.543			0.0727023	0.676
0	0.6278	0.0463415	0.5865			0.0588961	0.64875
0	0.6415	0.15041	0.5544			0.0749912	0.6556
0	0.6039	0.0439686	0.5849			0.00531043	0.64365
0	0.73	0.0482786	0.59435			0.0462623	0.6494
0	0.60095	0.0683264	0.58565			0.0760936	0.6083
0	0.6462	0.0555335	0.5961			0.0517614	0.6137
0	0.62515	0.180405	0.5036			0.0550472	0.7034
0	0.6826	0.0939401	0.55845			0.0233664	0.6241
0	0.6255	0.179705	0.561			0.00691261	0.6824
0	0.6876	0.103573	0.5933			0.0712446	0.6492
0	0.6407	0.118598	0.5455			0.018874	0.637
0	0.6412	0.095227	0.58005			0.00506806	0.6871
0	0.6588	0.0106525	0.5944			0.0046818	0.62715
0	0.616	0.145948	0.55855			0.0125981	0.6231
0	0.70375	0.139371	0.5255			0.044884	0.60115
0	0.75865	0.210899	0.5126			0.0384187	0.746
0	0.6404	0.0843855	0.5729			0.0561875	0.6887
0	0.7012	0.102734	0.5974			0.0615433	0.6796
0	0.6444	0.155926	0.55405			0.00778327	0.6629
0	0.63235	0.0296617	0.5823			0.0144316	0.66585
0	0.6531	0.090758	0.57455			0.0320632	0.6249
0	0.6864	0.209658	0.5368			0.0445469	0.6842
0	0.7407	0.0977283	0.5918			0.0275339	0.6534
0	0.7031	0.126576	0.55065			0.032386	0.781
0	0.6193	0.108859	0.56935			0.028447	0.7086
0	0.6155	0.155318	0.5762			0.02639	0.65535
0	0.608	0.0532515	0.5787			0.0694286	0.6514
0	0.7425	0.0813685	0.5961			0.0837379	0.64175
0	0.7028	0.100183	0.54115			0.0142049	0.76685
0	0.7689	0.21559	0.5414			0.044194	0.69965
0	0.7411	0.0707896	0.59725			0.0139787	0.656
0	0.7212	0.171099	0.55325			0.0181792	0.6945
0	0.6275	0.0609137	0.5735			0.00914445	0.6393
0	0.6116	0.158343	0.573			0.0548468	0.6445
0	0.6054	0.0562219	0.56655			0.0311688	0.6341
0	0.6172	0.0499049	0.5997			0.0433033	0.6418
0	0.6126	0.164278	0.5657			0.016178	0.6811
0	0.6954	0.241477	0.5362			0.0499623	0.6294
0	0.79295	0.101864	0.5396			0.0320771	0.6729
0	0.6517	0.0867052	0.5688			0.0503873	0.6681
0	0.7458	0.174168	0.5147			0.0349897	0.6564
0	0.7003	0.0643624	0.5793			0.0311909	0.615
0	0.6512	0.142242	0.518			0.0411109	0.6111
0	0.60715	0.0929715	0.54975			0.0624866	0.6549
0	0.6772	0.156812	0.549			0.0100106	0.6205
0	0.6382	0.0904907	0.5533			0.0656885	0.70815
0	0.6313	0.119137	0.5427			0.00810453	0.6095
0	0.7501	0.143988	0.58945			0.0494318	0.7388
0	0.6308	0.198536	0.5476			0.0165358	0.73155
0	0.6281	0.126653	0.5482			0.0382174	0.6971
0	0.7506	0.0951287	0.5907			0.0692637	0.60805
0	0.7055	0.0529565	0.583			0.0178865	0.65615
0	0.64275	0.0351168	0.5825			0.0138191	0.66725
0	0.7506	0.171284	0.58325			0.03429	0.6393
0	0.7444	0.0672352	0.5688			0.0177879	0.66945
0	0.7049	0.187209	0.5071			0.0511528	0.7531
0	0.6691	0.128358	0.57925			0.00589661	0.61535
0	0.6508	0.0024948	0.59975			0.00519143	0.6196
0	0.6171	0.159857	0.5182			0.0133714	0.60505
0	0.6009	0.145065	0.5201			0.0786036	0.6242
0	0.7076	0.153051	0.5899			0.0521601	0.656
0	0.6771	0.157243	0.54105			0.0120701	0.6121
0	0.6703	0.0801394	0.5676			0.0644697	0.6501
0	0.64115	0.117503	0.59445			0.0828052	0.6729
0	0.6094	0.0585774	0.585			0.0280894	0.63685
0	0.6636	0.0915981	0.5633			0.0473575	0.66785
0	0.6064	0.0295916	0.5952			0.0191553	0.6247
0	0.803	0.0197428	0.5983			0.0197913	0.6389
0	0.6214	0.0891934	0.58155			0.019105	0.765
0	0.6387	0.141517	0.5581			0.0927776	0.6356
0	0.68575	0.126641	0.5655			0.0798435	0.67015
0	0.7032	0.0951561	0.552			0.00397715	0.6942
0	0.73565	0.0773767	0.58665			0.043049	0.7269
0	0.62015	0.157751	0.5259			0.0528176	0.6698
0	0.6108	0.0210422	0.5955			0.00412541	0.6085
0	0.7192	0.123794	0.545			0.0583994	0.66785
0	0.6225	0.0872806	0.5877			0.0184049	0.624
0	0.68995	0.0786287	0.5859			0.019198	0.6335
0	0.6426	0.0578668	0.57635			0.0497072	0.71405
0	0.6107	0.10761	0.5975			0.075525	0.6867
0	0.6061	0.0936954	0.5707			0.00179688	0.6944
0	0.61645	0.0307692	0.5985			0.0516323	0.6144
0	0.6121	0.139575	0.5767			0.0160214	0.6849
0	0.6014	0.178336	0.5052			0.0275653	0.6449
0	0.7126	0.0962092	0.59605			0.0766507	0.6258
0	0.6017	0.218823	0.5337			0.0681299	0.7008
0	0.6234	0.0734445	0.5614			0.0182898	0.628
0	0.61445	0.170464	0.537			0.00673356	0.7625
0	0.61115	0.0656946	0.5639			0.00243309	0.721
0	0.6436					0.00774459	0.6376
0	0.7389					0.0478018	0.68225
0	0.7019					0.0150621	0.6537
0	0.7575					0.012016	0.703
0	0.6699					0.00263975	0.6457
0	0.6493					0.0967875	0.6565
0	0.69615					0.0459923	0.6088
0	0.8066					0.0286138	0.62295
0	0.6255					0.0916641	0.6015
0	0.7137					0.0670495	0.6011
0	0.6141					0.00525367	0.641
0	0.6881					0.00981089	0.6964
0	0.6562					0.0514923	0.7055
0	0.6087					0.057961	0.68905
0	0.6989					0.00935872	0.60865
0	0.6429					0.06038	0.6676
0	0.6118					0.0928937	0.7259
0	0.602					0.0449221	0.81535
0	0.74495					0.0513204	0.6969
0	0.6785					0.0266238	0.62275
0	0.70095					0.0469208	0.6825
0	0.69265					0.0600474	0.6144
0	0.6526					0.0315912	0.6652
0	0.6345					0.0847072	0.644
0	0.68165					0.0395622	0.6142
0	0.6493					0.000490036	0.6119
0	0.6491					0.0487607	0.7023
0	0.6355					0.0784766	0.6799
0	0.6924					0.048312	0.63035
0	0.62505					0.0721986	0.6541
0	0.6342					0.0310944	0.7198
0	0.7234					0.00816697	0.6666
0	0.6219					0.0721581	0.6995
0	0.6138					0.0488946	0.65
0	0.76225					0.0636005	0.6169
0	0.667					0.0406913	0.6624
0	0.6177					0.00612626	0.66515
0	0.7128					0.0269255	0.6993
0	0.7041					0.077892	0.6369
0	0.60715					0.000861115	0.8122
0	0.7206					0.0710643	0.6511
0	0.65455					0.0242711	0.6392
0	0.60055					0.0238784	0.60705
0	0.7364					0.0918851	0.6513
0	0.6099					0.0231375	0.6235
0	0.6548					0.0534863	0.6353
0	0.6037					0.00336215	0.6225
0	0.6914					0.0769331	0.7067
0	0.7804					0.0184123	0.60775
0	0.6269					0.014112	0.6567
0	0.7811					0.0228947	0.6103
0	0.7216					0.0344446	0.6547
0	0.7362					0.0312548	0.6764
0	0.6163					0.0303074	0.6767
0	0.6355					0.0163544	0.6836
0	0.6211					0.0573178	0.6776
0	0.6271					0.0588928	0.6392
0	0.6001					0.0396597	0.7337
0	0.63735					0.0305374	0.6143
0	0.622					0.0251232	0.6243
0	0.68425					0.0462919	0.6645
0	0.729					0.0365872	0.6743
0	0.60735					0.0582608	0.6005
0	0.68935					0.058235	0.6024
0	0.6684					0.0413939	0.65885
0	0.70875					0.0631954	0.7167
0	0.64025					0.021107	0.6918
0	0.61345					0.0071627	0.689
0	0.6809					0.0050533	0.63645
0	0.6659					0.064205	0.6792
0	0.61595					0.0911718	0.6604
0	0.6584					0.0239517	0.6948
0	0.6472					0.0908499	0.6706
0	0.7078					0.0464491	0.6559
0	0.6667					0.0333982	0.6454
0	0.60985					0.0306577	0.60865
0	0.68715					0.0148184	0.6183
0	0.699					0.011663	0.6202
0	0.6252					0.0190539	0.6204
0	0.6906					0.0517454	0.6139
0	0.68215					0.00227943	0.7441
0	0.6301					0.0242321	0.6322
0	0.63105					0.0336162	0.6211
0	0.6294					0.0773572	0.6703
0	0.6894					0.0357351	0.66245
0	0.7184					0.0452901	0.7224
0	0.7297					0.0475254	0.6293
0	0.6402					0.0613502	0.60205
0	0.6676					0.0225725	0.61705
0	0.6681					0.0380898	0.6391
0	0.6756					0.0433139	0.6328
0	0.6105					0.0549417	0.6874
0	0.6456					0.0889004	0.701
0	0.7161					0.0433557	0.66195
0	0.7072					0.0641962	0.6086
0	0.6719					0.0713985	0.662
0	0.6326					0.00171105	0.67095
0	0.6843					0.0130719	0.6493
0	0.6341					0.0357747	0.62665
0	0.815					0.00455854	0.62235
0	0.7565					0.0633524	0.7251
0	0.689					0.0123382	0.73245
0	0.73835					0.0145624	0.6758
0	0.6385					0.0141141	0.6566
0	0.6526					0.0945741	0.6869
0	0.636					0.0290367	0.60525
0	0.67575					0.00752951	0.73155
0	0.8798					0.0647843	0.7429
0	0.6002					0.0541654	0.60855
0	0.7					0.0242808	0.6088
0	0.7004					0.0457967	0.6084
0	0.7779					0.0034912	0.6565
0	0.732					0.0149713	0.6086
0	0.6025					0.0675467	0.60395
0	0.6653					0.0213738	0.69595
0	0.6971					0.0488952	0.6069
0	0.6821					0.0910326	0.669
0	0.6205					0.0296095	0.6784
0	0.6452					0.0336865	0.62445
0	0.7044					0.0626165	0.6033
0	0.7746					0.0705664	0.6006
0	0.64325					0.0817799	0.6108
0	0.6819					0.0790542	0.6777
0	0.61545					0.0530697	0.637
0	0.6545					0.0531105	0.6347
0	0.67085					0.0203377	0.66715
0	0.6923					0.00415307	0.6714
0	0.6625					0.0172162	0.6263
0	0.609					0.0463299	0.6834
0	0.6952					0.0536871	0.60635
0	0.70355					0.0491258	0.72875
0	0.6418					0.0120222	0.6566
0	0.6002					0.0453846	0.6795
0	0.6601					0.0531108	0.7488
0	0.6802					0.0671172	0.6074
0	0.6348					0.0632093	0.7401
0	0.6373					0.0779448	0.6317
0	0.7712					0.00453908	0.6031
0	0.6184					0.0873726	0.7044
0	0.69855					0.0301944	0.7034
0	0.61435					0.0109674	0.6042
0	0.6645					0.069703	0.6046
0	0.62585					0.0776366	0.63145
0	0.6046					0.0771261	0.6294
0	0.704					0.0506418	0.67115
0	0.6169					0.0078102	0.6839
0	0.71965					0.0261896	0.6955
0	0.7248					0.0666667	0.7308
0	0.6067					0.0932878	0.6376
0	0.72185					0.0691415	0.6294
0	0.62215					0.0582011	0.6052
0	0.6533					0.0460756	0.6004
0	0.6681					0.00594059	0.7366
0	0.7619					0.0248038	0.6212
0	0.6378					0.00974889	0.6836
0	0.6766					0.0988873	0.68025
0	0.6299					0.0787989	0.6503
0	0.66195					0.075301	0.6797
0	0.662					0.0556326	0.6128
0	0.65775					0.0240122	0.6422
0	0.7937					0.018668	0.6019
0	0.6063					0.0366251	0.6063
0	0.611					0.0128267	0.7196
0	0.619
0	0.6164
0	0.6483
0	0.6354
0	0.61325
0	0.67745
0	0.6921
0	0.6101
0	0.6048
0	0.6322
0	0.6949
0	0.6057
0	0.62445
0	0.603
0	0.73365
0	0.61945
0	0.70105
0	0.6074
0	0.6369
0	0.6518
0	0.68635
0	0.7799
0	0.7006
0	0.622
0	0.7283
0	0.69145
0	0.7596
0	0.6073
0	0.6341
0	0.6065
0	0.6217
0	0.6276
0	0.6372
0	0.70715
0	0.6124
0	0.7336
0	0.606
0	0.631
0	0.6085
0	0.6357
0	0.6279
0	0.6459
0	0.7514
0	0.7428
0	0.69565
0	0.64785
0	0.6741
0	0.6276
0	0.6644
0	0.67775
0	0.6561
0	0.7262
0	0.6397
0	0.7574
0	0.71925
0	0.62805
0	0.6327
0	0.7165
0	0.6054
0	0.7611
0	0.644
0	0.65175
0	0.705
0	0.71155
0	0.60365
0	0.644
0	0.72685
0	0.63815
0	0.6413
0	0.6622
0	0.6508
0	0.6105
0	0.6443
0	0.6797
0	0.64265
0	0.602
0	0.6074
0	0.6414
0	0.637
0	0.63765
0	0.7033
0	0.7438
0	0.6349
0	0.61985
0	0.6513
0	0.6271
0	0.7341
0	0.6144
0	0.7293
0	0.7105
0	0.615
0	0.65255
0	0.78305
0	0.6118
0	0.6245
0	0.6642
0	0.8537
0	0.7346
0	0.6286
0	0.6066
0	0.68865
0	0.7161
0	0.65365
0	0.6869
0	0.7036
0	0.63115
0	0.6395
0	0.6122
0	0.61445
0	0.7383
0	0.7378
0	0.61635
0	0.6013
0	0.705
0	0.7429
0	0.6612
0	0.7539
0	0.6839
0	0.6197
0	0.66185
0	0.6588
0	0.6365
0	0.66925
0	0.71865
0	0.6907
0	0.6189
0	0.8129
0	0.6079
0	0.6411
0	0.6551
0	0.6219
0	0.7172
0	0.6094
0	0.6008
0	0.7359
0	0.6712
0	0.654
0	0.6246
0	0.7656
0	0.6106
0	0.61915
0	0.7054
0	0.6496
0	0.6661
0	0.6246
0	0.6329
0	0.6257
0	0.6559
0	0.6658
0	0.6564
0	0.6001
0	0.6319
0	0.69785
0	0.6358
0	0.6726
0	0.7188
0	0.6792
0	0.6792
0	0.764
0	0.63365
0	0.609
0	0.6559
0	0.63045
0	0.6351
0	0.6389
0	0.6505
0	0.7789
0	0.6815
0	0.68215
0	0.725
0	0.63765
0	0.63965
0	0.70595
0	0.6873
0	0.61125
0	0.6741
0	0.6775
0	0.6841
0	0.63325
0	0.6489
0	0.7258
0	0.72665
0	0.71185
0	0.6014
0	0.6902
0	0.61475
0	0.68785
0	0.6677
0	0.6279
0	0.826
0	0.6276
0	0.61305
0	0.6088
0	0.6474
0	0.64275
0	0.7458
0	0.6479
0	0.6009
0	0.7265
0	0.687
0	0.66745
0	0.6911
0	0.6107
0	0.6808
0	0.6607
0	0.6003
0	0.6414
0	0.6312
0	0.6769
0	0.6313
0	0.61565
0	0.66145
0	0.6516
0	0.7069
0	0.7694
0	0.69195
0	0.65035
0	0.6008
0	0.7129
0	0.6721
0	0.6579
0	0.6499
0	0.6228
0	0.62325
0	0.6252
0	0.61915
0	0.6039
0	0.6819
0	0.6061
0	0.6511
0	0.60835
0	0.7416
0	0.7099
0	0.6661
0	0.666
0	0.62755
0	0.68555
0	0.62335
0	0.7371
0	0.6977
0	0.6161
0	0.6886
0	0.68325
0	0.6434
0	0.6277
0	0.62395
0	0.6528
0	0.6376
0	0.6133
0	0.6588
0	0.6156
0	0.61785
0	0.6477
0	0.71115
0	0.6381
0	0.736
0	0.6991
0	0.6041
0	0.6037
0	0.7038
0	0.6098
0	0.6436
0	0.6239
0	0.6462
0	0.66455
0	0.6652
0	0.62805
0	0.60125
0	0.6727
0	0.6703
0	0.681
0	0.6742
0	0.6157
0	0.7166
0	0.64075
0	0.6168
0	0.60835
0	0.7664
0	0.6965
0	0.6488
0	0.65
0	0.60935
0	0.7908
0	0.6511
0	0.6961
0	0.642
0	0.61705
0	0.6736
0	0.6214
0	0.6851
0	0.60585
0	0.6201
0	0.6478
0	0.7253
0	0.61335
0	0.6109
0	0.61035
0	0.6499
0	0.6385
0	0.6501
0	0.6846
0	0.6475
0	0.61005
0	0.69145
0	0.682
0	0.63585
0	0.6244
0	0.6867
0	0.6388
0	0.6083
0	0.6786
0	0.622
0	0.67775
0	0.7216
0	0.783
0	0.7032
0	0.6439
0	0.67615
0	0.6359
0	0.61175
0	0.6426
0	0.7409
0	0.6294
0	0.66955
0	0.73225
0	0.637
0	0.6297
0	0.677
0	0.7549
0	0.6175
0	0.67025
0	0.6028
0	0.73505
0	0.7287
0	0.6489
0	0.61485
0	0.6595
0	0.6832
0	0.6059
0	0.64735
0	0.658
0	0.7134
0	0.7181
0	0.60355
0	0.61335
0	0.62935
0	0.72895
0	0.7781	0.0428601	0.69675	0.114912	0.7787	0.0556484	0.7348
0	0.72795	0.0698891	0.66675	0.113559	0.7322	0.0528268	0.7405
0	0.7818	0.0267083	0.6851			0.0438681	0.7567
0	0.71685	0.215079	0.6288			0.0208511	0.7197
0	0.7249	0.0898493	0.6402			0.0659609	0.7652
0	0.7039	0.0147773	0.69005			0.00718917	0.7043
0	0.8011	0.113324	0.6545			0.0213367	0.7228
0	0.7034	0.0279073	0.68795			0.0595069	0.7286
0	0.705	0.17532	0.5774			0.0101536	0.7409
0	0.7004	0.0641608	0.6797			0.0514225	0.7102
0	0.73815	0.164275	0.60565			0.00893471	0.721
0	0.71785	0.224144	0.6729			0.00727297	0.73025
0	0.7077	0.0632758	0.6943			0.017597	0.7453
0	0.70015	0.234515	0.61545			0.00270015	0.7387
0	0.7263	0.0496162	0.6934			0.00700222	0.72625
0	0.7247	0.084887	0.6479			0.00314151	0.7025
0	0.8673	0.13644	0.6152			0.0636824	0.7028
0	0.7412	0.10741	0.6432			0.0450306	0.7168
0	0.7094	0.204049	0.57985			0.020854	0.7196
0	0.7077	0.0275687	0.69135			0.0199253	0.787
0	0.804	0.125461	0.6399			0.0764185	0.704
0	0.7747	0.155165	0.6207			0.0873911	0.7122
0	0.7485	0.31672	0.5141			0.0384187	0.746
0	0.7296	0.0813627	0.6876			0.032386	0.781
0	0.708	0.14478	0.648			0.0142049	0.76685
0	0.7487	0.069049	0.6539			0.0494318	0.7388
0	0.7275	0.0469073	0.6695			0.0165358	0.73155
0	0.7124	0.300461	0.5689			0.0511528	0.7531
0	0.7206	0.0784067	0.6594			0.019105	0.765
0	0.7285	0.0934043	0.6639			0.043049	0.7269
0	0.71095	0.0918999	0.6749			0.0497072	0.71405
0	0.7317	0.100959	0.6563			0.00673356	0.7625
0	0.7356	0.0826288	0.6456			0.00243309	0.721
0	0.7347	0.0610382	0.6584			0.012016	0.703
0	0.7524	0.100697	0.6323			0.0514923	0.7055
0	0.7485	0.0751515	0.6867			0.0449221	0.81535
0	0.7577	0.0310188	0.681			0.0487607	0.7023
0	0.7024	0.118416	0.67785			0.0310944	0.7198
0	0.70245	0.113412	0.65705			0.000861115	0.8122
0	0.81325	0.159468	0.6665			0.0769331	0.7067
0	0.7155	0.128386	0.65005			0.0396597	0.7337
0	0.7323	0.119051	0.6608			0.00227943	0.7441
0	0.7432	0.233806	0.54055			0.0889004	0.701
0	0.73	0.229715	0.5734			0.0123382	0.73245
0	0.70375	0.0648672	0.6617			0.00752951	0.73155
0	0.75865	0.0484215	0.66915			0.0491258	0.72875
0	0.7012	0.0869299	0.6717			0.0531108	0.7488
0	0.7407	0.108732	0.641			0.0301944	0.7034
0	0.7031	0.14391	0.61005			0.0666667	0.7308
0	0.7425	0.0565706	0.6971			0.00594059	0.7366
0	0.7028	0.0421	0.67235			0.0128267	0.7196
0	0.7689	0.170363	0.62845
0	0.7411	0.243863	0.6099
0	0.7212	0.0507216	0.6775
0	0.79295	0.2029	0.5938
0	0.7458	0.0257508	0.6829
0	0.7003	0.0409179	0.6938
0	0.7501	0.0457351	0.6802
0	0.7506	0.0272689	0.6849
0	0.7055	0.108659	0.6423
0	0.7506	0.0714965	0.68375
0	0.7444	0.155806	0.6594
0	0.7049	0.0681818	0.6724
0	0.7076	0.133252	0.6381
0	0.803	0.0727023	0.676
0	0.7032	0.0749912	0.6556
0	0.73565	0.130263	0.6156
0	0.7192	0.0561875	0.6887
0	0.7126	0.0445469	0.6842
0	0.7389	0.107607	0.6311
0	0.7019	0.146994	0.6952
0	0.7575	0.157039	0.6224
0	0.8066	0.0837379	0.64175
0	0.7137	0.044194	0.69965
0	0.74495	0.18136	0.57665
0	0.70095	0.191195	0.6265
0	0.7234	0.0503873	0.6681
0	0.76225	0.109959	0.6864
0	0.7128	0.0382174	0.6971
0	0.7041	0.103969	0.6468
0	0.7206	0.121145	0.6696
0	0.7364	0.0828052	0.6729
0	0.7804	0.0473575	0.66785
0	0.7811	0.0927776	0.6356
0	0.7216	0.0798435	0.67015
0	0.7362	0.0528176	0.6698
0	0.729	0.109597	0.6532
0	0.70875	0.075525	0.6867
0	0.7078	0.150923	0.6166
0	0.7184	0.0478018	0.68225
0	0.7297	0.106753	0.67985
0	0.7161	0.164823	0.5888
0	0.7072	0.0967875	0.6565
0	0.815	0.00981089	0.6964
0	0.7565	0.110203	0.6532
0	0.73835	0.106952	0.6513
0	0.8798	0.06038	0.6676
0	0.7004	0.109827	0.69705
0	0.7779	0.0513204	0.6969
0	0.732	0.0469208	0.6825
0	0.7044	0.0847072	0.644
0	0.7746	0.0784766	0.6799
0	0.70355	0.0721986	0.6541
0	0.7712	0.0721581	0.6995
0	0.704	0.0269255	0.6993
0	0.71965	0.0918851	0.6513
0	0.7248	0.105177	0.6585
0	0.72185	0.105047	0.6313
0	0.7619	0.0573178	0.6776
0	0.7937	0.222365	0.6057
0	0.73365	0.102621	0.6506
0	0.70105	0.112968	0.6262
0	0.7799	0.064205	0.6792
0	0.7006	0.0911718	0.6604
0	0.7283	0.0239517	0.6948
0	0.7596	0.0773572	0.6703
0	0.70715	0.241477	0.5362
0	0.7336	0.0713985	0.662
0	0.7514	0.127483	0.6194
0	0.7428	0.0213738	0.69595
0	0.7262	0.0910326	0.669
0	0.7574	0.171284	0.58325
0	0.71925	0.0463299	0.6834
0	0.7165	0.104213	0.6464
0	0.7611	0.0932878	0.6376
0	0.705	0.134431	0.6413
0	0.71155	0.0988873	0.68025
0	0.72685	0.075301	0.6797
0	0.7033	0.168657	0.6058
0	0.7438	0.136599	0.61595
0	0.7341	0.112101	0.6376
0	0.7293
0	0.7105
0	0.78305
0	0.8537
0	0.7346
0	0.7161
0	0.7036
0	0.7383
0	0.7378
0	0.705
0	0.7429
0	0.7539
0	0.71865
0	0.8129
0	0.7172
0	0.7359
0	0.7656
0	0.7054
0	0.7188
0	0.764
0	0.7789
0	0.725
0	0.70595
0	0.7258
0	0.72665
0	0.71185
0	0.826
0	0.7458
0	0.7265
0	0.7069
0	0.7694
0	0.7129
0	0.7416
0	0.7099
0	0.7371
0	0.71115
0	0.736
0	0.7038
0	0.7166
0	0.7664
0	0.7908
0	0.7253
0	0.7216
0	0.783
0	0.7032
0	0.7409
0	0.73225
0	0.7549
0	0.73505
0	0.7287
0	0.7134
0	0.7181
0	0.72895
