# Supplementary material for: Deep-Manager: a versatile tool for optimal feature selection in live-cell imaging analysis
Source: Commun Biol. 2023 Mar 3;6:241. doi: 10.1038/s42003-023-04585-9 (PMC9984362; doi:10.1038/s42003-023-04585-9)
Supplement: Supplementary file 3 — Supplementary Data 1 [file 42003_2023_4585_MOESM3_ESM.zip › Supplementary Data/Supplementary_Data_fig3_IM_ACQ1_TEST2.xls]

## Sheet: Sheet1
red_SENS	red_DP	green_SENS	green_DP	blu_SENS	blu_DP	cyan_SENS	cyan_DP
0	0.7781	0.2064	0.6175			0.0700947	0.727
0	0.72795	0.127	0.6355			0.0616652	0.7517
0	0.7818	0.240427	0.5445			0.0385103	0.8339
0	0.71685	0.119189	0.6385			0.049499	0.71145
0	0.7249	0.265663	0.5169			0.0626401	0.7527
0	0.7039	0.185385	0.573			0.0387729	0.7314
0	0.8011	0.0612766	0.6618			0.0642683	0.8313
0	0.7034	0.213164	0.5511			0.0365904	0.703
0	0.705	0.121317	0.6486			0.03008	0.7513
0	0.7004	0.0543986	0.6788			0.0851271	0.70555
0	0.73815	0.208846	0.5599			0.00599101	0.70525
0	0.71785	0.0626294	0.6563			0.0509715	0.7131
0	0.7077	0.296641	0.51085			0.0729765	0.7914
0	0.70015	0.190424	0.5867			0.0996433	0.7319
0	0.7263	0.162709	0.6206			0.082199	0.7012
0	0.7247	0.0204398	0.6949			0.0889831	0.7525
0	0.8673	0.143564	0.6061			0.0357421	0.7419
0	0.7412	0.151493	0.6822			0.00501323	0.7217
0	0.7094	0.146379	0.6613
0	0.7077	0.135417	0.6308
0	0.804	0.14435	0.6058
0	0.7747	0.114332	0.6631
0	0.7485	0.24756	0.5474
0	0.7296	0.080292	0.6552
0	0.708	0.246253	0.54315
0	0.7487	0.0451613	0.6956
0	0.7275	0.0470497	0.6775
0	0.7124	0.269099	0.5348
0	0.7206	0.114396	0.65145
0	0.7285	0.159385	0.6176
0	0.71095	0.32722	0.5062
0	0.7317	0.0833667	0.6861
0	0.7356	0.213673	0.5958
0	0.7347	0.276338	0.5083
0	0.7524	0.212898	0.5529
0	0.7485	0.293821	0.5743
0	0.7577	0.160168	0.6009
0	0.7024	0.167281	0.6098
0	0.70245	0.176198	0.61225
0	0.81325	0.167945	0.6074
0	0.7155	0.0516519	0.6674
0	0.7323	0.27226	0.5521
0	0.7432	0.162293	0.5874
0	0.73	0.0575132	0.6981
0	0.70375	0.131987	0.6103
0	0.75865	0.0886195	0.6767
0	0.7012	0.0944792	0.6364
0	0.7407	0.294187	0.5427
0	0.7031	0.0829848	0.6796
0	0.7425	0.0503328	0.6849
0	0.7028	0.287345	0.5651
0	0.7689	0.0756235	0.6894
0	0.7411	0.0652577	0.6546
0	0.7212	0.218504	0.5862
0	0.79295	0.0682121	0.6994
0	0.7458	0.210773	0.5568
0	0.7003	0.106182	0.6709
0	0.7501	0.103842	0.6671
0	0.7506	0.0848347	0.6451
0	0.7055	0.115743	0.6257
0	0.7506	0.228669	0.5424
0	0.7444	0.0506355	0.6984
0	0.7049	0.140017	0.6185
0	0.7076	0.284592	0.5098
0	0.803	0.131953	0.6414
0	0.7032	0.113976	0.6219
0	0.73565	0.148713	0.64485
0	0.7192	0.166377	0.6724
0	0.7126	0.15805	0.6009
0	0.7389	0.16934	0.6188
0	0.7019	0.0452957	0.6692
0	0.7575	0.297139	0.50845
0	0.8066	0.298262	0.5349
0	0.7137	0.111392	0.6334
0	0.74495	0.212046	0.5678
0	0.70095	0.100217	0.6626
0	0.7234	0.136468	0.6739
0	0.76225	0.256444	0.53655
0	0.7128	0.191252	0.5954
0	0.7041	0.115844	0.64455
0	0.7206	0.114074	0.6279
0	0.7364	0.175544	0.58355
0	0.7804	0.292316	0.5084
0	0.7811	0.259321	0.5304
0	0.7216	0.241092	0.5367
0	0.7362	0.314479	0.5587
0	0.729	0.17885	0.6212
0	0.70875	0.103542	0.6619
0	0.7078	0.288361	0.6261
0	0.7184	0.0955168	0.6335
0	0.7297	0.150019	0.6612
0	0.7161	0.144262	0.6264
0	0.7072	0.147501	0.6005
0	0.815	0.0885509	0.64125
0	0.7565	0.228693	0.543
0	0.73835	0.178976	0.59085
0	0.8798	0.146109	0.6189
0	0.7004	0.0525732	0.6839
0	0.7779	0.144638	0.6517
0	0.732	0.190815	0.64225
0	0.7044	0.254277	0.5471
0	0.7746	0.153609	0.6601
0	0.70355	0.26149	0.5174
0	0.7712	0.187011	0.5921
0	0.704	0.236374	0.58005
0	0.71965	0.0898678	0.6436
0	0.7248	0.263904	0.54
0	0.72185	0.301427	0.5189
0	0.7619	0.106789	0.64865
0	0.7937	0.136652	0.6539
0	0.73365	0.116719	0.6353
0	0.70105	0.286811	0.511
0	0.7799	0.112797	0.67525
0	0.7006	0.154326	0.5962
0	0.7283	0.270677	0.51895
0	0.7596	0.248882	0.54595
0	0.70715	0.107138	0.62795
0	0.7336	0.173635	0.61465
0	0.7514	0.316714	0.5016
0	0.7428	0.220143	0.56875
0	0.7262	0.113582	0.6298
0	0.7574	0.251772	0.5859
0	0.71925	0.236455	0.5609
0	0.7165	0.0368664	0.6897
0	0.7611	0.0108016	0.696
0	0.705	0.24895	0.5545
0	0.71155	0.144755	0.631
0	0.72685	0.248085	0.5301
0	0.7033	0.127204	0.6484
0	0.7438	0.119512	0.6638
0	0.7341	0.101231	0.6459
0	0.7293	0.108965	0.63905
0	0.7105	0.148933	0.6263
0	0.78305	0.104232	0.6858
0	0.8537	0.125744	0.6167
0	0.7346	0.280954	0.51685
0	0.7161	0.150597	0.6616
0	0.7036	0.180345	0.59425
0	0.7383	0.0101282	0.6988
0	0.7378	0.243869	0.5488
0	0.705	0.202505	0.5795
0	0.7429	0.216338	0.55785
0	0.7539	0.157415	0.6284
0	0.71865	0.0679284	0.67715
0	0.8129	0.27656	0.5114
0	0.7172	0.0493758	0.6777
0	0.7359	0.12918	0.6458
0	0.7656	0.0569094	0.6695
0	0.7054	0.175689	0.6076
0	0.7188	0.207762	0.5634
0	0.764	0.0779891	0.6786
0	0.7789	0.133561	0.6098
0	0.725	0.0448646	0.68445
0	0.70595	0.152923	0.6492
0	0.7258	0.227554	0.61085
0	0.72665	0.126155	0.6338
0	0.71185	0.25582	0.537
0	0.826	0.235504	0.5986
0	0.7458	0.0730944	0.6518
0	0.7265	0.240248	0.5629
0	0.7069	0.130898	0.6364
0	0.7694	0.239369	0.5742
0	0.7129	0.0483641	0.6995
0	0.7416	0.303486	0.50755
0	0.7099	0.119008	0.6285
0	0.7371	0.273064	0.5299
0	0.71115
0	0.736
0	0.7038
0	0.7166
0	0.7664
0	0.7908
0	0.7253
0	0.7216
0	0.783
0	0.7032
0	0.7409
0	0.73225
0	0.7549
0	0.73505
0	0.7287
0	0.7134
0	0.7181
0	0.72895
