# Supplementary material for: Deep-Manager: a versatile tool for optimal feature selection in live-cell imaging analysis
Source: Commun Biol. 2023 Mar 3;6:241. doi: 10.1038/s42003-023-04585-9 (PMC9984362; doi:10.1038/s42003-023-04585-9)
Supplement: Supplementary file 3 — Supplementary Data 1 [file 42003_2023_4585_MOESM3_ESM.zip › Supplementary Data/Supplementary_Data_fig3_IM_ACQ1_TEST3.xls]

## Sheet: Sheet1
red_SENS	red_DP	green_SENS	green_DP	blu_SENS	blu_DP	cyan_SENS	cyan_DP
0	0.7781	0.182535	0.586	0.120859	0.7165	0.0683074	0.72495
0	0.72795	0.0527659	0.68665	0.126999	0.7929	0.0441651	0.7601
0	0.7818	0.0913482	0.6396	0.142263	0.73225	0.0729087	0.7248
0	0.71685	0.0373187	0.67715			0.0386968	0.7701
0	0.7249	0.199858	0.5641			0.0213833	0.7025
0	0.7039	0.0107082	0.6929			0.092125	0.7874
0	0.8011	0.114272	0.6538			0.0437129	0.7736
0	0.7034	0.22665	0.5473			0.0579602	0.7574
0	0.705	0.130186	0.609			0.0247161	0.767
0	0.7004	0.288173	0.517			0.0066676	0.71715
0	0.73815	0.145164	0.6195			0.00466712	0.7251
0	0.71785	0.0269242	0.6903			0.0701468	0.7872
0	0.7077	0.018652	0.6945			0.000498256	0.7028
0	0.70015	0.15477	0.6548			0.0975715	0.7339
0	0.7263	0.215049	0.5727			0.00958553	0.7478
0	0.7247	0.0136299	0.69835			0.0104045	0.7769
0	0.8673	0.0950982	0.6775			0.0110926	0.7292
0	0.7412	0.309691	0.5022			0.0292578	0.76975
0	0.7094	0.106092	0.64415			0.00884956	0.7392
0	0.7077	0.184471	0.5798			0.0199973	0.7351
0	0.804	0.0524805	0.6933			0.00772715	0.7564
0	0.7747	0.127195	0.64125			0.00552799	0.7094
0	0.7485	0.13756	0.6489			0.0488169	0.7638
0	0.7296	0.107148	0.6683			0.00604907	0.7401
0	0.708	0.162861	0.6343			0.04033	0.72695
0	0.7487	0.0925399	0.6374			0.0678155	0.7519
0	0.7275	0.0742138	0.6624			0.0705471	0.7504
0	0.7124	0.0970914	0.6612			0.0855971	0.7136
0	0.7206	0.125538	0.6499			0.0113942	0.7722
0	0.7285	0.201096	0.5832			0.0190166	0.7222
0	0.71095	0.0542806	0.66555			0.051215	0.74405
0	0.7317	0.102616	0.6808			0.0387443	0.7346
0	0.7356	0.0684541	0.6532			0.0548579	0.715
0	0.7347	0.0211919	0.6882			0.0262071	0.719
0	0.7524	0.11596	0.6564			0.0971812	0.7943
0	0.7485	0.0890723	0.6402			0.0222394	0.7606
0	0.7577	0.0719201	0.6878			0.0405738	0.7023
0	0.7024	0.263459	0.5158			0.0584818	0.7293
0	0.70245	0.185518	0.61135			0.0424945	0.7556
0	0.81325	0.227163	0.5753			0.0607691	0.7156
0	0.7155	0.137112	0.60825			0.0120953	0.7841
0	0.7323	0.137295	0.61045			0.0375865	0.7274
0	0.7432	0.187216	0.57155			0.0696243	0.7256
0	0.73	0.13376	0.623			0.00714134	0.7122
0	0.70375	0.0606231	0.6694			0.0375299	0.7232
0	0.75865	0.132494	0.641			0.00151473	0.7251
0	0.7012	0.21855	0.5485			0.021521	0.7737
0	0.7407	0.143338	0.6114			0.0253901	0.7229
0	0.7031	0.0976576	0.6722			0.0290061	0.7237
0	0.7425	0.107271	0.6458			0.0227616	0.7459
0	0.7028	0.0833716	0.6987			0.0462837	0.7006
0	0.7689	0.0937149	0.646			0.0896523	0.7803
0	0.7411	0.179236	0.5779			0.025867	0.7218
0	0.7212	0.0667499	0.6725			0.0015254	0.75505
0	0.79295	0.137154	0.6354			0.011625	0.80345
0	0.7458	0.135948	0.6235			0.0188884	0.722
0	0.7003	0.136763	0.6293			0.00809822	0.7718
0	0.7501	0.0862787	0.6476			0.0151687	0.7161
0	0.7506	0.128619	0.626			0.0522251	0.7241
0	0.7055	0.0750994	0.6749			0.0256772	0.7589
0	0.7506	0.11423	0.6343			0.0558821	0.7454
0	0.7444	0.0708167	0.6508			0.0133517	0.7168
0	0.7049	0.0919932	0.6396			0.00638238	0.71745
0	0.7076	0.319502	0.5248			0.0293703	0.73075
0	0.803	0.107102	0.6286			0.0318817	0.7136
0	0.7032	0.108594	0.6415			0.0856095	0.7231
0	0.73565	0.160906	0.6057			0.019647	0.73955
0	0.7192	0.254549	0.5469			0.0687101	0.7292
0	0.7126	0.0157008	0.6896			0.0118032	0.7115
0	0.7389	0.12028	0.6407			0.0206897	0.7171
0	0.7019	0.0798447	0.69895			0.0340113	0.76005
0	0.7575	0.0507088	0.6964			0.0364852	0.7443
0	0.8066	0.0958535	0.6716
0	0.7137	0.14821	0.61265
0	0.74495	0.093231	0.6497
0	0.70095	0.0978846	0.6866
0	0.7234	0.123674	0.62355
0	0.76225	0.13985	0.6252
0	0.7128	0.143856	0.6368
0	0.7041	0.280071	0.5285
0	0.7206	0.0178747	0.6978
0	0.7364	0.166848	0.6524
0	0.7804	0.15617	0.623
0	0.7811	0.129981	0.6419
0	0.7216	0.140142	0.6062
0	0.7362	0.0837259	0.6807
0	0.729	0.127809	0.6268
0	0.70875	0.204824	0.5703
0	0.7078	0.154633	0.60765
0	0.7184	0.120138	0.6379
0	0.7297	0.0507027	0.689
0	0.7161	0.128879	0.633
0	0.7072	0.21107	0.5616
0	0.815	0.334322	0.54985
0	0.7565	0.228479	0.5754
0	0.73835	0.0864337	0.6458
0	0.8798	0.121003	0.6763
0	0.7004	0.183859	0.60525
0	0.7779	0.119103	0.62645
0	0.732	0.231386	0.5657
0	0.7044	0.0475987	0.6703
0	0.7746	0.075914	0.6622
0	0.70355	0.128327	0.66805
0	0.7712	0.109756	0.6424
0	0.704	0.261979	0.5468
0	0.71965	0.232481	0.5794
0	0.7248	0.0587347	0.6859
0	0.72185	0.0863471	0.6518
0	0.7619	0.278551	0.5259
0	0.7937
0	0.73365
0	0.70105
0	0.7799
0	0.7006
0	0.7283
0	0.7596
0	0.70715
0	0.7336
0	0.7514
0	0.7428
0	0.7262
0	0.7574
0	0.71925
0	0.7165
0	0.7611
0	0.705
0	0.71155
0	0.72685
0	0.7033
0	0.7438
0	0.7341
0	0.7293
0	0.7105
0	0.78305
0	0.8537
0	0.7346
0	0.7161
0	0.7036
0	0.7383
0	0.7378
0	0.705
0	0.7429
0	0.7539
0	0.71865
0	0.8129
0	0.7172
0	0.7359
0	0.7656
0	0.7054
0	0.7188
0	0.764
0	0.7789
0	0.725
0	0.70595
0	0.7258
0	0.72665
0	0.71185
0	0.826
0	0.7458
0	0.7265
0	0.7069
0	0.7694
0	0.7129
0	0.7416
0	0.7099
0	0.7371
0	0.71115
0	0.736
0	0.7038
0	0.7166
0	0.7664
0	0.7908
0	0.7253
0	0.7216
0	0.783
0	0.7032
0	0.7409
0	0.73225
0	0.7549
0	0.73505
0	0.7287
0	0.7134
0	0.7181
0	0.72895
