# Supplementary material for: Deep-Manager: a versatile tool for optimal feature selection in live-cell imaging analysis
Source: Commun Biol. 2023 Mar 3;6:241. doi: 10.1038/s42003-023-04585-9 (PMC9984362; doi:10.1038/s42003-023-04585-9)
Supplement: Supplementary file 3 — Supplementary Data 1 [file 42003_2023_4585_MOESM3_ESM.zip › Supplementary Data/Supplementary_Data_fig3_IM_ACQ2_TEST1.xls]

## Sheet: Sheet1
red_SENS	red_DP	green_SENS	green_DP	blu_SENS	blu_DP	cyan_SENS	cyan_DP
0	0.7549	0.0944662	0.648	0.188829	0.67895	0.0135117	0.7447
0	0.837	0.0767457	0.6406	0.108914	0.6578	0.0360149	0.6986
0	0.7247	0.105271	0.6213	0.101486	0.72665	0.0405722	0.778
0	0.7156	0.102478	0.5868	0.132422	0.7233	0.0846165	0.6599
0	0.8109	0.208844	0.6137	0.120525	0.80605	0.0849848	0.7203
0	0.69385	0.178154	0.5628	0.107945	0.6793	0.0389654	0.71155
0	0.7209	0.091358	0.644	0.125521	0.6716	0.0619011	0.6982
0	0.6944	0.0971578	0.6226	0.117565	0.6973	0.0308014	0.6954
0	0.7872	0.105065	0.5822	0.113834	0.6944	0.0407211	0.68905
0	0.7404	0.0463894	0.62595	0.102604	0.6857	0.0880405	0.7023
0	0.6575	0.0878398	0.6376	0.161809	0.6931	0.0249314	0.8222
0	0.7175	0.162048	0.59725	0.132511	0.7031	0.0213423	0.697
0	0.7183	0.047532	0.6252	0.130733	0.6709	0.0883756	0.7262
0	0.7701	0.0866106	0.6085	0.111923	0.6927	0.037042	0.7769
0	0.6538	0.157267	0.5932	0.117767	0.8203	0.0593343	0.715
0	0.7382	0.0307832	0.6423	0.102842	0.6534	0.0365553	0.6933
0	0.7757	0.122395	0.6274	0.105804	0.6871	0.090188	0.7422
0	0.8022	0.0954751	0.5997	0.121095	0.7823	0.0962923	0.6776
0	0.6848	0.0889109	0.6425	0.113822	0.6828	0.0136899	0.7923
0	0.7122	0.163901	0.62235	0.105193	0.7426	0.0187934	0.6709
0	0.7966	0.0505851	0.62875	0.127184	0.75155	0.0433058	0.71135
0	0.70875	0.0829082	0.6471	0.111495	0.7459	0.0539916	0.6956
0	0.74915	0.0988482	0.6181	0.128128	0.6672	0.0333765	0.6719
0	0.6896	0.103135	0.60655	0.102054	0.7083	0.0238782	0.6602
0	0.7601	0.0432689	0.62575	0.126519	0.7332	0.0710862	0.6782
0	0.66885	0.0904901	0.592	0.171503	0.763	0.0428634	0.6565
0	0.6808	0.147112	0.5612			0.0351243	0.695
0	0.7498	0.08207	0.6297			0.0191046	0.688
0	0.7816	0.0361011	0.62745			0.0540913	0.6855
0	0.68375	0.0752615	0.61005			0.0951553	0.6509
0	0.74355	0.0498073	0.641			0.0684873	0.6515
0	0.7353	0.13226	0.57375			0.0290362	0.70725
0	0.6597	0.0499411	0.6449			0.0297001	0.6632
0	0.65055	0.121195	0.6062			0.000898473	0.6672
0	0.6951	0.111256	0.6151			0.0494743	0.7051
0	0.6564	0.162867	0.5857			0.0728161	0.7398
0	0.67635	0.0363515	0.64815			0.0212129	0.751
0	0.7301	0.108919	0.6324			0.00308735	0.66195
0	0.6859	0.0983556	0.5867			0.0848184	0.683
0	0.7203	0.0515963	0.6268			0.0711265	0.65885
0	0.7014	0.110844	0.592			0.0546628	0.7177
0	0.7247	0.0798062	0.6457			0.0263631	0.6852
0	0.71935	0.0618759	0.6201			0.0105488	0.6941
0	0.699	0.107762	0.59945			0.046194	0.6817
0	0.6994	0.0886954	0.6175			0.065238	0.6892
0	0.7284	0.118047	0.6104			0.0540144	0.7093
0	0.71275	0.0567934	0.6477			0.00747216	0.7146
0	0.6564	0.0822313	0.6038			0.0119394	0.695
0	0.8337	0.00998924	0.6442			0.0051252	0.6864
0	0.6662	0.0904913	0.60355			0.0100076	0.6661
0	0.6835	0.130561	0.597			0.0466179	0.687
0	0.6678	0.103336	0.64515			0.046447	0.70315
0	0.7418	0.145652	0.5895			0.0161519	0.7279
0	0.7979	0.0269862	0.6436			0.0674994	0.72045
0	0.7039	0.0435433	0.6392			0.00227929	0.6566
0	0.71935	0.0812883	0.599			0.0995992	0.7639
0	0.7354	0.110309	0.58555			0.0744582	0.6961
0	0.664	0.153222	0.5847			0.037756	0.6789
0	0.7463	0.128698	0.6479			0.0875669	0.7514
0	0.7093	0.219547	0.5478			0.0286183	0.6517
0	0.7592	0.11089	0.60415			0.0428222	0.6661
0	0.6676	0.0871398	0.59555			0.0808946	0.6925
0	0.7015	0.195261	0.52815			0.0139807	0.7289
0	0.6516	0.0665371	0.6243			0.0741725	0.7664
0	0.6627	0.0126931	0.6456			0.0490277	0.766
0	0.7373	0.126956	0.60825			0.0501787	0.73065
0	0.7498	0.0612903	0.6402			0.0162547	0.7565
0	0.7149	0.0245192	0.63655			0.021106	0.66555
0	0.7093	0.0391585	0.6257			0.00682848	0.7345
0	0.6868	0.0980565	0.6126			0.000610734	0.65535
0	0.6829	0.0708018	0.6142			0.074773	0.7575
0	0.7615	0.144562	0.6379			0.0287157	0.6731
0	0.663	0.0337485	0.62845			0.0728276	0.6722
0	0.6595	0.168013	0.6076			0.0304323	0.6818
0	0.6564	0.140415	0.5681			0.0137114	0.7409
0	0.7374	0.0555598	0.61705			0.0123382	0.6646
0	0.73985	0.0240392	0.6374			0.00272753	0.6947
0	0.7726	0.0670723	0.6287			0.00808441	0.7239
0	0.6581	0.0403423	0.628			0.0367857	0.7096
0	0.8484	0.00215021	0.6497			0.0325655	0.7308
0	0.7521	0.136595	0.60965			0.00597139	0.7158
0	0.7052	0.109482	0.5832			0.0223917	0.692
0	0.74435	0.0671381	0.63985			0.000545554	0.7336
0	0.6542	0.0574083	0.619			0.0120282	0.7721
0	0.6909	0.0768411	0.6061			0.00377907	0.6906
0	0.66225	0.0831585	0.6119			0.0160559	0.7599
0	0.7056	0.0742764	0.6269			0.0529545	0.71
0	0.6859	0.143564	0.5715			0.0232439	0.8012
0	0.768	0.0952236	0.5948			0.0929308	0.7421
0	0.6763	0.0323703	0.6397			0.00241145	0.6619
0	0.65405	0.105021	0.5846			0.0844187	0.7733
0	0.6709	0.0719935	0.62775			0.00246457	0.73215
0	0.6959	0.0629789	0.6115			0.000944465	0.79485
0	0.75345	0.0382098	0.6318			0.094589	0.6576
0	0.71885	0.0360109	0.63845			0.0244931	0.7169
0	0.7902	0.0881408	0.5959			0.0917109	0.6591
0	0.6509	0.123042	0.5766			0.0720732	0.72485
0	0.8278	0.0898803	0.62325			0.017315	0.8513
0	0.658	0.135104	0.6024			0.0424685	0.66175
0	0.7836	0.121352	0.5901			0.0129342	0.697
0	0.686	0.102644	0.6347			0.0362683	0.68955
0	0.7302	0.148719	0.5913			0.0875308	0.7047
0	0.76925	0.121131	0.6276			0.022099	0.7007
0	0.65095	0.0469086	0.6197			0.0253353	0.7521
0	0.6597	0.158517	0.6264			0.0803145	0.655
0	0.6746	0.13306	0.6131			0.0878648	0.70955
0	0.7444	0.0610529	0.6367			0.00376975	0.6923
0	0.6799	0.105315	0.59595			0.0632542	0.7375
0	0.73955	0.174017	0.60685			0.0273869	0.8328
0	0.6612	0.113854	0.64795			0.0623734	0.6712
0	0.65495	0.061117	0.61525			0.00684786	0.7034
0	0.6788	0.110224	0.5792			0.000524227	0.668
0	0.7048	0.123542	0.6314			0.0615217	0.6895
0	0.693	0.247839	0.522			0.0112192	0.7315
0	0.725	0.0980882	0.6133			0.0393629	0.68455
0	0.7032	0.0489163	0.6319			0.0559653	0.7302
0	0.6898	0.0957611	0.64635			0.0658387	0.7981
0	0.7512	0.122352	0.5717			0.0345459	0.7378
0	0.6565	0.0630105	0.6424			0.0507475	0.78095
0	0.6921	0.0961621	0.6335			0.0350276	0.7402
0	0.6966	0.147851	0.5631			0.0649053	0.7751
0	0.7298	0.0829908	0.6359			0.0492776	0.6899
0	0.7641	0.15099	0.56595			0.0130332	0.6664
0	0.7367	0.103464	0.6005			0.0144144	0.6756
0	0.7554	0.133011	0.5736			0.00971712	0.6879
0	0.69965					0.0760587	0.6742
0	0.7201					0.0332781	0.7001
0	0.70785					0.073999	0.7308
0	0.7332					0.0141251	0.684
0	0.6726					0.0629752	0.6532
0	0.7097					0.0874676	0.687
0	0.6507					0.0214008	0.6539
0	0.6609					0.00689705	0.68395
0	0.7815					0.0256341	0.7642
0	0.688					0.0439783	0.7065
0	0.7723					0.054038	0.71
0	0.6658					0.080482	0.7135
0	0.7497					0.0656501	0.6618
0	0.7017					0.0690734	0.8203
0	0.661					0.0156408	0.8052
0	0.67185					0.0348696	0.6826
0	0.783					0.0105072	0.8193
0	0.679					0.0317084	0.6535
0	0.6635					0.0281163	0.7017
0	0.8446					0.0655585	0.7027
0	0.6776					0.018097	0.6945
0	0.6921					0.0736493	0.6987
0	0.73035					0.00941646	0.6943
0	0.6867					0.0246684	0.7354
0	0.6579					0.0322123	0.682
0	0.6507					0.0123164	0.6822
0	0.7941					0.00813632	0.6567
0	0.7263					0.0497271	0.6924
0	0.6636					0.0980674	0.65805
0	0.7349					0.0539291	0.6754
0	0.72565					0.0192936	0.6868
0	0.68665					0.068865	0.6969
0	0.78115					0.0178758	0.68045
0	0.8663					0.0902826	0.66
0	0.8269					0.0398572	0.71355
0	0.7195					0.0340549	0.7006
0	0.69					0.0635842	0.76025
0	0.6911					0.0410857	0.7772
0	0.6881					0.0158269	0.6778
0	0.66145					0.0650549	0.7621
0	0.6683					0.0881484	0.7717
0	0.7155					0.0922619	0.8235
0	0.652					0.0178545	0.6711
0	0.7723					0.0216224	0.6923
0	0.68555					0.0874304	0.7536
0	0.77165					0.0446744	0.757
0	0.7122					0.0420463	0.7435
0	0.7779					0.0480869	0.8235
0	0.6897					0.00470527	0.7687
0	0.65815					0.0834057	0.7385
0	0.7873					0.0310638	0.6831
0	0.85625					0.0267622	0.6655
0	0.71585					0.0558406	0.6996
0	0.6905					0.00492537	0.6667
0	0.70825					0.0717983	0.8248
0	0.8105					0.0578869	0.7109
0	0.7436					0.00347406	0.65975
0	0.7019					0.0975917	0.7157
0	0.66765					0.0741186	0.6933
0	0.6795					0.032537	0.6601
0	0.7347					0.0394677	0.8518
0	0.7398					0.0554203	0.8147
0	0.7126					0.00313501	0.73595
0	0.6915					0.0934948	0.67725
0	0.7488					0.0581197	0.68875
0	0.7642					0.0613267	0.675
0	0.8227					0.0123621	0.6671
0	0.6524					0.0546987	0.6619
0	0.71515					0.0328676	0.7268
0	0.8289					0.0162443	0.65405
0	0.6563					0.0193194	0.6859
0	0.7718					0.0961019	0.7026
0	0.6575
0	0.78
0	0.9298
0	0.6688
0	0.6752
0	0.666
0	0.6539
0	0.69465
0	0.6967
0	0.682
0	0.7297
0	0.65255
0	0.6512
0	0.7242
0	0.7892
0	0.6792
0	0.6938
0	0.7283
0	0.7684
0	0.6971
0	0.75285
0	0.6682
0	0.661
0	0.7457
0	0.6504
0	0.6887
0	0.7303
0	0.7451
0	0.739
0	0.6736
0	0.6609
0	0.77595
0	0.65335
0	0.6531
0	0.6739
0	0.7083
0	0.6978
0	0.6544
0	0.6511
0	0.7673
0	0.7061
0	0.6549
0	0.6859
0	0.7928
0	0.6567
0	0.6596
0	0.65655
0	0.7705
0	0.6674
0	0.8299
0	0.828
0	0.6749
0	0.722
0	0.6772
0	0.752
0	0.7073
0	0.6673
0	0.6574
0	0.6611
0	0.66675
0	0.75425
0	0.6532
0	0.67645
0	0.7009
0	0.754
0	0.6526
0	0.7047
0	0.6739
0	0.6569
0	0.6514
0	0.6596
0	0.7296
0	0.6623
0	0.7139
0	0.6738
0	0.652
0	0.6685
0	0.6535
0	0.7255
0	0.6575
0	0.6862
0	0.6848
0	0.7253
0	0.6965
0	0.7148
0	0.8105
0	0.6887
0	0.6716
0	0.71555
0	0.7073
0	0.6946
0	0.8463
0	0.7141
0	0.6502
0	0.9072
0	0.6833
0	0.7444
0	0.8395
0	0.7072
0	0.7076
0	0.8258
0	0.6781
0	0.7924
0	0.7135
0	0.8651
0	0.7651
0	0.8057
0	0.705
0	0.76525
0	0.6661
0	0.7347
0	0.7312
0	0.6553
0	0.65095
0	0.7204
0	0.6838
0	0.6626
0	0.67
0	0.8886
0	0.672
0	0.694
0	0.7888
0	0.68
0	0.6644
0	0.7148
0	0.66205
0	0.7931
0	0.7488
0	0.6514
0	0.6823
0	0.8394
0	0.8868
0	0.6856
0	0.8625
0	0.73365
0	0.7009
0	0.7471
0	0.73125
0	0.7191
0	0.6513
0	0.6608
0	0.67545
0	0.7002
0	0.69345
0	0.7515
0	0.6666
0	0.66485
0	0.6729
0	0.6698
0	0.6616
0	0.7773
