# Supplementary material for: Deep-Manager: a versatile tool for optimal feature selection in live-cell imaging analysis
Source: Commun Biol. 2023 Mar 3;6:241. doi: 10.1038/s42003-023-04585-9 (PMC9984362; doi:10.1038/s42003-023-04585-9)
Supplement: Supplementary file 3 — Supplementary Data 1 [file 42003_2023_4585_MOESM3_ESM.zip › Supplementary Data/Supplementary_Data_fig3_IM_ACQ2_TEST2.xls]

## Sheet: Sheet1
red_SENS	red_DP	green_SENS	green_DP	blu_SENS	blu_DP	cyan_SENS	cyan_DP
0	0.7549	0.269108	0.55175	0.19918	0.6638	0.0207647	0.6661
0	0.837	0.347073	0.5465	0.10906	0.6515	0.0455567	0.6977
0	0.7247	0.279426	0.5222			0.0557071	0.6577
0	0.7156	0.180967	0.5861
0	0.8109	0.379085	0.5035
0	0.69385	0.276717	0.50185
0	0.7209	0.257595	0.5352
0	0.6944	0.225878	0.53755
0	0.7872	0.244665	0.5946
0	0.7404	0.235548	0.566
0	0.6575	0.0949049	0.5951
0	0.7175	0.303066	0.50005
0	0.7183	0.207573	0.5692
0	0.7701	0.279444	0.5549
0	0.6538	0.182931	0.5342
0	0.7382	0.312381	0.5076
0	0.7757	0.317133	0.5297
0	0.8022	0.334455	0.5339
0	0.6848	0.26212	0.5053
0	0.7122	0.27738	0.51465
0	0.7966	0.290485	0.5652
0	0.70875	0.181517	0.5801
0	0.74915	0.310619	0.51645
0	0.6896	0.223463	0.5355
0	0.7601	0.276279	0.5501
0	0.66885	0.171189	0.55435
0	0.6808	0.114277	0.603
0	0.7498	0.303681	0.5221
0	0.7816	0.304951	0.54325
0	0.68375	0.201755	0.5458
0	0.74355	0.297626	0.52225
0	0.7353	0.311574	0.5062
0	0.6597	0.172503	0.5459
0	0.65055	0.143033	0.5575
0	0.6951	0.237951	0.5297
0	0.6564	0.179311	0.5387
0	0.67635	0.25098	0.5066
0	0.7301	0.261745	0.539
0	0.6859	0.232541	0.5264
0	0.7203	0.189504	0.5838
0	0.7014	0.246792	0.5283
0	0.7247	0.260522	0.5359
0	0.71935	0.29756	0.5053
0	0.699	0.252504	0.5225
0	0.6994	0.249357	0.525
0	0.7284	0.281164	0.5236
0	0.71275	0.191722	0.5761
0	0.6564	0.216255	0.51445
0	0.8337	0.394506	0.5048
0	0.6662	0.248574	0.5006
0	0.6835	0.162473	0.57245
0	0.6678	0.143456	0.572
0	0.7418	0.31309	0.50955
0	0.7979	0.304988	0.55455
0	0.7039	0.141639	0.6042
0	0.71935	0.266143	0.5279
0	0.7354	0.250748	0.551
0	0.664	0.229669	0.5115
0	0.7463	0.290232	0.5297
0	0.7093	0.29508	0.5
0	0.7592	0.285695	0.5423
0	0.6676	0.202891	0.53215
0	0.7015	0.149964	0.5963
0	0.6516	0.134899	0.5637
0	0.6627	0.237061	0.5056
0	0.7373	0.302387	0.51435
0	0.7498	0.253534	0.5597
0	0.7149	0.195552	0.5751
0	0.7093	0.273932	0.515
0	0.6868	0.231072	0.5281
0	0.6829	0.227705	0.5274
0	0.7615	0.268024	0.5574
0	0.663	0.0986425	0.5976
0	0.6595	0.185974	0.53685
0	0.6564	0.18213	0.53685
0	0.7374	0.309466	0.5092
0	0.73985	0.290532	0.5249
0	0.7726	0.162956	0.6467
0	0.6581	0.232639	0.505
0	0.8484	0.269684	0.6196
0	0.7521	0.288459	0.53515
0	0.7052	0.180091	0.5782
0	0.74435	0.310808	0.513
0	0.6542	0.17059	0.5426
0	0.6909	0.178897	0.5673
0	0.66225	0.187769	0.5379
0	0.7056	0.150368	0.5995
0	0.6859	0.251203	0.5136
0	0.768	0.27806	0.55445
0	0.6763	0.246119	0.50985
0	0.65405	0.197768	0.5247
0	0.6709	0.239454	0.51025
0	0.6959	0.257149	0.51695
0	0.75345	0.266109	0.55295
0	0.71885	0.286638	0.5128
0	0.7902	0.329284	0.53
0	0.6509	0.115686	0.5756
0	0.8278	0.385661	0.50855
0	0.658	0.212462	0.5182
0	0.7836	0.342649	0.5151
0	0.686	0.237609	0.523
0	0.7302	0.242947	0.5528
0	0.76925	0.292623	0.54415
0	0.65095	0.185421	0.53025
0	0.6597	0.106715	0.5893
0	0.6746	0.22606	0.5221
0	0.7444	0.276196	0.5388
0	0.6799	0.168554	0.5653
0	0.73955	0.317017	0.5051
0	0.6612	0.232305	0.5076
0	0.65495	0.0876403	0.59755
0	0.6788	0.218621	0.5304
0	0.7048	0.148978	0.5998
0	0.693	0.233045	0.5315
0	0.725	0.260138	0.5364
0	0.7032	0.243316	0.5321
0	0.6898	0.253262	0.5151
0	0.7512	0.179313	0.6165
0	0.6565	0.154608	0.555
0	0.6921	0.266724	0.5075
0	0.6966	0.086994	0.636
0	0.7298	0.307619	0.5053
0	0.7641	0.282816	0.548
0	0.7367	0.20524	0.5855
0	0.7554	0.259995	0.559
0	0.69965	0.258058	0.5191
0	0.7201	0.265102	0.5292
0	0.70785	0.242212	0.5364
0	0.7332	0.301009	0.5125
0	0.6726	0.074041	0.6228
0	0.7097	0.243131	0.53715
0	0.6507	0.21815	0.50875
0	0.6609	0.220987	0.51485
0	0.7815	0.358285	0.5015
0	0.688	0.272384	0.5006
0	0.7723	0.325262	0.5211
0	0.6658	0.247296	0.50115
0	0.7497	0.323529	0.50715
0	0.7017	0.177711	0.577
0	0.661	0.105598	0.5912
0	0.67185	0.248493	0.5049
0	0.783	0.336654	0.5194
0	0.679	0.219072	0.53025
0	0.6635	0.160663	0.5569
0	0.8446	0.3861	0.5185
0	0.6776	0.226978	0.5238
0	0.6921	0.165511	0.57755
0	0.73035	0.288013	0.52
0	0.6867	0.1098	0.6113
0	0.6579	0.0569995	0.6204
0	0.6507	0.211465	0.5131
0	0.7941	0.213575	0.6245
0	0.7263	0.241773	0.5507
0	0.6636	0.228677	0.51185
0	0.7349	0.269969	0.5365
0	0.72565	0.270309	0.5295
0	0.68665	0.236729	0.5241
0	0.78115	0.334827	0.5196
0	0.8663	0.409212	0.5118
0	0.8269	0.350587	0.537
0	0.7195	0.298332	0.50485
0	0.69	0.267826	0.5052
0	0.6911	0.276516	0.5
0	0.6881	0.258683	0.5101
0	0.66145	0.244009	0.50005
0	0.6683	0.204175	0.53185
0	0.7155	0.30021	0.5007
0	0.652	0.194172	0.5254
0	0.7723	0.350447	0.50165
0	0.68555	0.233098	0.52575
0	0.77165	0.253807	0.5758
0	0.7122	0.283277	0.51045
0	0.7779	0.270022	0.56785
0	0.6897	0.170364	0.5722
0	0.65815	0.216896	0.5154
0	0.7873	0.327639	0.52935
0	0.85625	0.374715	0.5354
0	0.71585	0.280296	0.5152
0	0.6905	0.0708182	0.6416
0	0.70825	0.291776	0.5016
0	0.8105	0.261012	0.59895
0	0.7436	0.274543	0.53945
0	0.7019	0.141259	0.60275
0	0.66765	0.131581	0.5798
0	0.6795	0.130169	0.59105
0	0.7347	0.264462	0.5404
0	0.7398	0.282509	0.5308
0	0.7126	0.280312	0.51285
0	0.6915	0.268113	0.5061
0	0.7488	0.278512	0.54025
0	0.7642	0.254253	0.5699
0	0.8227	0.356631	0.5293
0	0.6524	0.233292	0.5002
0	0.71515	0.254772	0.53295
0	0.8289	0.0900503	0.5972
0	0.6563	0.300078	0.5402
0	0.7718	0.167376	0.54745
0	0.6575	0.311667	0.5369
0	0.78	0.434825	0.5255
0	0.9298	0.0726675	0.6202
0	0.6688	0.230228	0.51975
0	0.6752	0.188063	0.54075
0	0.666	0.211653	0.5155
0	0.6539	0.207227	0.5507
0	0.69465	0.18401	0.5685
0	0.6967	0.187683	0.554
0	0.682	0.1724	0.6039
0	0.7297	0.101658	0.585
0	0.65255	0.243027	0.5482
0	0.6512	0.305246	0.5483
0	0.7242	0.109393	0.6049
0	0.7892	0.246036	0.5231
0	0.6792	0.110119	0.6481
0	0.6938	0.231715	0.59035
0	0.7283	0.244585	0.5266
0	0.7684	0.264462	0.55375
0	0.6971	0.230545	0.51415
0	0.75285	0.185023	0.5387
0	0.6682	0.318493	0.5082
0	0.661	0.0322878	0.6294
0	0.7457	0.272107	0.5013
0	0.6504	0.308298	0.50515
0	0.6887	0.271776	0.5426
0	0.7303	0.255751	0.55
0	0.7451	0.152539	0.57085
0	0.739	0.170979	0.5479
0	0.6736	0.323281	0.5251
0	0.6609	0.203337	0.5205
0	0.77595	0.0508345	0.6199
0	0.65335	0.250631	0.505
0	0.6531	0.187915	0.5752
0	0.6739	0.155919	0.589
0	0.7083	0.0915342	0.5945
0	0.6978	0.114422	0.5766
0	0.6544	0.292193	0.5431
0	0.6511	0.236227	0.5393
0	0.7673	0.21843	0.51185
0	0.7061	0.263012	0.5055
0	0.6549	0.267659	0.5806
0	0.6859	0.174813	0.5419
0	0.7928	0.22218	0.51305
0	0.6567	0.11827	0.5789
0	0.6596	0.293186	0.5446
0	0.65655	0.243332	0.505
0	0.7705	0.35679	0.5338
0	0.6674	0.339976	0.5465
0	0.8299	0.230405	0.5194
0	0.828	0.202493	0.5758
0	0.6749	0.22342	0.5259
0	0.722	0.27234	0.5472
0	0.6772	0.224657	0.5484
0	0.752	0.211135	0.5186
0	0.7073	0.170927	0.5481
0	0.6673	0.159805	0.5602
0	0.6574	0.243487	0.5706
0	0.6611	0.213717	0.5136
0	0.66675	0.118634	0.5962
0	0.75425	0.201027	0.56
0	0.6532	0.245093	0.5692
0	0.67645	0.186102	0.53115
0	0.7009	0.252448	0.5268
0	0.754	0.230227	0.51875
0	0.6526	0.232532	0.50415
0	0.7047	0.211544	0.5136
0	0.6739	0.181701	0.53975
0	0.6569	0.243558	0.5519
0	0.6514	0.239318	0.5038
0	0.6596	0.275179	0.51745
0	0.7296	0.172752	0.5574
0	0.6623	0.177761	0.5361
0	0.7139	0.129693	0.5818
0	0.6738	0.142158	0.5606
0	0.652	0.252998	0.54195
0	0.6685	0.236046	0.5023
0	0.6535	0.237686	0.5231
0	0.7255	0.228096	0.5286
0	0.6575	0.297877	0.50925
0	0.6862	0.228735	0.5513
0	0.6848	0.198519	0.6496
0	0.7253	0.261507	0.5086
0	0.6965	0.125596	0.58725
0	0.7148	0.287122	0.5101
0	0.8105	0.286017	0.505
0	0.6887	0.115822	0.61415
0	0.6716	0.353775	0.5469
0	0.71555	0.296667	0.50225
0	0.7073	0.182098	0.5318
0	0.6946	0.43761	0.5102
0	0.8463	0.132153	0.593
0	0.7141	0.314213	0.5105
0	0.6502	0.337939	0.5558
0	0.9072	0.289734	0.5023
0	0.6833	0.0830978	0.6488
0	0.7444	0.2589	0.612
0	0.8395	0.138033	0.5845
0	0.7072	0.352852	0.5128
0	0.7076	0.214646	0.56035
0	0.8258	0.392209	0.5258
0	0.6781	0.329499	0.513
0	0.7924	0.293782	0.569
0	0.7135	0.247872	0.53025
0	0.8651	0.309703	0.52825
0	0.7651	0.0848221	0.6096
0	0.8057	0.236287	0.5611
0	0.705	0.235914	0.5587
0	0.76525	0.172211	0.54245
0	0.6661	0.224057	0.5051
0	0.7347	0.259994	0.5331
0	0.7312	0.155674	0.57735
0	0.6553	0.150166	0.5631
0	0.65095	0.184328	0.5465
0	0.7204	0.411771	0.5227
0	0.6838	0.237946	0.5121
0	0.6626	0.266715	0.5089
0	0.67	0.291709	0.5587
0	0.8886	0.234485	0.52055
0	0.672	0.234648	0.5085
0	0.694	0.277001	0.5168
0	0.7888	0.164565	0.5531
0	0.68	0.257471	0.5889
0	0.6644	0.286725	0.5341
0	0.7148	0.161805	0.546
0	0.66205	0.209805	0.53915
0	0.7931	0.375506	0.5242
0	0.7488	0.42862	0.5067
0	0.6514	0.171529	0.568
0	0.6823	0.395478	0.5214
0	0.8394	0.318476	0.5
0	0.8868	0.240405	0.5324
0	0.6856	0.284366	0.53465
0	0.8625	0.290641	0.5101
0	0.73365	0.152618	0.5519
0	0.7009	0.189619	0.5355
0	0.7471	0.251906	0.5053
0	0.73125	0.275064	0.5076
0	0.7191	0.258202	0.5144
0	0.6513	0.245309	0.56715
0	0.6608	0.238824	0.5074
0	0.67545	0.244115	0.50255
0	0.7002	0.213107	0.5295
0	0.69345	0.0743506	0.62
0	0.7515	0.140871	0.5684
0	0.6666	0.293709	0.549
0	0.66485
0	0.6729
0	0.6698
0	0.6616
0	0.7773
