# Supplementary material for: Deep-Manager: a versatile tool for optimal feature selection in live-cell imaging analysis
Source: Commun Biol. 2023 Mar 3;6:241. doi: 10.1038/s42003-023-04585-9 (PMC9984362; doi:10.1038/s42003-023-04585-9)
Supplement: Supplementary file 3 — Supplementary Data 1 [file 42003_2023_4585_MOESM3_ESM.zip › Supplementary Data/Supplementary_Data_fig3_IM_ACQ2_TEST3.xls]

## Sheet: Sheet1
red_SENS	red_DP	green_SENS	green_DP	blu_SENS	blu_DP	cyan_SENS	cyan_DP
0	0.7549	0.120257	0.63755	0.105047	0.6756	0.0307049	0.8113
0	0.837	0.160634	0.60065	0.138858	0.6983	0.0433811	0.66375
0	0.7247	0.231496	0.569	0.109716	0.7092	0.00665834	0.7257
0	0.7156	0.0773384	0.60665	0.118684	0.7616	0.0479551	0.6611
0	0.8109	0.228943	0.55385	0.116536	0.6569	0.0295986	0.8105
0	0.69385	0.214777	0.6047	0.165647	0.6956	0.0636934	0.7632
0	0.7209	0.0474916	0.62275	0.140494	0.6858	0.0608236	0.7831
0	0.6944	0.330024	0.5197	0.101445	0.68425	0.0116402	0.7005
0	0.7872	0.230366	0.6174	0.116645	0.65355	0.097644	0.676
0	0.7404	0.162237	0.5737	0.143918	0.7263	0.0784107	0.7005
0	0.6575	0.219601	0.5558	0.153885	0.6686	0.0497989	0.7178
0	0.7175	0.227233	0.5329	0.10993	0.7368	0.0106867	0.66675
0	0.7183	0.115572	0.59155	0.129658	0.682	0.0199573	0.6695
0	0.7701	0.174847	0.6187	0.12437	0.7585	0.092727	0.6624
0	0.6538	0.184237	0.6376	0.130721	0.8252	0.0236408	0.7296
0	0.7382	0.21311	0.5786	0.144818	0.6791	0.0458162	0.67165
0	0.7757	0.0377373	0.626	0.135403	0.749	0.00882741	0.713
0	0.8022	0.266293	0.51	0.123352	0.7249	0.0392319	0.69005
0	0.6848	0.0603977	0.6355	0.13672	0.66615	0.0858234	0.68225
0	0.7122	0.260096	0.5075	0.298989	0.6518	0.0193978	0.65465
0	0.7966	0.159517	0.6054	0.100355	0.71	0.00342124	0.6991
0	0.70875	0.194753	0.5648	0.131019	0.66955	0.0747321	0.6822
0	0.74915	0.112598	0.6431	0.112923	0.7345	0.0709523	0.6966
0	0.6896	0.25099	0.5388	0.184824	0.6607	0.0659805	0.6625
0	0.7601	0.213591	0.5497	0.126433	0.7393	0.0194758	0.6696
0	0.66885	0.268802	0.5114	0.178461	0.7453	0.0478367	0.6878
0	0.6808	0.180464	0.59695	0.138416	0.7233	0.0783835	0.6796
0	0.7498	0.180683	0.5378	0.114336	0.7018	0.0721978	0.8064
0	0.7816	0.135995	0.5756	0.142758	0.7416	0.00359217	0.65655
0	0.68375	0.223848	0.5305	0.146953	0.6873	0.0168621	0.70255
0	0.74355	0.152516	0.56595	0.103421	0.7967	0.000145794	0.6858
0	0.7353	0.168644	0.6167	0.101595	0.7319	0.0222656	0.7509
0	0.6597	0.151346	0.6241	0.104779	0.71	0.00821693	0.7242
0	0.65055	0.142817	0.608	0.153919	0.7102	0.0774131	0.7097
0	0.6951	0.15569	0.641	0.122012	0.7786	0.0113507	0.6968
0	0.6564	0.0475752	0.6206	0.191362	0.69745	0.0402597	0.6651
0	0.67635	0.0633771	0.6207			0.0973343	0.7204
0	0.7301	0.270248	0.5217			0.075079	0.7489
0	0.6859	0.144729	0.5874			0.0891815	0.671
0	0.7203	0.122323	0.5819			0.00105904	0.7562
0	0.7014	0.129037	0.5744			0.0703114	0.6598
0	0.7247	0.165092	0.64505			0.0962252	0.7063
0	0.71935	0.0486248	0.6261			0.0952998	0.6987
0	0.699	0.134997	0.61			0.0645592	0.7981
0	0.6994	0.149997	0.6327			0.0225416	0.6759
0	0.7284	0.178029	0.54435			0.0446873	0.69315
0	0.71275	0.215632	0.55345			0.0443578	0.6614
0	0.6564	0.0863522	0.6179			0.0417941	0.658
0	0.8337	0.184925	0.5331			0.0510449	0.7217
0	0.6662	0.0479207	0.63875			0.0835302	0.6594
0	0.6835	0.138526	0.5995			0.0164221	0.70375
0	0.6678	0.275333	0.546			0.0127301	0.6603
0	0.7418	0.267163	0.5268			0.019293	0.7574
0	0.7979	0.180673	0.5333			0.0328204	0.66305
0	0.7039	0.218085	0.5145			0.0132408	0.7676
0	0.71935	0.146356	0.5856			0.0726534	0.7301
0	0.7354	0.0735079	0.6031			0.0763212	0.7909
0	0.664	0.0344096	0.637			0.0875183	0.6532
0	0.7463	0.306959	0.5159			0.0297277	0.6997
0	0.7093	0.185027	0.5541			0.0212581	0.6768
0	0.7592	0.12751	0.64525			0.061286	0.7781
0	0.6676	0.15676	0.55755			0.0162821	0.7673
0	0.7015	0.125735	0.5726			0.0402361	0.6667
0	0.6516	0.0905274	0.61735			0.0707992	0.69875
0	0.6627	0.153862	0.61345			0.0234938	0.6775
0	0.7373	0.0866041	0.6423			0.0236166	0.7111
0	0.7498	0.0603073	0.6482			0.00199243	0.75435
0	0.7149	0.183972	0.613			0.0073032	0.65515
0	0.7093	0.232192	0.5314			0.0813314	0.6845
0	0.6868	0.153383	0.6469			0.0300406	0.7612
0	0.6829	0.253055	0.5226			0.0256829	0.6563
0	0.7615	0.110471	0.64055			0.0424641	0.743
0	0.663	0.108709	0.6309			0.029092	0.6721
0	0.6595	0.175805	0.6043			0.0102389	0.6808
0	0.6564	0.168897	0.559			0.0238599	0.6914
0	0.7374	0.0473336	0.6199			0.0653482	0.6522
0	0.73985	0.0310183	0.6404			0.0676192	0.69865
0	0.7726	0.19157	0.5562			0.070898	0.7129
0	0.6581	0.106338	0.595			0.0804916	0.7631
0	0.8484	0.131253	0.6096			0.0378027	0.6516
0	0.7521	0.156062	0.567			0.012234	0.7612
0	0.7052	0.204981	0.6225			0.0188746	0.72065
0	0.74435	0.12975	0.5909			0.00427447	0.6639
0	0.6542	0.310088	0.5827			0.0562811	0.7118
0	0.6909	0.255313	0.5046			0.00756171	0.6956
0	0.66225	0.176696	0.6013			0.071618	0.7
0	0.7056	0.0806354	0.60485			0.0304245	0.6943
0	0.6859	0.0630091	0.6097			0.00553478	0.6648
0	0.768	0.134517	0.6286			0.0431427	0.6942
0	0.6763	0.151673	0.56295			0.0518799	0.6506
0	0.65405	0.12369	0.644			0.0299357	0.7053
0	0.6709	0.11693	0.6408			0.0743141	0.6714
0	0.6959	0.179351	0.64105			0.0371837	0.681
0	0.75345	0.212319	0.5435			0.0534939	0.6759
0	0.71885	0.128057	0.6026			0.0675905	0.6594
0	0.7902	0.234922	0.52645			0.0732623	0.7653
0	0.6509	0.168645	0.5499			0.0833917	0.654
0	0.8278	0.112824	0.5929			0.0696641	0.8184
0	0.658	0.296686	0.5009			0.0753191	0.6519
0	0.7836	0.162099	0.5779			0.0521431	0.69715
0	0.686	0.0676138	0.61365			0.00970588	0.6734
0	0.7302	0.112672	0.6127			0.0940261	0.7243
0	0.76925	0.228309	0.54655			0.0942842	0.6782
0	0.65095	0.19963	0.6487			0.0463617	0.6816
0	0.6597	0.184508	0.6064			0.0195662	0.66895
0	0.6746	0.285511	0.5015			0.0417153	0.657
0	0.7444	0.198233	0.5353			0.0644722	0.68635
0	0.6799	0.16619	0.6126			0.0667916	0.6972
0	0.73955	0.179508	0.607			0.0575043	0.6892
0	0.6612	0.21204	0.5615			0.0788486	0.6624
0	0.65495	0.13929	0.6445			0.0971391	0.6785
0	0.6788	0.18202	0.6251			0.0924997	0.7054
0	0.7048	0.219278	0.6423
0	0.693	0.1437	0.55865
0	0.725	0.252045	0.5349
0	0.7032	0.092412	0.59565
0	0.6898	0.210806	0.6091
0	0.7512	0.136426	0.5678
0	0.6565	0.03125	0.6479
0	0.6921	0.0533175	0.6392
0	0.6966	0.178679	0.547
0	0.7298	0.0882398	0.5962
0	0.7641	0.157457	0.587
0	0.7367	0.0624633	0.6394
0	0.7554	0.135193	0.63105
0	0.69965	0.0987408	0.5869
0	0.7201	0.152582	0.6137
0	0.70785	0.199058	0.544
0	0.7332	0.220068	0.5993
0	0.6726	0.13011	0.6064
0	0.7097	0.188866	0.542
0	0.6507	0.125189	0.57825
0	0.6609	0.144696	0.6378
0	0.7815	0.230289	0.5301
0	0.688	0.144735	0.6246
0	0.7723	0.221062	0.5148
0	0.6658	0.108135	0.5827
0	0.7497	0.0839349	0.59645
0	0.7017	0.195298	0.5682
0	0.661	0.20339	0.5217
0	0.67185	0.129829	0.59685
0	0.783	0.218655	0.61945
0	0.679	0.0175879	0.64515
0	0.6635	0.200728	0.5272
0	0.8446	0.0197243	0.6436
0	0.6776	0.0419539	0.6394
0	0.6921	0.240999	0.51225
0	0.73035	0.160042	0.60645
0	0.6867	0.0629402	0.6253
0	0.6579	0.0567387	0.6201
0	0.6507	0.0673121	0.6166
0	0.7941	0.0953766	0.5909
0	0.7263	0.136448	0.58415
0	0.6636	0.0139442	0.6435
0	0.7349	0.226621	0.545
0	0.72565	0.0980858	0.6078
0	0.68665	0.0627188	0.6157
0	0.78115	0.0971753	0.5881
0	0.8663	0.140843	0.5667
0	0.8269	0.128289	0.636
0	0.7195	0.194323	0.5336
0	0.69	0.153383	0.6044
0	0.6911	0.14908	0.5548
0	0.6881	0.113695	0.5792
0	0.66145	0.019924	0.6444
0	0.6683	0.161953	0.5837
0	0.7155	0.226917	0.5526
0	0.652	0.228401	0.5314
0	0.7723	0.103484	0.6021
0	0.68555	0.216896	0.56035
0	0.77165	0.093579	0.6296
0	0.7122	0.138957	0.55985
0	0.7779	0.26211	0.5042
0	0.6897	0.191832	0.6016
0	0.65815	0.128038	0.617
0	0.7873	0.178735	0.5569
0	0.85625	0.183665	0.6247
0	0.71585	0.218886	0.5203
0	0.6905	0.177487	0.6043
0	0.70825	0.213485	0.5751
0	0.8105	0.079353	0.6033
0	0.7436	0.0294954	0.63175
0	0.7019	0.210855	0.5685
0	0.66765	0.144048	0.5853
0	0.6795	0.152313	0.56795
0	0.7347	0.0550595	0.635
0	0.7398	0.171037	0.5753
0	0.7126	0.190035	0.6389
0	0.6915	0.101217	0.64245
0	0.7488	0.200813	0.56015
0	0.7642	0.163826	0.5446
0	0.8227	0.0350333	0.63765
0	0.6524	0.119476	0.59475
0	0.71515	0.0848329	0.6408
0	0.8289	0.178456	0.5697
0	0.6563	0.20042	0.533
0	0.7718	0.237572	0.5069
0	0.6575	0.0796552	0.6193
0	0.78	0.236638	0.5113
0	0.9298	0.185157	0.5391
0	0.6688
0	0.6752
0	0.666
0	0.6539
0	0.69465
0	0.6967
0	0.682
0	0.7297
0	0.65255
0	0.6512
0	0.7242
0	0.7892
0	0.6792
0	0.6938
0	0.7283
0	0.7684
0	0.6971
0	0.75285
0	0.6682
0	0.661
0	0.7457
0	0.6504
0	0.6887
0	0.7303
0	0.7451
0	0.739
0	0.6736
0	0.6609
0	0.77595
0	0.65335
0	0.6531
0	0.6739
0	0.7083
0	0.6978
0	0.6544
0	0.6511
0	0.7673
0	0.7061
0	0.6549
0	0.6859
0	0.7928
0	0.6567
0	0.6596
0	0.65655
0	0.7705
0	0.6674
0	0.8299
0	0.828
0	0.6749
0	0.722
0	0.6772
0	0.752
0	0.7073
0	0.6673
0	0.6574
0	0.6611
0	0.66675
0	0.75425
0	0.6532
0	0.67645
0	0.7009
0	0.754
0	0.6526
0	0.7047
0	0.6739
0	0.6569
0	0.6514
0	0.6596
0	0.7296
0	0.6623
0	0.7139
0	0.6738
0	0.652
0	0.6685
0	0.6535
0	0.7255
0	0.6575
0	0.6862
0	0.6848
0	0.7253
0	0.6965
0	0.7148
0	0.8105
0	0.6887
0	0.6716
0	0.71555
0	0.7073
0	0.6946
0	0.8463
0	0.7141
0	0.6502
0	0.9072
0	0.6833
0	0.7444
0	0.8395
0	0.7072
0	0.7076
0	0.8258
0	0.6781
0	0.7924
0	0.7135
0	0.8651
0	0.7651
0	0.8057
0	0.705
0	0.76525
0	0.6661
0	0.7347
0	0.7312
0	0.6553
0	0.65095
0	0.7204
0	0.6838
0	0.6626
0	0.67
0	0.8886
0	0.672
0	0.694
0	0.7888
0	0.68
0	0.6644
0	0.7148
0	0.66205
0	0.7931
0	0.7488
0	0.6514
0	0.6823
0	0.8394
0	0.8868
0	0.6856
0	0.8625
0	0.73365
0	0.7009
0	0.7471
0	0.73125
0	0.7191
0	0.6513
0	0.6608
0	0.67545
0	0.7002
0	0.69345
0	0.7515
0	0.6666
0	0.66485
0	0.6729
0	0.6698
0	0.6616
0	0.7773
