# Supplementary material for: Deep-Manager: a versatile tool for optimal feature selection in live-cell imaging analysis
Source: Commun Biol. 2023 Mar 3;6:241. doi: 10.1038/s42003-023-04585-9 (PMC9984362; doi:10.1038/s42003-023-04585-9)
Supplement: Supplementary file 3 — Supplementary Data 1 [file 42003_2023_4585_MOESM3_ESM.zip › Supplementary Data/Supplementary_Data_fig3_IM_ACQ3_TEST1.xls]

## Sheet: Sheet1
red_SENS	red_DP	green_SENS	green_DP	blu_SENS	blu_DP	cyan_SENS	cyan_DP
0	0.659341	0.187691	0.504186	0.106389	0.609301	0.0544643	0.62343
0	0.620683	0.196887	0.502943	0.124347	0.675432	0.0827492	0.677002
0	0.626243	0.153023	0.527865	0.231105	0.775641	0.0144816	0.667713
0	0.623234	0.105031	0.558477	0.120402	0.685374	0.0232938	0.625327
0	0.624019	0.16992	0.528519	0.140677	0.644492	0.00642982	0.604069
0	0.636709	0.0993662	0.548404	0.106031	0.665097	0.0320207	0.651426
0	0.608909	0.208761	0.564757	0.119406	0.643511	0.0224161	0.659341
0	0.713762	0.180131	0.540358	0.108299	0.676086	0.00104646	0.624411
0	0.659079	0.218684	0.529566	0.172684	0.608582	0.0187282	0.611983
0	0.677786	0.203011	0.529762	0.105711	0.663658	0.0394554	0.632195
0	0.664704	0.191327	0.512297	0.104269	0.692046	0.0651883	0.639717
0	0.633503	0.193104	0.525052	0.114035	0.607797	0.0278065	0.650379
0	0.650706	0.135279	0.554422	0.160683	0.702119	0.0621746	0.612703
0	0.641156	0.185894	0.534537	0.176216	0.62258	0.050312	0.627224
0	0.625262	0.0545494	0.573653			0.0725016	0.644427
0	0.656593	0.244771	0.538462			0.0126744	0.621926
0	0.60675	0.177869	0.547227			0.0788076	0.612441
0	0.712977	0.208544	0.511381			0.0698567	0.602695
0	0.66562	0.160397	0.519754			0.029111	0.608647
0	0.646128	0.136591	0.520147			0.00929586	0.61787
0	0.677525	0.176097	0.508634			0.0698487	0.627159
0	0.681842	0.139278	0.530351			0.00700205	0.602957
0	0.619048	0.154562	0.529173			0.0351709	0.638802
0	0.602433	0.218706	0.5087			0.0288099	0.677394
0	0.617347	0.0534002	0.568158			0.0878917	0.643511
0	0.61617	0.0575151	0.582025			0.0542927	0.609563
0	0.625916	0.119254	0.599032			0.0170914	0.642268
0	0.651099	0.0295693	0.592491			0.0500426	0.645081
0	0.600209	0.280295	0.505037			0.0109937	0.600209
0	0.617543	0.132028	0.588697			0.0191397	0.647828
0	0.680141	0.101993	0.548273			0.0264508	0.680272
0	0.610544	0.19132	0.519231			0.0224932	0.60832
0	0.640241	0.124431	0.578558			0.0662784	0.608189
0	0.701727	0.0370209	0.578493			0.0704555	0.657902
0	0.678244	0.0895442	0.555338			0.06942	0.62343
0	0.610544	0.198548	0.505364			0.00889831	0.622972
0	0.642072	0.103651	0.547554			0.0650061	0.604003
0	0.66078	0.0821859	0.558085			0.0191089	0.652342
0	0.600733	0.0775752	0.569335			0.00473934	0.610152
0	0.609956	0.222782	0.545395			0.0260009	0.616889
0	0.600209	0.0982822	0.542517			0.0739447	0.607012
0	0.63056	0.239021	0.512297			0.0647634	0.63854
0	0.631214	0.101106	0.568747			0.0253152	0.652276
0	0.610871	0.145516	0.546572			0.0198891	0.67046
0	0.608059	0.0978284	0.543498			0.0069081	0.629252
0	0.644885	0.157763	0.526949			0.0101287	0.613684
0	0.617216	0.123419	0.56214			0.0252815	0.631345
0	0.600733	0.238057	0.502878			0.0763557	0.606096
0	0.625065	0.134947	0.521193			0.037976	0.634681
0	0.701727	0.0670492	0.574307			0.0252083	0.612114
0	0.630037	0.165759	0.520801			0.0469112	0.645866
0	0.601648	0.136795	0.55887			0.0627136	0.610021
0	0.673208	0.152775	0.565149			0.0515912	0.633307
0	0.632718	0.0981266	0.582548			0.0159778	0.604265
0	0.639652	0.0257886	0.597985			0.0642518	0.645735
0	0.602433	0.197763	0.539443			0.0365828	0.652407
0	0.625654	0.107111	0.585623			0.0857504	0.673339
0	0.641287	0.164761	0.501701			0.00130124	0.604003
0	0.659995	0.102676	0.539639			0.0119718	0.657967
0	0.602499	0.119975	0.546965			0.0121524	0.62742
0	0.600733	0.165069	0.558477			0.00744048	0.610806
0	0.615581	0.140715	0.524856			0.0520077	0.644362
0	0.62428	0.112125	0.553702			0.0535831	0.632784
0	0.658163	0.147506	0.520931			0.00031312	0.626504
0	0.647436	0.183441	0.505756			0.0331051	0.661368
0	0.667059	0.206488	0.508765			0.0543158	0.655154
0	0.645931	0.118509	0.535191			0.0139831	0.608844
0	0.613815	0.236039	0.517203			0.013212	0.611983
0	0.684328	0.0587861	0.580194			0.00479267	0.630822
0	0.672423	0.130256	0.524987
0	0.611722	0.17821	0.563448
0	0.655874	0.110324	0.591837
0	0.600667	0.173294	0.508634
0	0.601387	0.112148	0.535453
0	0.621533	0.190113	0.51439
0	0.668891	0.171713	0.533229
0	0.632784	0.0693407	0.570644
0	0.653323	0.18391	0.53349
0	0.610806	0.241285	0.506803
0	0.623626	0.153461	0.553506
0	0.611068	0.0938759	0.588435
0	0.660453	0.155578	0.539639
0	0.75	0.165592	0.524725
0	0.619375	0.222424	0.533032
0	0.641156	0.180214	0.510597
0	0.607143	0.185963	0.506803
0	0.677002	0.179313	0.522109
0	0.616431	0.0771494	0.553964
0	0.603611	0.114125	0.576792
0	0.600863	0.169833	0.577446
0	0.685636	0.128693	0.563318
0	0.614142	0.159536	0.535845
0	0.665228	0.0532122	0.572606
0	0.615254	0.156522	0.520277
0	0.603087	0.151262	0.558608
0	0.635139	0.162584	0.518838
0	0.643773	0.213648	0.518577
0	0.613161	0.145158	0.524267
0	0.653715	0.0503551	0.577316
0	0.667975	0.199664	0.530154
0	0.664835	0.130552	0.54932
0	0.647959	0.161766	0.550105
0	0.626897	0.17008	0.506214
0	0.653846	0.0629733	0.59079
0	0.649398	0.167742	0.556907
0	0.639063	0.0830937	0.583922
0	0.628859	0.115286	0.542125
0	0.612179	0.122162	0.531136
0	0.685505	0.254562	0.537088
0	0.622841	0.0563276	0.581894
0	0.62258	0.0557773	0.572475
0	0.636185	0.134309	0.596154
0	0.600275	0.0183476	0.591444
0	0.651099	0.211379	0.52224
0	0.695578	0.262864	0.526622
0	0.743982	0.0667801	0.574045
0	0.64652	0.147881	0.526164
0	0.637559	0.238596	0.502224
0	0.604788	0.171974	0.530678
0	0.616824	0.17083	0.525445
0	0.658163	0.0794979	0.575615
0	0.619571	0.136521	0.537415
0	0.730769	0.161822	0.505495
0	0.659471	0.129003	0.565738
0	0.613291	0.153153	0.541078
0	0.607928	0.163911	0.506149
0	0.674254	0.0877268	0.55573
0	0.607208	0.178344	0.523155
0	0.662088	0.206636	0.555272
0	0.662415	0.239263	0.507457
0	0.631803	0.20892	0.510466
0	0.656266	0.177563	0.562009
0	0.609956	0.117685	0.534537
0	0.658425	0.130527	0.563383
0	0.705521	0.18699	0.521586
0	0.630495	0.0550249	0.595369
0	0.669152	0.213638	0.555926
0	0.636839	0.113486	0.561552
0	0.612768	0.129456	0.54147
0	0.60505	0.183383	0.502747
0	0.644558	0.132693	0.561355
0	0.7205	0.207907	0.516353
0	0.616627	0.0417474	0.582548
0	0.606293	0.167313	0.505887
0	0.688645	0.0700481	0.594846
0	0.602499	0.105298	0.536892
0	0.662219	0.169791	0.506934
0	0.610021	0.234057	0.514587
0	0.714417	0.175113	0.51426
0	0.615123	0.0984269	0.554814
0	0.617478	0.158407	0.508765
0	0.659602	0.139025	0.529042
0	0.631476	0.190486	0.505364
0	0.614338	0.136458	0.545984
0	0.640895	0.136349	0.528257
0	0.6337	0.170383	0.501308
0	0.625327	0.123998	0.579016
0	0.622384	0.150256	0.596677
0	0.73561	0.222112	0.512232
0	0.603087	0.209311	0.539901
0	0.606881	0.132651	0.532051
0	0.649529	0.229869	0.533621
0	0.638932	0.180813	0.503794
0	0.605377	0.245311	0.526426
0	0.609171	0.192544	0.515699
0	0.635662	0.192759	0.522109
0	0.636709	0.169502	0.517268
0	0.699895	0.0766717	0.554553
0	0.667059	0.140104	0.519492
0	0.645277	0.159699	0.525903
0	0.683346	0.284676	0.501962
0	0.605835	0.18278	0.500392
0	0.647959	0.210415	0.512755
0	0.600209	0.138104	0.538854
0	0.641549	0.16586	0.518446
0	0.630037	0.193181	0.560309
0	0.70696	0.116834	0.576531
0	0.633438	0.186725	0.548993
0	0.662742	0.0218946	0.590267
0	0.621991	0.166937	0.537938
0	0.615646	0.148964	0.58595
0	0.64724	0.122213	0.545918
0	0.651884	0.227247	0.533163
0	0.622318	0.149837	0.545199
0	0.607928	0.130804	0.562009
0	0.607535	0.130777	0.5278
0	0.639652	0.161774	0.534144
0	0.651361	0.192461	0.554945
0	0.600078	0.158842	0.513344
0	0.61061	0.130935	0.534014
0	0.6146	0.25632	0.500262
0	0.669937	0.0531492	0.591968
0	0.671834	0.101785	0.552983
0	0.626701	0.0863795	0.54932
0	0.62343	0.212507	0.541994
0	0.615385	0.181968	0.519885
0	0.617478	0.172091	0.514194
0	0.604526	0.0944333	0.560767
0	0.614469	0.110631	0.538462
0	0.645997	0.0732826	0.581502
0	0.64011	0.0705285	0.598247
0	0.62428	0.0833245	0.567766
0	0.632261	0.0753856	0.556777
0	0.611656	0.200492	0.510204
0	0.604265	0.1469	0.526491
0	0.607274	0.0873684	0.567111
0	0.660976	0.139095	0.538854
0	0.601256	0.0479164	0.578362
0	0.702185	0.116083	0.563318
0	0.655481	0.209074	0.57012
0	0.65849	0.152377	0.522501
0	0.682823	0.155022	0.556907
0	0.682758	0.120547	0.555468
0	0.669218	0.139173	0.539312
0	0.684066	0.0259034	0.585426
0	0.613422	0.12079	0.590856
0	0.624935	0.128925	0.548012
0	0.692896	0.0624357	0.596219
0	0.614992	0.206204	0.52224
0	0.697541	0.207079	0.530481
0	0.638671	0.138298	0.593407
0	0.646782	0.16254	0.517661
0	0.622841	0.172331	0.519296
0	0.600602	0.11512	0.571167
0	0.604134	0.143895	0.531986
0	0.62585	0.207474	0.510466
0	0.701727	0.201083	0.559785
0	0.619963	0.115345	0.564887
0	0.615777	0.141836	0.533883
0	0.656201	0.0889213	0.572344
0	0.61231	0.153409	0.535322
0	0.61146	0.176269	0.51995
0	0.627943	0.168301	0.549189
0	0.649398
0	0.625196
0	0.621533
0	0.694466
0	0.6528
0	0.675039
0	0.60348
0	0.645735
0	0.688514
0	0.677656
0	0.650837
0	0.621926
0	0.689953
0	0.641287
0	0.646586
0	0.607208
0	0.637232
0	0.687206
0	0.686028
0	0.610283
0	0.614469
0	0.604919
0	0.602237
0	0.614076
0	0.672684
0	0.625196
0	0.615646
0	0.601256
0	0.688252
0	0.635531
0	0.60675
0	0.629383
0	0.62016
0	0.621075
0	0.603218
0	0.619244
0	0.605442
0	0.627486
0	0.643642
0	0.619375
0	0.650183
0	0.602172
0	0.635139
0	0.638148
0	0.617151
0	0.615385
0	0.612507
0	0.600602
0	0.621402
0	0.625916
0	0.60747
0	0.637297
0	0.720827
0	0.616431
0	0.626701
0	0.659079
0	0.640175
0	0.631606
0	0.626504
0	0.600994
0	0.67203
0	0.629121
0	0.635924
0	0.657902
0	0.669021
0	0.621402
0	0.688645
0	0.618132
0	0.62742
0	0.617478
0	0.645474
0	0.755756
0	0.621402
0	0.604003
0	0.6441
0	0.627813
0	0.70068
0	0.63854
0	0.622122
0	0.628205
0	0.632326
0	0.631214
0	0.660322
