# Supplementary material for: Deep-Manager: a versatile tool for optimal feature selection in live-cell imaging analysis
Source: Commun Biol. 2023 Mar 3;6:241. doi: 10.1038/s42003-023-04585-9 (PMC9984362; doi:10.1038/s42003-023-04585-9)
Supplement: Supplementary file 3 — Supplementary Data 1 [file 42003_2023_4585_MOESM3_ESM.zip › Supplementary Data/Supplementary_Data_fig3_IM_ACQ3_TEST2.xls]

## Sheet: Sheet1
red_SENS	red_DP	green_SENS	green_DP	blu_SENS	blu_DP	cyan_SENS	cyan_DP
0	0.659341	0.184325	0.537807	0.164511	0.706567	0.0872117	0.678441
0	0.620683	0.185583	0.505495	0.125321	0.623626	0.0784024	0.667582
0	0.626243	0.181742	0.512428	0.190446	0.735152	0.0813618	0.624804
0	0.623234	0.160789	0.523025	0.102486	0.707875	0.0436747	0.634615
0	0.624019	0.154304	0.538462	0.126189	0.704605	0.0843449	0.677786
0	0.636709	0.0458696	0.580979	0.103307	0.602957	0.0561148	0.66235
0	0.608909	0.159549	0.599882	0.150018	0.621141	0.0240864	0.614861
0	0.713762	0.214371	0.517792	0.141109	0.605965	0.0511316	0.656201
0	0.659079	0.116194	0.599032	0.173573	0.607928	0.0513826	0.632784
0	0.677786	0.112183	0.590136	0.108213	0.672554	0.0227321	0.635662
0	0.664704	0.195663	0.50955	0.110951	0.707352	0.0411412	0.60675
0	0.633503	0.122638	0.570905	0.111607	0.684066	0.00355527	0.604984
0	0.650706	0.187513	0.520931	0.107478	0.610544	0.00287571	0.612376
0	0.641156	0.187677	0.507915	0.129008	0.611198	0.087414	0.607077
0	0.625262	0.198844	0.526033	0.142399	0.699503	0.0119894	0.636054
0	0.656593	0.216883	0.521259	0.100125	0.692111	0.0682802	0.61944
0	0.60675	0.178984	0.530481	0.122403	0.713762	0.0476479	0.617085
0	0.712977	0.229388	0.522109	0.126981	0.707091	0.0707091	0.695317
0	0.66562	0.175173	0.562402	0.146904	0.757326	0.04883	0.642072
0	0.646128	0.147231	0.513736			0.0642958	0.609236
0	0.677525	0.147065	0.526557			0.0348259	0.62585
0	0.681842	0.131847	0.534929			0.0138652	0.621795
0	0.619048	0.127182	0.546311			0.0844631	0.659275
0	0.602433	0.150794	0.552917			0.00980287	0.601256
0	0.617347	0.0842415	0.549647			0.0126307	0.623823
0	0.61617	0.103385	0.547423			0.0419615	0.628728
0	0.625916	0.187781	0.520016			0.082887	0.66078
0	0.651099	0.236018	0.536107			0.0371006	0.632653
0	0.600209	0.123541	0.594453			0.0103814	0.611068
0	0.617543	0.150846	0.518446			0.0529552	0.624673
0	0.680141	0.0944367	0.598378			0.0490239	0.632653
0	0.610544	0.120318	0.528454			0.0842908	0.660518
0	0.640241	0.157748	0.513736			0.0790351	0.71978
0	0.701727	0.0987358	0.540947			0.0623416	0.60505
0	0.678244	0.136515	0.544479			0.0112622	0.62258
0	0.610544	0.207668	0.500131			0.0255685	0.663789
0	0.642072	0.096263	0.552067			0.0179611	0.663592
0	0.66078	0.135612	0.557431			0.0857254	0.612507
0	0.600733	0.0824502	0.566327			0.0596726	0.643511
0	0.609956	0.15723	0.506279			0.0148482	0.672684
0	0.600209	0.15786	0.506672			0.0857444	0.624215
0	0.63056	0.115235	0.595631			0.0464973	0.608974
0	0.631214	0.0759847	0.584642			0.0554226	0.619833
0	0.610871	0.128745	0.5573			0.014375	0.618917
0	0.608059	0.0149837	0.593407			0.0684751	0.646913
0	0.644885	0.199306	0.513475			0.0216433	0.638671
0	0.617216	0.199108	0.528585			0.00737047	0.607928
0	0.600733	0.158832	0.506803			0.0726204	0.639848
0	0.625065	0.0420296	0.575484			0.00989911	0.694008
0	0.701727	0.184571	0.501962			0.0604502	0.647174
0	0.630037	0.173127	0.544218			0.0687716	0.64652
0	0.601648	0.171045	0.536695			0.00355723	0.62742
0	0.673208	0.16881	0.536892			0.0235412	0.634877
0	0.632718	0.107843	0.547619			0.0525232	0.601779
0	0.639652	0.19633	0.549974			0.0203973	0.600013
0	0.602433	0.0624465	0.573522			0.00219459	0.627289
0	0.625654	0.13693	0.566065			0.0276589	0.609367
0	0.641287	0.0994228	0.540947			0.0240134	0.641549
0	0.659995	0.0156624	0.591968			0.0989742	0.620487
0	0.602499	0.179542	0.548796			0.00677966	0.621664
0	0.600733	0.131358	0.567504			0.0953782	0.683673
0	0.615581	0.113193	0.541667			0.0231752	0.618001
0	0.62428	0.13992	0.536368
0	0.658163	0.157996	0.514521
0	0.647436	0.225909	0.511251
0	0.667059	0.216989	0.587258
0	0.645931	0.0928292	0.561879
0	0.613815	0.169863	0.532248
0	0.684328	0.254106	0.504971
0	0.672423	0.120968	0.541863
0	0.611722	0.0927612	0.547619
0	0.655874	0.06597	0.561224
0	0.600667	0.137188	0.591575
0	0.601387	0.17744	0.506083
0	0.621533	0.0924078	0.547357
0	0.668891	0.099897	0.57169
0	0.632784	0.107852	0.54703
0	0.653323	0.086652	0.59707
0	0.610806	0.189189	0.541601
0	0.623626	0.129591	0.545657
0	0.611068	0.121649	0.574307
0	0.660453	0.186285	0.520016
0	0.75	0.0678178	0.586211
0	0.619375	0.182252	0.56057
0	0.641156	0.0640622	0.582941
0	0.607143	0.159067	0.523548
0	0.677002	0.0857495	0.581633
0	0.616431	0.0302931	0.582091
0	0.603611	0.256159	0.517399
0	0.600863	0.222965	0.5781
0	0.685636	0.197289	0.518969
0	0.614142	0.12568	0.557431
0	0.665228	0.126405	0.538854
0	0.615254	0.197973	0.527865
0	0.603087	0.0846706	0.567111
0	0.635139	0.198968	0.528257
0	0.643773	0.242239	0.510924
0	0.613161	0.200553	0.529304
0	0.653715	0.198973	0.530612
0	0.667975	0.112064	0.541601
0	0.664835	0.193026	0.531332
0	0.647959	0.151364	0.53506
0	0.626897	0.123363	0.586604
0	0.653846	0.200082	0.509419
0	0.649398	0.162895	0.512951
0	0.639063	0.0177297	0.594322
0	0.628859	0.142074	0.552983
0	0.612179	0.125278	0.539377
0	0.685505	0.103895	0.543302
0	0.622841	0.210866	0.543433
0	0.62258	0.169688	0.500262
0	0.636185	0.127815	0.577577
0	0.600275	0.219374	0.557692
0	0.651099	0.186304	0.500523
0	0.695578	0.192045	0.510204
0	0.743982	0.0369463	0.591641
0	0.64652	0.203613	0.5104
0	0.637559	0.199009	0.507588
0	0.604788	0.0993724	0.563187
0	0.616824	0.123805	0.54533
0	0.658163	0.199396	0.520016
0	0.619571	0.0634726	0.598378
0	0.730769	0.0296056	0.587454
0	0.659471	0.129451	0.553375
0	0.613291	0.213832	0.550235
0	0.607928	0.242653	0.51753
0	0.674254	0.14878	0.515699
0	0.607208	0.110438	0.5764
0	0.662088	0.0483871	0.571167
0	0.662415	0.135196	0.554814
0	0.631803	0.115241	0.557431
0	0.656266	0.264804	0.519754
0	0.609956	0.10285	0.568289
0	0.658425	0.208745	0.524398
0	0.705521	0.174677	0.513344
0	0.630495	0.125709	0.544087
0	0.669152	0.0770389	0.561094
0	0.636839	0.174634	0.501439
0	0.612768	0.118724	0.56371
0	0.60505	0.145009	0.556907
0	0.644558	0.165032	0.501047
0	0.7205	0.0478843	0.581371
0	0.616627	0.155598	0.518969
0	0.606293	0.201636	0.536368
0	0.688645	0.127648	0.546703
0	0.602499	0.111846	0.553702
0	0.662219	0.100424	0.555468
0	0.610021	0.119022	0.532575
0	0.714417	0.167447	0.511578
0	0.615123	0.179222	0.53022
0	0.617478	0.13693	0.552459
0	0.659602	0.155909	0.526949
0	0.631476	0.149286	0.537873
0	0.614338	0.0360389	0.589613
0	0.640895	0.0134228	0.596154
0	0.6337	0.146165	0.564364
0	0.625327	0.0935596	0.545003
0	0.622384	0.146437	0.599359
0	0.73561	0.0865183	0.59877
0	0.603087	0.118506	0.580455
0	0.606881	0.21777	0.523482
0	0.649529	0.0392408	0.589351
0	0.638932	0.0500314	0.593668
0	0.605377	0.276503	0.501308
0	0.609171	0.131249	0.534275
0	0.635662	0.170855	0.578362
0	0.636709	0.200445	0.517138
0	0.699895	0.188406	0.505495
0	0.667059	0.0353953	0.579343
0	0.645277	0.0530533	0.572083
0	0.683346	0.0459866	0.59707
0	0.605835	0.102975	0.556122
0	0.647959	0.185893	0.501308
0	0.600209	0.133825	0.529631
0	0.641549	0.100322	0.584249
0	0.630037	0.163319	0.52309
0	0.70696	0.141023	0.533883
0	0.633438	0.140504	0.580194
0	0.662742	0.0969408	0.583137
0	0.621991	0.166445	0.573914
0	0.615646	0.232432	0.520147
0	0.64724	0.0840201	0.596154
0	0.651884	0.147034	0.530481
0	0.622318	0.0905753	0.583203
0	0.607928	0.162974	0.541209
0	0.607535	0.0718518	0.563579
0	0.639652	0.176966	0.524464
0	0.651361	0.184401	0.559524
0	0.600078	0.143709	0.526164
0	0.61061	0.0083632	0.5972
0	0.6146	0.0551768	0.580194
0	0.669937	0.187281	0.546703
0	0.671834	0.176371	0.507064
0	0.626701	0.0633159	0.563187
0	0.62343	0.193309	0.555207
0	0.615385	0.106834	0.567635
0	0.617478	0.136266	0.524071
0	0.604526	0.108709	0.560963
0	0.614469	0.060964	0.582352
0	0.645997	0.0868878	0.567111
0	0.64011	0.132943	0.523025
0	0.62428	0.080807	0.569205
0	0.632261	0.154927	0.511643
0	0.611656	0.104138	0.56214
0	0.604265	0.190549	0.520997
0	0.607274	0.172457	0.512559
0	0.660976	0.0899413	0.548012
0	0.601256	0.160619	0.535649
0	0.702185	0.0662427	0.576269
0	0.655481	0.120217	0.541405
0	0.65849	0.0760183	0.554945
0	0.682823	0.103368	0.557169
0	0.682758	0.0644988	0.568289
0	0.669218	0.139279	0.548535
0	0.684066	0.254174	0.537611
0	0.613422	0.159805	0.517923
0	0.624935	0.113835	0.584053
0	0.692896	0.153162	0.542125
0	0.614992	0.0597556	0.593864
0	0.697541	0.00587723	0.597462
0	0.638671	0.185906	0.547096
0	0.646782	0.231656	0.505495
0	0.622841	0.12456	0.585688
0	0.600602	0.181053	0.508896
0	0.604134	0.109841	0.550235
0	0.62585	0.164775	0.539116
0	0.701727	0.169895	0.515829
0	0.619963	0.208896	0.50955
0	0.615777	0.0908523	0.570774
0	0.656201	0.271565	0.5104
0	0.61231	0.140135	0.549058
0	0.61146	0.113868	0.551282
0	0.627943	0.148688	0.534799
0	0.649398	0.162512	0.529566
0	0.625196	0.0754404	0.583595
0	0.621533
0	0.694466
0	0.6528
0	0.675039
0	0.60348
0	0.645735
0	0.688514
0	0.677656
0	0.650837
0	0.621926
0	0.689953
0	0.641287
0	0.646586
0	0.607208
0	0.637232
0	0.687206
0	0.686028
0	0.610283
0	0.614469
0	0.604919
0	0.602237
0	0.614076
0	0.672684
0	0.625196
0	0.615646
0	0.601256
0	0.688252
0	0.635531
0	0.60675
0	0.629383
0	0.62016
0	0.621075
0	0.603218
0	0.619244
0	0.605442
0	0.627486
0	0.643642
0	0.619375
0	0.650183
0	0.602172
0	0.635139
0	0.638148
0	0.617151
0	0.615385
0	0.612507
0	0.600602
0	0.621402
0	0.625916
0	0.60747
0	0.637297
0	0.720827
0	0.616431
0	0.626701
0	0.659079
0	0.640175
0	0.631606
0	0.626504
0	0.600994
0	0.67203
0	0.629121
0	0.635924
0	0.657902
0	0.669021
0	0.621402
0	0.688645
0	0.618132
0	0.62742
0	0.617478
0	0.645474
0	0.755756
0	0.621402
0	0.604003
0	0.6441
0	0.627813
0	0.70068
0	0.63854
0	0.622122
0	0.628205
0	0.632326
0	0.631214
0	0.660322
