# Supplementary material for: Deep-Manager: a versatile tool for optimal feature selection in live-cell imaging analysis
Source: Commun Biol. 2023 Mar 3;6:241. doi: 10.1038/s42003-023-04585-9 (PMC9984362; doi:10.1038/s42003-023-04585-9)
Supplement: Supplementary file 3 — Supplementary Data 1 [file 42003_2023_4585_MOESM3_ESM.zip › Supplementary Data/Supplementary_Data_fig3_IM_ACQ3_TEST3.xls]

## Sheet: Sheet1
red_SENS	red_DP	green_SENS	green_DP	blu_SENS	blu_DP	cyan_SENS	cyan_DP
0	0.659341	0.177976	0.541994	0.113627	0.675693	0.0318658	0.604134
0	0.620683	0.0961113	0.561028	0.105136	0.606293	0.0467431	0.62029
0	0.626243	0.104554	0.560767	0.118382	0.618655	0.0590755	0.617805
0	0.623234	0.121117	0.54775	0.164833	0.713239	0.0456467	0.647305
0	0.624019	0.137045	0.549451			0.076478	0.626374
0	0.636709	0.124718	0.532967			0.0222601	0.600471
0	0.608909	0.192082	0.576661			0.0214241	0.609498
0	0.713762	0.130409	0.573129			0.0403668	0.629775
0	0.659079	0.230457	0.521586			0.0824774	0.682496
0	0.677786	0.186774	0.540555			0.0133891	0.616954
0	0.664704	0.143418	0.542648			0.0280508	0.62101
0	0.633503	0.187105	0.521193			0.0533663	0.64168
0	0.650706	0.190292	0.506279			0.0132379	0.67589
0	0.641156	0.232294	0.547357			0.0417393	0.625262
0	0.625262	0.214426	0.522894			0.0338449	0.601256
0	0.656593	0.191537	0.52237			0.059754	0.629906
0	0.60675	0.211243	0.537807			0.0242367	0.63854
0	0.712977	0.145928	0.514521			0.0359269	0.637493
0	0.66562	0.114643	0.546572			0.0883308	0.65764
0	0.646128	0.116879	0.544152			0.0844137	0.605181
0	0.677525	0.200125	0.500654			0.00511871	0.603676
0	0.681842	0.2174	0.50955			0.0480463	0.624673
0	0.619048	0.0525283	0.568681			0.0797777	0.639063
0	0.602433	0.0645059	0.577708			0.0921878	0.624804
0	0.617347	0.118677	0.599424			0.0473579	0.649529
0	0.61617	0.104564	0.546703			0.0501545	0.603284
0	0.625916	0.0647732	0.59877			0.0674462	0.66876
0	0.651099	0.196402	0.563906			0.0211145	0.613684
0	0.600209	0.11892	0.537938			0.0152232	0.626243
0	0.617543	0.0927058	0.582548			0.0412234	0.660256
0	0.680141	0.227678	0.510335			0.0541897	0.673142
0	0.610544	0.133275	0.52067			0.0207033	0.646651
0	0.640241	0.157855	0.513671
0	0.701727	0.054599	0.567439
0	0.678244	0.063278	0.590659
0	0.610544	0.131606	0.548142
0	0.642072	0.154835	0.516287
0	0.66078	0.0494836	0.57797
0	0.600733	0.150827	0.547619
0	0.609956	0.186308	0.502224
0	0.600209	0.146995	0.512428
0	0.63056	0.0768104	0.577054
0	0.631214	0.147321	0.537219
0	0.610871	0.144597	0.514652
0	0.608059	0.128449	0.586735
0	0.644885	0.171922	0.52394
0	0.617216	0.119133	0.563448
0	0.600733	0.123996	0.527734
0	0.625065	0.0976477	0.56456
0	0.701727	0.111281	0.569924
0	0.630037	0.208325	0.522501
0	0.601648	0.152101	0.510858
0	0.673208	0.072953	0.556907
0	0.632718	0.144405	0.526688
0	0.639652	0.147527	0.532182
0	0.602433	0.240111	0.500131
0	0.625654	0.198525	0.518904
0	0.641287	0.169837	0.553768
0	0.659995	0.141671	0.554422
0	0.602499	0.0417732	0.588174
0	0.600733	0.239916	0.520147
0	0.615581	0.24358	0.508634
0	0.62428	0.119333	0.538723
0	0.658163	0.201356	0.52381
0	0.647436	0.0204726	0.58837
0	0.667059	0.157059	0.506934
0	0.645931	0.112187	0.551805
0	0.613815	0.206337	0.530874
0	0.684328	0.170974	0.524594
0	0.672423	0.154986	0.552067
0	0.611722	0.0920968	0.554553
0	0.655874	0.137613	0.537807
0	0.600667	0.181118	0.500392
0	0.601387	0.166683	0.550366
0	0.621533	0.26644	0.55017
0	0.668891	0.0423487	0.593145
0	0.632784	0.0791675	0.590398
0	0.653323	0.130791	0.527734
0	0.610806	0.242512	0.512821
0	0.623626	0.172857	0.509877
0	0.611068	0.136324	0.521324
0	0.660453	0.15872	0.505495
0	0.75	0.175539	0.56528
0	0.619375	0.13648	0.574437
0	0.641156	0.104295	0.551086
0	0.607143	0.109002	0.53735
0	0.677002	0.109784	0.565411
0	0.616431	0.114408	0.57012
0	0.603611	0.114786	0.542779
0	0.600863	0.165299	0.545657
0	0.685636	0.12123	0.586996
0	0.614142	0.240358	0.505037
0	0.665228	0.139511	0.557561
0	0.615254	0.0947412	0.567504
0	0.603087	0.158063	0.550497
0	0.635139	0.159347	0.545918
0	0.643773	0.121392	0.561486
0	0.613161	0.177033	0.51753
0	0.653715	0.112298	0.543433
0	0.667975	0.249332	0.514587
0	0.664835	0.124186	0.545264
0	0.647959	0.164302	0.531659
0	0.626897	0.152446	0.508765
0	0.653846	0.168174	0.541601
0	0.649398	0.275437	0.50399
0	0.639063	0.307192	0.515437
0	0.628859	0.177661	0.531659
0	0.612179	0.147943	0.543237
0	0.685505	0.036989	0.582418
0	0.622841	0.12333	0.540751
0	0.62258	0.216855	0.515437
0	0.636185	0.165857	0.516811
0	0.600275	0.21536	0.573391
0	0.651099	0.240428	0.500916
0	0.695578	0.117427	0.541274
0	0.743982	0.0576716	0.572868
0	0.64652	0.237291	0.51426
0	0.637559	0.0345793	0.586211
0	0.604788	0.152737	0.560963
0	0.616824	0.212402	0.521716
0	0.658163	0.071643	0.586538
0	0.619571	0.075067	0.564168
0	0.730769	0.157759	0.554553
0	0.659471	0.27888	0.508765
0	0.613291	0.16002	0.562075
0	0.607928	0.160744	0.534471
0	0.674254	0.126388	0.535322
0	0.607208	0.128324	0.527407
0	0.662088	0.169576	0.535256
0	0.662415	0.223877	0.559197
0	0.631803	0.137053	0.532117
0	0.656266	0.164095	0.506803
0	0.609956	0.153875	0.582679
0	0.658425	0.145478	0.514848
0	0.705521	0.230936	0.509288
0	0.630495	0.0274501	0.593276
0	0.669152	0.2538	0.533098
0	0.636839	0.128243	0.536238
0	0.612768	0.13697	0.532902
0	0.60505	0.180385	0.54062
0	0.644558	0.117671	0.557169
0	0.7205	0.167164	0.511643
0	0.616627	0.194938	0.51596
0	0.606293	0.183216	0.517595
0	0.688645	0.165949	0.5191
0	0.602499	0.317091	0.502355
0	0.662219	0.0997831	0.542909
0	0.610021	0.122764	0.532378
0	0.714417	0.165358	0.542125
0	0.615123	0.0720692	0.561748
0	0.617478	0.160527	0.533621
0	0.659602	0.151017	0.540555
0	0.631476	0.251028	0.524202
0	0.614338	0.0708566	0.599555
0	0.640895	0.154398	0.577839
0	0.6337	0.0753617	0.560178
0	0.625327	0.0817686	0.594976
0	0.622384	0.200449	0.512951
0	0.73561	0.128945	0.548796
0	0.603087	0.281088	0.508242
0	0.606881	0.082404	0.58124
0	0.649529	0.239439	0.504055
0	0.638932	0.110317	0.553375
0	0.605377	0.111347	0.547096
0	0.609171	0.137746	0.558085
0	0.635662	0.223159	0.50641
0	0.636709	0.0658489	0.567896
0	0.699895	0.149009	0.517007
0	0.667059	0.206463	0.507588
0	0.645277	0.178249	0.535256
0	0.683346	0.112928	0.532313
0	0.605835	0.117943	0.538592
0	0.647959	0.0757769	0.568027
0	0.600209	0.118489	0.592229
0	0.641549	0.15729	0.528127
0	0.630037	0.133369	0.535126
0	0.70696	0.116425	0.534144
0	0.633438	0.171386	0.509158
0	0.662742	0.220838	0.503336
0	0.621991	0.167586	0.532836
0	0.615646	0.170788	0.517661
0	0.64724	0.187461	0.513736
0	0.651884	0.142552	0.524464
0	0.622318	0.152305	0.514783
0	0.607928	0.114883	0.532182
0	0.607535	0.243968	0.530874
0	0.639652	0.131025	0.569597
0	0.651361	0.227774	0.508503
0	0.600078	0.251461	0.51112
0	0.61061	0.266143	0.501047
0	0.6146	0.228228	0.516484
0	0.669937	0.230063	0.526688
0	0.671834	0.171998	0.507915
0	0.626701	0.0462633	0.596023
0	0.62343	0.271217	0.504971
0	0.615385	0.140821	0.528388
0	0.617478	0.218305	0.545264
0	0.604526	0.115936	0.564626
0	0.614469	0.182949	0.528454
0	0.645997	0.0464188	0.59393
0	0.64011	0.145301	0.516353
0	0.62428	0.0670987	0.583857
0	0.632261	0.162379	0.587781
0	0.611656	0.151192	0.52623
0	0.604265	0.0696835	0.572868
0	0.607274	0.14463	0.523025
0	0.660976	0.0502083	0.596415
0	0.601256	0.127518	0.566588
0	0.702185	0.143231	0.535649
0	0.655481	0.08735	0.567242
0	0.65849	0.156112	0.55089
0	0.682823	0.201163	0.539246
0	0.682758	0.15543	0.509681
0	0.669218	0.166937	0.537938
0	0.684066	0.264868	0.506149
0	0.613422	0.23668	0.517268
0	0.624935	0.0879397	0.593603
0	0.692896	0.189104	0.504317
0	0.614992	0.148464	0.58752
0	0.697541	0.172991	0.530351
0	0.638671	0.14699	0.551544
0	0.646782	0.129915	0.528323
0	0.622841	0.196264	0.512166
0	0.600602	0.23301	0.52708
0	0.604134	0.177441	0.564299
0	0.62585	0.177599	0.501897
0	0.701727	0.175218	0.506803
0	0.619963	0.152249	0.512821
0	0.615777	0.0576735	0.567504
0	0.656201	0.170004	0.509681
0	0.61231	0.205368	0.534537
0	0.61146	0.124085	0.547619
0	0.627943	0.163196	0.515175
0	0.649398	0.134247	0.520539
0	0.625196	0.13627	0.548927
0	0.621533	0.0819319	0.557038
0	0.694466	0.180004	0.516091
0	0.6528	0.0916272	0.564168
0	0.675039	0.143244	0.516811
0	0.60348	0.117461	0.546507
0	0.645735	0.109983	0.538854
0	0.688514	0.164808	0.524071
0	0.677656	0.192276	0.519885
0	0.650837	0.118914	0.545722
0	0.621926	0.103219	0.583072
0	0.689953	0.139474	0.518184
0	0.641287	0.137146	0.550628
0	0.646586	0.103975	0.552983
0	0.607208	0.177721	0.506018
0	0.637232	0.10487	0.548273
0	0.687206	0.0204748	0.588305
0	0.686028	0.177263	0.511251
0	0.610283	0.196154	0.50314
0	0.614469	0.100678	0.546311
0	0.604919	0.139279	0.548535
0	0.602237	0.264065	0.530481
0	0.614076	0.121711	0.541405
0	0.672684	0.0579271	0.590398
0	0.625196	0.239678	0.501112
0	0.615646	0.138449	0.551544
0	0.601256	0.178128	0.5191
0	0.688252	0.14308	0.575877
0	0.635531	0.0760033	0.581306
0	0.60675	0.220024	0.513148
0	0.629383	0.248338	0.502878
0	0.62016	0.121789	0.545722
0	0.621075	0.182751	0.505167
0	0.603218	0.108424	0.559393
0	0.619244	0.188136	0.501308
0	0.605442	0.209769	0.510073
0	0.627486	0.233512	0.579278
0	0.643642	0.146737	0.53022
0	0.619375	0.0128872	0.596219
0	0.650183	0.206967	0.510793
0	0.602172	0.162742	0.525641
0	0.635139	0.258215	0.519754
0	0.638148	0.163179	0.520604
0	0.617151	0.163994	0.525183
0	0.615385	0.15465	0.534537
0	0.612507	0.160829	0.529696
0	0.600602
0	0.621402
0	0.625916
0	0.60747
0	0.637297
0	0.720827
0	0.616431
0	0.626701
0	0.659079
0	0.640175
0	0.631606
0	0.626504
0	0.600994
0	0.67203
0	0.629121
0	0.635924
0	0.657902
0	0.669021
0	0.621402
0	0.688645
0	0.618132
0	0.62742
0	0.617478
0	0.645474
0	0.755756
0	0.621402
0	0.604003
0	0.6441
0	0.627813
0	0.70068
0	0.63854
0	0.622122
0	0.628205
0	0.632326
0	0.631214
0	0.660322
