# Supplementary material for: Deep-Manager: a versatile tool for optimal feature selection in live-cell imaging analysis
Source: Commun Biol. 2023 Mar 3;6:241. doi: 10.1038/s42003-023-04585-9 (PMC9984362; doi:10.1038/s42003-023-04585-9)
Supplement: Supplementary file 3 — Supplementary Data 1 [file 42003_2023_4585_MOESM3_ESM.zip › Supplementary Data/Supplementary_Data_fig4_IM_ACQ1_TEST1.xls]

## Sheet: Sheet1
DM	METHOD 1	METHOD 2	METHOD 3	METHOD 4	METHOD 5	METHOD 6
SENS
0.0240922	0.0160866	0	0	0.0160866	0	0.0932076
0.00739631	0.00121557	0.00990098	0.00990098	0.00121557	0.00990098	0.0196078
0.0305041	0.0113044	0.01	0.01	0.0846925	0	0
0.00829273	0.11252	0.00980391	0.00980391	0.106968	0	0.00374265
0.0513713	0.00775778	0.0290291	0.0290291	0.0113044	0	0.0556523
0.00719206	0.00829273	0	0	0.107337	0.00999999	0.00989898
0.00124066	0.107337	0	0	0.10549	0.0197116	0.0272719
6.46878e-05	0.00740595	0.00980195	0.00980195	0.00775778	0.00980391	0.139397
0.0012081	0.0144546	0	0	0.0144546	0.00999999	0.00829273
0.0260404	0.112882	0.0197116	0.0197116	0.12312	0	0.0194756
0.00563492	0.0138146	0.00980391	0.00980391	0.00740595	0	0.00960988
0.00121557	0.0305041	0.00884625	0.00884625	0.00829273	0.00884625	0.0160866
0.0160866	0.00116933	0.019802	0.019802	0.0138146	0.019802	0.000979862
0.00116933	0.0846925	0	0	0.112882	0.00999999	0.0215272
0.0132047	0.093297	0	0	0.0305041	0	0.0064636
0.00775778	0.0436636	0	0	0.093297	0	0.100743
0.00039289	0.110236	0	0	0.11252	0	0.0373871
0.0215272	0.00765872	0	0	0.0513713	0	0.0264326
0.0472378	0.00039289	0.00990098	0.00990098	0.00374324	0	0.00394499
0.0104583	0.106968	0.00990098	0.00990098	0.0104583	0	0.0113044
0.00374324	0.10549	0	0	0.0436636	0.0199	0.00980391
0.0124248	0.0211259	0.0294176	0.0294176	0.110236	0	0.0596806
0.0138146	0.0189947	0.00980391	0.00980391	0.113953	0	0.000198092
0.0114141	0.022933	0	0	6.46878e-05	0	0.0101979
0.0345363	0.00374324	0.0292234	0.0292234	0.0444942	0	0.0320954
0.0157014	0.0104583	0.0390476	0.0390476	0.00116933	0	0.00333689
0.0373806	0.112246	0.0297029	0.0297029	0.00765872	0	0.0662521
0.0436636	0.0444942	0	0	0.0857181	0	0.00884602
0.0113044	0.0124248	0.0396039	0.0396039	0.0189947	0	0.0355835
0.0189947	0.00739631	0	0	0.125349	0	0.000581599
0.0144546	0.071059	0.000198053	0.000198053	0.0124248	0	0.00236032
0.00740595	0.0260404	0.00990098	0.00990098	0.123363	0	0.00980195
0.022933	0.12312	0.000198053	0.000198053	0.00039289	0	0.0687556
0.00403568	0.0857181	0.00980195	0.00980195	0.0303272	0	0.0691902
0.00965712	0.0428372	0	0	0.0490863	0	0.0672301
0.0134951	0.0777902	0	0	0.0472378	0	0.0846925
0.0320954	0.0132047	0.00980391	0.00980391	0.0428372	0	0.000736389
0.0490863	0.0353751	0	0	0.00333689	0	0.00949718
0.00707843	0.106801	0	0	0.106801	0	0.0188679
0.00333689	0.00707843	0.000198053	0.000198053	0.103938	0	0.0980335
0.0406098	0.0502859	0.00980391	0.00980391	0.112246	0	0.0308386
0.00765872	0.0513713	0.0932076	0.0932076	0.0107425	0	0.107337
0.0107425	0.103938	0	0	0.022933	0	0.0139717
0.0226767	0.123363	0.000396105	0.000396105	0.071059	0.00990098	0.0106342
0.0303272	0.0348711	0.000198053	0.000198053	0.0406098	0.00990098	0.0254878
0.0236487	0.0303272	0.019604	0.019604	0.0211259	0	0.0281132
8.2202e-08	0.079658	0.000594158	0.000594158	0.107471	0	0.0781528
0.0444942	0.113953	0.000594158	0.000594158	0.0777883	0.0294176	0.0193617
0.0428372	0.0742857	0.000198053	0.000198053	0.090675	0.00980391	0.0980888
0.0846925	0.126797	0.0301981	0.0301981	0.126797	0.02	0.00616846
0.0211259	0.0490863	0.101782	0.101782	0.0348711	0.00999999	0.0465241
0.004989	0.0395931	0	0	0.079658	0	0.00823545
0.0348711	0.00333689	0	0	0.00521258	0	0.0116415
0.0313747	0.00124066	0.00990098	0.00990098	0.079196	0	0.000193306
0.000820318	0.0524226	0.0095238	0.0095238	0.0132047	0	0.0217565
0.0182327	0.00521258	0.0186666	0.0186666	0.0134951	0.0292234	0.0438907
0.00418867	0.110224	0.0370193	0.0370193	0.0631221	0.0390476	0.00990098
0.0194661	0.00563492	0.019802	0.019802	0.0260404	0.0297029	0.071059
0.071059	0.0406098	0.00990098	0.00990098	0.0114141	0.00999999	0.0195827
0.0249708	0.0107425	0.0098076	0.0098076	0.0544162	0.00999999	0.047377
0.0228908	0.000820318	0.0353983	0.0353983	0.00739631	0	0.043088
0.00702296	0.0357624	0	0	0.0524226	0.0396039	0.000196073
0.016491	0.0134951	0.0392157	0.0392157	0.137803	0.00990098	0.0092972
0.00314469	8.2202e-08	0.0188571	0.0188571	0.00418867	0.00980391	0.0725218
0.00521258	0.125349	0.0095238	0.0095238	0.0345363	0.00940001	0.0777902
0.0156142	0.113195	0.0106796	0.0106796	0.016491	0.0102	0.113195
						0.093214
						0.00990282
						0.0198446
						0.0474018
						0.00980391
						0.0611355
						0
						0.0213913
						0.010848
						0.0192233
						0.0192233
						0.00990098
						0.0179554
						0.0256858
						0.0500219
						0.00909357
						0.00860754
						0.015405
						0.000198053
						0.063245
						0.0108695
						0.0192062
						0.0174364
						0.0291262
						0.103314
						0.0651227
						0.000384565
						0.0127778
						0.03463
						0.0143095
						0.00818356
DP
0.73325	0.82265	0.505	0.505	0.82265	0.505	0.5794
0.7381	0.8237	0.5	0.5	0.8237	0.5	0.5
0.7596	0.8141	0.5049	0.5049	0.7295	0.5	0.505
0.7833	0.6787	0.505	0.505	0.71005	0.5	0.50955
0.7368	0.793	0.50005	0.50005	0.8141	0.5	0.5956
0.704	0.7833	0.505	0.505	0.7044	0.505	0.505
0.7244	0.7044	0.505	0.505	0.7055	0.53025	0.5154
0.7721	0.78405	0.50005	0.50005	0.793	0.515	0.6163
0.70445	0.8071	0.505	0.505	0.8071	0.505	0.7833
0.7644	0.6845	0.53025	0.53025	0.68515	0.5	0.6394
0.7317	0.79625	0.515	0.515	0.78405	0.5	0.52005
0.8237	0.7596	0.5154	0.5154	0.7833	0.5154	0.82265
0.82265	0.7706	0.515	0.515	0.79625	0.515	0.5098
0.7706	0.7295	0.505	0.505	0.6845	0.505	0.7284
0.7558	0.6973	0.505	0.505	0.7596	0.5	0.5995
0.793	0.8079	0.505	0.505	0.6973	0.5	0.6299
0.764	0.6776	0.505	0.505	0.6787	0.5	0.67715
0.7284	0.7515	0.505	0.505	0.7368	0.5	0.5553
0.7848	0.764	0.5	0.5	0.7718	0.5	0.59335
0.7664	0.71005	0.5	0.5	0.7664	0.5	0.8141
0.7718	0.7055	0.505	0.505	0.8079	0.50995	0.515
0.7741	0.72515	0.53015	0.53015	0.6776	0.5	0.5357
0.79625	0.75145	0.505	0.505	0.67375	0.5	0.505
0.7532	0.7392	0.52	0.52	0.7721	0.5	0.51015
0.71425	0.7718	0.53005	0.53005	0.7237	0.5	0.70115
0.72775	0.7664	0.5455	0.5455	0.7706	0.5	0.7467
0.7271	0.67345	0.52	0.52	0.7515	0.5	0.5657
0.8079	0.7237	0.515	0.515	0.6901	0.5	0.5154
0.8141	0.7741	0.525	0.525	0.75145	0.5	0.56605
0.75145	0.7381	0.505	0.505	0.6587	0.5	0.516
0.8071	0.7007	0.5049	0.5049	0.7741	0.5	0.5308
0.78405	0.7644	0.51	0.51	0.65945	0.5	0.50005
0.7392	0.68515	0.5049	0.5049	0.764	0.5	0.5969
0.70335	0.6901	0.50005	0.50005	0.7274	0.5	0.6073
0.7214	0.71725	0.505	0.505	0.7129	0.5	0.5556
0.7237	0.6627	0.51	0.51	0.7848	0.5	0.7295
0.70115	0.7558	0.505	0.505	0.71725	0.5	0.5436
0.7129	0.6599	0.505	0.505	0.7467	0.5	0.5049
0.7154	0.6678	0.505	0.505	0.6678	0.5	0.52
0.7467	0.7154	0.5049	0.5049	0.669	0.5	0.6123
0.7111	0.6478	0.515	0.515	0.67345	0.5	0.5484
0.7515	0.7368	0.5794	0.5794	0.7527	0.505	0.7044
0.7527	0.669	0.505	0.505	0.7392	0.5	0.5189
0.7351	0.65945	0.5048	0.5048	0.7007	0.5	0.5227
0.7274	0.7113	0.5049	0.5049	0.7111	0.5	0.515
0.7272	0.7274	0.5149	0.5149	0.72515	0.5	0.5151
0.7251	0.6782	0.5047	0.5047	0.66065	0.505	0.519
0.7237	0.67375	0.5047	0.5047	0.6805	0.53015	0.51155
0.71725	0.6642	0.5049	0.5049	0.6709	0.505	0.5002
0.7295	0.6439	0.52025	0.52025	0.6439	0.51	0.5709
0.72515	0.7129	0.5564	0.5564	0.7113	0.505	0.5826
0.718	0.6986	0.525	0.525	0.6782	0.5	0.5448
0.7113	0.7467	0.525	0.525	0.7443	0.5	0.5094
0.7039	0.7244	0.5	0.5	0.68715	0.5	0.5173
0.732	0.6923	0.52	0.52	0.7558	0.52	0.5119
0.7288	0.7443	0.5152	0.5152	0.7237	0.53005	0.5613
0.737	0.6462	0.50075	0.50075	0.6872	0.5455	0.51
0.7052	0.7317	0.515	0.515	0.7644	0.52	0.7007
0.7007	0.7111	0.51	0.51	0.7532	0.505	0.57325
0.7087	0.7527	0.5149	0.5149	0.6916	0.505	0.5811
0.70645	0.732	0.585	0.585	0.7381	0.515	0.55965
0.7211	0.6444	0.525	0.525	0.6923	0.525	0.5102
0.7276	0.7237	0.53	0.53	0.6288	0.51	0.5048
0.7291	0.7251	0.5151	0.5151	0.737	0.515	0.6167
0.7443	0.6587	0.52	0.52	0.71425	0.5047	0.6627
0.7061	0.61695	0.5205	0.5205	0.7276	0.5051	0.61695
						0.61335
						0.5252
						0.5242
						0.5281
						0.515
						0.5346
						0.50005
						0.5109
						0.5358
						0.5249
						0.5249
						0.51
						0.50045
						0.5576
						0.54315
						0.516
						0.5471
						0.5177
						0.5049
						0.5658
						0.5096
						0.50045
						0.5297
						0.5
						0.529
						0.57925
						0.5198
						0.5469
						0.53105
						0.5529
						0.5051
