# Supplementary material for: Deep-Manager: a versatile tool for optimal feature selection in live-cell imaging analysis
Source: Commun Biol. 2023 Mar 3;6:241. doi: 10.1038/s42003-023-04585-9 (PMC9984362; doi:10.1038/s42003-023-04585-9)
Supplement: Supplementary file 3 — Supplementary Data 1 [file 42003_2023_4585_MOESM3_ESM.zip › Supplementary Data/Supplementary_Data_fig4_IM_ACQ1_TEST2.xls]

## Sheet: Sheet1
DM	METHOD 1	METHOD 2	METHOD 3	METHOD 4	METHOD 5	METHOD 6
SENS
0.0867263	0.0259538	0.131485	0.131485	0.0259538	0.131485	0.0135849
0.0488067	0.00188399	0.080396	0.080396	0.00188399	0.080396	0.0511765
0.0122692	0.0203727	0.0247058	0.0247058	0.181493	0.00340009	0.0348515
0.0331586	0.192677	0.0196078	0.0196078	0.0294302	0.00480008	0.0164483
0.0327517	0.0141392	0.0291262	0.0291262	0.0203727	0	0.0708736
0.00188399	0.0488067	0.00990098	0.00990098	0.300596	0	0.0498951
0.0259538	0.300596	0.00990098	0.00990098	0.0308102	0.0367308	0.120223
0.0146812	0.013546	0.00990098	0.00990098	0.0141392	0.0196078	0.000739521
0.0224545	0.0271493	0.00990098	0.00990098	0.0271493	0	0.0488067
0.0141392	0.223043	0.0367308	0.0367308	0.120945	0	0.195062
0.0239622	0.078686	0.0196078	0.0196078	0.013546	0	0.0240731
0.0278531	0.0867263	0.00355771	0.00355771	0.0488067	0.00355771	0.0259538
0.014867	0.0146812	0.00990098	0.00990098	0.078686	0.00990098	0.0111698
0.0699712	0.181493	0.0319802	0.0319802	0.223043	0	0.204614
0.078686	0.239321	0.019802	0.019802	0.0867263	0	0.0927557
0.0136967	0.026999	0.109703	0.109703	0.239321	0	0.0619484
0.0373804	0.189022	0.0726732	0.0726732	0.192677	0.0450001	0.141943
0.026999	0.0384259	0.00514854	0.00514854	0.174199	0.00999999	0.0473198
0.0203727	0.0239622	0.00990098	0.00990098	0.103782	0.035	0.0731912
0.0690601	0.0294302	0.00990098	0.00990098	0.207424	0.0508001	0.0203727
0.0271493	0.0308102	0.000395987	0.000395987	0.026999	0.2448	0.0196078
0.013546	0.093885	0.00970873	0.00970873	0.189022	0.0387	0.0878533
0.0368119	0.0690601	0.0177451	0.0177451	0.177275	0.00999999	0.000198092
0.0218068	0.0368119	0.000384679	0.000384679	0.195169	0.02	0.00990098
0.0080086	0.103782	0.0194175	0.0194175	0.2737	0.0302	0.273192
0.0384259	0.207424	0.0190476	0.0190476	0.0146812	0.0406001	0.0080086
0.00859405	0.083575	0.00980195	0.00980195	0.0384259	0.1302	0.0441052
0.0244617	0.2737	0.0186407	0.0186407	0.0718733	0.0676	0.0192308
0.00910222	0.0699712	0.00059404	0.00059404	0.0690601	0	0.0219538
0.0308102	0.159898	0	0	0.24605	0	0.0784369
0.0294302	0.166777	0.00990098	0.00990098	0.0699712	0	0.00840352
0.0344641	0.0327517	0.00514854	0.00514854	0.117315	0.0994999	0.00990098
0.00745156	0.120945	0.00990098	0.00990098	0.0239622	0	0.0693823
0.0156893	0.0718733	0.00990098	0.00990098	0.0244617	0	0.0643486
0.0194899	0.329486	0.00980195	0.00980195	0.205282	0	0.0399539
0.0601394	0.167548	0.0195098	0.0195098	0.215773	0.03	0.181493
0.0224036	0.0224545	0.0196078	0.0196078	0.329486	0	0.0723491
0.0718733	0.0366905	0.110198	0.110198	0.0080086	0	0.00969715
0.0144589	0.0224036	0.00980195	0.00980195	0.0224036	0	0.0381131
0.00986764	0.0370575	0.000198053	0.000198053	0.0601394	0.00999999	0.209693
0.00834009	0.0796072	0.0101961	0.0101961	0.083575	0.00999999	0.0211187
0.00481155	0.174199	0.0135849	0.0135849	0.00859405	0.00514854	0.300596
0.0207485	0.0601394	0	0	0.0368119	0	0.00195405
0.0244667	0.117315	0.00990098	0.00990098	0.166777	0.00990098	0.0201082
0.0236894	0.0344641	0.00990098	0.00990098	0.112115	0.00990098	0.0420151
						0.0188679
						0.0826821
						0.022333
						0.0260549
						0.0602749
						0.0790372
						0.0469141
						0.0298798
						0.0282181
						0.000998051
						0.0124604
						0.00158419
						0.166777
						0.0668719
						0.128525
						0.00418909
						0.00999795
						0.000199973
						0.0621739
						0.167548
						0.134828
						0.0193672
						0.00740333
						0.0103111
						0.0392703
						0.00980391
						0.0324534
						0
						0.00489802
						0.0189606
						0.178835
						0.0290291
						0.0101979
						0.018544
						0.101083
						0.0817666
						0.0126137
						0.0752922
						0.0285279
						0
						0.1
						0.0595884
						0.00440952
						0.0193842
						0.00970873
						0.0369523
						0.157117
						0.0192308
						0.0122222
						0.00109068
						0.0673271
						0.0658682
DP
0.71555	0.8578	0.5714	0.5714	0.8578	0.5714	0.5372
0.7513	0.82115	0.5456	0.5456	0.82115	0.5456	0.5361
0.7178	0.7886	0.5226	0.5226	0.65235	0.5017	0.5226
0.70125	0.6174	0.5	0.5	0.7717	0.5024	0.516
0.7206	0.7879	0.5	0.5	0.7886	0.5	0.586
0.82115	0.7513	0.5	0.5	0.5519	0.5	0.525
0.8578	0.5519	0.5	0.5	0.7644	0.5391	0.59355
0.781	0.7792	0.5	0.5	0.7879	0.5	0.5405
0.7292	0.774	0.5	0.5	0.774	0.5	0.7513
0.7879	0.5995	0.5391	0.5391	0.68685	0.5	0.5249
0.782	0.7236	0.5	0.5	0.7792	0.5	0.5275
0.71725	0.71555	0.51815	0.51815	0.7513	0.51815	0.8578
0.727	0.781	0.5	0.5	0.7236	0.5	0.5046
0.7111	0.65235	0.52115	0.52115	0.5995	0.5	0.56715
0.7236	0.585	0.515	0.515	0.71555	0.5	0.5404
0.7345	0.7532	0.5604	0.5604	0.585	0.5	0.5368
0.7271	0.6176	0.5417	0.5417	0.6174	0.5225	0.8033
0.7532	0.7282	0.5024	0.5024	0.6414	0.505	0.5154
0.7886	0.782	0.5	0.5	0.6943	0.5175	0.5521
0.7131	0.7717	0.5	0.5	0.61385	0.5254	0.7886
0.774	0.7644	0.5048	0.5048	0.7532	0.6224	0.5
0.7792	0.67125	0.51	0.51	0.6176	0.51935	0.51965
0.7287	0.7131	0.50095	0.50095	0.6256	0.505	0.505
0.7216	0.7287	0.5202	0.5202	0.62145	0.51	0.5
0.7552	0.6943	0.505	0.505	0.5501	0.5151	0.5265
0.7282	0.61385	0.515	0.515	0.781	0.5203	0.7552
0.7511	0.6952	0.50005	0.50005	0.7282	0.5651	0.50715
0.7318	0.5501	0.5054	0.5054	0.70055	0.5338	0.51
0.7317	0.7111	0.5053	0.5053	0.7131	0.5	0.5346
0.7644	0.6247	0.505	0.505	0.5678	0.5	0.55615
0.7717	0.6285	0.5	0.5	0.7111	0.5	0.5251
0.7116	0.7206	0.5076	0.5076	0.664	0.54975	0.5
0.73685	0.68685	0.5	0.5	0.782	0.5	0.51975
0.7283	0.70055	0.5	0.5	0.7318	0.5	0.53145
0.7297	0.50245	0.50005	0.50005	0.5958	0.5	0.5414
0.7017	0.5982	0.50005	0.50005	0.5877	0.515	0.65235
0.7309	0.7292	0.5	0.5	0.50245	0.5	0.5039
0.70055	0.659	0.56065	0.56065	0.7552	0.5	0.505
0.7157	0.7309	0.50005	0.50005	0.7309	0.5	0.5098
0.7325	0.6938	0.5049	0.5049	0.7017	0.505	0.5365
0.7375	0.6278	0.5048	0.5048	0.6952	0.505	0.5539
0.7518	0.6414	0.5372	0.5372	0.7511	0.5024	0.5519
0.7221	0.7017	0.505	0.505	0.7287	0.5	0.51075
0.73485	0.664	0.5	0.5	0.6285	0.5	0.5276
0.7303	0.7116	0.5	0.5	0.6581	0.5	0.5233
						0.52
						0.51645
						0.51
						0.54015
						0.5332
						0.5127
						0.515
						0.5
						0.5028
						0.5005
						0.531
						0.5058
						0.6285
						0.6238
						0.5316
						0.5873
						0.505
						0.50025
						0.53925
						0.5982
						0.6019
						0.6633
						0.5162
						0.5087
						0.524
						0.505
						0.52015
						0.50005
						0.50265
						0.52
						0.6071
						0.50005
						0.51015
						0.50015
						0.51445
						0.525
						0.5049
						0.5103
						0.5108
						0.505
						0.5436
						0.5459
						0.508
						0.54955
						0.51
						0.56815
						0.52225
						0.51
						0.5334
						0.5495
						0.5084
						0.534
