# Supplementary material for: Deep-Manager: a versatile tool for optimal feature selection in live-cell imaging analysis
Source: Commun Biol. 2023 Mar 3;6:241. doi: 10.1038/s42003-023-04585-9 (PMC9984362; doi:10.1038/s42003-023-04585-9)
Supplement: Supplementary file 3 — Supplementary Data 1 [file 42003_2023_4585_MOESM3_ESM.zip › Supplementary Data/Supplementary_Data_fig4_IM_ACQ1_TEST3.xls]

## Sheet: Sheet1
DM	METHOD 1	METHOD 2	METHOD 3	METHOD 4	METHOD 5	METHOD 6
SENS
0.0312849	0.0491568	0.00990098	0.00990098	0.0491568	0.00990098	0.0566037
0.0299893	0.0647866	0.00990098	0.00990098	0.0647866	0.00990098	0.0196078
0.0199744	0.0474534	0.00980391	0.00980391	0.0102886	0	0.00990098
0.0165222	0.0232102	0.0196078	0.0196078	0.102251	0	0.00561421
0.0143555	0.0575575	0.0291262	0.0291262	0.0474534	0	0.00967189
0.0408969	0.0165222	0.00990098	0.00990098	0.0334558	0	0.00989898
0.0559769	0.0334558	0.00990098	0.00990098	0.0281476	0.0384615	0.0185902
0.041637	0.0327889	0.00990098	0.00990098	0.0575575	0.0196078	0.0745054
0.0397954	0.0320512	0.00990098	0.00990098	0.0320512	0	0.0165222
0.0379865	0.0268273	0.0384615	0.0384615	0.0879888	0	0.0184021
0.0647866	0.0676088	0.0196078	0.0196078	0.0327889	0	0.000582392
0.0491568	0.0199744	0.0288461	0.0288461	0.0165222	0.0288461	0.0491568
0.0304014	0.0304014	0.00990098	0.00990098	0.0676088	0.00990098	0.0288066
0.0319725	0.0102886	0.00990098	0.00990098	0.0268273	0	0.00687186
0.0575575	0.00611144	0.00990098	0.00990098	0.0199744	0	0.0328212
0.023504	0.00297107	0.00990098	0.00990098	0.00611144	0	0.0719093
0.00687186	0.0349944	0.00990098	0.00990098	0.0232102	0	0.0604876
0.0420336	0.0237686	0	0	0.0143555	0	0.00120146
0.0316331	0.023504	0.00990098	0.00990098	0.0321414	0	0.0521235
0.0321414	0.102251	0.00990098	0.00990098	0.0316331	0	0.0474534
0.0455793	0.0281476	0.00990098	0.00990098	0.00297107	0.00999999	0.0195098
0.0676088	0.141469	0.0194175	0.0194175	0.0349944	0	0.104616
0.0529071	0.0375326	0.0196078	0.0196078	0.0167018	0	0.020004
0.00824555	0.0319871	0.0288461	0.0288461	0.041637	0	0.00990098
0.0138171	0.0321414	0.0291262	0.0291262	0.00369676	0	0.0472114
0.00297107	0.0316331	0.047619	0.047619	0.0304014	0	0.0368393
0.0474534	0.00804121	0.00990098	0.00990098	0.0237686	0	0.0479691
0.0375326	0.00369676	0.0194175	0.0194175	0.000728633	0	0.0288461
0.0320512	0.0455793	0.00990098	0.00990098	0.0375326	0	0.0669594
0.0327889	0.0299893	0.00990098	0.00990098	0.00451479	0	0.0278262
0.0319871	0.0517034	0.00990098	0.00990098	0.0455793	0	0.0456049
0.027825	0.0379865	0.00990098	0.00990098	0.0148221	0	0.00990098
0.0383043	0.0879888	0.00990098	0.00990098	0.023504	0	0.0331245
0.0621835	0.000728633	0	0	0.0133972	0	0.0771127
0.0272109	0.00774005	0	0	0.0272109	0	0.0372646
0.0370576	0.00702764	0.0196078	0.0196078	0.0420336	0	0.0102886
0.0368393	0.0319725	0.0196078	0.0196078	0.00774005	0	0.0388439
0.0360226	0.0213419	0.00990098	0.00990098	0.0368393	0	0.00969715
0.0237686	0.0288237	0.00990098	0.00990098	0.0288237	0	0.0562264
0.0331677	0.0370576	0.00990098	0.00990098	0.0216315	0	0.0559033
0.0132165	0.000146456	0.0196078	0.0196078	0.00804121	0	0.0960503
0.0133972	0.0143555	0.0566037	0.0566037	0.0331677	0	0.0334558
0.0141706	0.0216315	0.00990098	0.00990098	0.0319871	0	0.0376161
0.0523648	0.0148221	0.00990098	0.00990098	0.0517034	0.00990098	0.049884
0.0692318	0.162958	0.00990098	0.00990098	0.0360226	0.00990098	0.0156313
0.010952	0.0133972	0.00990098	0.00990098	0.141469	0	0.0471698
0.014938	0.0424752	0.00990098	0.00990098	0.017698	0.00990098	0.0845471
0.0278288	0.0167018	0.00990098	0.00990098	0.0146361	0.0194175	0.0121729
0.00369676	0.00257841	0.00990098	0.00990098	0.066617	0.0196078	0.0637397
0.00725437	0.219284	0.00990098	0.00990098	0.219284	0	0.0646809
0.0151223	0.0272109	0.00990098	0.00990098	0.162958	0	0.0546076
0.00774005	0.0151223	0.0190476	0.0190476	0.0424752	0	0.0561674
0.0115765	0.0368393	0.047619	0.047619	0.107124	0	0.0298798
0.0281476	0.0559769	0.00990098	0.00990098	0.106466	0	0.0136259
0.0879888	0.00725437	0.047619	0.047619	0.0319725	0.0288461	0.00778441
0.0102886	0.107124	0.047619	0.047619	0.0383043	0.0291262	0.041659
0.0268273	0.229122	0.0192308	0.0192308	0.0166326	0.047619	0.00990098
0.0334558	0.0640462	0	0	0.0379865	0.00990098	0.0517034
0.00611144	0.0360226	0.00990098	0.00990098	0.0529071	0	0.136138
0.0349944	0.0331677	0.0384615	0.0384615	0.0225595	0	0.0567213
0.0424752	0.240361	0.0973451	0.0973451	0.0299893	0.0194175	0.129777
0.0131398	0.00329195	0.047619	0.047619	0.00725437	0.00990098	0.0684181
0.0146361	0.0383043	0.00980391	0.00980391	0.191965	0.00990098	0.019694
0.0166326	0.0692318	0.0380952	0.0380952	0.178895	0.0196078	0.0782609
0.0225595	0.00451479	0.0380952	0.0380952	0.00824555	0	0.00702764
0.0216315	0.0136553	0.0194175	0.0194175	0.0952284	0	0.0136553
0.00250278	0.0952284	0.0283019	0.0283019	0.0151223	0	0.0646067
0.0288237	0.041637	0.0377358	0.0377358	0.0131398	0	0.0385541
0.0109646	0.106466	0.0194175	0.0194175	0.212674	0	0.0115761
0.000728633	0.0166326	0.0291262	0.0291262	0.0695257	0	0.055137
0.00451479	0.0529071	0.047619	0.047619	0.229122	0	0.0092157
0.0148221	0.230318	0.0291262	0.0291262	0.0692318	0.00990098	0.00218341
0.0167018	0.232132	0.00990098	0.00990098	0.103161	0	0.000100007
0.017698	0.0131398	0.0196078	0.0196078	0.0472114	0	0.000399906
0.0100684	0.103161	0.00990098	0.00990098	0.178839	0	0.0566928
0.0517034	0.0958464	0.047619	0.047619	0.0370576	0	0.0291262
0.019949	0.017698	0.047619	0.047619	0.0109646	0	0.00970873
0.0279162	0.0279162	0.0291262	0.0291262	0.0141706	0	0.00990098
0.00702764	0.0358738	0.0384615	0.0384615	0.103079	0	0.0188384
0.0232102	0.212674	0.00990098	0.00990098	0.00250278	0	0.0551285
0.00257841	0.0107512	0.00990098	0.00990098	0.240361	0	0.0994317
0.0795804	0.0138171	0.00990098	0.00990098	0.0851791	0	0.013005
0.00804121	0.0646067	0.00990098	0.00990098	0.0132165	0	0.0565371
0.0107512	0.178839	0.00990098	0.00990098	0.00702764	0	0.11202
0.0392417	0.0408969	0.00990098	0.00990098	0.00257841	0	0
0.0203684	0.0100684	0.00990098	0.00990098	0.0203684	0	0.151159
0.0567061	0.0312849	0.00990098	0.00990098	0.12096	0	0.019604
						0.010289
						0.0634391
						0.0196117
						0.151708
						0.159377
						0.0384615
						0.0191668
						0.022723
						0.000183374
						0.00958088
DP
0.7384	0.795	0.5	0.5	0.795	0.5	0.5
0.7659	0.7694	0.5	0.5	0.7694	0.5	0.5
0.79915	0.7668	0.505	0.505	0.7888	0.5	0.5
0.7768	0.747	0.5	0.5	0.7138	0.5	0.5048
0.78785	0.7532	0.5	0.5	0.7668	0.5	0.6368
0.7381	0.7768	0.5	0.5	0.7627	0.5	0.505
0.7659	0.7627	0.5	0.5	0.7665	0.5	0.52
0.74	0.764	0.5	0.5	0.7532	0.5	0.5812
0.7316	0.7701	0.5	0.5	0.7701	0.5	0.7768
0.7167	0.7509	0.5	0.5	0.7126	0.5	0.6641
0.7694	0.7323	0.5	0.5	0.764	0.5	0.5154
0.795	0.79915	0.505	0.505	0.7768	0.505	0.795
0.7463	0.7463	0.5	0.5	0.7323	0.5	0.525
0.7221	0.7888	0.5	0.5	0.7509	0.5	0.71795
0.7532	0.76435	0.5	0.5	0.79915	0.5	0.5761
0.74575	0.7718	0.5	0.5	0.76435	0.5	0.5311
0.71795	0.7349	0.5	0.5	0.747	0.5	0.6609
0.7179	0.7393	0.505	0.505	0.78785	0.5	0.54035
0.75	0.74575	0.5	0.5	0.7498	0.5	0.56465
0.7498	0.7138	0.5	0.5	0.75	0.5	0.7668
0.72975	0.7665	0.5	0.5	0.7718	0.505	0.50005
0.7323	0.636	0.505	0.505	0.7349	0.5	0.5101
0.7053	0.73725	0.5	0.5	0.7477	0.5	0.515
0.7337	0.73235	0.505	0.505	0.74	0.5	0.5
0.7264	0.7498	0.5	0.5	0.7546	0.5	0.6902
0.7718	0.75	0.5	0.5	0.7463	0.5	0.7216
0.7668	0.7647	0.5	0.5	0.7393	0.5	0.5051
0.73725	0.7546	0.505	0.505	0.75535	0.5	0.505
0.7701	0.72975	0.5	0.5	0.73725	0.5	0.51
0.764	0.7659	0.5	0.5	0.7497	0.5	0.53005
0.73235	0.7153	0.5	0.5	0.72975	0.5	0.5054
0.72585	0.7167	0.5	0.5	0.7411	0.5	0.5
0.7055	0.7126	0.5	0.5	0.74575	0.5	0.54
0.755	0.75535	0.505	0.505	0.7401	0.5	0.5242
0.7293	0.74355	0.505	0.505	0.7293	0.5	0.54
0.7472	0.71355	0.5	0.5	0.7179	0.5	0.7888
0.7216	0.7221	0.5	0.5	0.74355	0.5	0.5643
0.7145	0.6987	0.5	0.5	0.7216	0.5	0.505
0.7393	0.7261	0.5	0.5	0.7261	0.5	0.5002
0.72	0.7472	0.5	0.5	0.73045	0.5	0.6409
0.7283	0.6822	0.5	0.5	0.7647	0.5	0.5115
0.7401	0.78785	0.5	0.5	0.72	0.505	0.7627
0.7096	0.73045	0.5	0.5	0.73235	0.5	0.531
0.7476	0.7411	0.5	0.5	0.7153	0.5	0.543
0.7753	0.6169	0.5	0.5	0.7145	0.5	0.51005
0.72	0.7401	0.5	0.5	0.636	0.5	0.505
0.7202	0.7056	0.5	0.5	0.7533	0.5	0.5154
0.7276	0.7477	0.5	0.5	0.7271	0.505	0.5153
0.7546	0.71565	0.5	0.5	0.68865	0.5	0.51925
0.7253	0.5757	0.5	0.5	0.5757	0.5	0.5307
0.7384	0.7293	0.5	0.5	0.6169	0.5	0.5263
0.74355	0.7384	0.515	0.515	0.7056	0.5	0.51
0.7044	0.7216	0.5	0.5	0.66805	0.5	0.5
0.7665	0.7659	0.5	0.5	0.6668	0.5	0.51035
0.7126	0.7253	0.5	0.5	0.7221	0.505	0.5049
0.7888	0.66805	0.5	0.5	0.7055	0.5	0.5601
0.7509	0.55985	0.51	0.51	0.7213	0.5	0.5
0.7627	0.681	0.505	0.505	0.7167	0.5	0.7153
0.76435	0.7145	0.5	0.5	0.7053	0.5	0.6643
0.7349	0.72	0.5	0.5	0.7149	0.5	0.5754
0.7056	0.5556	0.51	0.51	0.7659	0.505	0.66075
0.71725	0.6705	0.5	0.5	0.7253	0.5	0.545
0.7271	0.7055	0.505	0.505	0.5893	0.5	0.51
0.7213	0.7753	0.505	0.505	0.6077	0.5	0.62
0.7149	0.7497	0.505	0.505	0.7337	0.5	0.71355
0.73045	0.6862	0.505	0.505	0.66935	0.5	0.6862
0.7174	0.66935	0.515	0.515	0.7384	0.5	0.7201
0.7261	0.74	0.51	0.51	0.71725	0.5	0.5
0.7284	0.6668	0.505	0.505	0.57215	0.5	0.51995
0.75535	0.7213	0.5	0.5	0.67585	0.5	0.532
0.7497	0.7053	0.5	0.5	0.55985	0.5	0.5053
0.7411	0.5509	0.5	0.5	0.7753	0.5	0.5049
0.7477	0.5506	0.5	0.5	0.66115	0.5	0.5
0.7533	0.71725	0.5	0.5	0.6902	0.5	0.5
0.703	0.66115	0.5	0.5	0.59255	0.5	0.5
0.7153	0.6476	0.5	0.5	0.7472	0.5	0.5
0.71235	0.7533	0.5	0.5	0.7284	0.5	0.51
0.7217	0.7217	0.5	0.5	0.7096	0.5	0.5
0.71355	0.719	0.5	0.5	0.6452	0.5	0.5
0.747	0.57215	0.5	0.5	0.7174	0.5	0.54075
0.71565	0.7177	0.5	0.5	0.5556	0.5	0.5149
0.7563	0.7264	0.5	0.5	0.6691	0.5	0.5047
0.7647	0.7201	0.5	0.5	0.7283	0.5	0.52065
0.7177	0.59255	0.5	0.5	0.71355	0.5	0.5847
0.73755	0.7381	0.5	0.5	0.71565	0.5	0.505
0.7314	0.703	0.5	0.5	0.7314	0.5	0.5127
0.75005	0.7384	0.5	0.5	0.6297	0.5	0.5051
						0.505
						0.5049
						0.5049
						0.50045
						0.52085
						0.5
						0.55035
						0.5376
						0.545
						0.5058
