# Supplementary material for: Deep-Manager: a versatile tool for optimal feature selection in live-cell imaging analysis
Source: Commun Biol. 2023 Mar 3;6:241. doi: 10.1038/s42003-023-04585-9 (PMC9984362; doi:10.1038/s42003-023-04585-9)
Supplement: Supplementary file 3 — Supplementary Data 1 [file 42003_2023_4585_MOESM3_ESM.zip › Supplementary Data/Supplementary_Data_fig5_IM_ACQ2_TEST1.xls]

## Sheet: Sheet1
DM	METHOD 1	METHOD 2	METHOD 3	METHOD 4	METHOD 5	METHOD 6
SENS
0.0711741	0.128057	0.0280769	0.0280769	0.128057	0.0280769	0.00226567
0.00510713	0.0187992	0.0188679	0.0188679	0.0321805	0.00925231	0.0939298
0.0135076	0.0463549	0	0	0.0465212	0.00999999	0.0307218
0.0103077	0.119328	0.00925231	0.00925231	0.0187992	0.0374529	0.0429386
0.0161433	0.120179	0.000198053	0.000198053	0.146403	0.089	0.205838
0.0104568	0.0321805	0.0383653	0.0383653	0.205838	0.1112	0.0990394
0.0286509	0.214294	0.0374529	0.0374529	0.0344371	0.111	0.0265716
0.0197645	0.146403	0.00970873	0.00970873	0.0688242	0.0194175	0.120179
0.00525809	0.0585236	0.0178571	0.0178571	0.0675675	0.0194175	0.0778405
0.0160112	0.205838	0.00961538	0.00961538	0.214294	0.0194175	0.0280499
0.0370478	0.0675675	0.00970873	0.00970873	0.0657703	0	0.0298709
0.0532256	0.0688242	0.0091743	0.0091743	0.0461818	0	0.0434292
0.0253156	0.0964703	0.0196078	0.0196078	0.0463549	0	0
0.0374237	0.0344371	0.0761905	0.0761905	0.000837517	0	0.0480789
0.0225998	0.0657703	0.0366972	0.0366972	0.119328	0	0.0210648
0.0138244	0.0836624	0.0294117	0.0294117	0.0836624	0	0.10193
0.0314995	0.0284755	0.0297029	0.0297029	0.0585236	0	0.0284975
0.00359606	0.0461818	0.0990099	0.0990099	0.0964703	0	0.00788466
0.0450597	0.0778405	0.0754717	0.0754717	0.120179	0	0.0146362
0.0217177	0.0634343	0.0366972	0.0366972	0.199951	0	0.0173016
0.00728111	0.0908634	0.0294117	0.0294117	0.0634343	0	0.00895188
0.0697564	0.199951	0.00990098	0.00990098	0.103079	0	0.0844891
0.0645359	0.0345307	0.0194175	0.0194175	0.227123	0	0.00195257
0.0591874	0.0465212	0.0194175	0.0194175	0.228758	0	0.0141545
0.0418697	0.0148278	0.0194175	0.0194175	0.132742	0	0.0518326
0.0187992	0.16549	0.0383653	0.0383653	0.0768753	0	0.124083
0.0317881	0.227123	0.000197935	0.000197935	0.136819	0	0.0384762
0.0345307	0.0552078	0.0096078	0.0096078	0.0284755	0	0.116475
0.0499784	0.0768753	0	0	0.116358	0	0.0222061
0.0908662	0.103079	0.00990098	0.00990098	0.0552078	0	0.045812
0.0964703	0.087475	0.00990098	0.00990098	0.0908634	0	0.0261185
0.0897097	0.136819	0.0192308	0.0192308	0.0778405	0	0.0220994
0.0781723	0.0576289	0.00970873	0.00970873	0.0148278	0.00990098	0.0284755
0.0908634	0.118317	0	0	0.0317073	0	0.214795
0.0179523	0.0781723	0	0	0.235165	0	0.0193982
0.0778405	0.0905039	0.00980391	0.00980391	0.16549	0	0.0200288
0.0940507	0.00410821	0.0190476	0.0190476	0.00410821	0	0.0574423
0.0156697	0.000837517	0.00980391	0.00980391	0.0345307	0	0.0853841
0.0164439	0.228758	9.80555e-05	9.80555e-05	0.0518221	0	0.0714028
0.0469925	0.0145442	0.0288785	0.0288785	0.123166	0	0.0840505
0.09526	0.116358	0	0	0.169233	0	0.0400609
0.0660122	0.0501276	0.0186916	0.0186916	0.233948	0.0190476	0.00195704
0.099139	0.235165	0.0203883	0.0203883	0.00897537	0.00980391	0.0444355
0.0787773	0.0558561	0.0172476	0.0172476	0.00996461	9.80555e-05	0.0483357
0.067734	0.0100403	0.000197935	0.000197935	0.09526	0.0288785	0.022089
0.0647256	0.0927011	0.019802	0.019802	0.0437018	0	0.00138515
0.0199079	0.0431753	0.00990098	0.00990098	0.00420483	0.0186916	0.000392413
0.029871	0.114608	0.0216345	0.0216345	0.118317	0.00999999	0
0.0585236	0.0436588	0.00990098	0.00990098	0.157389	0.0172476	0.0761323
0.0517076	0.0141545	0.00990098	0.00990098	0.0217177	0.000197935	0.049256
0.0510668	0.145605	0	0	0.0558561	0.019802	0.080804
0.0262586	0.00797977	0.00980391	0.00980391	0.087475	0.00990098	0.00596715
0.0661028	0.00766487	0.00970873	0.00970873	0.0142525	0.00990098	0.0226092
0.0224097	0.157389	0.0190476	0.0190476	0.145605	0	0.16549
0.0360207	0.0437018	0.009009	0.009009	0.0905039	0.074091	0.221428
0.0202346	0.0518221	0.074091	0.074091	0.118453	0	0.0039939
0.0102768	0.00897537	0	0	0.0576289	0.0093459	0.0044678
0.0480789	0.132742	0	0	0.00304148	0.00970873	0.000489872
0.0417566	0.0501532	0.0093459	0.0093459	0.0480789	0	0.0779617
0.0236579	0.0235311	0.00934579	0.00934579	0.194965	0	0.0542339
0.0573018	0.0368858	0.00970873	0.00970873	0.0436588	0.00970873	0.0396266
0.0618038	0.16831	0	0	0.00797977	0.0194175	0.0320193
0.0120979	0.118453	0	0	0.16831	0.00970873	0.128057
0.0486322	0.0637934	0	0	0.187015	0.0291262	0.101699
0.0360645	0.0184142	0.00970873	0.00970873	0.151773	0.0471698	0
0.0927011	0.0743161	0.0194175	0.0194175	0.0431753	0.0471698	0.100648
0.0437018	0.0982721	0.00970873	0.00970873	0.165445	0.00990098	0.0543752
0.0467448	0.0699068	0.0291262	0.0291262	0.196226	0.0380952	0.0311148
0.0299626	0.032359	0.0471698	0.0471698	0.229776	0	0.0380726
0.0828899	0.0368363	0.0471698	0.0471698	0.0368363	0	0.0176316
0.061022	0.00806612	0.00990098	0.00990098	0.18569	0	0.000100007
0.00902016	0.116147	0.0380952	0.0380952	0.131759	0	0.00622588
0.0282865	0.0391885	0	0	0.0184142	0	0.019898
0.0379082	0.110123	0	0	0.219453	0.00990098	9.80555e-05
0.0164939	0.0184917	0	0	0.114608	0.00999999
0.0823521	0.0187025	0.00990098	0.00990098	0.0781723	0
0.0535566	0.0179523	0.00980391	0.00980391	0.112799	0
0.00214394	0.00996461	0.00990098	0.00990098	0.0179523	0.00980391
0.00420483	0.0618038	0.00980391	0.00980391	0.0235311	0.00990098
0.0442094	0.00806451	0	0	0.0145442	0
0.0203458	0.112799	0.00990098	0.00990098	0.118961	0.00990098
0.0230862	0.00606154	0.00970873	0.00970873	0.0637934	0.00970873
0.0688242	0.169233	0.00990098	0.00990098	0.111501	0
0.0675675	0.00304148	0	0	0.117052	0.00990098
0.0836624	0.0116637	0.0194175	0.0194175	0.00766487	0.00990098
0.0657703	0.123166	0.00990098	0.00990098	0.0391885	0
0.0556281	0.0317073	0.00990098	0.00990098	0.102576	0.0090909
0.0668928	0.09526	0.0090909	0.0090909	0.0222492	0
0.0659136	0.170143	0	0	0.197388	0
0.0102256	0.029871	0.0190476	0.0190476	0.0781207	0
0.0324317	0.0486322	0.0280375	0.0280375	0.103439	0
0.0354866	0.117052	0.0283019	0.0283019	0.116147	0.0190476
0.0235311	0.165445	0.0386667	0.0386667	0.0104407	0.0280375
0.0368858	0.00420483	0.0095238	0.0095238	0.0442094	0.0283019
0.00897537	0.0383306	0.0190476	0.0190476	0.127052	0.0386667
0.0325668	0.0713849	0.0677358	0.0677358	0.0668928	0.0095238
0.0713849	0.0364825	0.0592525	0.0592525	0.0450597	0.0190476
0.000283333	0.0139801	0.0040366	0.0040366	0.0713849	0
0.038596	0.0217177	0.024035	0.024035	0.061022	0.00990098
0.045054	0.00510713	0.0280358	0.0280358	0.170523	0.0486539
0.0116637	0.233948	0.08	0.08	0.0697564	0
0.032359	0.0252386	0.0251786	0.0251786	0.0699068	0
0.0141545	0.0360645	0.0405714	0.0405714	0.121808	0.000100017
0.02872	0.127052	0.0431035	0.0431035	0.0927011	0.02
0.0119293	0.0222492	0	0	0.0501532	0.0194175
0.00574673	0.0480789	0.00990098	0.00990098	0.185831	0.0380952
0.012179	0.00195014	0	0	0.152085	0.0380952
0.0371872	0.0217451	0.0081132	0.0081132	0.122152	0.0288461
0.0268016	0.251127	0.0486539	0.0486539	0.0982721	0.0566037
0.0507491	0.229776	0.00990098	0.00990098	0.217617	0
0.0101719	0.0475081	0.00980195	0.00980195	0.0645359	0.0277779
0.0431753	0.100648	0.00980195	0.00980195	0.218289	0
0.0244973	0.0781207	0.000571523	0.000571523	0.0608208	0.0471698
0.022642	0.0142525	0.00940585	0.00940585	0.022642	0
0.0180352	0.12616	0.0194175	0.0194175	0.120884	0.0194175
0.00597877	0.0517717	0.0380952	0.0380952	0.0501276	0.00990098
0.00410821	0.0940507	0.0380952	0.0380952	0.0360645	0.0194175
0.0148278	0.0404617	0.0288461	0.0288461	0.16685	0.0280375
0.00806612	0.0371872	0.0566037	0.0566037	0.098105	0.0545455
0.0539296	0.022642	0.0277779	0.0277779	0.099139	0.00999999
0.0145442	0.0301648	0.0471698	0.0471698	0.125109	0.00960792
0.0572481	0.0655693	0	0	0.198871	0.0208824
0.0349032	0.024249	0.0194175	0.0194175	0.0150137	0.000571523
0.0429973	0.0608208	0.00990098	0.00990098	0.0659136	0.0196078
0.0383306	0.0316298	0.0380952	0.0380952	0.122691	0.0873077
0.0352784	0.0682708	0.0194175	0.0194175	0.165518	0.0302
0.0368363	0.0352784	0.0280375	0.0280375	0.214532	0.03
0.00305542	0.0156697	0.0545455	0.0545455	0.0908662	0.0970874
0.00766487	0.0539296	0.0185186	0.0185186	0.0655693	0.03
0.0142525	0.098105	0.0300001	0.0300001	0.0187025	0
0.000837517	0.170523	0.000952426	0.000952426	0.0507491	0.02
0.00261845	0.0165509	0.00941169	0.00941169	0.00773477	0.038173
0.00957693	0.0175376	0.00960792	0.00960792	0.0442803	0.0288461
0.0501715	0.0645359	0.0208824	0.0208824	0.0546259	0.0471698
0.0485267	0.0884458	0.000571523	0.000571523	0.114047	0.0192308
0.00606154	0.0450597	0.0196078	0.0196078	0.19964	0.0380952
0.0628431	0.107182	0.0873077	0.0873077	0.0252386	0.00999999
0.0744214	0.0697564	0.0193138	0.0193138	0.0940507	0
0.00029449	0.0908662	0.0970874	0.0970874	0.00277832	0.00990098
0.0576949	0.118961	0	0	0.00806612	0.0196078
0.0020393	0.00359606	0.038173	0.038173	0.221282	0.0196078
0.0791308	0.099139	0	0	0.029871	0.00990098
0.0408312	0.0370478	0.00922333	0.00922333	0.0404617	0
0.0663308	0.012179	0.0105263	0.0105263	0.0618038	0
0.0350728	0.194965	0.01	0.01	0.0576949	0.0190476
0.0566788	0.217617	0.0288461	0.0288461	0.0217451	0.0517999
0.0017424	0.0369148	0.0471698	0.0471698	0.082047	0
0.00107206	0.111827	0.0192308	0.0192308	0.032359	0
0.0508374	0.0434223	0.0380952	0.0380952	0.107182	0
0.0348337	0.082047	0.0636364	0.0636364	0.0050811	0
0.0608208	0.010003	0	0	0.193888	0.00999999
0.0117885	0.0546259	0.00990098	0.00990098	0.0743161	0.00999999
0.0434223	0.121808	0.0196078	0.0196078	0.156275	0
0.031602	0.102631	0	0	0.0364825	0.00990098
0.0175376	0.031602	0.0560747	0.0560747	0.0383306	0.00999999
0.0184917	0.0350728	0.0196078	0.0196078	0.0791308	0.00999999
0.0106871	0.221282	0.0196078	0.0196078	0.0588997	0.00970873
0.00195014	0.00441554	0.00990098	0.00990098	0.0301648	0.00970873
0.0284755	0.110697	0	0	0.254634	0
0.0501532	0.0120979	0.0190476	0.0190476	0.0156697	0.00980391
0.0682708	0.0767735	0.0190476	0.0190476	0.163806	0.0288461
0.0552078	0.185831	0.0190476	0.0190476	0.0116637	0.0194175
0.048885	0.0663308	0.048302	0.048302	0.0520536	0
0.0348376	0.00277832	0.00980391	0.00980391	0.031602	0
0.0114077	0.111501	0.00990098	0.00990098	0.252846	0
0.00106198	0.0897097	0.00940597	0.00940597	0.251127	0.0280375
0.0344626	0.187015	0	0	0.111794	0.0285714
0.0050811	0.125109	0.000395987	0.000395987	0.0100403	0.0192308
0.0344371	0.0591874	0	0	0.00510713	0
0.0242966	0.072935	0	0	0.110123	0
0.0546259	0.0442094	0	0	0.0823521	0
0.0517717	0.0472954	0.00960792	0.00960792	0.0475081	0.0095238
0.0342114	0.103439	0	0	0.111827	0
0.0346583	0.000858587	0.0095238	0.0095238	0.00441554	0
0.0106351	0.0050811	0.0382692	0.0382692	0.102631	0
0.0150137	0.156984	0.00990098	0.00990098	0.0165509	0
0.0442803	0.163806	0.00172734	0.00172734	0.038596	0
0.0464586	0.0668928	0.00611648	0.00611648	0.140471	0.0196078
0.0313527	0.0128331	0.00311316	0.00311316	0.0517076	0.0288461
0.0347371	0.196226	0.00970873	0.00970873	0.108241	0.0196078
0.0291164	0.0268016	0.00970873	0.00970873	0.109387	0.0288461
0.0461818	0.219453	0.00990098	0.00990098	0.00372168	0
0.0634343	0.0566788	0.0362281	0.0362281	0.0425679	0.0196078
0.00114837	0.108241	0.0461208	0.0461208	0.0902832	0
0.000845292	0.113522	0.0441666	0.0441666	0.156984	0.0186666
0.0553487	0.0659136	0.00980391	0.00980391	0.0787773	0.0382857
0.0135274	0.0702171	0.0288461	0.0288461	0.0591874	0.0194175
0.0520536	0.0339245	0.0194175	0.0194175	0.20959	0.0190476
0.0222124	0.0408312	0.0280375	0.0280375	0.0987201	0
0.0610019	0.0501715	0.0285714	0.0285714	0.0020393	0
0.00441554	0.18569	0.0192308	0.0192308	0.0371872	0
0.00708409	0.0865827	0.0194175	0.0194175	0.0184917	0.029423
0.00539618	0.12076	0	0	0.0368858	0.0185186
0.00802749	0.165518	0	0	0.0091601	0.00990098
0.0260626	0.0118527	0	0	0.00606154	0.010099
0.0101034	0.0774876	0.0095238	0.0095238	0.024249	0.018131
0.0476408	0.052124	0	0	0.0128331	0.0796461
0.0636739	0.00305542	0	0	0.00261845	0.0175438
0.0187025	0.131759	0.0196078	0.0196078	0.0553487	0.0262163
0.00107991	0.181454	0.0288461	0.0288461	0.0517717	0.00970873
0.00385702	0.0499784	0.00990098	0.00990098	0.0118527	0.019802
0.0217451	0.102576	0	0	0.181454	0.00980583
0.0588997	0.140471	0.0196078	0.0196078	0.0467448	0
0.0404617	0.0133593	0.0288461	0.0288461	0.0806726	0
0.019153	0.0553487	0.0196078	0.0196078	0.0141545	0
0.0905039	0.0608733	0	0	0.106572	0
0.0884458	0.156275	0.0186666	0.0186666	0.120914	0
0.0768753	0.00029449	0.0382857	0.0382857	0.00359606	0
0.0746184	0.0517076	0.0194175	0.0194175	0.169618	0
0.0369148	0.0222124	0.0190476	0.0190476	0.140346	0
0.0269682	0.279494	0	0	0.10336	0
0.0153234	0.00773477	0	0	0.116825	0
0.0343242	0.0091601	0.0392079	0.0392079	0.0354866	0
0.00775198	0.0179949	0.029423	0.029423	0.124468	0
0.00504903	0.0815115	0.0185186	0.0185186	0.0753725	0
0.00304148	0.19964	0.00990098	0.00990098	0.0472954	0
0.00888632	0.0218817	0.0431034	0.0431034	0.0767735	0
0.00996461	0.0791308	0.010099	0.010099	0.045054	0
0.00597828	0.0941106	0.018131	0.018131	0.0897097	0.00999999
0.0806726	0.10141	0.00867263	0.00867263	0.0884458	0
0.00773477	0.120884	0.0365217	0.0365217	0.0660122	0
0.00219706	0.0517747	0.015873	0.015873	0.0417566	0
0.0529908	0.0429973	0.0542636	0.0542636	0.012179	0
0.00372168	0.0489361	0.036752	0.036752	0.0464586	0
0.0435623	0.0260626	0.0090909	0.0090909	0.0566788	0
0.0781207	0.00374795	0.0577965	0.0577965	0.0535566	0
0.0317073	0.0247605	0.0747664	0.0747664	0.0346583	0
0.0518221	0.0417566	0.0165547	0.0165547	0.0810964	0
0.0321805	0.105466	0.069802	0.069802	0.0325668	0
0.0061998	0.0753725	0.0384762	0.0384762	0.113522	0
0.0111261	0.0289855	0.0884347	0.0884347	0.050879	0
0.00516908	0.0806726	0.0201981	0.0201981	0.0616242	0
0.00256922	0.0514013	0.0891089	0.0891089	0.279494	0
0.0655693	0.0955521	0.0392524	0.0392524	0.155498	0
0.0184142	0.0354866	0.00818188	0.00818188	0.110697	0
0.0252386	0.0442803	0.0664463	0.0664463	0.0996204	0
0.0472954	0.109387	0.0305826	0.0305826	0.166237	0
0.0138889	0.0661028	0.0207407	0.0207407	0.0663308	0
0.00277832	0.174441	0.0296078	0.0296078	0.0501715	0
0.0501276	0.00574673	0.0975239	0.0975239	0.0828899	0.000194207
0.0489361	0.0561995	0.0373451	0.0373451	0.0865827	0.0283019
0.0753725	0.0343242	0.0442991	0.0442991	0.122661	0
0.00327111	0.038596	0.0395	0.0395	0.0423001	0.00990098
0.0597016	0.0407537	0.0796461	0.0796461	0.105335	0.0396039
0.0113293	0.0610019	0.045812	0.045812	0.0929298	0.00990098
0.0118527	0.0576949	0.0572278	0.0572278	0.173052	0.04
0.0316298	0.062192	0.0018627	0.0018627	0.170253	0
0.0222492	0.00385702	0.0368867	0.0368867	0.00114837	0.00990098
0.072935	0.214532	0.0245832	0.0245832	0.126184	0
0.0856929	0.0274239	0.00347106	0.00347106	0.0352784	0.00999999
0.00431916	0.178587	0.0342609	0.0342609	0.0350728	0.00999999
0.0178058	0.0535566	0	0	0.0342114	0.00888893
0.082047	0.185924	0.00990098	0.00990098	0.0299626	0.0302913
0.0364825	0.0769231	0.0175438	0.0175438	0.103632	0.0188236
0.0126698	0.0164939	0.0262163	0.0262163	0.00374795	0.0190476
0.050879	0.104895	0.00970873	0.00970873	0.00504903	0.00990098
0.0091601	0.166237	0.019802	0.019802	0.0661028	0
0.0616242	0.0507491	0.00980583	0.00980583	0.100648	0.0291262
0.0465212	0.0138244	0	0	0.0283458	0.00990098
0.0139801	0.122152	0.000194207	0.000194207	0.0420216	0
0.0129278	0.152085	0.00980195	0.00980195	0.0469925	0.00980391
0.0293379	0.114047	0.0194175	0.0194175	0.0139801	0
0.0283458	0.0619298	0	0	0.0746184	0.00990098
0.0104956	0.156056	0.0196078	0.0196078	0.0138244	0
0.010003	0.112616	0.0181307	0.0181307	0.112616	0
0.0436588	0.135075	0.0251786	0.0251786	0.00806451	0
0.0514013	0.0138889	0.0267857	0.0267857	0.0343242	0
0.0423001	0.151773	0.0095238	0.0095238	0.000283333	0
0.0333981	0.048885	0.00980391	0.00980391	0.0572481	0
0.0391885	0.0180352	0.0181818	0.0181818	0.0769231	0
0.00204498	0.0346583	0.0267857	0.0267857	0.0539296	0.000384679
0.0179588	0.0312598	0.0095238	0.0095238	0.0017424	0.01
0.0357194	0.10336	0.00980195	0.00980195	0.0556281	0
0.0852737	0.0293379	0.0283019	0.0283019	0.0489361	0
0.0902832	0.00219706	0.0290291	0.0290291	0.0144548	0
0.0475081	0.0456915	0	0	0.0197645	0.0418999
0.0637934	0.0577442	0.00990098	0.00990098	0.105466	0.0115999
0.0576289	0.0451204	0.00990098	0.00990098	0.0175376	0.00999999
0.0743161	0.0225998	0.0396039	0.0396039	0.072935	0.00999999
0.0463549	0.0505881	0.00990098	0.00990098	0.144644	0.03
0.087475	0.0602175	0.00990098	0.00990098	0.0242966	0
0.0982721	0.0135076	0	0	0.12076	0
0.0100403	0.0150137	0.00888893	0.00888893	0.0291164	0
0.0179949	0.0435623	0.0302913	0.0302913	0.00728111	0
0.0218817	0.122691	0.0188236	0.0188236	0.0510668	0.00980391
0.0767735	0.0996827	0.0529091	0.0529091	0.107517	0.00999999
0.000858587	0.0325356	0.0095238	0.0095238	0.0120979	0.00961174
0.00806451	0.0135274	0	0	0.0406765	0.00999999
0.0558561	0.0342114	0.033739	0.033739	0.0682708	0.00225493
0.0699068	0.0810964	0.027523	0.027523	0.121226	0
0.0396501	0.169618	0.00903847	0.00903847	0.137073	0.00970873
0.098105	0.140346	0.0236364	0.0236364	0.0711741	0
0.0247605	0.0164439	0.0190476	0.0190476	0.0647256	0.02
0.00854576	0.0589182	0.00990098	0.00990098	0.0218817	0.00999999
0.0228891	0.0588997	0.0291262	0.0291262	0.114761	0.00999999
0.0368607	0.0020393	0.00990098	0.00990098	0.0179588	0.02
0.0425679	0.0153234	0	0	0.00124091	0
0.00622588	0.09612	0.00980391	0.00980391	0.0268016	0.00999999
0.0406765	0.0222925	0	0	0.0344626	0.00999999
0.0144548	0.0203458	0.00990098	0.00990098	0.0407537	0.00979996
0.0420216	0.124468	0.0625	0.0625	0.110556	0
0.00150805	0.0510668	0.00990098	0.00990098	0.0313527	0
0.00368935	0.0119293	0.00990098	0.00990098	0.104895	0.02
0.0224404	0.000283333	0.0282693	0.0282693	0.0102768	0.00999999
0.0407537	0.198871	0.0396226	0.0396226	0.0160112	0
0.00374795	0.0408271	0.00941753	0.00941753	0.0866119	0.000100017
0.0833588	0.170253	0.00980195	0.00980195	0.15191	0
0.056248	0.0374237	0.00980391	0.00980391	0.0488912	0
0.0165509	0.137073	0	0	0.048885	0
0.00124091	0.116034	0.0100001	0.0100001	0.0762812	0
0.0128331	0.0875947	0.0196078	0.0196078	0.0316298	0.0294231
0.00797977	0.00107991	0.0180952	0.0180952	0.0434223	0.02
0.052124	0.0347949	0.000384679	0.000384679	0.0286509	0.00990098
0.0505881	0.0364974	0.0297029	0.0297029	0.102304	0.0514654
0.024249	0.0996204	0.01	0.01	0.000858587	0.0594828
0.0301648	0.0987201	0	0	0.0019064	0
0.0253451	0.17491	0.0173832	0.0173832	0.00902016	0
0.0289855	0.00958058	0.00922333	0.00922333	0.0161433	0.028302
0.0133593	0.218289	0.00980391	0.00980391	0.0719404	0
0.0104407	0.252846	0.00990098	0.00990098	0.0164439	0.000198053
0.0019064	0.0348376	0.00961917	0.00961917	0.0348337	0.00990098
DP
0.65185	0.7524	0.5054	0.5054	0.7524	0.5054	0.55045
0.71105	0.8351	0.52	0.52	0.88045	0.53005	0.51945
0.6792	0.79925	0.505	0.505	0.80035	0.505	0.55055
0.6625	0.7336	0.53005	0.53005	0.8351	0.51015	0.6303
0.6704	0.71855	0.5049	0.5049	0.7119	0.5445	0.6611
0.6577	0.88045	0.50005	0.50005	0.6611	0.5556	0.5299
0.6628	0.6508	0.51015	0.51015	0.8019	0.5555	0.5544
0.6745	0.7119	0.52	0.52	0.77255	0.505	0.71855
0.66215	0.7754	0.57	0.57	0.7728	0.525	0.7345
0.67295	0.6611	0.515	0.515	0.6508	0.525	0.5111
0.6693	0.7728	0.52	0.52	0.7713	0.5	0.53425
0.65015	0.77255	0.55	0.55	0.7838	0.5	0.5947
0.668	0.7385	0.52	0.52	0.79925	0.5	0.51
0.6636	0.8019	0.565	0.565	0.8351	0.5	0.7197
0.6617	0.7713	0.565	0.565	0.7336	0.5	0.5507
0.70035	0.7426	0.525	0.525	0.7426	0.5	0.6254
0.6975	0.7813	0.52	0.52	0.7754	0.5	0.525
0.7256	0.7838	0.555	0.555	0.7385	0.5	0.61655
0.77	0.7345	0.57	0.57	0.71855	0.5	0.6059
0.77625	0.7456	0.565	0.565	0.651	0.5	0.5055
0.6817	0.7254	0.525	0.525	0.7456	0.5	0.5148
0.78595	0.651	0.51	0.51	0.7122	0.5	0.6106
0.7794	0.8179	0.505	0.505	0.6115	0.5	0.5388
0.7534	0.80035	0.525	0.525	0.60905	0.5	0.7139
0.6843	0.784	0.525	0.525	0.68405	0.5	0.58545
0.8351	0.6621	0.50005	0.50005	0.7433	0.5	0.6133
0.6579	0.6115	0.5051	0.5051	0.6801	0.5	0.5452
0.8179	0.7547	0.5051	0.5051	0.7813	0.5	0.5967
0.6577	0.7433	0.525	0.525	0.69145	0.5	0.5328
0.67435	0.7122	0.51	0.51	0.7547	0.5	0.5582
0.7385	0.7078	0.5	0.5	0.7254	0.5	0.5649
0.6555	0.6801	0.51	0.51	0.7345	0.5	0.5133
0.70105	0.7285	0.51	0.51	0.784	0.5	0.7813
0.7254	0.6852	0.505	0.505	0.8037	0.5	0.61335
0.7467	0.70105	0.51	0.51	0.5942	0.5	0.515
0.7345	0.70395	0.505	0.505	0.6621	0.5	0.5113
0.6685	0.78785	0.515	0.515	0.78785	0.5	0.5449
0.7224	0.8351	0.505	0.505	0.8179	0.5	0.57775
0.6923	0.60905	0.50995	0.50995	0.8139	0.5	0.59645
0.6591	0.7708	0.55045	0.55045	0.6781	0.5	0.5002
0.68905	0.69145	0.515	0.515	0.6367	0.5	0.6302
0.6565	0.70775	0.545	0.545	0.5858	0.515	0.51
0.6697	0.5942	0.5045	0.5045	0.75635	0.505	0.586
0.65545	0.73275	0.5356	0.5356	0.7703	0.50995	0.56065
0.71015	0.7247	0.5051	0.5051	0.68905	0.55045	0.5711
0.72955	0.6812	0.515	0.515	0.744	0.5	0.5061
0.66345	0.73465	0.51	0.51	0.7642	0.545	0.5098
0.7145	0.6752	0.50875	0.50875	0.6852	0.505	0.525
0.7754	0.7371	0.51	0.51	0.6403	0.5356	0.5303
0.6914	0.7139	0.5	0.5	0.77625	0.5051	0.6135
0.6671	0.6619	0.505	0.505	0.73275	0.515	0.55115
0.6859	0.77685	0.515	0.515	0.7078	0.51	0.55805
0.6626	0.7625	0.52	0.52	0.76425	0.5	0.64845
0.6718	0.6403	0.515	0.515	0.6619	0.5	0.6621
0.65165	0.744	0.55	0.55	0.70395	0.59075	0.5174
0.6682	0.8139	0.59075	0.59075	0.6817	0.53	0.5279
0.6934	0.75635	0.53	0.53	0.7285	0.53	0.5171
0.7197	0.68405	0.505	0.505	0.7539	0.51	0.51005
0.68845	0.71305	0.53	0.53	0.7197	0.51	0.5736
0.65205	0.7262	0.53	0.53	0.6076	0.52	0.5188
0.6523	0.7365	0.51	0.51	0.7371	0.51	0.5041
0.6907	0.6409	0.505	0.505	0.77685	0.505	0.523
0.6941	0.6817	0.51	0.51	0.6409	0.51	0.7524
0.6573	0.7103	0.52	0.52	0.6123	0.5	0.73935
0.71765	0.74895	0.51	0.51	0.6388	0.505	0.53025
0.6812	0.6801	0.505	0.505	0.73465	0.505	0.638
0.744	0.6758	0.51	0.51	0.626	0.5	0.5252
0.675	0.6985	0.5	0.5	0.60275	0.505	0.5823
0.6734	0.7117	0.505	0.505	0.5903	0.51	0.6089
0.655	0.73735	0.505	0.505	0.73735	0.5	0.55995
0.6909	0.7436	0.5	0.5	0.6089	0.5	0.5
0.67565	0.667	0.505	0.505	0.64875	0.505	0.6704
0.6527	0.72695	0.51	0.51	0.74895	0.505	0.51
0.6586	0.6505	0.505	0.505	0.5826	0.5	0.51005
0.6738	0.7139	0.505	0.505	0.6752	0.505
0.67025	0.73805	0.5	0.5	0.70105	0.5
0.6786	0.7467	0.505	0.505	0.6599	0.5
0.6516	0.7703	0.5	0.5	0.7467	0.505
0.7642	0.6907	0.505	0.505	0.7262	0.5
0.7048	0.7125	0.505	0.505	0.7708	0.5
0.65725	0.6599	0.5	0.5	0.6547	0.5
0.6736	0.7051	0.51	0.51	0.7103	0.51
0.77255	0.6367	0.5	0.5	0.6582	0.5
0.7728	0.7539	0.505	0.505	0.654	0.5
0.7426	0.7416	0.505	0.505	0.7625	0.5
0.7713	0.6781	0.5	0.5	0.72695	0.5
0.6502	0.8037	0.5	0.5	0.6636	0.545
0.6877	0.68905	0.545	0.545	0.7229	0.5
0.6781	0.567	0.505	0.505	0.59305	0.5
0.6582	0.7145	0.515	0.515	0.7963	0.505
0.68125	0.6573	0.52	0.52	0.6622	0.5
0.6958	0.654	0.515	0.515	0.667	0.515
0.7262	0.626	0.5453	0.5453	0.7298	0.52
0.7365	0.7642	0.53	0.53	0.7048	0.515
0.75635	0.70625	0.515	0.515	0.64345	0.5453
0.7229	0.6836	0.5659	0.5659	0.6877	0.53
0.6836	0.7614	0.5667	0.5667	0.77	0.515
0.7062	0.69825	0.5472	0.5472	0.6836	0.525
0.7012	0.77625	0.5563	0.5563	0.6909	0.5
0.6719	0.71105	0.5443	0.5443	0.6095	0.5453
0.7416	0.5858	0.5014	0.5014	0.78595	0.5
0.7117	0.7203	0.5459	0.5459	0.6985	0.5
0.7139	0.71765	0.5037	0.5037	0.6449	0.50005
0.66285	0.64345	0.605	0.605	0.6812	0.51
0.6871	0.7229	0.525	0.525	0.71305	0.505
0.70005	0.7197	0.5	0.5	0.5976	0.505
0.7097	0.6909	0.505	0.505	0.6222	0.505
0.70035	0.7198	0.5257	0.5257	0.64355	0.505
0.68265	0.5484	0.5453	0.5453	0.6758	0.5
0.7033	0.5903	0.51	0.51	0.5729	0.5
0.6617	0.6957	0.50005	0.50005	0.7794	0.525
0.73465	0.638	0.50005	0.50005	0.5719	0.5
0.6775	0.7963	0.5253	0.5253	0.7026	0.505
0.7295	0.76425	0.50025	0.50025	0.7295	0.51
0.6697	0.5884	0.505	0.505	0.6407	0.505
0.67335	0.68775	0.505	0.505	0.70775	0.5
0.78785	0.6685	0.505	0.505	0.71765	0.505
0.784	0.7067	0.505	0.505	0.60645	0.52
0.7436	0.70035	0.5	0.5	0.6711	0.52
0.6675	0.7295	0.525	0.525	0.6697	0.505
0.7708	0.71215	0.505	0.505	0.65	0.5051
0.6653	0.6926	0.51	0.51	0.5817	0.52065
0.679	0.7434	0.505	0.505	0.7369	0.5253
0.65325	0.7026	0.5	0.5	0.6781	0.52
0.70625	0.7045	0.505	0.505	0.6364	0.5654
0.68775	0.6544	0.505	0.505	0.60525	0.5151
0.73735	0.68775	0.52	0.52	0.5697	0.515
0.6894	0.7224	0.52	0.52	0.67435	0.565
0.7625	0.6675	0.55	0.55	0.6926	0.515
0.76425	0.6711	0.5253	0.5253	0.73805	0.505
0.8351	0.6095	0.5255	0.5255	0.7033	0.51
0.72375	0.72475	0.5052	0.5052	0.7296	0.50015
0.6567	0.71655	0.5051	0.5051	0.69175	0.505
0.7504	0.7794	0.52065	0.52065	0.6836	0.505
0.7152	0.656	0.5253	0.5253	0.6405	0.51
0.7051	0.77	0.52	0.52	0.5785	0.505
0.71625	0.6564	0.5654	0.5654	0.7203	0.505
0.7103	0.78595	0.51985	0.51985	0.6685	0.505
0.67885	0.67435	0.565	0.565	0.7399	0.5
0.7608	0.6547	0.505	0.505	0.7436	0.5
0.71245	0.7256	0.50015	0.50015	0.5613	0.5
0.661	0.6697	0.505	0.505	0.7145	0.5
0.6554	0.6693	0.51025	0.51025	0.7067	0.515
0.6672	0.7097	0.576	0.576	0.6907	0.5
0.6878	0.6076	0.58075	0.58075	0.7608	0.515
0.67655	0.5729	0.505	0.505	0.7198	0.5259
0.68985	0.6718	0.505	0.505	0.6601	0.5
0.6523	0.6338	0.51	0.51	0.7117	0.5
0.7152	0.7293	0.505	0.505	0.6564	0.5
0.6733	0.6601	0.515	0.515	0.7147	0.5
0.7026	0.6631	0.505	0.505	0.57895	0.505
0.67375	0.6836	0.5	0.5	0.6801	0.505
0.7293	0.6449	0.5	0.5	0.6198	0.5
0.7094	0.6549	0.505	0.505	0.7614	0.51
0.71655	0.7094	0.505	0.505	0.70625	0.505
0.7139	0.6878	0.5	0.5	0.661	0.505
0.662	0.5613	0.5	0.5	0.69105	0.51
0.6909	0.71655	0.5	0.5	0.71215	0.51
0.7813	0.621	0.515	0.515	0.5348	0.5
0.71305	0.6941	0.515	0.515	0.7224	0.505
0.6544	0.665	0.515	0.515	0.5993	0.505
0.7547	0.5976	0.515	0.515	0.7416	0.505
0.6654	0.6672	0.5556	0.5556	0.69475	0.5
0.6566	0.7399	0.515	0.515	0.7094	0.5
0.67825	0.6582	0.51	0.51	0.53485	0.5
0.6599	0.6555	0.50025	0.50025	0.5484	0.52
0.7084	0.6123	0.515	0.515	0.6356	0.51
0.7147	0.65	0.5048	0.5048	0.7247	0.51
0.8019	0.7534	0.515	0.515	0.71105	0.505
0.6867	0.73775	0.54	0.54	0.6505	0.505
0.6836	0.7048	0.51	0.51	0.67025	0.5
0.68775	0.6869	0.5051	0.5051	0.6957	0.52
0.6874	0.6622	0.505	0.505	0.6338	0.505
0.69215	0.6982	0.52	0.52	0.71655	0.5
0.67445	0.7147	0.5001	0.5001	0.6549	0.5
0.7369	0.6138	0.51	0.51	0.72475	0.5
0.69175	0.5993	0.55095	0.55095	0.7012	0.505
0.6691	0.6877	0.51815	0.51815	0.6125	0.5
0.6627	0.7	0.52835	0.52835	0.6914	0.505
0.7015	0.60275	0.51	0.51	0.6352	0.5
0.6669	0.68265	0.51	0.51	0.63425	0.505
0.7838	0.5826	0.5	0.5	0.7147	0.5
0.7456	0.67655	0.59065	0.59065	0.7421	0.5
0.69585	0.6352	0.60675	0.60675	0.7759	0.535
0.65015	0.63525	0.56385	0.56385	0.6138	0.5152
0.68525	0.6781	0.505	0.505	0.65545	0.5049
0.66725	0.64685	0.505	0.505	0.7534	0.525
0.69475	0.6705	0.505	0.505	0.5621	0.515
0.6669	0.6554	0.52	0.52	0.6409	0.51
0.71485	0.7504	0.51	0.51	0.71245	0.5
0.71655	0.6089	0.51	0.51	0.70035	0.5
0.66105	0.6372	0.505	0.505	0.7139	0.5047
0.66355	0.60395	0.505	0.505	0.7365	0.53
0.65925	0.60525	0.505	0.505	0.7031	0.51
0.6577	0.7171	0.505	0.505	0.7051	0.5101
0.66485	0.6411	0.52	0.52	0.7434	0.5253
0.6828	0.65375	0.505	0.505	0.7	0.52
0.6966	0.6894	0.505	0.505	0.72375	0.58
0.73805	0.64875	0.5	0.5	0.68525	0.54045
0.6952	0.5932	0.505	0.505	0.68775	0.51
0.6767	0.6577	0.5	0.5	0.7171	0.515
0.7198	0.6636	0.505	0.505	0.5932	0.52005
0.69105	0.6125	0.5	0.5	0.675	0.5
0.7067	0.68315	0.505	0.505	0.6507	0.505
0.6555	0.68525	0.5	0.5	0.7139	0.5
0.70395	0.6441	0.535	0.535	0.6321	0.5
0.656	0.6198	0.5152	0.5152	0.62125	0.5
0.7433	0.67885	0.5049	0.5049	0.7256	0.5
0.6548	0.6914	0.525	0.525	0.6002	0.5
0.6718	0.6669	0.515	0.515	0.8044	0.5
0.6711	0.50385	0.51	0.51	0.6324	0.5
0.6891	0.7296	0.51	0.51	0.62255	0.5
0.68225	0.7031	0.5248	0.5248	0.6958	0.5
0.676	0.67395	0.5047	0.5047	0.6169	0.5
0.6897	0.6344	0.53	0.53	0.6514	0.5
0.7539	0.5785	0.51	0.51	0.6869	0.5
0.6692	0.68615	0.555	0.555	0.665	0.5
0.7703	0.661	0.5101	0.5101	0.6719	0.5
0.6651	0.6045	0.5253	0.5253	0.6555	0.505
0.6507	0.6021	0.5601	0.5601	0.656	0.5
0.7296	0.6407	0.596	0.596	0.6565	0.5
0.66145	0.6465	0.64	0.64	0.68845	0.5
0.7253	0.65325	0.68	0.68	0.7097	0.5
0.7147	0.6705	0.6065	0.6065	0.6691	0.5
0.7019	0.6577	0.555	0.555	0.67655	0.5
0.7963	0.6911	0.6241	0.6241	0.6786	0.5
0.8037	0.6617	0.575	0.575	0.69215	0.5
0.8139	0.68845	0.60485	0.60485	0.6436	0.5
0.88045	0.61535	0.54025	0.54025	0.7229	0.5
0.6573	0.6514	0.5452	0.5452	0.63525	0.5
0.6577	0.71	0.62585	0.62585	0.6641	0.5
0.6806	0.6507	0.5152	0.5152	0.6563	0.5
0.66335	0.6533	0.55	0.55	0.50385	0.5
0.6926	0.5897	0.556	0.556	0.5898	0.5
0.74895	0.6958	0.5455	0.5455	0.621	0.5
0.7203	0.69175	0.5648	0.5648	0.6286	0.5
0.6869	0.63425	0.53075	0.53075	0.58205	0.5
0.65675	0.6626	0.5288	0.5288	0.6672	0.5
0.7399	0.5575	0.5251	0.5251	0.7504	0.5
0.70775	0.70005	0.5762	0.5762	0.655	0.5151
0.6705	0.6432	0.5861	0.5861	0.6372	0.515
0.6514	0.68225	0.5587	0.5587	0.6119	0.515
0.6594	0.7012	0.5763	0.5763	0.7269	0.51
0.7029	0.7125	0.52	0.52	0.62385	0.525
0.6695	0.71485	0.5582	0.5582	0.6325	0.51
0.7171	0.7608	0.5339	0.5339	0.5763	0.52
0.7045	0.6469	0.50905	0.50905	0.5919	0.5
0.7229	0.6767	0.51045	0.51045	0.69585	0.51
0.73775	0.5697	0.61475	0.61475	0.6087	0.51
0.7247	0.649	0.6071	0.6071	0.68775	0.505
0.6743	0.55355	0.5553	0.5553	0.6878	0.505
0.6745	0.6786	0.51	0.51	0.6874	0.5352
0.6601	0.5471	0.51	0.51	0.6734	0.5306
0.7614	0.636	0.58	0.58	0.6219	0.5004
0.6674	0.6738	0.54045	0.54045	0.6911	0.515
0.6641	0.6272	0.51	0.51	0.6897	0.5
0.7031	0.58205	0.515	0.515	0.6626	0.5
0.6563	0.7033	0.52005	0.52005	0.638	0.5
0.80035	0.70035	0.505	0.505	0.689	0.5
0.69825	0.64355	0.5151	0.5151	0.7216	0.5
0.67775	0.6222	0.50995	0.50995	0.6591	0.505
0.65675	0.6405	0.505	0.505	0.69825	0.5
0.689	0.6271	0.515	0.515	0.6548	0.5
0.6788	0.58595	0.5	0.5	0.70035	0.5
0.6631	0.61265	0.5253	0.5253	0.61265	0.5
0.7371	0.5843	0.5459	0.5459	0.7125	0.5
0.6533	0.65675	0.575	0.575	0.68225	0.5
0.7269	0.6388	0.52	0.52	0.7062	0.5
0.69	0.6654	0.515	0.515	0.6653	0.5
0.72695	0.6697	0.56	0.56	0.636	0.5
0.686	0.69215	0.575	0.575	0.6675	0.5202
0.6972	0.62445	0.52	0.52	0.68985	0.5049
0.65195	0.6324	0.50005	0.50005	0.6502	0.5
0.7178	0.65675	0.515	0.515	0.6705	0.5
0.7759	0.66145	0.50005	0.50005	0.6983	0.51
0.6957	0.6224	0.515	0.515	0.6745	0.52095
0.7103	0.62905	0.51	0.51	0.61535	0.5058
0.7285	0.6752	0.5	0.5	0.71655	0.505
0.6801	0.6617	0.525	0.525	0.73775	0.505
0.79925	0.6578	0.51	0.51	0.5881	0.515
0.7078	0.60475	0.51	0.51	0.6867	0.5
0.6758	0.6792	0.51	0.51	0.60395	0.51
0.7247	0.7369	0.5352	0.5352	0.6669	0.5
0.67395	0.7019	0.5306	0.5306	0.6817	0.5
0.68615	0.6364	0.5004	0.5004	0.6671	0.505
0.665	0.5392	0.5209	0.5209	0.6126	0.505
0.6982	0.6408	0.53	0.53	0.6941	0.51005
0.7125	0.66725	0.52	0.52	0.658	0.505
0.73275	0.6874	0.5556	0.5556	0.6544	0.50885
0.6985	0.6436	0.53	0.53	0.6024	0.5
0.6588	0.6002	0.5247	0.5247	0.59145	0.52
0.6711	0.8044	0.537	0.537	0.65185	0.515
0.6617	0.6923	0.515	0.515	0.72955	0.51
0.6729	0.5846	0.5	0.5	0.68615	0.505
0.66595	0.69105	0.5	0.5	0.6063	0.505
0.6751	0.71245	0.5	0.5	0.6972	0.51
0.7421	0.6891	0.505	0.505	0.68575	0.505
0.6704	0.5661	0.505	0.505	0.68265	0.505
0.658	0.6491	0.505	0.505	0.7084	0.505
0.6983	0.65725	0.5	0.5	0.7125	0.5049
0.7216	0.6169	0.525	0.525	0.6235	0.5
0.6641	0.6671	0.5	0.5	0.6627	0.5
0.6529	0.6871	0.5	0.5	0.6272	0.51
0.6766	0.7062	0.5347	0.5347	0.6934	0.505
0.7125	0.5817	0.509	0.509	0.67295	0.5
0.6911	0.63785	0.51015	0.51015	0.6396	0.50005
0.7096	0.5919	0.50005	0.50005	0.5795	0.5
0.6948	0.6636	0.515	0.515	0.64975	0.5
0.72475	0.59145	0.505	0.505	0.6654	0.5
0.68575	0.6045	0.54035	0.54035	0.6309	0.5
0.7	0.5906	0.5	0.5	0.7045	0.5353
0.77685	0.6952	0.5155	0.5155	0.7293	0.51
0.65375	0.6186	0.5202	0.5202	0.6628	0.51
0.6578	0.6415	0.52	0.52	0.6274	0.55015
0.7434	0.6286	0.5049	0.5049	0.6982	0.5455
0.71215	0.6409	0.54	0.54	0.6832	0.5
0.6672	0.538	0.5257	0.5257	0.67565	0.5
0.71	0.64095	0.51975	0.51975	0.6704	0.545
0.68315	0.5719	0.515	0.515	0.6476	0.505
0.7298	0.53485	0.5	0.5	0.6923	0.5049
0.6832	0.6566	0.53005	0.53005	0.6733	0.51
