# Supplementary material for: Deep-Manager: a versatile tool for optimal feature selection in live-cell imaging analysis
Source: Commun Biol. 2023 Mar 3;6:241. doi: 10.1038/s42003-023-04585-9 (PMC9984362; doi:10.1038/s42003-023-04585-9)
Supplement: Supplementary file 3 — Supplementary Data 1 [file 42003_2023_4585_MOESM3_ESM.zip › Supplementary Data/Supplementary_Data_fig5_IM_ACQ2_TEST2.xls]

## Sheet: Sheet1
DM	METHOD 1	METHOD 2	METHOD 3	METHOD 4	METHOD 5	METHOD 6
SENS
0.0725012	0.104879	0.0384615	0.0384615	0.104879	0.0384615	0.0937103
0.0233759	0.373223	0.0566037	0.0566037	0.413599	0.0654206	0.119135
0.0545644	0.359742	0.00990098	0.00990098	0.39838	0	0.119718
0.0342935	0.393637	0.0654206	0.0654206	0.373223	0.0566037	0.172665
0.0298628	0.381535	0.00990098	0.00990098	0.00215835	0	0.393357
0.0507642	0.413599	0.0384615	0.0384615	0.393357	0	0.149877
0.0488313	0.396354	0.0566037	0.0566037	0.343769	0	0.0741599
0.0863706	0.00215835	0.0291262	0.0291262	0.0370639	0.0291262	0.381535
0.0443495	0.392909	0.107143	0.107143	0.0258808	0.0291262	0.372254
0.0370639	0.393357	0.0384615	0.0384615	0.396354	0.0291262	0.268042
0.0258808	0.0258808	0.0291262	0.0291262	0.0405765	0	0.0919738
0.010475	0.0370639	0.0825688	0.0825688	0.316945	0	0.187711
0.058613	0.38215	0.0196078	0.0196078	0.359742	0	0.0196078
0.0405765	0.343769	0.047619	0.047619	0.401771	0	0.268699
0.0143791	0.0405765	0.0825688	0.0825688	0.393637	0	0.111012
0.0711506	0.058613	0.0196078	0.0196078	0.058613	0	0.102898
0.0396327	0.378264	0.00990098	0.00990098	0.392909	0	0.0655071
0.0802548	0.316945	0.00990098	0.00990098	0.38215	0	0.0368493
0.0107882	0.372254	0.0566037	0.0566037	0.381535	0	0.0883069
0.0540671	0.349893	0.0825688	0.0825688	0.379378	0	0.0279938
0.0426581	0.371475	0.0196078	0.0196078	0.349893	0	0.0374435
0.053066	0.379378	0.00990098	0.00990098	0.326113	0	0.0630482
0.00228534	0.346066	0.0291262	0.0291262	0.29133	0	0.284891
0.0424507	0.39838	0.0291262	0.0291262	0.0920602	0	0.274184
0.0189762	0.365418	0.0291262	0.0291262	0.366086	0	0.159899
0.0908824	0.285921	0.0384615	0.0384615	0.285892	0	0.141862
0.0191016	0.29133	0.00990098	0.00990098	0.0107882	0	0.047619
0.051908	0.135078	0.0196078	0.0196078	0.378264	0	0.141828
0.0869382	0.285892	0.047619	0.047619	0.125112	0	0.0824005
0.0271002	0.326113	0.00990098	0.00990098	0.135078	0	0.145299
0.0453576	0.348546	0.00990098	0.00990098	0.371475	0	0.138005
0.0175568	0.0107882	0.0384615	0.0384615	0.372254	0	0.00695372
0.0326359	0.32624	0.0291262	0.0291262	0.365418	0.00990098	0.378264
0.0484058	0.338738	0.00990098	0.00990098	0.358087	0	0.107843
0.0397244	0.335963	0.0196078	0.0196078	0.0028317	0	0.010293
0.0737992	0.315246	0.0196078	0.0196078	0.285921	0	0.0416867
0.0128146	0.361648	0.047619	0.047619	0.361648	0	0.0296914
0.0770759	0.401771	0.0196078	0.0196078	0.346066	0	0.0606801
0.0532943	0.0920602	0.0196078	0.0196078	0.262923	0	0.0928688
0.0976936	0.320171	0.0654206	0.0654206	0.0396327	0	0.268998
0.00589388	0.125112	0.0291262	0.0291262	0.33429	0	0.152171
0.0847412	0.16575	0.0654206	0.0654206	0.33961	0.047619	0.0215265
0.0028317	0.0028317	0.0291262	0.0291262	0.053066	0.0196078	0.136241
0.0920602	0.355753	0.0825688	0.0825688	0.30746	0.0196078	0.0650711
0.0218448	0.269039	0.00990098	0.00990098	0.28926	0.0654206	0.143836
0.0988154	0.320725	0.00990098	0.00990098	0.273265	0	0.0189949
0.0532194	0.331466	0.00990098	0.00990098	0.337911	0.0654206	0.0188384
0.00945634	0.344348	0.0384615	0.0384615	0.338738	0	0.047619
0.016671	0.338307	0.00990098	0.00990098	0.335439	0.0825688	0.102787
0.00215835	0.274184	0.00990098	0.00990098	0.302797	0.00990098	0.144861
0.0475665	0.0484058	0.00990098	0.00990098	0.355753	0.00990098	0.158439
0.070101	0.351239	0.0196078	0.0196078	0.348546	0.00990098	0.109369
0.0134253	0.339236	0.0291262	0.0291262	0.355088	0.00990098	0.186073
0.00358965	0.335439	0.047619	0.047619	0.0484058	0	0.285921
0.00117918	0.273265	0.0990991	0.0990991	0.315246	0.0265454	0.161538
						0.0395588
						0.0219503
						0.0200862
						0.135991
						0.0872301
						0.0377214
						0.0380344
						0.104879
						0.23156
						0.0570486
						0.288131
						0.0997479
						0.168053
						0.192891
						0.122807
						0.000100007
						0.228061
						0.00989898
						0.00980391
DP
0.66395	0.7724	0.5	0.5	0.7724	0.5	0.5
0.681	0.53345	0.5	0.5	0.5002	0.5	0.505
0.68355	0.5366	0.5	0.5	0.505	0.5	0.5
0.6786	0.5051	0.5	0.5	0.53345	0.5	0.5
0.7212	0.5051	0.5	0.5	0.8358	0.5	0.505
0.6841	0.5002	0.5	0.5	0.505	0.5	0.5
0.7045	0.5	0.5	0.5	0.545	0.5	0.5
0.7094	0.8358	0.5	0.5	0.8604	0.5	0.5051
0.7088	0.5	0.5	0.5	0.85025	0.5	0.5
0.8604	0.505	0.5	0.5	0.5	0.5	0.6668
0.85025	0.85025	0.5	0.5	0.8591	0.5	0.50005
0.6896	0.8604	0.5	0.5	0.5613	0.5	0.505
0.8579	0.505	0.5	0.5	0.5366	0.5	0.5
0.8591	0.545	0.5	0.5	0.5	0.5	0.5529
0.6786	0.8591	0.5	0.5	0.5051	0.5	0.5001
0.7294	0.8579	0.5	0.5	0.8579	0.5	0.50915
0.804	0.5	0.5	0.5	0.5	0.5	0.505
0.75445	0.5613	0.5	0.5	0.505	0.5	0.59855
0.7964	0.5	0.5	0.5	0.5051	0.5	0.5606
0.6867	0.51755	0.5	0.5	0.505	0.5	0.5
0.68	0.5015	0.5	0.5	0.51755	0.5	0.5
0.7227	0.505	0.5	0.5	0.5351	0.5	0.6249
0.7017	0.517	0.5	0.5	0.5607	0.5	0.69095
0.7049	0.505	0.5	0.5	0.717	0.5	0.5256
0.6927	0.505	0.5	0.5	0.5	0.5	0.6456
0.7454	0.56655	0.5	0.5	0.575	0.5	0.623
0.72825	0.5607	0.5	0.5	0.7964	0.5	0.5
0.7498	0.6909	0.5	0.5	0.5	0.5	0.61025
0.6543	0.575	0.5	0.5	0.6846	0.5	0.5
0.6822	0.5351	0.5	0.5	0.6909	0.5	0.5
0.71665	0.5053	0.5	0.5	0.5015	0.5	0.5
0.6687	0.7964	0.5	0.5	0.5	0.5	0.52855
0.65655	0.52085	0.5	0.5	0.505	0.5	0.5
0.7372	0.5139	0.5	0.5	0.50005	0.5	0.55935
0.6829	0.505	0.5	0.5	0.7791	0.5	0.5
0.6865	0.53	0.5	0.5	0.56655	0.5	0.5
0.6548	0.505	0.5	0.5	0.505	0.5	0.5
0.7588	0.5	0.5	0.5	0.517	0.5	0.5
0.69865	0.717	0.5	0.5	0.57035	0.5	0.505
0.7663	0.5165	0.5	0.5	0.804	0.5	0.693
0.7084	0.6846	0.5	0.5	0.5102	0.5	0.5566
0.7962	0.6216	0.5	0.5	0.505	0.5	0.5
0.7791	0.7791	0.5	0.5	0.7227	0.5	0.5297
0.717	0.5	0.5	0.5	0.5282	0.5	0.5
0.7157	0.5351	0.5	0.5	0.5413	0.5	0.5
0.7884	0.51	0.5	0.5	0.5654	0.5	0.515
0.6867	0.5133	0.5	0.5	0.50385	0.5	0.5
0.7123	0.5	0.5	0.5	0.5139	0.5	0.5
0.7562	0.51	0.5	0.5	0.505	0.5	0.515
0.8358	0.5256	0.5	0.5	0.5297	0.5	0.5
0.6908	0.7372	0.5	0.5	0.5	0.5	0.5046
0.7312	0.5	0.5	0.5	0.5053	0.5	0.5
0.6577	0.5	0.5	0.5	0.5	0.5	0.54
0.671	0.505	0.5	0.5	0.7372	0.5	0.56655
0.6777	0.5654	0.5	0.5	0.53	0.5354	0.5572
						0.505
						0.5035
						0.50005
						0.5375
						0.5007
						0.5051
						0.51975
						0.7724
						0.5157
						0.5
						0.505
						0.5
						0.5
						0.5109
						0.5
						0.5
						0.52075
						0.505
						0.515
