# Supplementary material for: Deep-Manager: a versatile tool for optimal feature selection in live-cell imaging analysis
Source: Commun Biol. 2023 Mar 3;6:241. doi: 10.1038/s42003-023-04585-9 (PMC9984362; doi:10.1038/s42003-023-04585-9)
Supplement: Supplementary file 3 — Supplementary Data 1 [file 42003_2023_4585_MOESM3_ESM.zip › Supplementary Data/Supplementary_Data_fig5_IM_ACQ2_TEST3.xls]

## Sheet: Sheet1
DM	METHOD 1	METHOD 2	METHOD 3	METHOD 4	METHOD 5	METHOD 6
SENS
0.0352551	0.119249	0.0100001	0.0100001	0.119249	0.0100001	0.0381548
0.0107884	0.406768	0.544057	0.544057	0.36612	0.365794	0.127856
0.0258637	0.403412	0.344653	0.344653	0.109126	0.4206	0.119718
0.0963659	0.3997	0.365794	0.365794	0.406768	0.105283	0.172665
0.0209475	0.375536	0.376238	0.376238	0.100719	0	0.399363
0.0753256	0.36612	0.271442	0.271442	0.399363	0	0.149877
0.0922125	0.396354	0.105283	0.105283	0.397953	0	0.0741599
0.00745882	0.100719	0.0291262	0.0291262	0.397336	0.0194175	0.375536
0.076913	0.368018	0.107143	0.107143	0.396718	0.0291262	0.372254
0.00652952	0.399363	0.0384615	0.0384615	0.396354	0.0291262	0.0491585
0.056374	0.396718	0.0291262	0.0291262	0.39438	0	0.0286001
0.00142343	0.397336	0.0825688	0.0825688	0.266748	0	0.17042
0.0728511	0.344834	0.0196078	0.0196078	0.403412	0	0.269902
0.0106332	0.397953	0.047619	0.047619	0.365877	0.1024	0.0753256
0.00231961	0.39438	0.0825688	0.0825688	0.3997	0	0.0768821
0.0084263	0.383021	0.0196078	0.0196078	0.383021	0	0.0661615
0.0150546	0.378264	0.00990098	0.00990098	0.368018	0	0.0747595
0.088879	0.266748	0.00990098	0.00990098	0.344834	0	0.19543
0.0986452	0.372254	0.0566037	0.0566037	0.375536	0	0.18686
0.0174187	0.292865	0.0825688	0.0825688	0.379624	0	0.0279938
0.0575719	0.373355	0.0196078	0.0196078	0.292865	0	0.0278179
0.0401884	0.379624	0.00990098	0.00990098	0.370317	0	0.250319
0.0587129	0.35492	0.0194175	0.0194175	0.368049	0	0.0121803
						0.302493
						0.101689
						0.0100806
						0.047619
						0.0644588
						0.0824005
						0.145299
						0.129385
						0.00457226
						0.378264
						0.0984354
						0.010293
						0.0225204
						0.00824772
						0.00582374
						0.10185
						0.344717
						0.230769
						0.0215265
						0.160212
						0.241025
						0.143836
						0.0106845
						0.0188384
						0.0475238
						0.12892
						0.118009
						0.166111
						0.0737442
						0.201146
						0.363499
						0.247611
						0.0490681
						0.0287491
						0.0201842
						0.189198
						0.0177741
						0.357973
						0.0745882
						0.119249
						0.254955
						0.0570486
						0.281012
						0.0997479
						0.168053
						0.210111
						0.0436842
						0.00989898
						0.25882
						0.209079
						0.0743138
DP
0.76495	0.76	0.5252	0.5252	0.76	0.5252	0.53065
0.7308	0.5049	0.81835	0.81835	0.5407	0.7307	0.5
0.7401	0.5	0.67905	0.67905	0.7478	0.7103	0.5
0.8055	0.50005	0.7307	0.7307	0.5049	0.5858	0.5
0.7262	0.51	0.695	0.695	0.75	0.5	0.5
0.813	0.5407	0.66115	0.66115	0.5	0.5	0.5
0.80365	0.5	0.5858	0.5858	0.5	0.5	0.5
0.7319	0.75	0.5	0.5	0.5	0.525	0.51
0.8219	0.5205	0.5	0.5	0.5	0.5	0.5
0.7168	0.5	0.5	0.5	0.5	0.5	0.5
0.7458	0.5	0.5	0.5	0.5	0.5	0.56645
0.7387	0.5	0.5	0.5	0.60255	0.5	0.51575
0.8026	0.5355	0.5	0.5	0.5	0.5	0.64765
0.73505	0.5	0.5	0.5	0.53	0.5512	0.813
0.7312	0.5	0.5	0.5	0.50005	0.5	0.5193
0.7296	0.5	0.5	0.5	0.5	0.5	0.53
0.74505	0.5	0.5	0.5	0.5205	0.5	0.5
0.70785	0.60255	0.5	0.5	0.5355	0.5	0.5
0.8676	0.5	0.5	0.5	0.51	0.5	0.5
0.7126	0.56295	0.5	0.5	0.5048	0.5	0.5
0.7605	0.5	0.5	0.5	0.56295	0.5	0.505
0.74025	0.5048	0.5	0.5	0.5	0.5	0.5
0.81595	0.51	0.525	0.525	0.5	0.5	0.5443
						0.5051
						0.5
						0.5511
						0.5
						0.5
						0.5
						0.5
						0.505
						0.5273
						0.5
						0.5546
						0.5
						0.51
						0.51955
						0.5354
						0.5
						0.73435
						0.505
						0.5
						0.515
						0.6637
						0.5
						0.5
						0.5
						0.50005
						0.5
						0.5157
						0.5
						0.52
						0.53
						0.505
						0.5
						0.5
						0.5
						0.5
						0.5044
						0.5388
						0.7128
						0.5
						0.76
						0.5
						0.5
						0.51005
						0.5
						0.5
						0.5
						0.5451
						0.505
						0.5
						0.6046
						0.5479
