# Supplementary material for: Deep-Manager: a versatile tool for optimal feature selection in live-cell imaging analysis
Source: Commun Biol. 2023 Mar 3;6:241. doi: 10.1038/s42003-023-04585-9 (PMC9984362; doi:10.1038/s42003-023-04585-9)
Supplement: Supplementary file 3 — Supplementary Data 1 [file 42003_2023_4585_MOESM3_ESM.zip › Supplementary Data/Supplementary_Data_fig6_IM_ACQ3_TEST1.xls]

## Sheet: Sheet1
DM	METHOD 1	METHOD 2	METHOD 3	METHOD 4	METHOD 5	METHOD 6
SENS
0.0999589	0.314207	0.0212585	0.0212585	0.314207	0.0119047	0.0442708
0.069827	0.299669	0.0150311	0.0150311	0.299669	0.00104654	0.197059
0.0833574	0.176863	0.00245639	0.00245639	0.176863	0.010989	0.118739
0.0301488	0.23915	0.0442708	0.0442708	0.23915	0	0.148543
0.0554009	0.180176	0.0061892	0.0061892	0.0475604	0.0750916	0.0108498
0.0678764	0.0475604	0.00801558	0.00801558	0.0679306	0.0128206	0.071322
0.0699979	0.212031	0.0484809	0.0484809	0.212031	0.0150311	0.0121525
0.00194843	0.235492	0.0378797	0.0378797	0.33933	0.0202774	0.0356621
0.0693825	0.153113	0.013289	0.013289	0.0678764	0.00245639	0.223168
0.0655938	0.0583966	0.0201891	0.0201891	0.180176	0.0238096	0.0280349
0.00876166	0.260265	0.031056	0.031056	0.193437	0.0061892	0.0206566
0.0475704	0.207709	0.00310572	0.00310572	0.260265	0.00801558	0.142934
0.00437201	0.115676	0.114042	0.114042	0.0971419	0.0125589	0.201815
0.0189672	0.33933	0.0338512	0.0338512	0.190598	0.048404	0.0911901
0.0486261	0.190598	0.0354933	0.0354933	0.0583966	0.0484809	0.0138853
0.0679306	0.153487	0.0973498	0.0973498	0.153487	0.0378797	0.140989
0.00839901	0.0678764	0.000766738	0.000766738	0.235492	0.0429094	0.273056
0.0321486	0.194302	0.00116346	0.00116346	0.00839901	0.00863421	0.0114321
0.0215842	0.0679306	0.154335	0.154335	0.148232	0.0119047	0.0713995
0.0492273	0.295814	0.220398	0.220398	0.321074	0.0119047	0.0286981
0.0469397	0.149767	0.346348	0.346348	0.295814	0.013289	0.0296402
0.00948291	0.0971419	0.0951575	0.0951575	0.263949	0.010989	0.0508541
0.00061616	0.194343	0.15434	0.15434	0.234732	0	0.0628051
0.00534069	0.321074	0.227537	0.227537	0.207709	0	0.0228112
0.0417233	0.259286	0.0953232	0.0953232	0.25771	0	0.00520163
0.00592342	0.230322	0.162946	0.162946	0.1967	0.121272	0.193437
0.0759166	0.0803484	0.0557243	0.0557243	0.191025	0.0829408	0.0439216
0.0533661	0.200602	0.0766647	0.0766647	0.0803484	0.136708	0.078285
0.00469244	0.212429	0.143116	0.143116	0.284661	0.0710361	0.249653
0.00240139	0.263949	0.166387	0.166387	0.170178	0.0381999	0.00892057
0.0183749	0.125468	0.119729	0.119729	0.19919	0.0248561	0.0197336
0.0971419	0.150269	0.177117	0.177117	0.149767	0.0201891	0.0333851
0.0311385	0.198431	0.0298644	0.0298644	0.244459	0.175301	0.053761
0.0950545	0.221261	0.10278	0.10278	0.182162	0.125196	0.0224249
0.078285	0.288535	0.0593408	0.0593408	0.115676	0.0282575	0.0366197
0.0857204	0.118731	0.10084	0.10084	0.265807	0.0525903	0.180176
0.0290519	0.0451813	0.0253394	0.0253394	0.261351	0.0504972	0.047619
0.00355699	0.266778	0.0833334	0.0833334	0.0352599	0.00994241	0.00997038
0.0536108	0.177519	0.122306	0.122306	0.288535	0.118132	0.314207
0.0583966	0.0444403	0.0458828	0.0458828	0.153113	0.0376766	0.0759214
0.0310687	0.235596	0.0200818	0.0200818	0.259286	0.0609628	0.104605
0.0922154	0.244459	0.00210424	0.00210424	0.194343	0.0621402	0.0120232
0.0729146	0.1418	0.142857	0.142857	0.177519	0.00732601	0.0464072
0.0352599	0.170178	0.0454546	0.0454546	0.200037	0.0548143	0.172726
0.0234162	0.137873	0.115789	0.115789	0.255793	0.0871272	0.0451813
0.0540051	0.143462	0.0108695	0.0108695	0.221261	0.0243328	0.0480845
0.0265594	0.238095	0.0805431	0.0805431	0.0248055	0.0612246	0.0581801
0.0281208	0.193437	0.0108695	0.0108695	0.128002	0.0497123	0.0222167
0.062321	0.102416	0.0322092	0.0322092	0.0166699	0.032182	0.0741178
0.0533307	0.23247	0.0468227	0.0468227	0.26248	0.0769231	0.0991454
0.0475604	0.0890303	0.0229885	0.0229885	0.0737719	0.010989	0.0963213
0.0737719	0.19556	0.00621121	0.00621121	0.201568	0.0209315	0.0220122
0.0451813	0.17087	0.000633341	0.000633341	0.235596	0.025641	0.118531
0.00333792	0.0352599	0.0212765	0.0212765	0.118731	0.0476191	0.122682
0.0092678	0.265807	0.00736905	0.00736905	0.266778	0.043956	0.212429
0.0195288	0.128002	0.00155152	0.00155152	0.162417	0.0548143	0.0214787
0.0695956	0.11781	0.00828154	0.00828154	0.194302	0.0243328	0.0100088
0.0818555	0.0533307	0.0208146	0.0208146	0.200602	0.0238096	0.00738445
0.0248055	0.108078	0.156303	0.156303	0.0444403	0.0251176	0.0184095
0.0166699	0.18058	0.0217283	0.0217283	0.130239	0.114042	0.0771383
0.0803484	0.13146	0.0552631	0.0552631	0.150269	0.0338512	0.0104256
0.0835382	0.26248	0.0145257	0.0145257	0.135655	0.0354933	0.0038304
0.0289628	0.0771625	0.0106107	0.0106107	0.149111	0.0973498	0.0226898
0.0571055	0.0189672	0.0280544	0.0280544	0.108078	0.000766738	0.108494
0.0793903	0.132338	0.0169514	0.0169514	0.212429	0.273679	0.0244756
0.0100573	0.200037	0.381729	0.381729	0.238095	0.152015	0.179669
0.02298	0.214813	0.019678	0.019678	0.146209	0.0166144	0.00329961
0.0340979	0.130239	0.0241758	0.0241758	0.223168	0.0112507	0.0158365
0.037037	0.216866	0.0304115	0.0304115	0.228374	0.00116346	0.235492
0.0147973	0.223168	0.0541695	0.0541695	0.150133	0.0133438	0.0117648
0.0439182	0.0793903	0.0456367	0.0456367	0.222952	0.208268	0.0772913
0.0348909	0.201941	0.000646524	0.000646524	0.23247	0.149791	0.123963
0.0941176	0.164871	0.0399483	0.0399483	0.227446	0.154335	0.236007
0.0123993	0.124819	0.015589	0.015589	0.184411	0.220398	0.0110414
0.0444403	0.148232	0.158986	0.158986	0.230322	0.0719519	0.0644284
0.0697223	0.234306	0.117365	0.117365	0.255958	0.0536369	0.0401541
0.0985501	0.262561	0.140918	0.140918	0.262561	0.35989	0.034757
0.0219166	0.199424	0.0886699	0.0886699	0.0833574	0.346348	0.221261
0.0136359	0.201568	0.00485554	0.00485554	0.18058	0.0951575	0.0339996
						0.113573
						0.0320592
DP
0.699634	0.614469	0.527015	0.527015	0.614469	0.505952	0.504121
0.655416	0.581502	0.525641	0.525641	0.581502	0.500523	0.5
0.625065	0.677656	0.50471	0.50471	0.677656	0.505494	0.515568
0.622841	0.611198	0.504121	0.504121	0.611198	0.5	0.506541
0.645474	0.635139	0.514652	0.514652	0.758438	0.537546	0.511905
0.725798	0.758438	0.510008	0.510008	0.739534	0.50641	0.562991
0.613553	0.623757	0.530481	0.530481	0.623757	0.525641	0.566588
0.605442	0.579082	0.525118	0.525118	0.521259	0.510139	0.554683
0.659341	0.610348	0.505102	0.505102	0.725798	0.50471	0.53735
0.600078	0.712978	0.50157	0.50157	0.635139	0.511905	0.522894
0.610021	0.56685	0.521193	0.521193	0.625392	0.514652	0.542975
0.610283	0.584838	0.507064	0.507064	0.56685	0.510008	0.518119
0.655416	0.642072	0.596808	0.596808	0.69427	0.506279	0.658294
0.646586	0.521259	0.535387	0.535387	0.621664	0.524202	0.5
0.638998	0.621664	0.536238	0.536238	0.712978	0.530481	0.515829
0.739534	0.639979	0.555207	0.555207	0.639979	0.525118	0.506934
0.749084	0.725798	0.511512	0.511512	0.579082	0.521455	0.645604
0.634092	0.564168	0.505364	0.505364	0.749084	0.504317	0.5382
0.656332	0.739534	0.618393	0.618393	0.636709	0.505952	0.598051
0.607666	0.52381	0.64652	0.64652	0.505952	0.505952	0.576792
0.602957	0.619767	0.681188	0.681188	0.52381	0.505102	0.572606
0.647567	0.69427	0.59321	0.59321	0.544479	0.505494	0.531201
0.637493	0.577577	0.611525	0.611525	0.565542	0.5	0.565149
0.615646	0.505952	0.621075	0.621075	0.584838	0.5	0.588435
0.651622	0.528257	0.560701	0.560701	0.547881	0.5	0.500392
0.614731	0.528323	0.613422	0.613422	0.595434	0.560636	0.625392
0.656332	0.670068	0.545264	0.545264	0.596677	0.54147	0.52237
0.671376	0.556253	0.544741	0.544741	0.670068	0.568354	0.661303
0.630233	0.547096	0.578362	0.578362	0.520408	0.535518	0.648286
0.625	0.544479	0.590136	0.590136	0.602826	0.5191	0.510466
0.652538	0.581306	0.573195	0.573195	0.581698	0.512428	0.500392
0.69427	0.58922	0.595565	0.595565	0.619767	0.50157	0.52237
0.639063	0.534799	0.521062	0.521062	0.546245	0.58765	0.524987
0.669152	0.547684	0.557954	0.557954	0.593799	0.562598	0.527865
0.661303	0.511447	0.535976	0.535976	0.642072	0.514129	0.536892
0.6545	0.616104	0.556973	0.556973	0.532444	0.526295	0.635139
0.632522	0.705128	0.518773	0.518773	0.532051	0.525249	0.502355
0.677983	0.514521	0.547619	0.547619	0.694401	0.504971	0.500131
0.655612	0.585819	0.585819	0.585819	0.511447	0.559066	0.614469
0.712978	0.666667	0.503271	0.503271	0.610348	0.518838	0.572868
0.65123	0.535453	0.533032	0.533032	0.528257	0.530481	0.64168
0.666274	0.546245	0.560701	0.560701	0.577577	0.53107	0.512036
0.600471	0.666274	0.5	0.5	0.585819	0.503663	0.5
0.694401	0.602826	0.5	0.5	0.569205	0.527407	0.609759
0.611068	0.757391	0.5	0.5	0.529435	0.543564	0.705128
0.616431	0.529566	0.5	0.5	0.547684	0.512166	0.526099
0.667452	0.527472	0.546703	0.546703	0.689168	0.530612	0.512493
0.648809	0.625392	0.5	0.5	0.792582	0.524856	0.535714
0.62101	0.600209	0.501177	0.501177	0.694532	0.516091	0.53748
0.624673	0.526949	0.521978	0.521978	0.520866	0.538462	0.588828
0.758438	0.570905	0.505952	0.505952	0.653715	0.505494	0.551675
0.653715	0.547554	0.508634	0.508634	0.559655	0.510466	0.516287
0.705128	0.546245	0.516156	0.516156	0.535453	0.51282	0.537023
0.668498	0.694401	0.527472	0.527472	0.616104	0.52381	0.586015
0.636316	0.532444	0.502224	0.502224	0.514521	0.521978	0.547096
0.604265	0.792582	0.506737	0.506737	0.586604	0.527407	0.512559
0.609498	0.581894	0.509681	0.509681	0.564168	0.512166	0.528061
0.654435	0.624673	0.516484	0.516484	0.556253	0.511905	0.501177
0.689168	0.619702	0.585034	0.585034	0.666667	0.512559	0.542779
0.694532	0.558608	0.512428	0.512428	0.60675	0.596808	0.579082
0.670068	0.529827	0.550824	0.550824	0.58922	0.535387	0.538854
0.663462	0.520866	0.510335	0.510335	0.602237	0.536238	0.510335
0.60747	0.582025	0.500131	0.500131	0.588632	0.555207	0.504317
0.634485	0.646586	0.520147	0.520147	0.619702	0.511512	0.578755
0.60832	0.547227	0.514063	0.514063	0.547096	0.636839	0.510989
0.610937	0.569205	0.698456	0.698456	0.527472	0.576007	0.506214
0.60904	0.528388	0.501832	0.501832	0.587847	0.508307	0.556907
0.62258	0.60675	0.518184	0.518184	0.53735	0.505625	0.520277
0.619048	0.500523	0.527473	0.527473	0.533294	0.505364	0.579082
0.619048	0.53735	0.53336	0.53336	0.587258	0.506672	0.511905
0.634354	0.60832	0.529042	0.529042	0.533687	0.604134	0.504448
0.663527	0.516484	0.506279	0.506279	0.526949	0.574895	0.566981
0.681319	0.547684	0.526164	0.526164	0.529893	0.618393	0.700549
0.608843	0.554029	0.503925	0.503925	0.561225	0.64652	0.515568
0.666667	0.636709	0.592229	0.592229	0.528323	0.535976	0.537088
0.626635	0.521782	0.564822	0.564822	0.510531	0.526818	0.505037
0.659144	0.505952	0.57725	0.57725	0.505952	0.679945	0.515895
0.622187	0.527015	0.563775	0.563775	0.625065	0.681188	0.547684
0.605638	0.559655	0.509419	0.509419	0.558608	0.59321	0.588828
						0.572083
						0.513475
