# Supplementary material for: Deep-Manager: a versatile tool for optimal feature selection in live-cell imaging analysis
Source: Commun Biol. 2023 Mar 3;6:241. doi: 10.1038/s42003-023-04585-9 (PMC9984362; doi:10.1038/s42003-023-04585-9)
Supplement: Supplementary file 3 — Supplementary Data 1 [file 42003_2023_4585_MOESM3_ESM.zip › Supplementary Data/Supplementary_Data_fig6_IM_ACQ3_TEST2.xls]

## Sheet: Sheet1
DM	METHOD 1	METHOD 2	METHOD 3	METHOD 4	METHOD 5	METHOD 6
SENS
0.0344537	0.408527	0.0306123	0.0306123	0.408527	0	0.0416667
0.01311	0.377974	0.0229885	0.0229885	0.377974	0	0.0344537
0.0158452	0.185444	0.0470589	0.0470589	0.185444	0	0.142777
0.0349139	0.242163	0.0416667	0.0416667	0.242163	0.0119047	0.120836
0.00540131	0.333587	0	0	0.115656	0.00104654	0.0286746
0.0444814	0.115656	0.0479638	0.0479638	0.339819	0	0.0485437
0.0584409	0.300694	0.0235294	0.0235294	0.300694	0.0229885	0.0961672
0.0129123	0.223489	0.0365869	0.0365869	0.239595	0.0595238	0.0278457
0.0640358	0.281449	0.256581	0.256581	0.25672	0.0470589	0.248416
0.0173132	0.0513131	0.00357788	0.00357788	0.333587	0.0238096	0.0396091
0.0217965	0.0408024	0.0155282	0.0155282	0.131264	0	0.0409444
0.0494445	0.0641559	0.0480073	0.0480073	0.0408024	0.0479638	0.0679507
0.0035048	0.126487	0.177778	0.177778	0.18884	0.0238096	0.0638883
0.0521509	0.239595	0.0180624	0.0180624	0.291943	0.0238096	0.0243728
0.0696388	0.291943	0.0250094	0.0250094	0.0513131	0.0235294	0.00398551
0.085282	0.225904	0.0316743	0.0316743	0.225904	0.0365869	0.145201
0.0392137	0.25672	0.00958346	0.00958346	0.223489	0.0119047	0.00709396
0.0758558	0.166371	0.0117647	0.0117647	0.314486	0.0119047	0.0174555
0.00304017	0.339819	0.0241757	0.0241757	0.148232	0.0119047	0.116494
0.0645367	0.212628	0.0833436	0.0833436	0.247082	0.0119047	0.065329
0.0389909	0.194903	0.0589529	0.0589529	0.212628	0.256581	0.092684
0.0120126	0.18884	0.0218572	0.0218572	0.278009	0	0.0416668
0.0323276	0.268796	0.0798864	0.0798864	0.301558	0	0.0696388
0.0287162	0.247082	0.00297344	0.00297344	0.0641559	0	0.149251
0.0104099	0.262405	0.0232558	0.0232558	0.312301	0	0.0310793
0.0321034	0.240137	0.0822173	0.0822173	0.312654	0.0269492	0.131264
0.0437775	0.12739	0.0624367	0.0624367	0.135864	0	0.170588
0.0527592	0.117879	0.0621848	0.0621848	0.12739	0	0.0321034
0.0232205	0.271846	0.0510667	0.0510667	0.00296721	0	0.0131131
0.0810461	0.278009	0.0505495	0.0505495	0.0548352	0	0.0104718
0.0601256	0.0360167	0.0286224	0.0286224	0.300495	0	0.0730394
0.00530982	0.256863	0.0102133	0.0102133	0.194903	0.00357788	0.167055
0.0513131	0.226078	0.0117647	0.0117647	0.111282	0	0.0700308
0.0381673	0.0359933	0.0099548	0.0099548	0.300811	0	0.0111491
0.00693792	0.198544	0.000904992	0.000904992	0.126487	0.00104654	0.0435447
0.0733595	0.275075	0.0117648	0.0117648	0.0901056	0.0119047	0.333587
0.0644938	0.148633	0.0117647	0.0117647	0.153287	0	0.0407986
0.0568993	0.0527592	0	0	0.270902	0	0.00789848
0.0595922	0.145009	0.0220551	0.0220551	0.198544	0.010989	0.408527
0.0945149	0.193512	0.0407986	0.0407986	0.281449	0.010989	0.236364
0.0118593	0.0118593	0.0460558	0.0460558	0.262405	0.00104654	0.0785948
0.0121129	0.111282	0.0744681	0.0744681	0.268796	0.0119047	0.0130575
0.0119159	0.0466316	0.0918367	0.0918367	0.145009	0	0.0464072
0.0134846	0.0548352	0.0113637	0.0113637	0.104707	0.00981164	0.12706
0.0479342	0.221698	0.0947368	0.0947368	0.261677	0.010989	0.148633
0.0307426	0.0645367	0.0326088	0.0326088	0.0359933	0.010989	0.015116
0.0447328	0.27551	0.0319328	0.0319328	0.174195	0	0.0617864
0.0192871	0.131264	0.0077639	0.0077639	0.0610687	0	0.0114827
0.0313072	0.198865	0.00871527	0.00871527	0.265605	0	0.0111111
0.0833333	0.148438	0.059723	0.059723	0.0879874	0	0.0555556
0.0185499	0.0479074	0.0209675	0.0209675	0.0595922	0	0.00948903
0.0714148	0.0543917	0.00543475	0.00543475	0.0381673	0	0.00155369
0.0182927	0.0121129	0.0321681	0.0321681	0.0118593	0	0.118317
0.0927191	0.270902	0.075228	0.075228	0.275075	0	0.168421
0.00423545	0.0901056	0.0266322	0.0266322	0.0527592	0	0.271846
0.0543917	0.0610687	0.0394311	0.0394311	0.0826562	0	0.0113636
0.00608905	0.160055	0.00957564	0.00957564	0.166371	0	0.00850745
0.0610687	0.0568993	0.0400776	0.0400776	0.117879	0	0.0643866
0.0879874	0.193184	0.138979	0.138979	0.193512	0	0.0526509
0.0901056	0.00575708	0.0282219	0.0282219	0.121988	0.177778	0.0618081
0.0826562	0.0641217	0.00651625	0.00651625	0.256863	0.0180624	0.0356924
0.00296721	0.0879874	0.0279145	0.0279145	0.166354	0.0250094	0.0832482
0.0179634	0.158681	0.00168215	0.00168215	0.0463314	0.0316743	0.00367601
0.00913952	0.0035048	0.0208146	0.0208146	0.193184	0.00958346	0.116262
0.0883089	0.140738	0.0236802	0.0236802	0.271846	0.0329671	0.032967
0.0892665	0.104707	0.00866995	0.00866995	0.27551	0	0.0888277
0.0251592	0.128402	0.0181447	0.0181447	0.00304017	0.010989	0.0728258
0.0250528	0.121988	0.0316743	0.0316743	0.248416	0.010989	0.000510781
0.0548352	0.152492	0.00281114	0.00281114	0.202537	0.0117647	0.223489
0.00575708	0.248416	0.019651	0.019651	0.188754	0.0100733	0.0107304
0.0641559	0.141556	0.0117647	0.0117647	0.222857	0.054945	0.0160324
0.0127018	0.198201	0.0117647	0.0117647	0.148438	0.119702	0.0757262
0.0655463	0.13844	0	0	0.245089	0.0241757	0.0302366
0.039742	0.0644762	0.0186558	0.0186558	0.152281	0.0833436	0.0332497
0.0302568	0.148232	0.0746288	0.0746288	0.240137	0.0714285	0.0318902
0.0643155	0.0883089	0.0962733	0.0962733	0.269304	0.021978	0.0346842
0.0254105	0.241682	0.186296	0.186296	0.241682	0.0191	0.0110146
0.00456827	0.202305	0.166604	0.166604	0.221295	0.0589529	0.0359933
0.0359933	0.0381673	0.0820342	0.0820342	0.00575708	0.0218572	0.0447967
0.0408024	0.0826562	0.0346764	0.0346764	0.263794	0.0798864	0.00662079
0.0463314	0.261677	0.0281672	0.0281672	0.262932	0.0130823	0.049815
0.0360167	0.0615995	0.0161002	0.0161002	0.0833333	0.0125589
0.00171899	0.188754	0.0737834	0.0737834	0.0543917	0.0879121
DP
0.601256	0.529958	0.521978	0.521978	0.529958	0.5	0.505494
0.620421	0.516483	0.505952	0.505952	0.516483	0.5	0.601256
0.662219	0.670591	0.529762	0.529762	0.670591	0.5	0.501504
0.611133	0.608778	0.505494	0.505494	0.608778	0.505952	0.523025
0.620944	0.516287	0.517857	0.517857	0.704212	0.500523	0.520931
0.601387	0.704212	0.53022	0.53022	0.52381	0.5	0.5
0.659864	0.553571	0.517857	0.517857	0.553571	0.505952	0.505952
0.61061	0.588174	0.524464	0.524464	0.599948	0.529762	0.52067
0.640175	0.517857	0.64325	0.64325	0.578755	0.529762	0.519885
0.6163	0.796049	0.510073	0.510073	0.516287	0.511905	0.528781
0.628205	0.735021	0.513344	0.513344	0.6736	0.517857	0.553768
0.630298	0.690803	0.529762	0.529762	0.735021	0.53022	0.563448
0.636774	0.634223	0.630952	0.630952	0.623757	0.511905	0.512755
0.647959	0.599948	0.527211	0.527211	0.543825	0.511905	0.536761
0.645016	0.543825	0.504906	0.504906	0.796049	0.517857	0.510793
0.608974	0.58523	0.521978	0.521978	0.58523	0.524464	0.675824
0.600994	0.578755	0.506999	0.506999	0.588174	0.505952	0.510727
0.694859	0.583726	0.5	0.5	0.517857	0.505952	0.522828
0.690607	0.52381	0.522763	0.522763	0.636709	0.505952	0.569008
0.658163	0.585688	0.573914	0.573914	0.561094	0.505952	0.524071
0.602957	0.586866	0.53578	0.53578	0.585688	0.64325	0.504579
0.613292	0.623757	0.529827	0.529827	0.534079	0.5	0.526557
0.616758	0.524202	0.572083	0.572083	0.516156	0.5	0.645016
0.601779	0.561094	0.504448	0.504448	0.690803	0.5	0.512297
0.609498	0.526034	0.52381	0.52381	0.507588	0.5	0.518642
0.63298	0.521586	0.57084	0.57084	0.509485	0.513475	0.6736
0.600078	0.635793	0.548731	0.548731	0.637363	0.5	0.585754
0.664704	0.613815	0.537415	0.537415	0.635793	0.5	0.63298
0.616824	0.505822	0.53179	0.53179	0.729657	0.5	0.525576
0.602237	0.534079	0.531528	0.531528	0.686617	0.5	0.500654
0.651622	0.640764	0.526557	0.526557	0.508111	0.5	0.54775
0.600406	0.515306	0.500785	0.500785	0.586866	0.510073	0.58994
0.796049	0.516353	0.5	0.5	0.64253	0.5	0.51596
0.674189	0.677983	0.510989	0.510989	0.507653	0.5	0.522043
0.627289	0.576138	0.505494	0.505494	0.634223	0.500523	0.533032
0.6441	0.506803	0.511905	0.511905	0.659864	0.505952	0.516287
0.619571	0.774922	0.5	0.5	0.60989	0.5	0.505952
0.622318	0.664704	0.505494	0.505494	0.524791	0.5	0.509158
0.663723	0.608974	0.510466	0.510466	0.576138	0.505494	0.529958
0.612245	0.562664	0.505952	0.505952	0.517857	0.505494	0.658294
0.708791	0.708791	0.518904	0.518904	0.526034	0.500523	0.535256
0.666798	0.64253	0.517857	0.517857	0.524202	0.505952	0.512559
0.634615	0.556319	0.529762	0.529762	0.608974	0.5	0.5
0.61944	0.686617	0.517857	0.517857	0.637036	0.504906	0.586015
0.62101	0.518053	0.511905	0.511905	0.525249	0.505494	0.774922
0.622841	0.658163	0.521978	0.521978	0.677983	0.505494	0.50955
0.625785	0.50157	0.522109	0.522109	0.583595	0.5	0.577773
0.63527	0.6736	0.50157	0.50157	0.745552	0.5	0.518053
0.623365	0.535714	0.513344	0.513344	0.518707	0.5	0.505952
0.624542	0.584642	0.514914	0.514914	0.6441	0.5	0.565476
0.609105	0.596677	0.506999	0.506999	0.663723	0.5	0.50798
0.631083	0.717687	0.502747	0.502747	0.674189	0.5	0.505952
0.631868	0.666798	0.533098	0.533098	0.708791	0.5	0.537153
0.608059	0.524791	0.555338	0.555338	0.506803	0.5	0.60989
0.615123	0.659864	0.519427	0.519427	0.664704	0.5	0.505822
0.717687	0.745552	0.525903	0.525903	0.642465	0.5	0.529762
0.608582	0.554029	0.510335	0.510335	0.583726	0.5	0.51838
0.745552	0.622318	0.52623	0.52623	0.613815	0.5	0.537415
0.6441	0.56057	0.576269	0.576269	0.562664	0.5	0.504906
0.659864	0.677787	0.509027	0.509027	0.612507	0.630952	0.504382
0.642465	0.570905	0.518577	0.518577	0.515306	0.527211	0.51426
0.729657	0.6441	0.532313	0.532313	0.580848	0.504906	0.554945
0.670918	0.530612	0.504644	0.504644	0.723836	0.521978	0.514129
0.606685	0.636774	0.516484	0.516484	0.56057	0.506999	0.58281
0.621271	0.541928	0.517465	0.517465	0.505822	0.516484	0.506541
0.66248	0.637036	0.509877	0.509877	0.50157	0.5	0.562271
0.631672	0.586538	0.521193	0.521193	0.690607	0.505494	0.514652
0.63697	0.612507	0.521978	0.521978	0.519885	0.505494	0.511905
0.686617	0.541667	0.510466	0.510466	0.551151	0.5	0.588174
0.677787	0.519885	0.515895	0.515895	0.56057	0.505037	0.500523
0.690803	0.567242	0.5	0.5	0.533752	0.527472	0.555468
0.615385	0.518904	0.5	0.5	0.584642	0.559851	0.542648
0.663527	0.565018	0.505952	0.505952	0.517792	0.522763	0.583922
0.603742	0.592229	0.502355	0.502355	0.583333	0.573914	0.50399
0.619178	0.636709	0.549124	0.549124	0.521586	0.535714	0.52067
0.671115	0.621271	0.55416	0.55416	0.501374	0.510989	0.507915
0.609628	0.520277	0.600209	0.600209	0.520277	0.50955	0.540358
0.604134	0.525118	0.604134	0.604134	0.531005	0.53578	0.677983
0.677983	0.674189	0.553898	0.553898	0.677787	0.529827	0.594976
0.735021	0.642465	0.517138	0.517138	0.501832	0.572083	0.510335
0.723836	0.525249	0.503271	0.503271	0.505167	0.506541	0.504056
0.640764	0.587912	0.503663	0.503663	0.624542	0.506279
0.607797	0.56057	0.501701	0.501701	0.717687	0.543956
