# Supplementary material for: Deep-Manager: a versatile tool for optimal feature selection in live-cell imaging analysis
Source: Commun Biol. 2023 Mar 3;6:241. doi: 10.1038/s42003-023-04585-9 (PMC9984362; doi:10.1038/s42003-023-04585-9)
Supplement: Supplementary file 3 — Supplementary Data 1 [file 42003_2023_4585_MOESM3_ESM.zip › Supplementary Data/Supplementary_Data_fig6_IM_ACQ3_TEST3.xls]

## Sheet: Sheet1
DM	METHOD 1	METHOD 2	METHOD 3	METHOD 4	METHOD 5	METHOD 6
SENS
0.0152949	0.440356	0.0102041	0.0102041	0.440356	0	0.0347221
0.0705746	0.342051	0	0	0.342051	0	0.167437
0.000309863	0.115525	0.0394312	0.0394312	0.115525	0	0.134392
0.0225586	0.329941	0.0347221	0.0347221	0.329941	0	0.147334
0.091761	0.335697	0.0127573	0.0127573	0.141695	0.0238096	0
0.0365039	0.141695	0.016936	0.016936	0.346579	0.010989	0.0372168
0.0549836	0.292018	0.00995468	0.00995468	0.292018	0	0.106801
0.000203817	0.229706	0.015126	0.015126	0.22575	0.0607011	0.0503175
0.0121978	0.303866	0.231025	0.231025	0.268649	0.0394312	0.234988
0.0318658	0.0110574	0.0212113	0.0212113	0.335697	0.0238096	0.0066872
0.0510256	0.118395	0.0512424	0.0512424	0.12519	0.0127573	0.0312309
0.0011682	0.175277	0.0715581	0.0715581	0.118395	0.016936	0.13179
0.0002148	0.194054	0.215995	0.215995	0.194794	0.0238096	0.0265106
0.0550627	0.22575	0.0295566	0.0295566	0.325243	0.0248561	0.0158127
0.0842995	0.325243	0.0327144	0.0327144	0.0110574	0.00995468	0.0608125
0.00491359	0.322461	0.0533937	0.0533937	0.322461	0.015126	0.0569719
0.00870981	0.268649	0.00460008	0.00460008	0.229706	0.0119047	0.0308268
0.0164355	0.188417	0.0117647	0.0117647	0.334834	0.0248561	0.0227412
0.0551207	0.346579	0.0131868	0.0131868	0.266888	0.00981164	0.196425
0.069212	0.191259	0.0100012	0.0100012	0.29483	0.0130823	0.0345311
0.0541871	0.196339	0.0376211	0.0376211	0.191259	0.231025	0.0726888
0.030796	0.194794	0.0461296	0.0461296	0.281015	0	0.0714286
0.0316766	0.295985	0.010742	0.010742	0.313064	0	0.132444
0.0188292	0.29483	0.0183582	0.0183582	0.175277	0	0.139148
0.0650209	0.254701	0.00932788	0.00932788	0.30335	0	0.0192458
0.0248159	0.242424	0.115823	0.115823	0.31892	0.025641	0.12519
0.0110574	0.141485	0.0319148	0.0319148	0.119014	0	0.149804
0.0678425	0.216582	0.0368455	0.0368455	0.141485	0	0.0316766
0.0442166	0.233992	0.0111184	0.0111184	0.043877	0.0238096	0.0543437
0.055374	0.281015	0.0783453	0.0783453	0.132361	0.0238096	0.0102133
0.0436162	0.0407402	0.0681063	0.0681063	0.276812	0.0238096	0.00333166
0.0899748	0.189888	0.00297344	0.00297344	0.196339	0.0212113	0.0584887
0.0227111	0.222745	0.0117647	0.0117647	0.069212	0	0.09137
0.0836744	0.100446	0.00116346	0.00116346	0.290991	0.021193	0.0167235
0.0939801	0.261329	0.0478345	0.0478345	0.194054	0.0122972	0.0158451
0.0714927	0.230539	0.0055593	0.0055593	0.0924506	0.00379384	0.335697
0.0623044	0.0899748	0.0363284	0.0363284	0.176898	0.021978	0.0396824
0.0295793	0.0188292	0.0480073	0.0480073	0.232734	0	0.0725106
0.0512672	0.146386	0.0210526	0.0210526	0.261329	0.010989	0.440356
0.00581644	0.0903807	0.00694433	0.00694433	0.303866	0.0323129	0.124693
0.0552731	0.127836	0.00817702	0.00817702	0.254701	0.0181843	0.0907555
0.0574669	0.069212	0.0531915	0.0531915	0.295985	0.0383308	0.0316743
0.0336747	0.0711803	0.0918367	0.0918367	0.146386	0.021978	0.035055
0.098678	0.132361	0.0113637	0.0113637	0.138812	0.0204082	0.160397
0.0924506	0.230543	0.0947368	0.0947368	0.244759	0.010989	0.0899748
0.043877	0.0551207	0.00957564	0.00957564	0.100446	0.010989	0.0660672
0.00119096	0.263416	0.0588235	0.0588235	0.157349	0	0.00492849
0.0519704	0.12519	0.00957564	0.00957564	0.098678	0	0.0334497
0.0707048	0.178715	0.0229885	0.0229885	0.290609	0.0130823	0.000784258
0.0408704	0.223133	0.0312948	0.0312948	0.128462	0	0.0222222
0.0315788	0.104686	0.0204622	0.0204622	0.114458	0	0.0443259
0.0226523	0.0574669	0.0243272	0.0243272	0.0678425	0	0.00155369
0.0945379	0.111001	0.0210233	0.0210233	0.127836	0	0.173932
0.0473366	0.232734	0.0620566	0.0620566	0.230539	0.0238096	0.185464
0.0318647	0.0924506	0.00581766	0.00581766	0.0188292	0	0.233992
0.0407402	0.098678	0.00387855	0.00387855	0.101242	0	0.0477023
0.0903807	0.113348	0.01941	0.01941	0.188417	0	0.0203929
0.0900175	0.0436162	0.00736917	0.00736917	0.216582	0	0.0428811
0.00582136	0.201939	0.0559794	0.0559794	0.0903807	0.0119047	0.0526509
0.0222648	0.114757	0.0106145	0.0106145	0.156306	0.215995	0.039299
						0.00220773
						0.0617978
						0.0263659
						0.0658984
						0.0334665
						0.133559
						0.0530284
						0.0343551
						0.229706
						0.000904992
						0.00622165
						0.0400674
						0.0381998
						0.0329987
						0.00674107
						0.0438836
						0.0446702
						0.100446
						0.00114862
						0.0257194
						0.0267572
DP
0.619048	0.501439	0.532967	0.532967	0.501439	0.5	0.509158
0.625392	0.546311	0.517857	0.517857	0.546311	0.5	0.518446
0.633438	0.728153	0.525903	0.525903	0.728153	0.5	0.50641
0.631541	0.538265	0.509158	0.509158	0.538265	0.5	0.507261
0.608582	0.514652	0.524464	0.524464	0.683477	0.511905	0.50641
0.604265	0.683477	0.514521	0.514521	0.518446	0.505494	0.505952
0.60034	0.56044	0.500916	0.500916	0.56044	0.517857	0.5
0.642334	0.583464	0.513605	0.513605	0.610871	0.530351	0.508634
0.607928	0.501701	0.630167	0.630167	0.569466	0.525903	0.529173
0.604134	0.765568	0.501047	0.501047	0.514652	0.511905	0.505233
0.666928	0.675563	0.531397	0.531397	0.67831	0.524464	0.5486
0.615123	0.608778	0.541667	0.541667	0.675563	0.514521	0.524856
0.609236	0.585165	0.651426	0.651426	0.619178	0.511905	0.533229
0.606162	0.610871	0.533163	0.533163	0.51825	0.512428	0.55887
0.609628	0.51825	0.500916	0.500916	0.765568	0.500916	0.539704
0.609367	0.512232	0.532967	0.532967	0.512232	0.513605	0.623757
0.651491	0.569466	0.50955	0.50955	0.583464	0.505952	0.522763
0.677198	0.568289	0.5	0.5	0.502486	0.512428	0.544218
0.652342	0.518446	0.52865	0.52865	0.548012	0.504906	0.51753
0.672946	0.601583	0.524464	0.524464	0.52551	0.506541	0.54134
0.602826	0.585819	0.524987	0.524987	0.601583	0.630167	0.515699
0.621795	0.619178	0.566654	0.566654	0.531855	0.5	0.541601
0.632718	0.50471	0.524071	0.524071	0.507653	0.5	0.523155
0.688514	0.52551	0.515241	0.515241	0.608778	0.5	0.51838
0.654631	0.531528	0.50713	0.50713	0.514194	0.5	0.51269
0.61859	0.520016	0.588566	0.588566	0.50484	0.51282	0.67831
0.765568	0.625523	0.532967	0.532967	0.649791	0.5	0.575353
0.653388	0.545133	0.524594	0.524594	0.625523	0.5	0.632718
0.603742	0.532117	0.511578	0.511578	0.695578	0.511905	0.546965
0.633307	0.531855	0.545591	0.545591	0.630298	0.511905	0.500785
0.631083	0.637624	0.546769	0.546769	0.525314	0.511905	0.508765
0.735348	0.561748	0.504448	0.504448	0.585819	0.501047	0.53506
0.627682	0.518577	0.5	0.5	0.672946	0.5	0.504121
0.692962	0.632653	0.505364	0.505364	0.514783	0.510597	0.524921
0.660911	0.531005	0.530154	0.530154	0.585165	0.506149	0.56613
0.608255	0.537938	0.508765	0.508765	0.658163	0.501897	0.514652
0.607405	0.735348	0.524333	0.524333	0.592883	0.510989	0.506541
0.624477	0.688514	0.529762	0.529762	0.552263	0.5	0.541797
0.646389	0.607993	0.510989	0.510989	0.531005	0.505494	0.501439
0.610806	0.634615	0.52381	0.52381	0.501701	0.516156	0.598836
0.651884	0.610937	0.548404	0.548404	0.531528	0.509092	0.633634
0.71978	0.672946	0.529762	0.529762	0.50471	0.519165	0.521978
0.620421	0.541994	0.529762	0.529762	0.607993	0.510989	0.505952
0.771978	0.630298	0.517857	0.517857	0.612768	0.510204	0.603349
0.658163	0.512166	0.511905	0.511905	0.537284	0.505494	0.735348
0.695578	0.652342	0.510335	0.510335	0.632653	0.505494	0.535126
0.659864	0.509942	0.535714	0.535714	0.5955	0.5	0.546834
0.612114	0.67831	0.510335	0.510335	0.771978	0.5	0.506541
0.649791	0.549189	0.505952	0.505952	0.501047	0.506541	0.5
0.641353	0.53336	0.530481	0.530481	0.615515	0.5	0.547619
0.601779	0.561094	0.507261	0.507261	0.625	0.5	0.52551
0.601125	0.71978	0.517792	0.517792	0.653388	0.5	0.505952
0.68158	0.585688	0.527342	0.527342	0.610937	0.5	0.503271
0.65849	0.552263	0.548535	0.548535	0.537938	0.511905	0.618786
0.713828	0.658163	0.503009	0.503009	0.688514	0.5	0.532117
0.637624	0.771978	0.507915	0.507915	0.629448	0.5	0.548796
0.634615	0.584838	0.515306	0.515306	0.568289	0.5	0.512166
0.612964	0.631083	0.509681	0.509681	0.545133	0.5	0.526557
0.603218	0.554487	0.534275	0.534275	0.634615	0.505952	0.504906
0.60034	0.60348	0.51825	0.51825	0.588566	0.651426	0.558739
						0.532117
						0.543956
						0.50242
						0.556515
						0.506279
						0.534668
						0.525641
						0.529762
						0.583464
						0.505494
						0.543302
						0.52466
						0.588435
						0.504121
						0.50798
						0.503074
						0.510597
						0.632653
						0.568812
						0.500523
						0.516287
