# Supplementary material for: Deep-Manager: a versatile tool for optimal feature selection in live-cell imaging analysis
Source: Commun Biol. 2023 Mar 3;6:241. doi: 10.1038/s42003-023-04585-9 (PMC9984362; doi:10.1038/s42003-023-04585-9)
Supplement: Supplementary file 3 — Supplementary Data 1 [file 42003_2023_4585_MOESM3_ESM.zip › Supplementary Data/Supplementary_Data_fig7_IM_ACQ1_densenet201_layers.txt]

TEST1,TEST2,TEST3
pool1
0.7098,0.7153,0.72105
0.7034,0.7068,0.72155
0.7048,0.7,0.72135
0.7104,0.7168,0.71955
0.7107,0.7005,0.72305
0.7125,0.7076,0.72025
0.7191,0.721,0.72205
0.7119,0.7037,0.71815
0.7067,0.7206,0.72065
0.71405,0.7136,0.72205
0.72325,0.7149,0.72105
0.7189,0.721,0.72145
0.7305,0.7235,0.72195
0.7078,0.7124,0.72295
0.705,0.7123,0.72095
0.7001,0.7091,0.72195
0.7043,0.7168,0.72145
0.7127,0.7067,0.72235
0.7031,0.7099,0.71325
0.7206,0.7036,0.72415
0.7161,0.7127,0.72205
0.7163,0.7075,0.72215
0.71995,0.7146,0.72145
0.71175,0.7149,0.72295
0.7024,0.7127,0.72105
0.7052,0.7092,0.72075
0.7073,0.7127,0.72395
0.7104,0.729,0.71945
0.70035,0.7196,0.72305
0.7074,0.7066,0.72045
0.7025,0.7134,0.72285
0.7149,0.7104,0.71955
0.7101,0.7109,0.72195
0.71615,0.7141,0.72195
0.72525,0.7342,0.70845
0.7053,0.718,0.71995
0.7031,0.7048,0.71805
0.7097,0.7069,0.71955
0.7096,0.7153,0.71815
0.7002,0.7175,0.72025
0.7177,0.7117,0.71915
0.7095,0.7173,0.72035
0.7015,0.7134,0.72295
0.7123,0.7127,0.72095
0.72225,0.7315,0.71995
0.70195,0.7221,0.7183
0.73545,0.7194,0.71485
0.7006,0.7098,0.72415
0.7051,0.7177,0.72205
0.7117,0.7074,0.72245
0.7494,0.7122,0.71905
0.75005,0.7048,0.71035
0.7305,0.7074,0.72135
0.7511,0.7046,0.7225
0.7434,0.7127,0.71945
0.75395,0.7373,0.71815
0.733,0.7019,0.72045
0.7352,0.7062,0.70415
0.7235,0.7144,0.7196
0.70615,0.7122,0.71565
0.7043,0.7148,0.71495
0.718,0.7078,0.71615
0.729,0.7147,0.71575
0.72745,0.7123,0.72345
0.73305,0.7052,0.7177
0.7164,0.7072,0.7157
0.7274,0.7287,0.7133
0.7071,0.7146,0.7129
NaN,0.7096,0.7202
NaN,0.7057,0.7165
NaN,0.7101,0.71665
NaN,0.7112,0.7163
NaN,0.7007,0.71685
NaN,0.705,0.716
NaN,0.705,0.7156
NaN,0.7059,0.7165
NaN,0.7063,0.71655
NaN,0.7193,0.7209
NaN,0.7054,0.7044
NaN,0.7037,0.7156
NaN,0.7127,0.71585
NaN,0.712,0.71595
NaN,0.71085,0.7131
NaN,0.7056,0.71155
NaN,0.7122,0.71335
NaN,0.7114,0.71275
NaN,0.7072,0.7162
NaN,0.7045,0.71285
NaN,0.7252,0.7112
NaN,0.7104,0.7111
NaN,0.7071,0.71935
NaN,0.7085,0.71285
NaN,0.7055,0.71495
NaN,0.7031,0.7136
NaN,0.701,0.70015
NaN,0.7088,0.71295
NaN,0.7014,0.7121
NaN,0.7027,0.7139
NaN,0.7056,0.71515
NaN,0.7049,0.71885
NaN,0.7017,0.71285
NaN,0.7109,0.71155
NaN,0.7043,0.71415
NaN,0.7084,0.7077
NaN,0.7037,0.7089
NaN,0.7179,0.71205
NaN,0.7172,0.71055
NaN,0.7226,0.7149
NaN,0.7027,0.7117
NaN,0.7179,0.71265
NaN,0.7088,0.71215
NaN,0.7139,0.71175
NaN,0.7188,0.7116
NaN,0.708,0.71065
NaN,0.7043,0.71185
NaN,0.7161,0.71175
NaN,0.7106,0.7203
NaN,0.7258,0.71
NaN,0.7164,0.71005
NaN,0.7293,0.71215
NaN,0.7275,0.7088
NaN,0.7161,0.7092
NaN,0.7116,0.7089
NaN,0.717,0.70875
NaN,0.7145,0.70755
NaN,0.7247,0.70995
NaN,0.7167,0.70425
NaN,0.7172,0.7066
NaN,0.7252,0.71645
NaN,0.715,0.7092
NaN,0.7295,0.70945
NaN,0.708,0.70685
NaN,0.7126,0.7187
NaN,0.7037,0.71245
NaN,0.7159,0.7016
NaN,0.7075,0.71485
NaN,0.7069,0.71305
NaN,0.7178,0.71245
NaN,0.7222,0.7121
NaN,0.7122,0.70225
NaN,0.7321,0.71695
NaN,0.7298,0.71295
NaN,0.7066,0.71225
NaN,0.7253,0.713
NaN,0.7186,0.71925
NaN,0.7042,0.71205
NaN,0.7153,0.7123
NaN,0.7175,0.7125
NaN,0.7241,0.71375
NaN,0.72,0.70765
NaN,0.719,0.71305
NaN,0.7266,0.71305
NaN,0.7366,0.713
NaN,0.7236,0.71275
NaN,0.7252,0.71355
NaN,0.7098,0.713
NaN,0.7261,0.7062
NaN,0.7207,0.7131
NaN,0.7044,0.71575
NaN,0.7122,0.71245
NaN,0.7148,0.71375
NaN,0.7464,0.71265
NaN,0.7164,0.7147
NaN,0.7116,0.7145
NaN,0.7292,0.71445
NaN,0.7342,0.71815
NaN,0.7214,0.71305
NaN,0.7206,0.71285
NaN,0.7057,0.71405
NaN,0.7078,0.71405
NaN,0.7165,0.71515
NaN,0.712,0.71295
NaN,0.71085,0.71465
NaN,0.7433,0.7142
NaN,0.7138,0.71305
NaN,0.7134,0.7143
NaN,0.7234,0.7144
NaN,0.7296,0.71625
NaN,0.7221,0.7132
NaN,0.7085,0.7146
NaN,0.7091,0.7141
NaN,0.7268,0.71625
NaN,0.7027,0.7162
NaN,0.7277,0.71615
NaN,0.7054,0.71555
NaN,0.7087,0.7134
NaN,0.7108,0.7151
NaN,0.7168,0.71735
NaN,0.7158,0.716
NaN,0.7043,0.70915
NaN,0.7079,0.7163
NaN,0.7177,0.71415
NaN,0.7114,0.71615
NaN,0.7016,0.71545
NaN,0.7,0.71485
NaN,0.7067,0.7158
NaN,0.7042,0.7144
NaN,0.704,0.71815
NaN,0.7124,0.7157
NaN,0.7006,0.71605
NaN,0.7113,0.7118
NaN,0.7018,0.7157
NaN,0.704,0.71555
NaN,0.7054,0.7059
NaN,0.7198,0.71555
NaN,0.7255,0.7152
NaN,0.701,0.72275
NaN,0.7014,0.7151
NaN,0.7048,0.7138
NaN,0.7033,0.7163
NaN,0.7257,0.7158
NaN,0.7189,0.7122
NaN,0.709,0.71505
NaN,0.7138,0.71495
NaN,0.7137,0.7153
NaN,0.7174,0.7156
NaN,0.7177,0.71555
NaN,0.7256,0.71525
NaN,0.7081,0.71615
NaN,0.7191,0.7198
NaN,0.7238,0.7163
NaN,0.7019,0.7156
NaN,0.7272,0.7091
NaN,0.7266,0.71605
NaN,0.7347,0.716
NaN,0.7215,0.7154
NaN,0.7337,0.71515
NaN,0.7135,0.7264
NaN,0.7103,0.7161
NaN,0.723,0.71515
NaN,0.722,0.7129
NaN,0.7021,0.71545
NaN,0.731,0.71325
NaN,0.7368,0.71555
NaN,0.7228,0.7163
NaN,0.7324,0.7151
NaN,0.7383,0.71555
NaN,0.7039,0.71515
NaN,0.7303,0.7157
NaN,0.7337,0.7175
NaN,0.7346,0.72385
NaN,0.7184,0.7159
NaN,0.73,0.71525
NaN,0.7154,0.7159
NaN,0.7087,0.71175
NaN,0.7283,0.71785
NaN,0.7273,0.7163
NaN,0.7391,0.71685
NaN,0.7305,0.72205
NaN,0.7306,0.7149
NaN,0.7322,0.71715
NaN,0.7282,0.71465
NaN,0.7285,0.71735
NaN,0.7269,0.71465
NaN,0.7294,0.71735
NaN,0.7313,0.71595
NaN,0.711,0.71645
NaN,0.7232,0.7143
NaN,0.7221,0.71755
NaN,0.7401,0.7168
NaN,0.7289,0.7168
NaN,0.7234,0.70375
NaN,0.7303,0.7178
NaN,0.7196,0.7218
NaN,0.7247,0.71765
NaN,0.7254,0.71785
NaN,0.734,0.71595
NaN,0.73,0.71735
NaN,0.7049,0.7174
NaN,0.709,0.71715
NaN,0.724,0.72705
NaN,0.718,0.7171
NaN,0.7348,0.7186
NaN,0.723,0.7147
NaN,0.7264,0.7183
NaN,0.729,0.71815
NaN,0.7091,0.71805
NaN,0.7209,0.7172
NaN,0.7219,0.7179
NaN,0.7134,0.7177
NaN,0.7285,0.7178
NaN,0.708,0.71855
NaN,0.7181,0.72515
NaN,0.7227,0.718
NaN,0.739,0.7174
NaN,0.7232,0.71705
NaN,0.7231,0.70665
NaN,0.7028,0.71885
NaN,0.7259,0.71385
NaN,0.7198,0.71815
NaN,0.7211,0.71895
NaN,0.7041,0.71765
NaN,0.7365,0.71945
NaN,0.7014,0.72115
NaN,0.7048,0.7177
NaN,0.7348,0.71555
NaN,0.7131,0.71935
NaN,0.7138,0.7179
NaN,0.7277,0.718
NaN,0.7148,0.7193
NaN,0.7021,0.71905
NaN,0.7094,0.71905
NaN,0.7211,0.7187
NaN,0.742,0.726
NaN,0.707,0.71875
NaN,0.7106,0.7193
NaN,0.7091,0.70755
NaN,0.7076,0.71795
NaN,0.7063,0.7049
NaN,0.7066,0.7196
NaN,0.705,0.70725
NaN,0.7094,0.7186
NaN,0.7009,0.71915
NaN,0.7263,0.72295
NaN,0.7078,0.71885
NaN,0.7109,0.72175
NaN,0.7236,0.71955
NaN,0.7226,0.7206
NaN,0.7082,0.71575
NaN,0.7227,0.7211
NaN,0.7084,0.71915
NaN,0.7073,0.7185
NaN,0.7267,0.72
NaN,0.7162,0.7195
NaN,0.7036,0.72005
NaN,0.7144,0.70655
NaN,0.7021,0.7191
NaN,0.7091,0.7246
NaN,0.7256,0.71995
NaN,0.7112,0.721
NaN,0.7117,0.7187
NaN,0.7228,0.71965
NaN,0.7042,0.72085
NaN,0.7122,0.72035
NaN,0.7026,0.7239
NaN,0.7091,0.7206
NaN,0.7212,0.71865
NaN,0.7016,0.7178
NaN,0.7149,0.71845
NaN,0.709,0.71725
NaN,0.7248,0.72095
NaN,0.721,0.71945
NaN,0.7082,0.7207
NaN,0.719,0.72055
NaN,0.703,0.71935
NaN,0.7315,0.7206
NaN,0.722,0.72075
NaN,0.7159,0.7258
NaN,0.7044,0.71975
NaN,0.7258,0.71975
NaN,0.7058,0.72035
NaN,0.7159,0.71765
NaN,0.7132,0.70505
NaN,0.7171,0.7191
NaN,0.7177,0.7186
NaN,0.7205,0.72255
NaN,0.7324,0.7204
NaN,0.7101,0.71635
NaN,0.7225,0.7185
NaN,0.7174,0.7167
NaN,0.7113,0.7177
NaN,0.7205,0.7186
NaN,0.7128,0.7189
NaN,0.7203,0.71905
NaN,0.7022,0.7182
NaN,0.7067,0.717
NaN,0.7325,0.7185
NaN,0.733,0.7036
NaN,0.7382,0.72
NaN,0.7438,0.7222
NaN,0.73,0.7188
NaN,0.7137,0.7183
NaN,0.729,0.72035
NaN,0.7166,0.71055
NaN,0.7014,0.7176
NaN,0.7237,0.71735
NaN,0.7287,0.7175
NaN,0.7103,0.7173
NaN,0.702,0.7199
NaN,0.7238,0.71515
NaN,0.7352,0.7191
NaN,0.734,0.71775
NaN,0.7433,0.71845
NaN,0.7365,0.71795
NaN,0.7403,0.7174
NaN,0.7418,0.71645
NaN,0.7273,0.71715
NaN,0.7093,0.71765
NaN,0.7302,0.71715
NaN,0.7351,0.70395
NaN,0.7286,0.71885
NaN,0.7062,0.72105
NaN,0.7318,0.71815
NaN,0.7369,0.71845
NaN,0.735,0.7178
NaN,0.7357,0.70705
NaN,0.7379,0.72295
NaN,0.7388,0.73185
NaN,0.7039,0.72125
NaN,0.7408,0.72165
NaN,0.7322,0.7281
NaN,0.7123,0.71695
NaN,0.7349,0.72435
NaN,0.7303,0.72095
NaN,0.7216,0.72405
NaN,0.7176,0.7142
NaN,0.7284,0.7222
NaN,0.7268,0.7205
NaN,0.7483,0.72065
NaN,0.7291,0.7144
NaN,0.7284,0.7079
NaN,0.7147,0.7228
NaN,0.7316,0.7237
NaN,0.7372,0.7218
NaN,0.7314,0.7153
NaN,0.7246,0.71985
NaN,0.7224,0.72555
NaN,0.7318,0.724
NaN,0.7272,0.7229
NaN,0.7303,0.7054
NaN,0.7214,0.7197
NaN,0.7235,0.7026
NaN,0.7485,0.72455
NaN,0.7256,0.7234
NaN,0.7229,0.7231
NaN,0.7151,0.7246
NaN,0.7268,0.7355
NaN,0.7298,0.72305
NaN,0.7269,0.7284
NaN,0.7205,0.72475
NaN,0.7197,0.72685
NaN,0.7299,0.7248
NaN,0.7245,0.71645
NaN,0.7343,0.7252
NaN,0.7208,0.7237
NaN,0.7179,0.72325
NaN,0.7392,0.72155
NaN,0.719,0.72515
NaN,0.7156,0.72485
NaN,0.7517,0.7241
NaN,0.7187,0.72935
NaN,0.7186,0.72415
NaN,0.7201,0.7321
NaN,0.7184,0.72425
NaN,0.7261,0.725
NaN,0.7202,0.71665
NaN,0.7094,0.72385
NaN,0.7131,0.7075
NaN,0.7139,0.7298
NaN,0.7117,0.7242
NaN,0.721,0.7272
NaN,0.7106,0.7275
NaN,0.7148,0.7456
NaN,0.7133,0.7248
NaN,0.7011,0.73265
NaN,0.7249,0.72625
NaN,0.7175,0.733
NaN,0.7038,0.7186
NaN,0.7052,0.7205
NaN,0.7202,0.7295
NaN,0.7107,0.72635
NaN,0.7127,0.7278
NaN,0.71,0.72395
NaN,0.7123,0.72895
NaN,0.7012,0.73125
NaN,0.7225,0.7279
NaN,0.7101,0.73355
NaN,0.7053,0.7266
NaN,0.709,0.73865
NaN,0.7261,0.7304
NaN,0.7073,0.73085
NaN,0.7147,0.7066
NaN,0.7064,0.72635
NaN,0.7084,0.7139
NaN,0.7032,0.73905
NaN,0.7103,0.7224
NaN,0.7105,0.73385
NaN,0.7103,0.73465
NaN,0.7007,0.7508
NaN,0.7108,0.72875
NaN,0.7116,0.7379
NaN,0.714,0.73525
NaN,0.7028,0.74025
NaN,0.702,0.7078
NaN,0.7231,0.7042
NaN,0.7272,0.7242
NaN,0.7155,0.73605
NaN,0.7189,0.73305
NaN,0.7352,0.73345
NaN,0.7181,0.72485
NaN,0.7335,0.71075
NaN,0.7058,0.7352
NaN,0.7066,0.7377
NaN,0.7145,0.7341
NaN,0.7071,0.7374
NaN,0.7394,0.73255
NaN,0.7065,0.7418
NaN,0.7472,0.73795
NaN,0.7038,0.7372
NaN,0.7251,0.7318
NaN,0.7017,0.7165
NaN,0.7197,0.74415
NaN,0.701,0.73135
NaN,0.7413,0.74135
NaN,0.7456,0.7409
NaN,0.7078,0.75245
NaN,0.7027,0.73595
NaN,0.7007,0.7445
NaN,0.7181,0.74375
NaN,0.7003,0.74465
NaN,0.747,0.7311
NaN,0.7388,0.73085
NaN,0.7018,0.74135
NaN,0.7057,0.73915
NaN,0.7054,0.7406
NaN,0.7158,0.735
NaN,0.7062,0.7171
NaN,0.7072,0.7419
NaN,0.7472,0.74595
NaN,0.728,0.7414
NaN,0.7283,0.744
NaN,0.7018,0.7389
NaN,0.7085,0.7481
NaN,0.7029,0.74415
NaN,0.7078,0.7437
NaN,0.7133,0.70965
NaN,0.7203,0.73995
NaN,0.7266,0.73
NaN,0.7039,0.7447
NaN,0.7011,0.73515
NaN,0.7018,0.7442
NaN,0.727,0.74465
NaN,0.7075,0.74505
NaN,0.724,0.7435
NaN,0.7097,0.74475
NaN,0.7159,0.7445
NaN,0.7071,0.74365
NaN,0.7013,0.70385
NaN,0.704,0.7284
NaN,0.7027,0.7388
NaN,0.7046,0.7448
NaN,0.7104,0.74315
NaN,0.7072,0.74415
NaN,0.7076,0.73935
NaN,0.7183,0.72695
NaN,0.7083,0.744
NaN,0.7038,0.74475
NaN,0.717,0.74375
NaN,0.7181,0.74235
NaN,0.7086,0.7445
NaN,0.7172,0.7486
NaN,0.7107,0.74345
NaN,0.7116,0.74385
NaN,0.7211,0.74445
NaN,0.7285,0.7371
NaN,0.7083,0.7419
NaN,0.7018,0.74305
NaN,0.7234,0.7426
NaN,0.7249,0.74205
NaN,0.7116,0.74375
NaN,0.7212,0.7422
NaN,0.7014,0.7355
NaN,0.7095,0.74135
NaN,0.717,0.7404
NaN,0.7073,0.732
NaN,0.7257,0.71095
NaN,0.7232,0.7436
NaN,0.7325,0.7427
NaN,0.7132,0.74375
NaN,0.7255,0.74305
NaN,0.7249,0.744
NaN,0.7017,0.7313
NaN,0.7168,0.74255
NaN,0.7259,0.74205
NaN,0.7017,0.7431
NaN,0.7248,0.7276
NaN,0.7109,0.7437
NaN,0.7294,0.7471
NaN,0.7238,0.70385
NaN,0.7134,0.74235
NaN,0.7236,0.7424
NaN,0.7304,0.72535
NaN,0.73,0.74335
NaN,0.732,0.73595
NaN,0.7209,0.7384
NaN,0.7126,0.74035
NaN,0.73,0.74
NaN,0.7249,0.739
NaN,0.7128,0.74215
NaN,0.726,0.7393
NaN,0.7321,0.7283
NaN,0.736,0.738
NaN,0.733,0.7379
NaN,0.732,0.7195
NaN,0.7094,0.7421
NaN,0.7349,0.73925
NaN,0.7359,0.74215
NaN,0.7046,0.7403
NaN,0.7311,0.73825
NaN,0.7143,0.74015
NaN,0.7333,0.73865
NaN,0.7342,0.7102
NaN,0.7121,0.74095
NaN,0.7288,0.7222
NaN,0.7373,0.74195
NaN,0.73,0.74375
NaN,0.7397,0.7403
NaN,0.7336,0.73965
NaN,0.717,0.74205
NaN,0.7354,0.7351
NaN,0.7343,0.738
NaN,0.7183,0.73405
NaN,0.738,0.74005
NaN,0.7248,0.73835
NaN,0.735,0.7428
NaN,0.7394,0.7384
NaN,0.7206,0.7402
NaN,0.7353,0.73475
NaN,0.7364,0.73825
NaN,0.7252,0.7215
NaN,0.7338,0.7383
NaN,0.734,0.7403
NaN,0.7252,0.74125
NaN,0.7338,0.7401
NaN,0.7327,0.73295
NaN,0.7338,0.7315
NaN,0.7301,0.7405
NaN,0.7007,0.7385
NaN,0.7335,0.7402
NaN,0.7327,0.72135
NaN,0.7177,0.74185
NaN,0.7379,0.74355
NaN,0.7315,0.74045
NaN,0.7383,0.7388
NaN,0.7324,0.72105
NaN,0.724,0.73925
NaN,0.7151,0.72775
NaN,0.758,0.73985
NaN,0.7254,0.74235
NaN,0.7243,0.7394
NaN,0.7141,0.73995
NaN,0.7305,0.74835
NaN,0.7267,0.74035
NaN,0.7273,0.74195
NaN,0.7248,0.7384
NaN,0.7336,0.7392
NaN,0.7343,0.7217
NaN,0.7252,0.7224
NaN,0.727,0.7374
NaN,0.7086,0.7394
NaN,0.7266,0.74025
NaN,0.7201,0.7396
NaN,0.7133,0.73355
NaN,0.7369,0.7142
NaN,0.7227,0.7402
NaN,0.7229,0.73995
NaN,0.7219,0.7131
NaN,0.7242,0.73985
NaN,0.7232,0.74225
NaN,0.7202,0.74165
NaN,0.7312,0.74395
NaN,0.7267,0.7416
NaN,0.718,0.7394
NaN,0.7334,0.73955
NaN,0.7003,0.7263
NaN,0.7102,0.744
NaN,0.717,0.73005
NaN,0.7141,0.7404
NaN,0.7237,0.7412
NaN,0.7396,0.7549
NaN,0.7139,0.73975
NaN,0.7131,0.74245
NaN,0.7188,0.734
NaN,0.7165,0.7425
NaN,0.7108,0.74405
NaN,0.7136,0.7152
NaN,0.7118,0.73515
NaN,0.709,0.7425
NaN,0.7231,0.74115
NaN,0.7118,0.74005
NaN,0.7137,0.7429
NaN,0.7179,0.7332
NaN,0.7096,0.70415
NaN,0.7076,0.7416
NaN,0.7367,0.74205
NaN,0.7058,0.7414
NaN,0.7023,0.7435
NaN,0.7241,0.7422
NaN,0.7086,0.7499
NaN,0.7098,0.74275
NaN,0.7069,0.74295
NaN,0.7029,0.708
NaN,0.7058,0.7397
NaN,0.7159,0.72245
NaN,0.7123,0.74585
NaN,0.7146,0.7259
NaN,0.7038,0.7444
NaN,0.7092,0.7448
NaN,0.7024,0.7551
NaN,0.7204,0.7408
NaN,0.7042,0.74655
NaN,0.7016,0.74555
NaN,0.7276,0.745
NaN,0.7034,0.7467
NaN,0.7072,0.70295
NaN,0.7063,0.7086
NaN,0.7092,0.7375
NaN,0.7385,0.71935
NaN,0.7057,0.74475
NaN,0.7026,0.74245
NaN,0.7115,0.74505
NaN,0.7168,0.7557
NaN,0.713,0.73755
NaN,0.7084,0.7046
NaN,0.7085,0.7448
NaN,0.7126,0.74455
NaN,0.7472,0.7446
NaN,0.7064,0.7419
NaN,0.7169,0.7446
NaN,0.7077,0.7535
NaN,0.7075,0.7453
NaN,0.7091,0.7456
NaN,0.7049,0.7074
NaN,0.734,0.7446
NaN,0.7133,0.73275
NaN,0.7258,0.749
NaN,0.7066,0.74075
NaN,0.7108,0.74785
NaN,0.7158,0.74805
NaN,0.709,0.7591
NaN,0.725,0.7453
NaN,0.7124,0.74925
NaN,0.7011,0.74545
NaN,0.7049,0.7474
NaN,0.7061,0.75145
NaN,0.7457,0.7103
NaN,0.7187,0.7186
NaN,0.7229,0.7394
NaN,0.7092,0.74925
NaN,0.7191,0.7464
NaN,0.7212,0.7475
NaN,0.7134,0.74645
NaN,0.7215,0.74035
NaN,0.7077,0.71765
NaN,0.714,0.74885
NaN,0.713,0.74795
NaN,0.7297,0.74825
NaN,0.7022,0.75005
NaN,0.721,0.74755
NaN,0.7003,0.75665
NaN,0.7226,0.74955
NaN,0.7308,0.74975
NaN,0.7305,0.72595
NaN,0.7035,0.747
NaN,0.7323,0.73095
NaN,0.7222,0.75315
NaN,0.708,0.73815
NaN,0.7191,0.751
NaN,0.7405,0.75135
NaN,0.7051,0.7588
NaN,0.7021,0.74875
NaN,0.7075,0.75565
NaN,0.7181,0.74975
NaN,0.7031,0.75525
NaN,0.7367,0.7209
NaN,0.7374,0.736
NaN,0.7272,0.7433
NaN,0.7125,0.75345
NaN,0.7374,0.74985
NaN,0.7247,0.74985
NaN,0.7091,0.7455
NaN,0.7339,0.74745
NaN,0.7463,0.724
NaN,0.719,0.75235
NaN,0.7214,0.75415
NaN,0.7144,0.7105
NaN,0.7117,0.75195
NaN,0.7428,0.7472
NaN,0.741,0.7517
NaN,0.7309,0.75825
NaN,0.7162,0.7536
NaN,0.7436,0.7542
NaN,0.7198,0.72975
NaN,0.7275,0.74965
NaN,0.7414,0.73825
NaN,0.7515,0.755
NaN,0.7224,0.7371
NaN,0.7094,0.75545
NaN,0.7491,0.7556
NaN,0.7404,0.7609
NaN,0.7,0.75175
NaN,0.748,0.75605
NaN,0.7308,0.7541
NaN,0.7176,0.755
NaN,0.7441,0.71815
NaN,0.7122,0.73295
NaN,0.7066,0.7492
NaN,0.711,0.75525
NaN,0.70855,0.7542
NaN,0.7113,0.75545
NaN,0.7532,0.74585
NaN,0.7549,0.7445
NaN,0.7126,0.7548
NaN,0.70555,0.75505
NaN,0.7407,0.75535
NaN,0.73405,0.7551
NaN,0.7095,0.75325
NaN,0.7429,0.7604
NaN,0.7084,0.75465
NaN,0.7125,0.75515
NaN,0.7165,0.72905
NaN,0.72315,0.7547
NaN,0.728,0.74515
NaN,0.7497,0.755
NaN,0.7546,0.7316
NaN,0.7182,0.75525
NaN,0.70185,0.75515
NaN,0.719,0.7639
NaN,0.73375,0.7547
NaN,0.7197,0.75405
NaN,0.7335,0.7558
NaN,0.7097,0.7548
NaN,0.7155,0.7377
NaN,0.7229,0.75445
NaN,0.7533,0.75475
NaN,0.7182,0.75465
NaN,0.74145,0.75605
NaN,0.7106,0.755
NaN,0.7184,0.7311
NaN,0.70545,0.75485
NaN,0.7544,0.7547
NaN,0.7031,0.7558
NaN,0.7228,0.75005
NaN,0.70195,0.75555
NaN,0.72725,0.76065
NaN,0.70145,0.75395
NaN,0.7135,0.75475
NaN,0.71205,0.72715
NaN,0.7479,0.75565
NaN,0.70605,0.74955
NaN,0.71265,0.7525
NaN,0.71335,0.73245
NaN,0.73745,0.7529
NaN,0.71065,0.75355
NaN,0.71285,0.76105
NaN,0.71255,0.7538
NaN,0.70305,0.7531
NaN,0.70135,0.75265
NaN,0.70985,0.7512
NaN,0.73825,0.7198
NaN,0.71105,0.72615
NaN,0.71075,0.7554
NaN,0.73965,0.7533
NaN,0.70395,0.7534
NaN,0.70245,0.7531
NaN,0.71305,0.7558
NaN,0.70495,0.7234
NaN,0.70005,0.754
NaN,0.71565,0.7537
NaN,0.70305,0.7531
NaN,0.7076,0.73675
NaN,0.7045,0.7529
NaN,0.7062,0.75915
NaN,0.7024,0.7525
NaN,0.7035,0.7527
NaN,0.7051,0.7156
NaN,0.7062,0.75375
NaN,0.7106,0.7458
NaN,0.706,0.7515
NaN,0.70595,0.70895
NaN,0.7102,0.7521
NaN,0.7104,0.7515
NaN,0.7043,0.75765
NaN,0.7091,0.75315
NaN,0.7092,0.75075
NaN,0.7058,0.75085
NaN,0.7077,0.75115
NaN,0.7166,0.7544
NaN,0.713,0.7142
NaN,0.7142,0.75235
NaN,0.7002,0.75145
NaN,0.7039,0.7521
NaN,0.7078,0.75195
NaN,0.7072,0.7306
NaN,0.7049,0.75175
NaN,0.7069,0.7503
NaN,0.7081,0.71775
NaN,0.7119,0.752
NaN,0.706,0.7355
NaN,0.7173,0.7527
NaN,0.7116,0.75825
NaN,0.7013,0.75195
NaN,0.7049,0.75295
NaN,0.7132,0.7198
NaN,0.7166,0.75225
NaN,0.7091,0.74865
NaN,0.7085,0.75145
NaN,0.7142,0.71105
NaN,0.7175,0.75205
NaN,0.722,0.7515
NaN,0.7077,0.75205
NaN,0.7237,0.7514
NaN,0.7231,0.7507
NaN,0.7098,0.7506
NaN,0.7251,0.75065
NaN,0.7163,0.7048
NaN,0.7095,0.7522
NaN,0.7215,0.75155
NaN,0.7252,0.75115
NaN,0.7006,0.7519
NaN,0.7206,0.7539
NaN,0.7202,0.7283
NaN,0.727,0.75045
NaN,0.7074,0.7502
NaN,0.7157,0.71135
NaN,0.7268,0.75035
NaN,0.738,0.7306
NaN,0.7316,0.751
NaN,0.7265,0.758
NaN,0.7216,0.7502
NaN,0.7233,0.75255
NaN,0.7255,0.75225
NaN,0.7183,0.74845
NaN,0.7235,0.75115
NaN,0.7268,0.7512
NaN,0.7241,0.75175
NaN,0.7258,0.7532
NaN,0.7276,0.75015
NaN,0.7233,0.74955
NaN,0.7303,0.75305
NaN,0.7302,0.7459
NaN,0.708,0.7481
NaN,0.7282,0.70545
NaN,0.7291,0.74935
NaN,0.7225,0.75115
NaN,0.7247,0.75075
NaN,0.7258,0.7512
NaN,0.7004,0.7467
NaN,0.7232,0.72755
NaN,0.731,0.7512
NaN,0.7267,0.7502
NaN,0.7296,0.75145
NaN,0.7196,0.717
NaN,0.7241,0.75095
NaN,0.733,0.7555
NaN,0.7254,0.75155
NaN,0.7048,0.7518
NaN,0.7348,0.7509
NaN,0.7244,0.74605
NaN,0.7058,0.7495
NaN,0.7294,0.7117
NaN,0.7316,0.7508
NaN,0.7266,0.7506
NaN,0.7344,0.75105
NaN,0.7298,0.75065
NaN,0.7329,0.74865
NaN,0.7183,0.75085
NaN,0.7271,0.7479
NaN,0.7363,0.7466
NaN,0.7334,0.7227
NaN,0.7352,0.7069
NaN,0.7276,0.74795
NaN,0.7178,0.7503
NaN,0.7314,0.7506
NaN,0.7313,0.7507
NaN,0.7191,0.7485
NaN,0.729,0.75265
NaN,0.7281,0.75
NaN,0.7317,0.748
NaN,0.7336,0.7357
NaN,0.7244,0.75065
NaN,0.7321,0.72635
NaN,0.7333,0.7495
NaN,0.7425,0.7556
NaN,0.7335,0.7108
NaN,0.7282,0.74815
NaN,0.7213,0.74905
NaN,0.7222,0.71105
NaN,0.7301,0.75205
NaN,0.7276,0.7443
NaN,0.7271,0.74645
NaN,0.7189,0.7073
NaN,0.7291,0.748
NaN,0.726,0.74755
NaN,0.7176,0.74365
NaN,0.7338,0.7479
NaN,0.7298,0.7441
NaN,0.737,0.74705
NaN,0.724,0.7451
NaN,0.72,0.7487
NaN,0.7238,0.7479
NaN,0.7528,0.74845
NaN,0.7205,0.7482
NaN,0.7186,0.7484
NaN,0.7167,0.73035
NaN,0.7213,0.74705
NaN,0.7228,0.7446
NaN,0.7194,0.74765
NaN,0.7219,0.7306
NaN,0.7363,0.74905
NaN,0.7294,0.7491
NaN,0.7226,0.74565
NaN,0.7228,0.7469
NaN,0.7283,0.70385
NaN,0.721,0.7484
NaN,0.7143,0.75005
NaN,0.7253,0.74395
NaN,0.7337,0.7453
NaN,0.7172,0.74445
NaN,0.7212,0.7417
NaN,0.7217,0.74765
NaN,0.7151,0.7426
NaN,0.7157,0.74535
NaN,0.7152,0.74305
NaN,0.7194,0.7466
NaN,0.7339,0.7457
NaN,0.7222,0.7451
NaN,0.7166,0.74535
NaN,0.7227,0.75015
NaN,0.7053,0.7245
NaN,0.7162,0.7448
NaN,0.7124,0.7434
NaN,0.7281,0.7107
NaN,0.7351,0.745
NaN,0.7106,0.7253
NaN,0.7112,0.7474
NaN,0.7169,0.74565
NaN,0.7127,0.7432
NaN,0.7052,0.74415
NaN,0.7113,0.72425
NaN,0.7104,0.74635
NaN,0.7215,0.74575
NaN,0.7194,0.7408
NaN,0.7087,0.72535
NaN,0.7179,0.74385
NaN,0.7156,0.7431
NaN,0.7081,0.73945
NaN,0.7056,0.7452
NaN,0.723,0.74325
NaN,0.702,0.7435
NaN,0.701,0.7407
NaN,0.7022,0.7445
NaN,0.7053,0.7444
NaN,0.7055,0.7446
NaN,0.7037,0.74385
NaN,0.7027,0.7452
NaN,0.7148,0.71745
NaN,0.7095,0.7434
NaN,0.7061,0.74025
NaN,0.7167,0.74375
NaN,0.7037,0.7232
NaN,0.701,0.74535
NaN,0.701,0.7474
NaN,0.7258,0.7426
NaN,0.7018,0.7419
NaN,0.7073,0.7437
NaN,0.7004,0.74415
NaN,0.7056,0.7369
NaN,0.709,0.74255
NaN,0.7005,0.72245
NaN,0.7096,0.74345
NaN,0.7183,0.74285
NaN,0.7079,0.7415
NaN,0.7002,0.74305
NaN,0.7051,0.7433
NaN,0.7049,0.73905
NaN,0.7581,0.74225
NaN,0.702,0.7414
NaN,0.7082,0.7306
NaN,0.707,0.7071
NaN,0.7081,0.7428
NaN,0.7026,0.7429
NaN,0.7189,0.7438
NaN,0.7102,0.7432
NaN,0.719,0.7049
NaN,0.7002,0.74005
NaN,0.7114,0.7273
NaN,0.7036,0.7432
NaN,0.72225,0.74155
NaN,0.7076,0.74305
NaN,0.7072,0.72845
NaN,0.709,0.7436
NaN,0.741,0.7447
NaN,0.7054,0.7421
NaN,0.7185,0.7412
NaN,0.7084,0.7384
NaN,0.7154,0.7414
NaN,0.7075,0.7424
NaN,0.7382,0.74045
NaN,0.7221,0.7149
NaN,0.7261,0.74175
NaN,0.7018,0.74095
NaN,0.7206,0.7424
NaN,0.7115,0.74205
NaN,0.7029,0.7398
NaN,0.7021,0.73845
NaN,0.7192,0.74065
NaN,0.7258,0.7384
NaN,0.7005,0.7332
NaN,0.7155,0.7088
NaN,0.7283,0.7426
NaN,0.719,0.74095
NaN,0.7301,0.7414
NaN,0.7262,0.7423
NaN,0.7097,0.7414
NaN,0.7305,0.7167
NaN,0.7266,0.7407
NaN,0.7076,0.7232
NaN,0.7325,0.7406
NaN,0.7254,0.7395
NaN,0.7028,0.74205
NaN,0.7307,0.72165
NaN,0.7342,0.7416
NaN,0.7275,0.7426
NaN,0.7307,0.7408
NaN,0.729,0.73965
NaN,0.7373,0.7358
NaN,0.729,0.74155
NaN,0.7224,0.72365
NaN,0.7379,0.73525
NaN,0.7332,0.7175
NaN,0.7033,0.7372
NaN,0.7196,0.735
NaN,0.7284,0.7424
NaN,0.7301,0.7383
NaN,0.7335,0.7355
NaN,0.7338,0.73495
NaN,0.705,0.73275
NaN,0.7287,0.7396
NaN,0.7321,0.7394
NaN,0.7337,0.73655
NaN,0.7309,0.7373
NaN,0.7258,0.7371
NaN,0.7315,0.73655
NaN,0.7442,0.7021
NaN,0.7396,0.73615
NaN,0.7251,0.73445
NaN,0.7255,0.7362
NaN,0.7259,0.71325
NaN,0.713,0.7373
NaN,0.7367,0.7402
NaN,0.732,0.73605
NaN,0.7308,0.73575
NaN,0.7245,0.72415
NaN,0.734,0.73755
NaN,0.7361,0.7354
NaN,0.7376,0.73375
NaN,0.723,0.7169
NaN,0.7352,0.73485
NaN,0.7462,0.73425
NaN,0.7308,0.7334
NaN,0.7134,0.73575
NaN,0.7231,0.7328
NaN,0.7207,0.7353
NaN,0.7417,0.7312
NaN,0.7355,0.70545
NaN,0.7308,0.73885
NaN,0.7194,0.7368
NaN,0.7392,0.7339
NaN,0.7416,0.7354
NaN,0.7297,0.73495
NaN,0.7196,0.7384
NaN,0.7391,0.7343
NaN,0.7493,0.7319
NaN,0.7354,0.73435
NaN,0.7076,0.71715
NaN,0.7087,0.7353
NaN,0.7233,0.736
NaN,0.7274,0.7331
NaN,0.7098,0.7326
NaN,0.7436,0.7257
NaN,0.7404,0.7352
NaN,0.7313,0.73585
NaN,0.7305,0.7311
NaN,0.745,0.71805
NaN,0.7338,0.7316
NaN,0.7424,0.7313
NaN,0.7544,0.7293
NaN,0.739,0.7339
NaN,0.7077,0.7312
NaN,0.7219,0.7328
NaN,0.7146,0.7303
NaN,0.7443,0.7338
NaN,0.7357,0.74375
NaN,0.7193,0.73265
NaN,0.7465,0.73145
NaN,0.7247,0.7316
NaN,0.7006,0.7323
NaN,0.7513,0.70575
NaN,0.7505,0.7313
NaN,0.7005,0.72955
NaN,0.7165,0.7317
NaN,0.7252,0.7115
NaN,0.7456,0.7335
NaN,0.7329,0.7343
NaN,0.7202,0.71055
NaN,0.7467,0.73205
NaN,0.7238,0.7314
NaN,0.7516,0.723
NaN,0.7453,0.73295
NaN,0.7049,0.7206
NaN,0.7006,0.7312
NaN,0.7414,0.7309
NaN,0.7339,0.73015
NaN,0.707,0.7361
NaN,0.7157,0.73205
NaN,0.7416,0.73285
NaN,0.72125,0.7292
NaN,0.7468,0.7305
NaN,0.7454,0.7293
NaN,0.7058,0.73105
NaN,0.7095,0.7315
NaN,0.7226,0.73085
NaN,0.7397,0.7255
NaN,0.7324,0.7027
NaN,0.7075,0.7311
NaN,0.7395,0.7304
NaN,0.72525,0.731
NaN,0.7431,0.71395
NaN,0.7402,0.7313
NaN,0.7112,0.7346
NaN,0.7149,0.7329
NaN,0.7161,0.73115
NaN,0.7439,0.7313
NaN,0.73065,0.7114
NaN,0.7028,0.7317
NaN,0.7413,0.7279
NaN,0.72345,0.73265
NaN,0.7392,0.7324
NaN,0.72775,0.7423
NaN,0.7119,0.7306
NaN,0.70105,0.7346
NaN,0.7232,0.73005
NaN,0.74235,0.7337
NaN,0.74105,0.729
NaN,0.7172,0.7336
NaN,0.7096,0.7328
NaN,0.72955,0.7328
NaN,0.7251,0.7258
NaN,0.7271,0.71325
NaN,0.72635,0.7325
NaN,0.72065,0.73225
NaN,0.72655,0.73295
NaN,0.73085,0.72215
NaN,0.75405,0.7324
NaN,0.72655,0.7351
NaN,0.70635,0.73355
NaN,0.74165,0.73345
NaN,0.72945,0.7306
NaN,0.73295,0.7224
NaN,0.70905,0.7338
NaN,0.71765,0.73845
NaN,0.71085,0.7326
NaN,0.73255,0.73255
NaN,0.72045,0.7437
NaN,0.70215,0.73365
NaN,0.72905,0.73325
NaN,0.72015,0.73315
NaN,0.70655,0.7343
NaN,0.70855,0.7328
NaN,0.70165,0.73265
NaN,0.72335,0.73345
NaN,0.71725,0.7329
NaN,0.70475,0.7291
NaN,0.71235,0.7196
NaN,0.71125,0.73335
NaN,0.7043,0.7356
NaN,0.7026,0.7328
NaN,0.7008,0.72975
NaN,0.7036,0.73385
NaN,0.7077,0.73675
NaN,0.7017,0.73445
NaN,0.7093,0.73345
NaN,0.7055,0.7457
NaN,0.7086,0.73305
NaN,0.7059,0.72175
NaN,0.7079,0.7354
NaN,0.7074,0.73415
NaN,0.7039,0.7327
NaN,0.7106,0.73465
NaN,0.7095,0.7391
NaN,0.7166,0.7335
NaN,0.7039,0.73645
NaN,0.7354,0.7334
NaN,0.7063,0.73515
NaN,0.7117,0.7332
NaN,0.7117,0.73425
NaN,0.709,0.73415
NaN,0.7106,0.733
NaN,0.7065,0.7263
NaN,0.7066,0.73435
NaN,0.7346,0.73645
NaN,0.7078,0.7337
NaN,0.7069,0.72825
NaN,0.7087,0.73585
NaN,0.717,0.73935
NaN,0.70465,0.7347
NaN,0.7144,0.73385
NaN,0.7078,0.7223
NaN,0.715,0.7333
NaN,0.7112,0.71755
NaN,0.7113,0.73395
NaN,0.7101,0.71695
NaN,0.7123,0.73405
NaN,0.7163,0.73505
NaN,0.7112,0.7397
NaN,0.7074,0.73575
NaN,0.7207,0.73535
NaN,0.7277,0.7323
NaN,0.7116,0.73535
NaN,0.7196,0.73355
NaN,0.718,0.7357
NaN,0.7143,0.7361
NaN,0.7188,0.73405
NaN,0.7203,0.73115
NaN,0.7006,0.73485
NaN,0.7128,0.7351
NaN,0.7246,0.73515
NaN,0.73,0.7141
NaN,0.7063,0.73495
NaN,0.7229,0.7366
NaN,0.7204,0.7361
NaN,0.7227,0.73565
NaN,0.7215,0.7341
NaN,0.7185,0.73055
NaN,0.7245,0.73345
NaN,0.7185,0.72185
NaN,0.7017,0.73495
NaN,0.7256,0.73515
NaN,0.7221,0.73525
NaN,0.7233,0.73615
NaN,0.7247,0.732
NaN,0.7303,0.7319
NaN,0.7218,0.7326
NaN,0.703,0.73545
NaN,0.7262,0.73305
NaN,0.7254,0.73405
NaN,0.7234,0.73505
NaN,0.7255,0.7315
NaN,0.7275,0.7342
NaN,0.7409,0.7329
NaN,0.7248,0.7351
NaN,0.7311,0.73435
NaN,0.7281,0.73455
NaN,0.7254,0.7325
NaN,0.705,0.7327
NaN,0.7263,0.73485
NaN,0.7218,0.73325
NaN,0.726,0.7311
NaN,0.7266,0.7316
NaN,0.7096,0.7329
NaN,0.7292,0.7327
NaN,0.7288,0.7312
NaN,0.7287,0.73275
NaN,0.7257,0.73375
NaN,0.7252,0.73335
NaN,0.7198,0.73105
NaN,0.7168,0.73185
NaN,0.7197,0.7334
NaN,0.7049,0.73215
NaN,0.719,0.73215
NaN,0.7238,0.73225
NaN,0.7081,0.73265
NaN,0.7276,0.73085
NaN,0.7202,0.7324
NaN,0.7241,0.73035
NaN,0.7173,0.73335
NaN,0.7173,0.7324
NaN,0.7153,0.7322
NaN,0.7152,0.71865
NaN,0.7177,0.7333
NaN,0.7135,0.7327
NaN,0.7144,0.7329
NaN,0.7132,0.7319
NaN,0.7391,0.733
NaN,0.7224,0.7244
NaN,0.7191,0.73405
NaN,0.7198,0.7357
NaN,0.7047,0.733
NaN,0.7126,0.73235
NaN,0.7088,0.7321
NaN,0.7034,0.73155
NaN,0.7269,0.73265
NaN,0.7109,0.73215
NaN,0.712,0.71765
NaN,0.7226,0.7167
NaN,0.7106,0.7173
NaN,0.7105,0.7194
NaN,0.7139,0.716
NaN,0.7294,0.7214
NaN,0.7154,0.72145
NaN,0.7139,0.72245
NaN,0.7199,0.72095
NaN,0.712,0.72355
NaN,0.7047,0.72115
NaN,0.7271,0.72235
NaN,0.7285,0.71325
NaN,0.7062,0.72415
NaN,0.7083,0.72175
NaN,0.7195,0.72215
NaN,0.7062,0.72425
NaN,0.7003,0.72245
NaN,0.7042,0.71655
NaN,0.7084,0.7226
NaN,0.7218,0.72005
NaN,0.7141,0.72235
NaN,0.7028,0.72045
NaN,0.7133,0.7204
NaN,0.7049,0.72225
NaN,0.7014,0.7219
NaN,0.7113,0.7192
NaN,0.7148,0.71295
NaN,0.7004,0.7169
NaN,0.7029,0.7177
NaN,0.7011,0.71315
NaN,0.7165,0.7187
NaN,0.7083,0.715
NaN,0.7026,0.72095
NaN,0.7007,0.71995
NaN,0.7094,0.72125
NaN,0.7007,0.71485
NaN,0.7,0.72415
NaN,0.7066,0.72175
NaN,0.7019,0.72245
NaN,0.7093,0.72165
NaN,0.7006,0.72135
NaN,0.7003,0.72665
NaN,0.757,0.72005
NaN,0.70005,0.7197
NaN,0.7007,0.72045
NaN,0.704,0.7204
NaN,0.7034,0.72165
NaN,0.7078,0.71545
NaN,0.7184,0.7018
NaN,0.7065,0.71605
NaN,0.7047,0.7015
NaN,0.7073,0.7165
NaN,0.7029,0.71665
NaN,0.706,0.71685
NaN,0.772,0.716
NaN,0.7057,0.7156
NaN,0.7068,0.71925
NaN,0.7055,0.71655
NaN,0.7081,0.72785
NaN,0.7118,0.71725
NaN,0.7031,0.71585
NaN,0.7043,0.71775
NaN,0.7198,0.7125
NaN,0.7216,0.7044
NaN,0.7031,0.71285
NaN,0.7133,0.71495
NaN,0.7075,0.70165
NaN,0.714,0.71295
NaN,0.7161,0.7121
NaN,0.7301,0.7157
NaN,0.712,0.71515
NaN,0.7146,0.7223
NaN,0.7149,0.7133
NaN,0.7226,0.71155
NaN,0.7312,0.71505
NaN,0.7039,0.71135
NaN,0.7299,0.71215
NaN,0.7322,0.71175
NaN,0.7254,0.71065
NaN,0.7134,0.71175
NaN,0.7353,0.70985
NaN,0.7099,0.71005
NaN,0.7246,0.7116
NaN,0.7265,0.70995
NaN,0.715,0.70425
NaN,0.7139,0.7092
NaN,0.7222,0.71085
NaN,0.7309,0.71245
NaN,0.7199,0.7121
NaN,0.7186,0.71695
NaN,0.7322,0.71165
NaN,0.7311,0.7081
NaN,0.7287,0.7126
NaN,0.7199,0.71305
NaN,0.727,0.71305
NaN,0.7068,0.71395
NaN,0.7274,0.71275
NaN,0.7277,0.71355
NaN,0.7235,0.70985
NaN,0.7178,0.7131
NaN,0.725,0.71465
NaN,0.73,0.71145
NaN,0.7198,0.71375
NaN,0.7278,0.7115
NaN,0.7369,0.7052
NaN,0.7346,0.71395
NaN,0.7281,0.71515
NaN,0.723,0.71295
NaN,0.7244,0.71165
NaN,0.7315,0.7142
NaN,0.7262,0.71305
NaN,0.726,0.7113
NaN,0.736,0.7144
NaN,0.7262,0.7166
NaN,0.7222,0.7116
NaN,0.7269,0.7146
NaN,0.7314,0.71225
NaN,0.7166,0.70785
NaN,0.7293,0.70265
NaN,0.7398,0.71425
NaN,0.7413,0.7163
NaN,0.7327,0.71415
NaN,0.7196,0.7123
NaN,0.7032,0.71545
NaN,0.7319,0.71485
NaN,0.7283,0.71285
NaN,0.736,0.7144
NaN,0.7248,0.71685
NaN,0.7262,0.71425
NaN,0.7328,0.71605
NaN,0.7385,0.71425
NaN,0.7282,0.70395
NaN,0.7295,0.715
NaN,0.7445,0.70095
NaN,0.736,0.7031
NaN,0.7226,0.71505
NaN,0.7258,0.71495
NaN,0.7239,0.7157
NaN,0.7352,0.70055
NaN,0.729,0.7156
NaN,0.719,0.71555
NaN,0.7308,0.71375
NaN,0.732,0.71615
NaN,0.7361,0.7173
NaN,0.7306,0.7142
NaN,0.7357,0.7156
NaN,0.7423,0.7142
NaN,0.7281,0.70975
NaN,0.7237,0.7153
NaN,0.7235,0.71555
NaN,0.7179,0.7163
NaN,0.7364,0.7167
NaN,0.7312,0.71555
NaN,0.7207,0.71515
NaN,0.7447,0.7157
NaN,0.7358,0.7175
NaN,0.7297,0.7208
NaN,0.7224,0.71495
NaN,0.7391,0.71525
NaN,0.7402,0.71535
NaN,0.7254,0.71255
NaN,0.7251,0.7164
NaN,0.7208,0.705
NaN,0.7235,0.71735
NaN,0.7343,0.71595
NaN,0.7323,0.7186
NaN,0.732,0.7143
NaN,0.7211,0.71755
NaN,0.7442,0.7168
NaN,0.7344,0.71745
NaN,0.7288,0.7178
NaN,0.7387,0.7219
NaN,0.7376,0.71755
NaN,0.7248,0.71785
NaN,0.7172,0.7149
NaN,0.7306,0.7175
NaN,0.7257,0.7096
NaN,0.7076,0.71815
NaN,0.7208,0.71805
NaN,0.74,0.7183
NaN,0.7318,0.7179
NaN,0.7147,0.7177
NaN,0.736,0.7182
NaN,0.7013,0.71855
NaN,0.7393,0.7246
NaN,0.713,0.7179
NaN,0.703,0.7174
NaN,0.7097,0.71675
NaN,0.705,0.7173
NaN,0.7312,0.71885
NaN,0.722,0.71165
NaN,0.7144,0.70705
NaN,0.7403,0.71935
NaN,0.7355,0.7179
NaN,0.706,0.7199
NaN,0.7042,0.7193
NaN,0.7352,0.71905
NaN,0.7376,0.72065
NaN,0.7126,0.7187
NaN,0.7028,0.7242
NaN,0.7086,0.7176
NaN,0.7142,0.7193
NaN,0.734,0.7163
NaN,0.7261,0.712
NaN,0.7109,0.71925
NaN,0.7372,0.7064
NaN,0.7359,0.7211
NaN,0.7151,0.71915
NaN,0.7352,0.71805
NaN,0.7384,0.72
NaN,0.7002,0.7195
NaN,0.70765,0.71685
NaN,0.7103,0.7191
NaN,0.7337,0.72275
NaN,0.7258,0.71965
NaN,0.7237,0.721
NaN,0.7042,0.71735
NaN,0.7348,0.70675
NaN,0.71435,0.72055
NaN,0.7367,0.71025
NaN,0.7422,0.72095
NaN,0.7063,0.71945
NaN,0.71125,0.71605
NaN,0.7076,0.70085
NaN,0.7352,0.72055
NaN,0.72935,0.71935
NaN,0.7371,0.71815
NaN,0.72015,0.72075
NaN,0.7394,0.7207
NaN,0.7436,0.7192
NaN,0.703,0.71975
NaN,0.72915,0.71845
NaN,0.7134,0.715
NaN,0.7392,0.7179
NaN,0.73345,0.70895
NaN,0.74115,0.7186
NaN,0.72205,0.7189
NaN,0.739,0.71595
NaN,0.74325,0.7034
NaN,0.70835,0.7182
NaN,0.70675,0.717
NaN,0.74155,0.7187
NaN,0.71685,0.72
NaN,0.74215,0.72025
NaN,0.73695,0.718
NaN,0.71575,0.7183
NaN,0.71465,0.71935
NaN,0.70995,0.7183
NaN,0.72405,0.7104
NaN,0.72295,0.71715
NaN,0.72415,0.707
NaN,0.71745,0.71845
NaN,0.70615,0.71795
NaN,0.70135,0.72025
NaN,0.71505,0.71645
NaN,0.7159,0.708
NaN,0.71115,0.71715
NaN,0.71805,0.71765
NaN,0.7108,0.70075
NaN,0.7042,0.7165
NaN,0.7117,0.71885
NaN,0.701,0.7216
NaN,0.7003,0.71655
NaN,0.7014,0.71845
NaN,0.7022,0.7176
NaN,0.7021,0.7177
NaN,0.7094,0.7145
NaN,0.7096,0.72215
NaN,0.7066,0.70985
NaN,0.7172,0.7041
NaN,0.728,0.7222
NaN,0.7149,0.7205
NaN,0.7012,0.724
NaN,0.7145,0.7144
NaN,0.7114,0.7085
NaN,0.715,0.7228
NaN,0.7064,0.7237
NaN,0.7049,0.7258
NaN,0.7169,0.72165
NaN,0.7054,0.71985
NaN,0.7036,0.72425
NaN,0.7106,0.72065
NaN,0.7027,0.7229
NaN,0.7094,0.7033
NaN,0.7108,0.7158
NaN,0.7015,0.72855
NaN,0.7052,0.7176
NaN,0.7167,0.7235
NaN,0.7194,0.7114
NaN,0.7246,0.7082
NaN,0.7129,0.7252
NaN,0.714,0.7237
NaN,0.7231,0.73075
NaN,0.7219,0.72155
NaN,0.7236,0.7053
NaN,0.7115,0.72515
NaN,0.7123,0.72485
NaN,0.7234,0.7332
NaN,0.714,0.7246
NaN,0.7329,0.72415
NaN,0.7135,0.73235
NaN,0.7191,0.7231
NaN,0.719,0.725
NaN,0.7108,0.7223
NaN,0.7469,0.7294
NaN,0.7099,0.7199
NaN,0.7149,0.72805
NaN,0.7154,0.7123
NaN,0.7026,0.7047
NaN,0.7121,0.7295
NaN,0.7101,0.72635
NaN,0.7072,0.7345
NaN,0.7107,0.72395
NaN,0.7105,0.7017
NaN,0.7081,0.72895
NaN,0.7119,0.73125
NaN,0.7061,0.7307
NaN,0.7079,0.7277
NaN,0.7061,0.7266
NaN,0.7059,0.738
NaN,0.7106,0.7284
NaN,0.7066,0.73085
NaN,0.7013,0.7226
NaN,0.7024,0.7341
NaN,0.7041,0.7117
NaN,0.7112,0.73295
NaN,0.7018,0.71725
NaN,0.7008,0.7078
NaN,0.7022,0.71205
NaN,0.7017,0.7098
NaN,0.7077,0.73605
NaN,0.7028,0.73305
NaN,0.7165,0.74105
NaN,0.7033,0.72485
NaN,0.7303,0.70355
NaN,0.7007,0.7352
NaN,0.7008,0.7377
NaN,0.7065,0.744
NaN,0.7046,0.73295
NaN,0.7031,0.73255
NaN,0.7055,0.73945
NaN,0.702,0.7329
NaN,0.7086,0.7372
NaN,0.7033,0.7006
NaN,0.7096,0.72705
NaN,0.7392,0.73465
NaN,0.7034,0.7372
NaN,0.705,0.74025
NaN,0.7095,0.7315
NaN,0.7113,0.70965
NaN,0.7004,0.7138
NaN,0.7127,0.74135
NaN,0.7193,0.73915
NaN,0.7075,0.7443
NaN,0.7049,0.735
NaN,0.7086,0.7053
NaN,0.7118,0.7419
NaN,0.7055,0.74585
NaN,0.7015,0.7157
NaN,0.7102,0.739
NaN,0.7148,0.7389
NaN,0.7004,0.74605
NaN,0.7057,0.7399
NaN,0.7217,0.7437
NaN,0.7156,0.7135
NaN,0.7118,0.73565
NaN,0.7078,0.73575
NaN,0.7014,0.72715
NaN,0.7138,0.7433
NaN,0.7134,0.7334
NaN,0.7068,0.70385
NaN,0.70375,0.7006
NaN,0.7132,0.7193
NaN,0.7198,0.7448
NaN,0.709,0.74315
NaN,0.7128,0.74065
NaN,0.7268,0.73935
NaN,0.7088,0.72775
NaN,0.718,0.744
NaN,0.7078,0.74475
NaN,0.7324,0.7312
NaN,0.7164,0.741
NaN,0.7123,0.7445
NaN,0.7205,0.74375
NaN,0.7114,0.7419
NaN,0.7072,0.74385
NaN,0.7157,0.71265
NaN,0.7235,0.74205
NaN,0.702,0.735
NaN,0.7193,0.7265
NaN,0.7273,0.7426
NaN,0.7225,0.7421
NaN,0.7224,0.732
NaN,0.7069,0.7336
NaN,0.7183,0.7427
NaN,0.7173,0.74375
NaN,0.7162,0.7392
NaN,0.7395,0.744
NaN,0.7124,0.73435
NaN,0.7157,0.74255
NaN,0.7167,0.74205
NaN,0.7227,0.7307
NaN,0.7115,0.74125
NaN,0.7197,0.7437
NaN,0.7298,0.745
NaN,0.725,0.7421
NaN,0.7238,0.7424
NaN,0.7098,0.7122
NaN,0.7209,0.74295
NaN,0.7189,0.72975
NaN,0.7378,0.72035
NaN,0.7137,0.74185
NaN,0.7157,0.7281
NaN,0.7205,0.73325
NaN,0.7267,0.7195
NaN,0.706,0.73505
NaN,0.7176,0.73925
NaN,0.7028,0.74215
NaN,0.7344,0.7377
NaN,0.7281,0.73825
NaN,0.7264,0.73125
NaN,0.7183,0.74015
NaN,0.7256,0.73865
NaN,0.7238,0.73215
NaN,0.7078,0.741
NaN,0.7226,0.74195
NaN,0.7262,0.74645
NaN,0.7252,0.73985
NaN,0.7295,0.73965
NaN,0.731,0.74165
NaN,0.7255,0.72955
NaN,0.7049,0.72815
NaN,0.7361,0.7409
NaN,0.735,0.7269
NaN,0.7289,0.7215
NaN,0.7222,0.7197
NaN,0.7123,0.7403
NaN,0.7288,0.74125
NaN,0.7299,0.73685
NaN,0.7266,0.73295
NaN,0.7265,0.73005
NaN,0.7294,0.7405
NaN,0.7318,0.7385
NaN,0.714,0.7412
NaN,0.7299,0.74155
NaN,0.7358,0.74185
NaN,0.7306,0.7447
NaN,0.7274,0.7402
NaN,0.7237,0.7388
NaN,0.7357,0.70535
NaN,0.7278,0.74
NaN,0.7297,0.73445
NaN,0.7297,0.72885
NaN,0.7253,0.74025
NaN,0.7292,0.73195
NaN,0.7325,0.7217
NaN,0.7008,0.71625
NaN,0.732,0.7394
NaN,0.7178,0.74025
NaN,0.734,0.74075
NaN,0.7154,0.73355
NaN,0.7231,0.73
NaN,0.7222,0.7402
NaN,0.7272,0.73995
NaN,0.7267,0.747
NaN,0.7281,0.7421
NaN,0.7234,0.74165
NaN,0.7512,0.7458
NaN,0.7312,0.74005
NaN,0.7286,0.7394
NaN,0.7292,0.70225
NaN,0.7226,0.7388
NaN,0.704,0.74765
NaN,0.7297,0.7242
NaN,0.7094,0.74155
NaN,0.7291,0.7297
NaN,0.707,0.73025
NaN,0.7057,0.7425
NaN,0.7318,0.74115
NaN,0.7156,0.7445
NaN,0.725,0.7429
NaN,0.7043,0.7332
NaN,0.7273,0.7204
NaN,0.7271,0.7416
NaN,0.7169,0.74205
NaN,0.7341,0.7446
NaN,0.7269,0.7411
NaN,0.7177,0.7422
NaN,0.7095,0.74985
NaN,0.7293,0.74035
NaN,0.7257,0.74295
NaN,0.7093,0.7393
NaN,0.7097,0.74535
NaN,0.7134,0.72635
NaN,0.7154,0.7435
NaN,0.7012,0.74895
NaN,0.728,0.734
NaN,0.726,0.70295
NaN,0.7203,0.7258
NaN,0.7147,0.74475
NaN,0.7335,0.74245
NaN,0.7366,0.74725
NaN,0.7281,0.7557
NaN,0.7148,0.73755
NaN,0.713,0.7216
NaN,0.7288,0.7448
NaN,0.7278,0.74455
NaN,0.7092,0.73325
NaN,0.7099,0.743
NaN,0.7034,0.7446
NaN,0.707,0.7546
NaN,0.7243,0.7431
NaN,0.7101,0.7456
NaN,0.7333,0.7404
NaN,0.7158,0.751
NaN,0.7299,0.7327
NaN,0.7272,0.74915
NaN,0.7286,0.737
NaN,0.7354,0.7103
NaN,0.7178,0.7085
NaN,0.7106,0.7214
NaN,0.7045,0.74925
NaN,0.7292,0.7464
NaN,0.7104,0.7515
NaN,0.7128,0.74645
NaN,0.7408,0.74035
NaN,0.7326,0.727
NaN,0.7015,0.74885
NaN,0.7294,0.74795
NaN,0.7323,0.7415
NaN,0.7056,0.74705
NaN,0.70495,0.71305
NaN,0.7343,0.74755
NaN,0.727,0.757
NaN,0.74575,0.74725
NaN,0.735,0.74975
NaN,0.71955,0.7132
NaN,0.7304,0.74405
NaN,0.7346,0.7492
NaN,0.7363,0.7353
NaN,0.7088,0.75165
NaN,0.72675,0.7398
NaN,0.737,0.7051
NaN,0.71945,0.7209
NaN,0.7207,0.7235
NaN,0.7009,0.75345
NaN,0.7357,0.74985
NaN,0.7056,0.7548
NaN,0.71745,0.7455
NaN,0.7341,0.74745
NaN,0.70145,0.7235
NaN,0.7206,0.75235
NaN,0.703,0.75415
NaN,0.7173,0.7434
NaN,0.7145,0.75015
NaN,0.70925,0.7276
NaN,0.7178,0.7517
NaN,0.7026,0.75845
NaN,0.7112,0.74985
NaN,0.7177,0.7542
NaN,0.714,0.7193
NaN,0.7131,0.74685
NaN,0.7053,0.7488
NaN,0.702,0.7272
NaN,0.7054,0.7536
NaN,0.7023,0.74
NaN,0.7212,0.71815
NaN,0.702,0.7314
NaN,0.7084,0.7338
NaN,0.707,0.75525
NaN,0.7002,0.7542
NaN,0.7095,0.75395
NaN,0.7198,0.74585
NaN,0.7103,0.7339
NaN,0.7025,0.7548
NaN,0.7052,0.75505
NaN,0.7005,0.7436
NaN,0.7059,0.75155
NaN,0.7009,0.75325
NaN,0.7055,0.75615
NaN,0.7078,0.7522
NaN,0.7064,0.75515
NaN,0.7037,0.7179
NaN,0.7031,0.7514
NaN,0.7047,0.75005
NaN,0.7022,0.73095
NaN,0.7071,0.7538
NaN,0.702,0.74815
NaN,0.7121,0.71125
NaN,0.7082,0.7328
NaN,0.707,0.75475
NaN,0.7087,0.7423
NaN,0.7064,0.75465
NaN,0.702,0.7544
NaN,0.7011,0.755
NaN,0.7053,0.73345
NaN,0.709,0.75485
NaN,0.7148,0.7547
NaN,0.7065,0.745
NaN,0.7133,0.75195
NaN,0.7068,0.75555
NaN,0.7002,0.7568
NaN,0.7188,0.7527
NaN,0.7074,0.75475
NaN,0.7033,0.71915
NaN,0.7025,0.75415
NaN,0.7062,0.7392
NaN,0.7063,0.72675
NaN,0.7028,0.75265
NaN,0.7071,0.73855
NaN,0.7151,0.7198
NaN,0.7075,0.72365
NaN,0.7081,0.7533
NaN,0.7067,0.7384
NaN,0.7058,0.7534
NaN,0.7098,0.7471
NaN,0.7026,0.7558
NaN,0.7059,0.73475
NaN,0.7061,0.754
NaN,0.7113,0.7537
NaN,0.7078,0.7507
NaN,0.718,0.7529
NaN,0.7103,0.75455
NaN,0.7135,0.7505
NaN,0.7068,0.7527
NaN,0.7039,0.72625
NaN,0.7108,0.75415
NaN,0.7131,0.73785
NaN,0.7096,0.7213
NaN,0.7186,0.7523
NaN,0.7125,0.73125
NaN,0.7175,0.71735
NaN,0.7102,0.7193
NaN,0.7244,0.75235
NaN,0.7133,0.75145
NaN,0.7186,0.7472
NaN,0.7137,0.75195
NaN,0.72,0.73295
NaN,0.7196,0.75175
NaN,0.714,0.7503
NaN,0.7167,0.71535
NaN,0.7194,0.74875
NaN,0.723,0.7527
NaN,0.712,0.75285
NaN,0.7124,0.7376
NaN,0.7037,0.75
NaN,0.7296,0.75295
NaN,0.7202,0.71595
NaN,0.7073,0.75205
NaN,0.7239,0.73685
NaN,0.7186,0.70945
NaN,0.7153,0.75085
NaN,0.7244,0.7399
NaN,0.7262,0.72575
NaN,0.7218,0.7294
NaN,0.7173,0.75155
NaN,0.7245,0.75115
NaN,0.7272,0.74535
NaN,0.7051,0.7539
NaN,0.7206,0.7331
NaN,0.7059,0.75045
NaN,0.7281,0.7502
NaN,0.7196,0.7135
NaN,0.728,0.748
NaN,0.7251,0.751
NaN,0.7264,0.7514
NaN,0.7294,0.7297
NaN,0.7283,0.74955
NaN,0.7221,0.75255
NaN,0.7278,0.75055
NaN,0.7303,0.73045
NaN,0.7011,0.75115
NaN,0.7277,0.7318
NaN,0.7182,0.71195
NaN,0.7287,0.70545
NaN,0.7167,0.7261
NaN,0.7301,0.75115
NaN,0.7271,0.75075
NaN,0.74,0.7413
NaN,0.7295,0.7467
NaN,0.7301,0.7212
NaN,0.7157,0.7512
NaN,0.7292,0.7502
NaN,0.723,0.7114
NaN,0.7313,0.7489
NaN,0.7283,0.75095
NaN,0.7176,0.7499
NaN,0.7257,0.75015
NaN,0.7066,0.7518
NaN,0.7264,0.7051
NaN,0.7277,0.74955
NaN,0.7115,0.72715
NaN,0.7264,0.7044
NaN,0.7295,0.74945
NaN,0.7159,0.75545
NaN,0.7282,0.7327
NaN,0.7298,0.7227
NaN,0.7026,0.7209
NaN,0.7298,0.7503
NaN,0.7218,0.7506
NaN,0.7296,0.74125
NaN,0.7278,0.7485
NaN,0.7297,0.7392
NaN,0.7308,0.75
NaN,0.726,0.748
NaN,0.7234,0.73225
NaN,0.714,0.747
NaN,0.7155,0.7495
NaN,0.7255,0.74535
NaN,0.7291,0.7483
NaN,0.7257,0.74905
NaN,0.7267,0.7163
NaN,0.7282,0.75085
NaN,0.7244,0.73085
NaN,0.7382,0.7125
NaN,0.7278,0.74815
NaN,0.7181,0.7374
NaN,0.7176,0.7479
NaN,0.7295,0.74845
NaN,0.7023,0.74145
NaN,0.7255,0.7484
NaN,0.7212,0.7343
NaN,0.7134,0.74705
NaN,0.715,0.7446
NaN,0.7179,0.73355
NaN,0.707,0.74555
NaN,0.7243,0.74905
NaN,0.7134,0.74495
NaN,0.7146,0.74615
NaN,0.7259,0.7469
NaN,0.7281,0.70715
NaN,0.725,0.74795
NaN,0.7133,0.7334
NaN,0.7245,0.7191
NaN,0.7171,0.744
NaN,0.7231,0.73545
NaN,0.7119,0.71985
NaN,0.7297,0.7457
NaN,0.7191,0.7451
NaN,0.7154,0.7376
NaN,0.714,0.75015
NaN,0.7219,0.7422
NaN,0.722,0.7448
NaN,0.7175,0.7434
NaN,0.713,0.7382
NaN,0.7326,0.7438
NaN,0.7244,0.7474
NaN,0.7142,0.74445
NaN,0.7246,0.7441
NaN,0.7209,0.74415
NaN,0.7288,0.7267
NaN,0.7132,0.7463
NaN,0.7259,0.72965
NaN,0.7133,0.7249
NaN,0.7123,0.74335
NaN,0.7257,0.7441
NaN,0.7224,0.73605
NaN,0.7138,0.7444
NaN,0.7147,0.7446
NaN,0.7387,0.73675
NaN,0.7282,0.7452
NaN,0.7165,0.7434
NaN,0.7226,0.74025
NaN,0.7197,0.73535
NaN,0.7359,0.74475
NaN,0.7229,0.74535
NaN,0.7376,0.7437
NaN,0.7111,0.74345
NaN,0.7314,0.7419
NaN,0.7215,0.71355
NaN,0.7182,0.7421
NaN,0.7218,0.7278
NaN,0.7349,0.721
NaN,0.7067,0.74285
NaN,0.7033,0.74515
NaN,0.7386,0.7306
NaN,0.7396,0.7423
NaN,0.7267,0.7429
NaN,0.7408,0.7438
NaN,0.7197,0.7384
NaN,0.7141,0.7049
NaN,0.7031,0.74005
NaN,0.7204,0.71045
NaN,0.72165,0.7432
NaN,0.7172,0.74155
NaN,0.7168,0.7284
NaN,0.7129,0.74445
NaN,0.711,0.7436
NaN,0.7136,0.7423
NaN,0.7012,0.74335
NaN,0.7054,0.7412
NaN,0.7068,0.7104
NaN,0.7261,0.7422
NaN,0.7011,0.73135
NaN,0.7049,0.7179
NaN,0.7026,0.741
NaN,0.7052,0.7488
NaN,0.7012,0.7332
NaN,0.7004,0.73735
NaN,0.7083,0.7414
NaN,0.7006,0.7269
NaN,0.7066,0.7423
NaN,0.7019,0.7357
NaN,0.7012,0.7167
NaN,0.7127,0.7407
NaN,0.7001,0.7189
NaN,0.704,0.7406
NaN,0.7032,0.7395
NaN,0.7011,0.74215
NaN,0.7027,0.7416
NaN,0.7139,0.74035
NaN,0.71,0.7406
NaN,0.7096,0.73965
NaN,0.704,0.7151
NaN,0.7093,0.74225
NaN,0.7125,0.7287
NaN,0.7099,0.71555
NaN,0.7033,0.73735
NaN,0.7194,0.72845
NaN,0.7106,0.7267
NaN,0.7124,0.73655
NaN,0.7219,0.74195
NaN,0.7039,0.7373
NaN,0.7188,0.72935
NaN,0.7161,0.73655
NaN,0.7169,0.70525
NaN,0.7097,0.73615
NaN,0.716,0.73445
NaN,0.7172,0.70755
NaN,0.7117,0.73965
NaN,0.7201,0.7373
NaN,0.7168,0.7407
NaN,0.7186,0.73815
NaN,0.7113,0.73575
NaN,0.7023,0.7394
NaN,0.7242,0.72955
NaN,0.7174,0.71535
NaN,0.7217,0.73465
NaN,0.7168,0.71745
NaN,0.7021,0.7256
NaN,0.7208,0.7339
NaN,0.7226,0.7354
NaN,0.7193,0.7275
NaN,0.7179,0.7384
NaN,0.7223,0.71985
NaN,0.7247,0.7343
NaN,0.7101,0.7319
NaN,0.7164,0.72595
NaN,0.717,0.73655
NaN,0.7271,0.7353
NaN,0.7182,0.7393
NaN,0.7243,0.73525
NaN,0.727,0.7326
NaN,0.715,0.70875
NaN,0.726,0.73595
NaN,0.7278,0.72535
NaN,0.725,0.72805
NaN,0.721,0.71355
NaN,0.7264,0.73265
NaN,0.7266,0.7145
NaN,0.7209,0.7273
NaN,0.7251,0.73265
NaN,0.7238,0.7469
NaN,0.73,0.73145
NaN,0.7241,0.72865
NaN,0.728,0.7323
NaN,0.7284,0.7178
NaN,0.7166,0.7313
NaN,0.7283,0.72955
NaN,0.7321,0.715
NaN,0.727,0.7349
NaN,0.7247,0.7335
NaN,0.7282,0.73955
NaN,0.7308,0.7068
NaN,0.7365,0.7335
NaN,0.7271,0.7314
NaN,0.7184,0.70255
NaN,0.7276,0.73295
NaN,0.7162,0.7235
NaN,0.7037,0.7276
NaN,0.7296,0.7315
NaN,0.7254,0.72245
NaN,0.7301,0.7251
NaN,0.7326,0.73105
NaN,0.7253,0.7315
NaN,0.7297,0.7312
NaN,0.7054,0.7255
NaN,0.7308,0.7311
NaN,0.7287,0.7304
NaN,0.726,0.71285
NaN,0.7304,0.7336
NaN,0.7273,0.7313
NaN,0.7239,0.7396
NaN,0.7295,0.7327
NaN,0.7221,0.73115
NaN,0.7223,0.73095
NaN,0.7251,0.7288
NaN,0.7262,0.73015
NaN,0.7248,0.73305
NaN,0.7247,0.72765
NaN,0.727,0.73365
NaN,0.7442,0.7336
NaN,0.7257,0.7328
NaN,0.7278,0.73465
NaN,0.718,0.7258
NaN,0.7324,0.71045
NaN,0.7253,0.7325
NaN,0.7313,0.73225
NaN,0.7277,0.70445
NaN,0.722,0.7346
NaN,0.7322,0.7324
NaN,0.723,0.739
NaN,0.7216,0.73185
NaN,0.7246,0.73345
NaN,0.7251,0.7306
NaN,0.7227,0.7288
NaN,0.7212,0.74025
NaN,0.7094,0.73315
NaN,0.7265,0.71975
NaN,0.7236,0.73305
NaN,0.7249,0.73265
NaN,0.7077,0.73345
NaN,0.7256,0.73605
NaN,0.7257,0.7291
NaN,0.7227,0.72055
NaN,0.7302,0.73335
NaN,0.7223,0.7356
NaN,0.7246,0.7355
NaN,0.7226,0.73385
NaN,0.726,0.74085
NaN,0.7232,0.7349
NaN,0.7254,0.73345
NaN,0.7225,0.72175
NaN,0.7133,0.7331
NaN,0.7264,0.72945
NaN,0.7278,0.7291
NaN,0.7,0.7336
NaN,0.7223,0.7285
NaN,0.7164,0.7073
NaN,0.724,0.7255
NaN,0.7277,0.73425
NaN,0.7257,0.7492
NaN,0.731,0.73415
NaN,0.7283,0.7357
NaN,0.7284,0.7263
NaN,0.719,0.73435
NaN,0.7114,0.73645
NaN,0.7237,0.73825
NaN,0.7307,0.73585
NaN,0.7291,0.7439
NaN,0.7184,0.7354
NaN,0.724,0.73385
NaN,0.7316,0.7136
NaN,0.7278,0.7344
NaN,0.7192,0.72295
NaN,0.737,0.73435
NaN,0.7322,0.73485
NaN,0.7208,0.7122
NaN,0.7087,0.73365
NaN,0.7275,0.7357
NaN,0.7045,0.7361
NaN,0.7311,0.73325
NaN,0.7091,0.73115
NaN,0.7323,0.70565
NaN,0.7108,0.73485
NaN,0.7153,0.7351
NaN,0.7312,0.73725
NaN,0.7186,0.73495
NaN,0.7112,0.74325
NaN,0.7205,0.7362
NaN,0.7163,0.73565
NaN,0.7121,0.73435
NaN,0.7186,0.72915
NaN,0.7,0.73845
NaN,0.7115,0.73385
NaN,0.7059,0.7156
NaN,0.7104,0.705
NaN,0.7025,0.7349
NaN,0.70205,0.73305
NaN,0.7218,0.73405
NaN,0.7009,0.7317
NaN,0.701,0.7315
NaN,0.70215,0.72115
NaN,0.7006,0.7342
NaN,0.7005,0.7329
NaN,0.7078,0.70715
NaN,0.7093,0.7355
NaN,0.701,0.73435
NaN,0.7083,0.7382
NaN,0.7077,0.7343
NaN,0.7005,0.7327
NaN,0.7087,0.7361
NaN,0.7082,0.7194
NaN,0.7076,0.72745
NaN,0.7011,0.72695
NaN,0.7147,0.73305
NaN,0.7153,0.7314
NaN,0.7122,0.7322
NaN,0.7088,0.7342
NaN,0.7123,0.73295
NaN,0.7139,0.7324
NaN,0.7007,0.72275
NaN,0.7103,0.7332
NaN,0.7181,0.7338
NaN,0.7139,0.7232
NaN,0.7147,0.7324
NaN,0.711,0.73335
NaN,0.7127,0.73305
NaN,0.7228,0.7322
NaN,0.7247,0.72285
NaN,0.7258,0.7333
NaN,0.7208,0.7327
NaN,0.72,0.733
NaN,0.7218,0.735
NaN,0.7137,0.7329
NaN,0.7176,0.7331
NaN,0.721,0.7244
NaN,0.7263,0.73405
NaN,0.7044,0.7412
NaN,0.7149,0.73275
NaN,0.7188,0.73345
NaN,0.7278,0.7321
NaN,0.7182,0.7066
NaN,0.725,0.7325
NaN,0.7201,0.7315
NaN,0.7005,0.7206
NaN,0.7263,0.71365
NaN,0.7288,0.722
NaN,0.7208,0.7214
NaN,0.7199,0.7204
NaN,0.7252,0.71085
NaN,0.7271,0.72005
NaN,0.7213,0.72325
NaN,0.7295,0.721
NaN,0.7282,0.72175
NaN,0.7201,0.71655
NaN,0.7274,0.7208
NaN,0.724,0.72155
NaN,0.7251,0.7223
NaN,0.7002,0.70485
NaN,0.7255,0.72105
NaN,0.7277,0.73225
NaN,0.7029,0.7218
NaN,0.7242,0.72155
NaN,0.7287,0.7206
NaN,0.7251,0.71775
NaN,0.7282,0.72165
NaN,0.713,0.72155
NaN,0.7261,0.7173
NaN,0.7001,0.7085
NaN,0.7288,0.7188
NaN,0.7022,0.71185
NaN,0.7082,0.71785
NaN,0.7224,0.71085
NaN,0.723,0.72005
NaN,0.7073,0.722
NaN,0.7124,0.71655
NaN,0.7253,0.7208
NaN,0.7286,0.72155
NaN,0.723,0.72065
NaN,0.7288,0.7284
NaN,0.725,0.7218
NaN,0.7236,0.71895
NaN,0.7173,0.7206
NaN,0.7293,0.71775
NaN,0.7252,0.7219
NaN,0.7138,0.7165
NaN,0.7258,0.7159
NaN,0.721,0.70395
NaN,0.7348,0.71725
NaN,0.7222,0.71915
NaN,0.7194,0.71555
NaN,0.7231,0.71685
NaN,0.7248,0.72055
NaN,0.7237,0.72885
NaN,0.7209,0.7159
NaN,0.7273,0.71435
NaN,0.7277,0.7189
NaN,0.7252,0.71185
NaN,0.7153,0.7035
NaN,0.7235,0.71325
NaN,0.7172,0.7133
NaN,0.7376,0.70095
NaN,0.7203,0.7113
NaN,0.7177,0.7093
NaN,0.7228,0.7134
NaN,0.7216,0.7228
NaN,0.7212,0.71175
NaN,0.7213,0.71
NaN,0.7207,0.7151
NaN,0.7224,0.7087
NaN,0.7236,0.70795
NaN,0.7222,0.70765
NaN,0.7248,0.7086
NaN,0.7212,0.72095
NaN,0.7111,0.7068
NaN,0.7237,0.7104
NaN,0.7252,0.7184
NaN,0.7223,0.7108
NaN,0.7217,0.70775
NaN,0.7232,0.7067
NaN,0.7261,0.7115
NaN,0.7009,0.7057
NaN,0.7206,0.71665
NaN,0.7283,0.7084
NaN,0.7271,0.70975
NaN,0.7264,0.7109
NaN,0.7245,0.70895
NaN,0.7279,0.70565
NaN,0.7253,0.70835
NaN,0.7258,0.70735
NaN,0.7228,0.70735
NaN,0.7272,0.71335
NaN,0.728,0.70835
NaN,0.7124,0.70895
NaN,0.7232,0.7103
NaN,0.7222,0.7111
NaN,0.7314,0.70895
NaN,0.7378,0.70745
NaN,0.7297,0.7103
NaN,0.7259,0.7085
NaN,0.7311,0.70905
NaN,0.7288,0.71505
NaN,0.7267,0.7105
NaN,0.73,0.71
NaN,0.731,0.71145
NaN,0.7306,0.7034
NaN,0.7102,0.7146
NaN,0.7287,0.7111
NaN,0.7289,0.7097
NaN,0.732,0.7122
NaN,0.7108,0.7117
NaN,0.7181,0.7098
NaN,0.718,0.7163
NaN,0.7298,0.71265
NaN,0.7261,0.7137
NaN,0.7108,0.71075
NaN,0.7294,0.71405
NaN,0.7316,0.71355
NaN,0.7046,0.7109
NaN,0.7086,0.71275
NaN,0.7122,0.7124
NaN,0.7108,0.7125
NaN,0.7299,0.7164
NaN,0.7232,0.71315
NaN,0.7022,0.71435
NaN,0.7237,0.7123
NaN,0.7185,0.71415
NaN,0.7049,0.713
NaN,0.703,0.7106
NaN,0.7144,0.7137
NaN,0.7028,0.7119
NaN,0.7161,0.7114
NaN,0.7028,0.7197
NaN,0.7045,0.71285
NaN,0.70255,0.7142
NaN,0.703,0.7136
NaN,0.7078,0.7166
NaN,0.7087,0.71465
NaN,0.7009,0.71295
NaN,0.7076,0.71525
NaN,0.7028,0.715
NaN,0.7059,0.71305
NaN,0.7031,0.7195
NaN,0.7039,0.715
NaN,0.7038,0.71615
NaN,0.704,0.71405
NaN,0.7037,0.7168
NaN,0.7091,0.70095
NaN,0.7106,0.71535
NaN,0.7118,0.71295
NaN,0.7023,0.71545
NaN,0.7098,0.7147
NaN,0.7084,0.71385
NaN,0.7077,0.72115
NaN,0.7068,0.7165
NaN,0.7105,0.71505
NaN,0.7126,0.71575
NaN,0.705,0.71655
NaN,0.7193,0.70435
NaN,0.719,0.71715
NaN,0.7151,0.71325
NaN,0.7171,0.71525
NaN,0.7188,0.71535
NaN,0.7129,0.71795
NaN,0.7159,0.71505
NaN,0.7192,0.71935
NaN,0.7194,0.71505
NaN,0.7114,0.71715
NaN,0.7259,0.7157
NaN,0.7205,0.7189
NaN,0.7245,0.7135
NaN,0.7227,0.71645
NaN,0.7231,0.7144
NaN,0.7216,0.7164
NaN,0.7229,0.71735
NaN,0.7236,0.71255
NaN,0.7258,0.7151
NaN,0.7188,0.7166
NaN,0.7256,0.71625
NaN,0.7254,0.7202
NaN,0.7198,0.7149
NaN,0.7242,0.7179
NaN,0.7215,0.71485
NaN,0.7012,0.71855
NaN,0.7247,0.7147
NaN,0.7234,0.7178
NaN,0.7229,0.7177
NaN,0.7233,0.7151
NaN,0.7245,0.71695
NaN,0.7246,0.71715
NaN,0.7016,0.71885
NaN,0.7253,0.7173
NaN,0.7241,0.7176
NaN,0.7018,0.7088
NaN,0.7232,0.7203
NaN,0.7211,0.7164
NaN,0.7285,0.7013
NaN,0.7213,0.7181
NaN,0.7232,0.7161
NaN,0.7274,0.7159
NaN,0.7209,0.71575
NaN,0.7229,0.7174
NaN,0.7226,0.7153
NaN,0.7218,0.7182
NaN,0.7248,0.7086
NaN,0.7245,0.71525
NaN,0.7022,0.7164
NaN,0.7221,0.7155
NaN,0.717,0.7007
NaN,0.7317,0.7136
NaN,0.7303,0.7129
NaN,0.7176,0.7153
NaN,0.7166,0.717
NaN,0.7209,0.7136
NaN,0.7156,0.7163
NaN,0.7185,0.7168
NaN,0.7181,0.7197
NaN,0.7107,0.7032
NaN,0.7221,0.7196
NaN,0.7193,0.7146
NaN,0.7066,0.7058
NaN,0.7193,0.7185
NaN,0.7181,0.7183
NaN,0.7269,0.7179
NaN,0.7214,0.7156
NaN,0.7193,0.7221
NaN,0.7222,0.71825
NaN,0.718,0.7208
NaN,0.7106,0.7144
NaN,0.7218,0.722
NaN,0.7197,0.7065
NaN,0.7173,0.7218
NaN,0.7033,0.7184
NaN,0.7234,0.7039
NaN,0.705,0.7214
NaN,0.7,0.7211
NaN,0.7213,0.725
NaN,0.723,0.7203
NaN,0.7224,0.7303
NaN,0.7241,0.7215
NaN,0.7239,0.72375
NaN,0.7154,0.7194
NaN,0.7221,0.7058
NaN,0.7221,0.7256
NaN,0.7063,0.7097
NaN,0.7203,0.7272
NaN,0.7024,0.7222
NaN,0.7271,0.7254
NaN,0.7087,0.72715
NaN,0.7048,0.7465
NaN,0.7243,0.72325
NaN,0.7219,0.7342
NaN,0.7257,0.7247
NaN,0.7235,0.7288
NaN,0.7222,0.7218
NaN,0.7226,0.7251
NaN,0.7243,0.7311
NaN,0.7252,0.71915
NaN,0.7165,0.73265
NaN,0.7222,0.7253
NaN,0.715,0.7055
NaN,0.7299,0.7312
NaN,0.7226,0.7321
NaN,0.7095,0.7584
NaN,0.7282,0.72725
NaN,0.7187,0.73885
NaN,0.7263,0.7303
NaN,0.7232,0.7345
NaN,0.7196,0.72595
NaN,0.7215,0.7252
NaN,0.7236,0.7381
NaN,0.7244,0.7214
NaN,0.7314,0.7375
NaN,0.7304,0.7305
NaN,0.7253,0.70415
NaN,0.7099,0.708
NaN,0.7284,0.7375
NaN,0.7371,0.7396
NaN,0.7068,0.7264
NaN,0.7173,0.7321
NaN,0.7143,0.7406
NaN,0.7279,0.7361
NaN,0.7288,0.7407
NaN,0.7253,0.73205
NaN,0.7243,0.7264
NaN,0.7216,0.74145
NaN,0.7269,0.7273
NaN,0.7321,0.7096
NaN,0.7251,0.74
NaN,0.7106,0.7342
NaN,0.7318,0.7255
NaN,0.7091,0.7399
NaN,0.7124,0.74045
NaN,0.7288,0.7362
NaN,0.721,0.74015
NaN,0.7267,0.73995
NaN,0.7287,0.74115
NaN,0.7058,0.7137
NaN,0.7174,0.73725
NaN,0.7058,0.7156
NaN,0.7102,0.74055
NaN,0.7206,0.7371
NaN,0.7092,0.7153
NaN,0.70095,0.742
NaN,0.7043,0.7367
NaN,0.7016,0.73145
NaN,0.7018,0.7395
NaN,0.7025,0.73775
NaN,0.70725,0.73935
NaN,0.7092,0.7375
NaN,0.7026,0.7421
NaN,0.7093,0.7388
NaN,0.7048,0.7421
NaN,0.7177,0.7117
NaN,0.7027,0.7407
NaN,0.7006,0.7151
NaN,0.711,0.73975
NaN,0.701,0.7409
NaN,0.7069,0.7193
NaN,0.7043,0.7409
NaN,0.7058,0.7361
NaN,0.7015,0.7286
NaN,0.7036,0.73945
NaN,0.7065,0.7377
NaN,0.7084,0.7312
NaN,0.7065,0.7379
NaN,0.7185,0.7417
NaN,0.7163,0.73845
NaN,0.7077,0.73855
NaN,0.7122,0.7077
NaN,0.7095,0.7392
NaN,0.715,0.71835
NaN,0.7165,0.7393
NaN,0.711,0.73415
NaN,0.7104,0.72385
NaN,0.7165,0.73945
NaN,0.709,0.73655
NaN,0.7141,0.7227
NaN,0.7224,0.73675
NaN,0.7137,0.7362
NaN,0.7182,0.73755
NaN,0.7191,0.7374
NaN,0.7205,0.7437
NaN,0.7199,0.73725
NaN,0.717,0.737
NaN,0.7186,0.71005
NaN,0.7211,0.7385
NaN,0.7199,0.7244
NaN,0.7162,0.73915
NaN,0.7186,0.7323
NaN,0.7159,0.7273
NaN,0.7231,0.7391
NaN,0.7199,0.73495
NaN,0.7213,0.73195
NaN,0.7209,0.7374
NaN,0.7213,0.7366
NaN,0.7232,0.7681
NaN,0.7195,0.73635
NaN,0.7129,0.74475
NaN,0.723,0.7373
NaN,0.7042,0.7382
NaN,0.7229,0.7365
NaN,0.709,0.7284
NaN,0.7173,0.74
NaN,0.7194,0.7388
NaN,0.7286,0.7197
NaN,0.7205,0.7391
NaN,0.7185,0.7355
NaN,0.7169,0.7144
NaN,0.7202,0.7382
NaN,0.7177,0.7385
NaN,0.7249,0.7439
NaN,0.7153,0.7365
NaN,0.7179,0.7489
NaN,0.718,0.73775
NaN,0.7185,0.7391
NaN,0.718,0.73775
NaN,0.7239,0.7313
NaN,0.7163,0.74245
NaN,0.7142,0.7369
NaN,0.7189,0.7227
NaN,0.7176,0.742
NaN,0.7161,0.7387
NaN,0.7156,0.7278
NaN,0.7191,0.7399
NaN,0.7163,0.7409
NaN,0.7212,0.7434
NaN,0.7198,0.739
NaN,0.7164,0.7524
NaN,0.7087,0.7409
NaN,0.7208,0.7434
NaN,0.7196,0.7142
NaN,0.7149,0.7379
NaN,0.7085,0.7265
NaN,0.7207,0.7466
NaN,0.7223,0.7347
NaN,0.7018,0.7295
NaN,0.7151,0.745
NaN,0.7097,0.74235
NaN,0.7227,0.7293
NaN,0.7095,0.7446
NaN,0.7256,0.7444
NaN,0.7197,0.7336
NaN,0.7229,0.74355
NaN,0.7236,0.756
NaN,0.7198,0.74475
NaN,0.7031,0.7462
NaN,0.723,0.7174
NaN,0.7257,0.7417
NaN,0.7221,0.7286
NaN,0.7199,0.7492
NaN,0.7116,0.7323
NaN,0.7223,0.7167
NaN,0.7149,0.7468
NaN,0.7204,0.743
NaN,0.7207,0.7158
NaN,0.7016,0.7262
NaN,0.7234,0.7461
NaN,0.7204,0.7479
NaN,0.7189,0.7437
NaN,0.7127,0.7449
NaN,0.7226,0.7578
NaN,0.7176,0.7461
NaN,0.7095,0.7493
NaN,0.7236,0.7154
NaN,0.724,0.74515
NaN,0.7218,0.727
NaN,0.7189,0.7511
NaN,0.7178,0.7312
NaN,0.7092,0.7039
NaN,0.7208,0.7209
NaN,0.7171,0.7503
NaN,0.7242,0.7454
NaN,0.7183,0.7266
NaN,0.7102,0.7166
NaN,0.7191,0.74935
NaN,0.72,0.7497
NaN,0.7101,0.7399
NaN,0.7219,0.7464
NaN,0.7253,0.7561
NaN,0.7241,0.7492
NaN,0.7192,0.7496
NaN,0.7171,0.7194
NaN,0.7,0.7472
NaN,0.7077,0.7287
NaN,0.722,0.7518
NaN,0.7231,0.735
NaN,0.7188,0.7002
NaN,0.7067,0.725
NaN,0.7223,0.7506
NaN,0.7267,0.7469
NaN,0.721,0.7391
NaN,0.7261,0.7374
NaN,0.7062,0.7504
NaN,0.7029,0.74945
NaN,0.7053,0.7317
NaN,0.719,0.74725
NaN,0.7098,0.75695
NaN,0.7205,0.7499
NaN,0.7202,0.7504
NaN,0.7086,0.7116
NaN,0.7105,0.7502
NaN,0.7124,0.7181
NaN,0.7096,0.75085
NaN,0.7142,0.7401
NaN,0.702,0.7272
NaN,0.7014,0.75035
NaN,0.7138,0.7482
NaN,0.7077,0.73615
NaN,0.70885,0.74305
NaN,0.70215,0.74875
NaN,0.7053,0.74895
NaN,0.7063,0.7479
NaN,0.7052,0.75205
NaN,0.7001,0.73085
NaN,0.7021,0.74865
NaN,0.7227,0.7502
NaN,0.7084,0.7249
NaN,0.7033,0.75105
NaN,0.7022,0.71245
NaN,0.706,0.7506
NaN,0.7026,0.73675
NaN,0.7092,0.70045
NaN,0.7134,0.7145
NaN,0.7022,0.74815
NaN,0.7109,0.74585
NaN,0.704,0.7372
NaN,0.7119,0.73605
NaN,0.711,0.7466
NaN,0.7046,0.74605
NaN,0.7108,0.7473
NaN,0.7125,0.75045
NaN,0.7051,0.74815
NaN,0.7022,0.74705
NaN,0.7183,0.74805
NaN,0.7199,0.71435
NaN,0.7145,0.74965
NaN,0.7157,0.74885
NaN,0.7195,0.73495
NaN,0.7151,0.7117
NaN,0.7187,0.71435
NaN,0.7153,0.74755
NaN,0.7194,0.74305
NaN,0.7259,0.74805
NaN,0.7158,0.73285
NaN,0.7208,0.7468
NaN,0.7201,0.7467
NaN,0.721,0.7165
NaN,0.7194,0.74475
NaN,0.7225,0.74455
NaN,0.7177,0.74165
NaN,0.7174,0.74635
NaN,0.7203,0.7488
NaN,0.7207,0.70055
NaN,0.7166,0.7482
NaN,0.714,0.75035
NaN,0.7211,0.72385
NaN,0.7197,0.74815
NaN,0.7223,0.7441
NaN,0.7166,0.7299
NaN,0.7102,0.72325
NaN,0.7197,0.74755
NaN,0.7143,0.7448
NaN,0.7173,0.7315
NaN,0.7112,0.74705
NaN,0.7182,0.74195
NaN,0.7076,0.7479
NaN,0.7165,0.74675
NaN,0.7161,0.7481
NaN,0.7208,0.74855
NaN,0.7184,0.71905
NaN,0.7182,0.7087
NaN,0.7135,0.74685
NaN,0.7272,0.74095
NaN,0.7147,0.72895
NaN,0.7124,0.7228
NaN,0.7172,0.7453
NaN,0.7159,0.74345
NaN,0.7178,0.72965
NaN,0.7155,0.74395
NaN,0.7235,0.74295
NaN,0.7054,0.74485
NaN,0.7229,0.74635
NaN,0.7145,0.747
NaN,0.7188,0.7096
NaN,0.7193,0.74695
NaN,0.7162,0.72585
NaN,0.7197,0.72035
NaN,0.7211,0.74425
NaN,0.7235,0.74205
NaN,0.7167,0.7115
NaN,0.7223,0.7239
NaN,0.707,0.74305
NaN,0.7196,0.7406
NaN,0.7129,0.73255
NaN,0.7172,0.74205
NaN,0.7182,0.74115
NaN,0.7212,0.743
NaN,0.7152,0.7423
NaN,0.718,0.745
NaN,0.718,0.71945
NaN,0.7057,0.7438
NaN,0.7197,0.7265
NaN,0.7208,0.7007
NaN,0.7196,0.72025
NaN,0.7169,0.74395
NaN,0.72,0.74075
NaN,0.7185,0.72835
NaN,0.7201,0.7428
NaN,0.725,0.7423
NaN,0.7177,0.7321
NaN,0.7,0.74145
NaN,0.7181,0.7423
NaN,0.717,0.743
NaN,0.7076,0.7448
NaN,0.7196,0.70055
NaN,0.7205,0.74275
NaN,0.7104,0.73215
NaN,0.715,0.7428
NaN,0.7121,0.74015
NaN,0.703,0.72395
NaN,0.7183,0.72085
NaN,0.7195,0.74385
NaN,0.7133,0.74275
NaN,0.7042,0.74325
NaN,0.7176,0.74305
NaN,0.7176,0.74465
NaN,0.719,0.74305
NaN,0.7174,0.7409
NaN,0.7131,0.7431
NaN,0.7044,0.74375
NaN,0.7168,0.70945
NaN,0.7121,0.74215
NaN,0.7176,0.71835
NaN,0.7167,0.74255
NaN,0.7116,0.75125
NaN,0.7148,0.72635
NaN,0.7107,0.74475
NaN,0.7133,0.74345
NaN,0.7168,0.72625
NaN,0.701,0.74395
NaN,0.7054,0.74145
NaN,0.7084,0.73275
NaN,0.7006,0.74415
NaN,0.7024,0.74175
NaN,0.709,0.74275
NaN,0.7133,0.74295
NaN,0.7055,0.70925
NaN,0.7007,0.74245
NaN,0.7117,0.71385
NaN,0.7066,0.7412
NaN,0.7082,0.7484
NaN,0.7063,0.7412
NaN,0.7025,0.7399
NaN,0.7001,0.72155
NaN,0.7087,0.74275
NaN,0.7124,0.71065
NaN,0.7185,0.72865
NaN,0.7146,0.7412
NaN,0.7107,0.74145
NaN,0.7165,0.71535
NaN,0.7104,0.7412
NaN,0.7163,0.7411
NaN,0.7184,0.7409
NaN,0.7121,0.7393
NaN,0.7179,0.70845
NaN,0.7052,0.74195
NaN,0.719,0.71525
NaN,0.7185,0.73825
NaN,0.7079,0.73185
NaN,0.7202,0.73335
NaN,0.7204,0.73765
NaN,0.7177,0.72995
NaN,0.7182,0.7396
NaN,0.7167,0.7115
NaN,0.7173,0.7145
NaN,0.7153,0.73665
NaN,0.7199,0.7365
NaN,0.7013,0.7394
NaN,0.718,0.74085
NaN,0.7191,0.73735
NaN,0.7221,0.7352
NaN,0.7172,0.7403
NaN,0.7126,0.71855
NaN,0.7153,0.73415
NaN,0.7372,0.71695
NaN,0.7149,0.7307
NaN,0.714,0.73605
NaN,0.715,0.74005
NaN,0.7028,0.7367
NaN,0.7162,0.70685
NaN,0.7125,0.7238
NaN,0.719,0.7345
NaN,0.7162,0.73445
NaN,0.7062,0.73325
NaN,0.7121,0.7366
NaN,0.7107,0.7438
NaN,0.7124,0.7352
NaN,0.7061,0.73365
NaN,0.7123,0.7363
NaN,0.7143,0.72285
NaN,0.7125,0.73295
NaN,0.7137,0.71345
NaN,0.7208,0.72515
NaN,0.7043,0.7351
NaN,0.7148,0.74645
NaN,0.7059,0.7343
NaN,0.7014,0.7101
NaN,0.7121,0.71615
NaN,0.7049,0.733
NaN,0.709,0.73185
NaN,0.7127,0.7339
NaN,0.7142,0.7412
NaN,0.7138,0.7046
NaN,0.702,0.7337
NaN,0.7184,0.7318
NaN,0.7128,0.73355
NaN,0.7122,0.71585
NaN,0.7064,0.7311
NaN,0.7041,0.71915
NaN,0.7115,0.72425
NaN,0.7099,0.7328
NaN,0.7061,0.7395
NaN,0.7105,0.7343
NaN,0.7159,0.7095
NaN,0.7158,0.73335
NaN,0.7179,0.73375
NaN,0.7087,0.7341
NaN,0.702,0.73955
NaN,0.7112,0.73315
NaN,0.7072,0.7333
NaN,0.7048,0.73235
NaN,0.7143,0.7336
NaN,0.7148,0.7335
NaN,0.7145,0.7239
NaN,0.707,0.7439
NaN,0.7019,0.73405
NaN,0.7132,0.7451
NaN,0.7153,0.73745
NaN,0.7135,0.73485
NaN,0.7162,0.7196
NaN,0.711,0.73435
NaN,0.7068,0.735
NaN,0.7108,0.7355
NaN,0.7126,0.7388
NaN,0.711,0.7348
NaN,0.7126,0.7352
NaN,0.7065,0.7008
NaN,0.7051,0.73295
NaN,0.7129,0.7434
NaN,0.7116,0.73425
NaN,0.7167,0.7263
NaN,0.7166,0.7393
NaN,0.7024,0.7355
NaN,0.701,0.746
NaN,0.7118,0.73765
NaN,0.7088,0.7485
NaN,0.7064,0.7355
NaN,0.7112,0.7364
NaN,0.7097,0.7366
NaN,0.7028,0.7438
NaN,0.7072,0.7363
NaN,0.714,0.7342
NaN,0.7092,0.7118
NaN,0.7087,0.734
NaN,0.7074,0.7324
NaN,0.7096,0.7351
NaN,0.7008,0.724
NaN,0.7014,0.721
NaN,0.70025,0.739
NaN,0.7102,0.7509
NaN,0.7088,0.7374
NaN,0.7152,0.74705
NaN,0.7049,0.7229
NaN,0.7047,0.7365
NaN,0.7006,0.7394
NaN,0.7008,0.7373
NaN,0.7046,0.7465
NaN,0.7004,0.7369
NaN,0.7091,0.7357
NaN,0.7139,0.7032
NaN,0.7106,0.7358
NaN,0.7106,0.7278
NaN,0.7038,0.7357
NaN,0.718,0.72
NaN,0.7168,0.7004
NaN,0.7151,0.7261
NaN,0.703,0.7397
NaN,0.7113,0.7518
NaN,0.7096,0.73745
NaN,0.7062,0.718
NaN,0.7108,0.7374
NaN,0.709,0.738
NaN,0.7112,0.73835
NaN,0.7027,0.744
NaN,0.7049,0.73795
NaN,0.7028,0.7364
NaN,0.708,0.7047
NaN,0.7028,0.73605
NaN,0.7041,0.73095
NaN,0.7067,0.73305
NaN,0.7063,0.7172
NaN,0.7098,0.7192
NaN,0.7109,0.7357
NaN,0.7023,0.73705
NaN,0.704,0.72425
NaN,0.7036,0.7347
NaN,0.7032,0.73485
NaN,0.7036,0.7217
NaN,0.7048,0.7371
NaN,0.7062,0.74245
NaN,0.7097,0.736
NaN,0.7035,0.73385
NaN,0.7087,0.70025
NaN,0.7051,0.73765
NaN,0.7073,0.7203
NaN,0.7041,0.72705
NaN,0.7017,0.73405
NaN,0.7026,0.7322
NaN,0.7008,0.73215
NaN,0.7037,0.7344
NaN,0.7054,0.7335
NaN,0.7005,0.72575
NaN,0.7026,0.72935
NaN,0.7098,0.73415
NaN,0.7009,0.73425
NaN,0.7047,0.7151
NaN,0.7016,0.73535
NaN,0.7067,0.73555
NaN,0.7083,0.73275
NaN,0.702,0.7317
NaN,0.7029,0.722
NaN,0.7058,0.73325
NaN,0.7091,0.73175
NaN,0.7051,0.73045
NaN,0.7102,0.73225
NaN,0.7044,0.73355
NaN,0.7051,0.7359
NaN,0.7022,0.74545
NaN,0.7191,0.73255
NaN,0.7051,0.73325
NaN,0.7042,0.7333
NaN,0.7034,0.70635
NaN,0.7044,0.73265
NaN,0.7031,0.7314
NaN,0.7059,0.7202
NaN,0.705,0.7201
NaN,0.7091,0.7237
NaN,0.7098,0.7243
NaN,0.7036,0.7238
NaN,0.7021,0.7073
NaN,0.7012,0.72365
NaN,0.7105,0.7344
NaN,0.7028,0.72445
NaN,0.7046,0.72415
NaN,0.7041,0.7232
NaN,0.7017,0.7222
NaN,0.7038,0.7227
NaN,0.7043,0.7234
NaN,0.7017,0.72365
NaN,0.7064,0.7034
NaN,0.7073,0.723
NaN,0.7011,0.73345
NaN,0.7011,0.72535
NaN,0.7007,0.72335
NaN,0.7082,0.7225
NaN,0.709,0.7127
NaN,0.7064,0.72235
NaN,0.7011,0.72265
NaN,0.7051,0.72035
NaN,0.7069,0.71975
NaN,0.702,0.7172
NaN,0.7069,0.7231
NaN,0.7177,0.7072
NaN,0.702,0.72365
NaN,0.7177,0.72345
NaN,0.7028,0.7222
NaN,0.703,0.7227
NaN,0.7002,0.7234
NaN,0.7296,0.7233
NaN,0.7121,0.72895
NaN,0.7027,0.72535
NaN,0.7223,0.72155
NaN,0.7233,0.7225
NaN,0.706,0.7127
NaN,0.7021,0.7231
NaN,0.7,0.71675
NaN,0.7396,0.7059
NaN,0.7253,0.7186
NaN,0.7442,0.72115
NaN,0.7285,0.7141
NaN,0.7024,0.71835
NaN,0.7445,0.71895
NaN,0.7116,0.7154
NaN,0.7436,0.7199
NaN,0.7224,0.72375
NaN,0.743,0.71665
NaN,0.7213,0.71845
NaN,0.7219,0.7154
NaN,0.7304,0.72165
NaN,0.7003,0.7121
NaN,0.7401,0.7129
NaN,0.7041,0.715
NaN,0.7071,0.713
NaN,0.7231,0.7127
NaN,0.741,0.7112
NaN,0.724,0.7163
NaN,0.7249,0.72
NaN,0.7145,0.7124
NaN,0.7033,0.7082
NaN,0.7098,0.71685
NaN,0.7048,0.7077
NaN,0.7038,0.7076
NaN,0.7003,0.70985
NaN,0.7009,0.7048
NaN,0.7038,0.7086
NaN,0.7029,0.71665
NaN,0.7078,0.706
NaN,0.7013,0.7101
NaN,0.7018,0.70395
NaN,0.7012,0.7137
NaN,0.7012,0.7021
NaN,0.7011,0.7029
NaN,0.7044,0.7084
NaN,0.703,0.71575
NaN,0.7021,0.7058
NaN,0.7029,0.70805
NaN,0.7,0.7062
NaN,0.7006,0.7029
NaN,0.7024,0.7042
NaN,0.7002,0.70415
NaN,0.7017,0.7049
NaN,0.7051,0.71395
NaN,0.7075,0.7054
NaN,0.7032,0.70805
NaN,0.7024,0.7082
NaN,0.7009,0.70485
NaN,0.7062,0.7076
NaN,0.7031,0.7078
NaN,0.701,0.70555
NaN,0.7024,0.71315
NaN,0.7031,0.7074
NaN,0.7088,0.7079
NaN,0.7022,0.7058
NaN,0.7021,0.70935
NaN,0.7031,0.70715
NaN,0.7037,0.7074
NaN,0.7026,0.70845
NaN,0.7027,0.70785
NaN,0.7118,0.70835
NaN,0.7011,0.7142
NaN,0.7045,0.70885
NaN,0.7032,0.70965
NaN,0.7075,0.70795
NaN,0.7037,0.7118
NaN,0.7025,0.7088
NaN,0.7029,0.7085
NaN,0.7005,0.7096
NaN,0.7063,0.709
NaN,0.7002,0.7082
NaN,0.7005,0.71495
NaN,0.7107,0.70915
NaN,0.7085,0.7105
NaN,0.7004,0.70945
NaN,0.7024,0.7127
NaN,0.7142,0.71205
NaN,0.706,0.7081
NaN,0.7034,0.71145
NaN,0.7279,0.7105
NaN,0.7417,0.70805
NaN,0.7068,0.7153
NaN,0.7092,0.71155
NaN,0.7065,0.7113
NaN,0.7116,0.7099
NaN,0.7031,0.713
NaN,0.7054,0.7115
NaN,0.7441,0.7087
NaN,0.7035,0.7111
NaN,0.7068,0.7105
NaN,0.7444,0.7086
NaN,0.7231,0.7158
NaN,0.7041,0.7105
NaN,0.7364,0.7122
NaN,0.7049,0.7122
NaN,0.7187,0.7135
NaN,0.7151,0.71
NaN,0.7066,0.7079
NaN,0.7149,0.7119
NaN,0.7132,0.71085
NaN,0.7583,0.70815
NaN,0.7097,0.71895
NaN,0.7003,0.7117
NaN,0.7644,0.711
NaN,0.7139,0.7119
NaN,0.7117,0.7161
NaN,0.7612,0.7109
NaN,0.7116,0.7057
NaN,0.7407,0.7117
NaN,0.7243,0.7089
NaN,0.7005,0.7089
NaN,0.7272,0.71575
NaN,0.7104,0.7119
NaN,0.7201,0.71335
NaN,0.7208,0.713
NaN,0.7736,0.71605
NaN,0.7133,0.7005
NaN,0.7,0.7134
NaN,0.7578,0.7145
NaN,0.7199,0.72115
NaN,0.7088,0.711
NaN,0.711,0.71375
NaN,0.70005,0.7139
NaN,0.7572,0.7147
NaN,0.7082,0.71335
NaN,0.7581,0.7167
NaN,0.7293,0.7156
NaN,0.7196,0.71295
NaN,0.7205,0.7228
NaN,0.7074,0.70965
NaN,0.7157,0.71335
NaN,0.7286,0.7155
NaN,0.7802,0.71585
NaN,0.7105,0.7162
NaN,0.7075,0.7068
NaN,0.7014,0.714
NaN,0.7624,0.71375
NaN,0.7088,0.71235
NaN,0.7083,0.70965
NaN,0.7171,0.7141
NaN,0.7052,0.7158
NaN,0.7036,0.71345
NaN,0.7496,0.71755
NaN,0.7046,0.7154
NaN,0.7609,0.7149
NaN,0.7306,0.7145
NaN,0.7256,0.71255
NaN,0.7079,0.7131
NaN,0.7024,0.71555
NaN,0.7108,0.7159
NaN,0.7245,0.7135
NaN,0.7779,0.7144
NaN,0.7079,0.7148
NaN,0.7016,0.7127
NaN,0.7761,0.7149
NaN,0.7099,0.7134
NaN,0.72825,0.7158
NaN,0.7186,0.7127
NaN,0.759,0.7153
NaN,0.776,0.7135
NaN,0.727,0.71525
NaN,0.7435,0.718
NaN,0.7176,0.7169
NaN,0.7068,0.7135
NaN,0.721,0.70115
NaN,0.7768,0.71565
NaN,0.7031,0.715
NaN,0.7019,0.7149
NaN,0.7333,0.7186
NaN,0.72085,0.7158
NaN,0.7211,0.7175
NaN,0.7179,0.71405
NaN,0.7558,0.7199
NaN,0.7752,0.7179
NaN,0.7222,0.7133
NaN,0.7443,0.7182
NaN,0.7084,0.7173
NaN,0.7128,0.718
NaN,0.7711,0.7143
NaN,0.7238,0.7255
NaN,0.7117,0.7173
NaN,0.7653,0.721
NaN,0.7517,0.71725
NaN,0.7078,0.7246
NaN,0.7131,0.707
NaN,0.713,0.7218
NaN,0.7053,0.7177
NaN,0.7561,0.7211
NaN,0.7292,0.7227
NaN,0.7182,0.7352
NaN,0.7066,0.7178
NaN,0.7341,0.726
NaN,0.7418,0.722
NaN,0.7158,0.7253
NaN,0.7474,0.7182
NaN,0.7084,0.7157
NaN,0.7065,0.7295
NaN,0.73,0.7213
NaN,0.7087,0.72725
NaN,0.7021,0.72
NaN,0.7002,0.7009
NaN,0.7007,0.7244
NaN,0.703,0.7266
NaN,0.7009,0.756
NaN,0.7124,0.7233
NaN,0.702,0.73
NaN,0.7003,0.7239
NaN,0.7015,0.7303
NaN,0.7085,0.7224
NaN,0.7016,0.7078
NaN,0.7049,0.7349
NaN,0.7015,0.7218
NaN,0.7045,0.7314
NaN,0.7061,0.723
NaN,0.7034,0.7302
NaN,0.7074,0.7315
NaN,0.704,0.7336
NaN,0.704,0.7248
NaN,0.7036,0.7325
NaN,0.701,0.7292
NaN,0.7015,0.7358
NaN,0.7002,0.7297
NaN,0.7093,0.7097
NaN,0.7022,0.7387
NaN,0.7097,0.7216
NaN,0.7071,0.7362
NaN,0.7035,0.7263
NaN,0.7037,0.72575
NaN,0.7027,0.7244
NaN,0.7014,0.7343
NaN,0.717,0.7351
NaN,0.7031,0.7371
NaN,0.7047,0.7275
NaN,0.7013,0.7362
NaN,0.7044,0.7319
NaN,0.7012,0.7382
NaN,0.7048,0.73375
NaN,0.7152,0.7107
NaN,0.7292,0.7377
NaN,0.7121,0.7292
NaN,0.7021,0.735
NaN,0.705,0.7298
NaN,0.7018,0.72475
NaN,0.7007,0.72665
NaN,0.7034,0.735
NaN,0.7049,0.7341
NaN,0.7019,0.7452
NaN,0.7245,0.7298
NaN,0.7055,0.7339
NaN,0.7039,0.7336
NaN,0.7405,0.73565
NaN,0.7003,0.7367
NaN,0.7063,0.7074
NaN,0.7217,0.7376
NaN,0.7093,0.73905
NaN,0.7089,0.734
NaN,0.7135,0.72995
NaN,0.7044,0.71225
NaN,0.7075,0.7226
NaN,0.7129,0.7339
NaN,0.7135,0.7345
NaN,0.7451,0.72985
NaN,0.7095,0.732
NaN,0.7001,0.73585
NaN,0.7465,0.7333
NaN,0.7243,0.73715
NaN,0.703,0.7031
NaN,0.7053,0.7357
NaN,0.7046,0.71065
NaN,0.7223,0.7372
NaN,0.7155,0.73515
NaN,0.7282,0.73605
NaN,0.7215,0.73025
NaN,0.7029,0.7174
NaN,0.7161,0.7283
NaN,0.7135,0.73445
NaN,0.7238,0.7327
NaN,0.7232,0.7362
NaN,0.7712,0.7316
NaN,0.7189,0.7357
NaN,0.7081,0.7341
NaN,0.7072,0.73555
NaN,0.7005,0.712
NaN,0.76,0.73695
NaN,0.7395,0.7199
NaN,0.7123,0.73615
NaN,0.7157,0.73325
NaN,0.725,0.7349
NaN,0.7415,0.7315
NaN,0.7263,0.71185
NaN,0.7583,0.7352
NaN,0.7331,0.7335
NaN,0.7044,0.7336
NaN,0.7243,0.7638
NaN,0.7344,0.7327
NaN,0.7343,0.7378
NaN,0.7845,0.734
NaN,0.729,0.7367
NaN,0.7193,0.73505
NaN,0.7242,0.711
NaN,0.7092,0.73825
NaN,0.7849,0.7389
NaN,0.7324,0.7079
NaN,0.7168,0.7366
NaN,0.7375,0.73135
NaN,0.7087,0.7178
NaN,0.7266,0.73435
NaN,0.74,0.73485
NaN,0.7368,0.75575
NaN,0.773,0.73325
NaN,0.7456,0.7414
NaN,0.7396,0.7341
NaN,0.7338,0.7379
NaN,0.7456,0.7025
NaN,0.745,0.7353
NaN,0.7965,0.7217
NaN,0.7357,0.74205
NaN,0.7266,0.7321
NaN,0.7457,0.7126
NaN,0.7182,0.74
NaN,0.7833,0.73605
NaN,0.7378,0.7135
NaN,0.7148,0.7211
NaN,0.7452,0.73855
NaN,0.7226,0.74045
NaN,0.7351,0.7418
NaN,0.7648,0.737
NaN,0.7418,0.74525
NaN,0.7785,0.7387
NaN,0.7562,0.7437
NaN,0.7311,0.7218
NaN,0.7371,0.73695
NaN,0.7469,0.7258
NaN,0.7533,0.74545
NaN,0.8009,0.7287
NaN,0.7396,0.7229
NaN,0.7259,0.74345
NaN,0.7487,0.73855
NaN,0.7268,0.7473
NaN,0.7902,0.72
NaN,0.7143,0.74195
NaN,0.7451,0.7428
NaN,0.7128,0.7268
NaN,0.764,0.74255
NaN,0.7441,0.7487
NaN,0.7901,0.74235
NaN,0.7593,0.7448
NaN,0.7446,0.7391
NaN,0.7369,0.7397
NaN,0.7458,0.7197
NaN,0.7543,0.74655
NaN,0.8018,0.737
NaN,0.7412,0.732
NaN,0.7245,0.7431
NaN,0.7317,0.74035
NaN,0.7276,0.73845
NaN,0.7726,0.72145
NaN,0.7103,0.7267
NaN,0.7432,0.7426
NaN,0.7134,0.74285
NaN,0.7598,0.72855
NaN,0.7392,0.7409
NaN,0.7925,0.7509
NaN,0.7618,0.7422
NaN,0.7387,0.7453
NaN,0.7335,0.7203
NaN,0.7396,0.74265
NaN,0.7541,0.719
NaN,0.801,0.7495
NaN,0.7352,0.7307
NaN,0.7201,0.72275
NaN,0.7253,0.7446
NaN,0.7246,0.7406
NaN,0.741,0.73525
NaN,0.7051,0.7124
NaN,0.7009,0.7449
NaN,0.7205,0.7459
NaN,0.7002,0.7196
NaN,0.7534,0.7414
NaN,0.7329,0.7528
NaN,0.7829,0.7451
NaN,0.7525,0.748
NaN,0.7211,0.7177
NaN,0.7466,0.7442
NaN,0.7261,0.7252
NaN,0.7312,0.7487
NaN,0.7469,0.7392
NaN,0.7942,0.7184
NaN,0.7037,0.74655
NaN,0.7282,0.74265
NaN,0.7102,0.7305
NaN,0.7245,0.7321
NaN,0.7464,0.74745
NaN,0.713,0.7468
NaN,0.7076,0.72625
NaN,0.7443,0.7437
NaN,0.7178,0.75375
NaN,0.7703,0.7143
NaN,0.7402,0.7471
NaN,0.7171,0.74825
NaN,0.7501,0.7127
NaN,0.7134,0.7479
NaN,0.7141,0.71715
NaN,0.735,0.749
NaN,0.7853,0.73605
NaN,0.7067,0.71445
NaN,0.7159,0.74705
NaN,0.7117,0.74395
NaN,0.7155,0.7309
NaN,0.7324,0.74535
NaN,0.7125,0.74655
NaN,0.7048,0.74575
NaN,0.7019,0.73565
NaN,0.7127,0.74485
NaN,0.7436,0.74815
NaN,0.763,0.73165
NaN,0.7246,0.7459
NaN,0.7124,0.7466
NaN,0.7536,0.70665
NaN,0.7199,0.74805
NaN,0.7717,0.74615
NaN,0.7002,0.74065
NaN,0.7019,0.71035
NaN,0.7102,0.74605
NaN,0.70255,0.73995
NaN,0.71675,0.73745
NaN,0.7378,0.73885
NaN,0.7595,0.74435
NaN,0.7375,0.74305
NaN,0.7584,0.729
NaN,0.704,0.74425
NaN,0.7305,0.7419
NaN,0.7329,0.74935
NaN,0.7409,0.74475
NaN,0.7228,0.7441
NaN,0.7038,0.70515
NaN,0.7012,0.74765
NaN,0.7024,0.7465
NaN,0.7025,0.7272
NaN,0.7015,0.7435
NaN,0.7002,0.73915
NaN,0.7,0.7426
NaN,0.7107,0.7427
NaN,0.702,0.7417
NaN,0.7001,0.74075
NaN,0.7015,0.7259
NaN,0.7191,0.7399
NaN,0.7016,0.7376
NaN,0.7038,0.74245
NaN,0.7019,0.74495
NaN,0.7016,0.7019
NaN,0.7027,0.7461
NaN,0.7063,0.74675
NaN,0.702,0.72795
NaN,0.7027,0.7095
NaN,0.7014,0.74145
NaN,0.7034,0.737
NaN,0.7024,0.73545
NaN,0.708,0.7346
NaN,0.7076,0.74155
NaN,0.705,0.73985
NaN,0.7102,0.7375
NaN,0.7088,0.7397
NaN,0.707,0.7353
NaN,0.7076,0.74155
NaN,0.7008,0.74365
NaN,0.7034,0.7156
NaN,0.7008,0.74385
NaN,0.7093,0.70025
NaN,0.7047,0.7435
NaN,0.7093,0.72725
NaN,0.7098,0.72815
NaN,0.7096,0.74155
NaN,0.7066,0.73815
NaN,0.714,0.72745
NaN,0.7101,0.72655
NaN,0.7134,0.74085
NaN,0.7106,0.73805
NaN,0.708,0.74485
NaN,0.711,0.74005
NaN,0.7342,0.73715
NaN,0.7096,0.7405
NaN,0.7151,0.74075
NaN,0.7001,0.74355
NaN,0.7057,0.71405
NaN,0.7003,0.7424
NaN,0.7059,0.72395
NaN,0.7027,0.71805
NaN,0.7332,0.73435
NaN,0.7017,0.74085
NaN,0.7001,0.73685
NaN,0.7036,0.71245
NaN,0.7423,0.7358
NaN,0.7031,0.73945
NaN,0.7202,0.7382
NaN,0.7355,0.744
NaN,0.708,0.73775
NaN,0.7051,0.74145
NaN,0.7156,0.7392
NaN,0.7073,0.74045
NaN,0.7091,0.71215
NaN,0.7153,0.7429
NaN,0.7136,0.72745
NaN,0.7568,0.74145
NaN,0.7151,0.71985
NaN,0.706,0.7244
NaN,0.7141,0.74
NaN,0.7613,0.7384
NaN,0.71,0.72885
NaN,0.724,0.7404
NaN,0.7475,0.7389
NaN,0.7235,0.72775
NaN,0.7318,0.7391
NaN,0.7268,0.73985
NaN,0.713,0.74065
NaN,0.7191,0.74035
NaN,0.7286,0.70765
NaN,0.7267,0.73865
NaN,0.7832,0.7287
NaN,0.7218,0.7427
NaN,0.7169,0.733
NaN,0.7198,0.7242
NaN,0.7048,0.7408
NaN,0.7571,0.7404
NaN,0.7203,0.73025
NaN,0.7361,0.7423
NaN,0.7413,0.74195
NaN,0.7313,0.73965
NaN,0.7647,0.74075
NaN,0.7416,0.74235
NaN,0.7238,0.7439
NaN,0.7301,0.7134
NaN,0.7396,0.73975
NaN,0.7195,0.7216
NaN,0.7416,0.74205
NaN,0.7943,0.7322
NaN,0.7323,0.7221
NaN,0.7282,0.74135
NaN,0.7262,0.74195
NaN,0.712,0.71805
NaN,0.7752,0.7428
NaN,0.7303,0.7422
NaN,0.7519,0.7185
NaN,0.7617,0.74175
NaN,0.7442,0.7415
NaN,0.7491,0.74255
NaN,0.7493,0.742
NaN,0.7128,0.74215
NaN,0.742,0.7122
NaN,0.7486,0.73965
NaN,0.7196,0.7303
NaN,0.7523,0.73
NaN,0.8011,0.74135
NaN,0.7443,0.74325
NaN,0.743,0.72705
NaN,0.7425,0.7424
NaN,0.7269,0.74025
NaN,0.785,0.71955
NaN,0.7395,0.7421
NaN,0.7558,0.74095
NaN,0.7445,0.74175
NaN,0.766,0.74155
NaN,0.7507,0.74295
NaN,0.7465,0.71375
NaN,0.7659,0.73945
NaN,0.7373,0.73825
NaN,0.7534,0.74135
NaN,0.7643,0.73925
NaN,0.7069,0.73925
NaN,0.7652,0.70675
NaN,0.8081,0.72055
NaN,0.757,0.73895
NaN,0.7512,0.73745
NaN,0.7684,0.71005
NaN,0.7396,0.73975
NaN,0.7814,0.74145
NaN,0.748,0.73875
NaN,0.7668,0.7368
NaN,0.737,0.74035
NaN,0.7695,0.72225
NaN,0.7608,0.7357
NaN,0.7558,0.73135
NaN,0.7729,0.7384
NaN,0.7407,0.73675
NaN,0.7605,0.7378
NaN,0.77,0.70565
NaN,0.7722,0.71145
NaN,0.8137,0.7365
NaN,0.7634,0.73495
NaN,0.7548,0.73725
NaN,0.7657,0.74275
NaN,0.7491,0.7365
NaN,0.7926,0.73535
NaN,0.7467,0.73755
NaN,0.7723,0.71855
NaN,0.7364,0.73465
NaN,0.7136,0.71865
NaN,0.7679,0.73185
NaN,0.765,0.73635
NaN,0.7604,0.72435
NaN,0.7782,0.7377
NaN,0.7626,0.70995
NaN,0.7646,0.7358
NaN,0.7693,0.7327
NaN,0.7159,0.73695
NaN,0.7758,0.74265
NaN,0.8141,0.73565
NaN,0.7666,0.73405
NaN,0.7584,0.70055
NaN,0.752,0.73545
NaN,0.7539,0.71675
NaN,0.7679,0.73475
NaN,0.742,0.7236
NaN,0.7612,0.7249
NaN,0.7557,0.7358
NaN,0.7604,0.7362
NaN,0.7667,0.71035
NaN,0.7626,0.7347
NaN,0.7769,0.7356
NaN,0.7682,0.71785
NaN,0.7595,0.7368
NaN,0.7638,0.74155
NaN,0.7743,0.73645
NaN,0.8156,0.7346
NaN,0.7614,0.7
NaN,0.7506,0.73425
NaN,0.7376,0.73035
NaN,0.7588,0.7352
NaN,0.7517,0.7275
NaN,0.7359,0.72485
NaN,0.7423,0.7366
NaN,0.7226,0.7435
NaN,0.7639,0.7376
NaN,0.7572,0.70435
NaN,0.763,0.7371
NaN,0.7701,0.73795
NaN,0.7731,0.7363
NaN,0.7516,0.7444
NaN,0.7546,0.7368
NaN,0.7684,0.7365
NaN,0.8091,0.7348
NaN,0.7246,0.7419
NaN,0.7547,0.7365
NaN,0.7406,0.7252
NaN,0.7345,0.7242
NaN,0.7543,0.7373
NaN,0.7576,0.744
NaN,0.7233,0.7399
NaN,0.7375,0.7198
NaN,0.7283,0.7396
NaN,0.7635,0.7386
NaN,0.7481,0.739
NaN,0.7685,0.74615
NaN,0.7601,0.7395
NaN,0.791,0.7371
NaN,0.7406,0.7366
NaN,0.7398,0.736
NaN,0.7586,0.7376
NaN,0.806,0.7154
NaN,0.7196,0.7276
NaN,0.7415,0.7367
NaN,0.7259,0.74575
NaN,0.7553,0.7385
NaN,0.7434,0.714
NaN,0.7446,0.7377
NaN,0.7079,0.73935
NaN,0.7286,0.7138
NaN,0.7098,0.7388
NaN,0.7425,0.7492
NaN,0.7297,0.73795
NaN,0.7675,0.7386
NaN,0.7513,0.73855
NaN,0.7608,0.73005
NaN,0.7243,0.73915
NaN,0.7284,0.7197
NaN,0.745,0.72425
NaN,0.7942,0.7382
NaN,0.7401,0.73775
NaN,0.7278,0.72095
NaN,0.7097,0.73705
NaN,0.7347,0.73705
NaN,0.7322,0.7385
NaN,0.7012,0.74835
NaN,0.7307,0.73705
NaN,0.7076,0.7372
NaN,0.7072,0.71235
NaN,0.7309,0.7386
NaN,0.7498,0.7222
NaN,0.7131,0.7352
NaN,0.7685,0.7206
NaN,0.7357,0.72865
NaN,0.7573,0.73785
NaN,0.7099,0.73725
NaN,0.7324,0.72585
NaN,0.7847,0.7222
NaN,0.7066,0.73665
NaN,0.7129,0.7354
NaN,0.7148,0.73035
NaN,0.7167,0.7373
NaN,0.733,0.7433
NaN,0.71375,0.7363
NaN,0.7665,0.73425
NaN,0.7751,0.7377
NaN,0.7185,0.70625
NaN,0.7356,0.7138
NaN,0.714,0.73485
NaN,0.77125,0.73255
NaN,0.72005,0.7335
NaN,0.7492,0.73605
NaN,0.7586,0.73435
NaN,0.7004,0.72415
NaN,0.7161,0.72445
NaN,0.7441,0.7349
NaN,0.7222,0.73445
NaN,0.7084,0.71525
NaN,0.7058,0.7353
NaN,0.7011,0.73725
NaN,0.7007,0.73645
NaN,0.7021,0.71685
NaN,0.7048,0.73035
NaN,0.7032,0.721
NaN,0.7035,0.73445
NaN,0.7071,0.734
NaN,0.7005,0.7193
NaN,0.7133,0.73205
NaN,0.7029,0.73545
NaN,0.7037,0.73765
NaN,0.723,0.74365
NaN,0.7047,0.73325
NaN,0.7096,0.7351
NaN,0.7089,0.73305
NaN,0.7068,0.71035
NaN,0.7072,0.73425
NaN,0.7099,0.73355
NaN,0.7174,0.7232
NaN,0.7075,0.7213
NaN,0.7045,0.7252
NaN,0.7024,0.70735
NaN,0.7078,0.7257
NaN,0.7108,0.72545
NaN,0.7131,0.72545
NaN,0.7143,0.72265
NaN,0.7119,0.72485
NaN,0.718,0.7249
NaN,0.7113,0.7231
NaN,0.7254,0.72585
NaN,0.7127,0.7253
NaN,0.7149,0.70465
NaN,0.7056,0.7249
NaN,0.7053,0.72455
NaN,0.7239,0.72465
NaN,0.7076,0.7259
NaN,0.703,0.72415
NaN,0.7188,0.7046
NaN,0.7165,0.72535
NaN,0.7219,0.7254
NaN,0.7153,0.72555
NaN,0.7151,0.72225
NaN,0.7173,0.71785
NaN,0.7316,0.70735
NaN,0.7137,0.72545
NaN,0.7125,0.72235
NaN,0.7111,0.7231
NaN,0.7225,0.72585
NaN,0.7239,0.7253
NaN,0.7219,0.7234
NaN,0.7153,0.72625
NaN,0.7179,0.72465
NaN,0.7148,0.72335
NaN,0.7323,0.72415
NaN,0.7123,0.7046
NaN,0.7169,0.72655
NaN,0.7005,0.71795
NaN,0.7095,0.71845
NaN,0.7027,0.71985
NaN,0.7005,0.71805
NaN,0.7061,0.71855
NaN,0.7248,0.71765
NaN,0.7442,0.7194
NaN,0.7033,0.7257
NaN,0.7157,0.71855
NaN,0.7298,0.715
NaN,0.7114,0.72275
NaN,0.7146,0.7135
NaN,0.712,0.71435
NaN,0.7207,0.71475
NaN,0.7136,0.71355
NaN,0.7553,0.7124
NaN,0.7143,0.71475
NaN,0.7132,0.7205
NaN,0.7612,0.7133
NaN,0.71,0.7098
NaN,0.7315,0.71825
NaN,0.7514,0.70765
NaN,0.7255,0.7104
NaN,0.7326,0.7106
NaN,0.7214,0.7081
NaN,0.7357,0.70975
NaN,0.7268,0.7161
NaN,0.7332,0.70935
NaN,0.7814,0.71245
NaN,0.7259,0.70455
NaN,0.7216,0.70435
NaN,0.7313,0.70295
NaN,0.7089,0.70545
NaN,0.7613,0.7129
NaN,0.7236,0.7051
NaN,0.746,0.7053
NaN,0.7208,0.70285
NaN,0.7636,0.70375
NaN,0.7418,0.70415
NaN,0.7459,0.7116
NaN,0.707,0.70345
NaN,0.7359,0.7027
NaN,0.7475,0.7059
NaN,0.7488,0.70395
NaN,0.7995,0.70315
NaN,0.7404,0.70345
NaN,0.7376,0.70345
NaN,0.7416,0.70385
NaN,0.7173,0.71285
NaN,0.7777,0.70425
NaN,0.7334,0.70525
NaN,0.7538,0.70745
NaN,0.7624,0.7049
NaN,0.7484,0.7042
NaN,0.7636,0.7062
NaN,0.7195,0.70755
NaN,0.749,0.7057
NaN,0.7608,0.71305
NaN,0.7583,0.70565
NaN,0.8053,0.70715
NaN,0.7518,0.70355
NaN,0.7457,0.70795
NaN,0.7518,0.7088
NaN,0.7315,0.706
NaN,0.7796,0.7078
NaN,0.7474,0.7061
NaN,0.7736,0.70605
NaN,0.7149,0.715
NaN,0.7771,0.70755
NaN,0.7595,0.7072
NaN,0.7767,0.70655
NaN,0.7297,0.70835
NaN,0.7632,0.7076
NaN,0.7693,0.7065
NaN,0.725,0.7088
NaN,0.7735,0.70685
NaN,0.8049,0.7072
NaN,0.7671,0.7167
NaN,0.7591,0.7082
NaN,0.7632,0.7092
NaN,0.744,0.70725
NaN,0.7739,0.71035
NaN,0.7596,0.70865
NaN,0.7783,0.7069
NaN,0.7555,0.7088
NaN,0.7781,0.7093
NaN,0.7742,0.7067
NaN,0.7867,0.71665
NaN,0.7419,0.70955
NaN,0.775,0.70925
NaN,0.7838,0.70805
NaN,0.7159,0.7003
NaN,0.7834,0.70935
NaN,0.8107,0.70165
NaN,0.7769,0.709
NaN,0.7733,0.7075
NaN,0.7878,0.70845
NaN,0.7581,0.70845
NaN,0.7795,0.7066
NaN,0.7674,0.7155
NaN,0.7957,0.70765
NaN,0.7493,0.7086
NaN,0.7633,0.70875
NaN,0.7822,0.70965
NaN,0.7934,0.7001
NaN,0.7611,0.7075
NaN,0.7805,0.7047
NaN,0.7869,0.70785
NaN,0.7901,0.7048
NaN,0.8183,0.705
NaN,0.7812,0.71655
NaN,0.7765,0.70735
NaN,0.7874,0.7065
NaN,0.769,0.7092
NaN,0.7731,0.71035
NaN,0.7702,0.706
NaN,0.7956,0.7059
NaN,0.7563,0.70395
NaN,0.7033,0.7143
NaN,0.762,0.70605
NaN,0.7842,0.708
NaN,0.7913,0.70925
NaN,0.7785,0.71265
NaN,0.782,0.7155
NaN,0.7858,0.70875
NaN,0.7035,0.7123
NaN,0.7936,0.7334
NaN,0.8146,0.7108
NaN,0.7835,0.7132
NaN,0.7766,0.7107
NaN,0.7813,0.7066
NaN,0.7771,0.7115
NaN,0.7739,0.7096
NaN,0.7697,0.709
NaN,0.7807,0.70605
NaN,0.751,0.7114
NaN,0.7035,0.71255
NaN,0.7647,0.7106
NaN,0.7825,0.71465
NaN,0.789,0.7136
NaN,0.7701,0.7079
NaN,0.7787,0.7134
NaN,0.7781,0.7129
NaN,0.725,0.7095
NaN,0.7904,0.7109
NaN,0.813,0.71325
NaN,0.7161,0.714
NaN,0.7794,0.71245
NaN,0.7717,0.71575
NaN,0.7708,0.711
NaN,0.7785,0.7101
NaN,0.7872,0.7119
NaN,0.7579,0.7114
NaN,0.7661,0.7107
NaN,0.7539,0.7121
NaN,0.793,0.7111
NaN,0.776,0.7132
NaN,0.7875,0.71405
NaN,0.7777,0.7168
NaN,0.7697,0.7131
NaN,0.7742,0.709
NaN,0.7114,0.71345
NaN,0.7848,0.7127
NaN,0.8063,0.7125
NaN,0.7251,0.7105
NaN,0.7722,0.719
NaN,0.7598,0.71335
NaN,0.7544,0.71665
NaN,0.7731,0.71325
NaN,0.7799,0.7212
NaN,0.7494,0.7012
NaN,0.7624,0.7171
NaN,0.7294,0.7096
NaN,0.7143,0.717
NaN,0.7868,0.7147
NaN,0.7633,0.7221
NaN,0.7204,0.71265
NaN,0.7775,0.7178
NaN,0.7961,0.7168
NaN,0.7602,0.7203
NaN,0.7591,0.71575
NaN,0.7107,0.72435
NaN,0.7713,0.7129
NaN,0.8073,0.7195
NaN,0.723,0.7125
NaN,0.7628,0.7167
NaN,0.7482,0.7197
NaN,0.7749,0.72
NaN,0.7655,0.7389
NaN,0.7472,0.7143
NaN,0.7364,0.7212
NaN,0.7465,0.71975
NaN,0.7353,0.7221
NaN,0.7524,0.7193
NaN,0.7515,0.7122
NaN,0.7337,0.72695
NaN,0.7672,0.7194
NaN,0.7746,0.7224
NaN,0.7484,0.7173
NaN,0.7498,0.7259
NaN,0.7609,0.70075
NaN,0.8006,0.7217
NaN,0.7231,0.72205
NaN,0.7525,0.7303
NaN,0.7347,0.7195
NaN,0.7744,0.7236
NaN,0.7555,0.72105
NaN,0.7453,0.7265
NaN,0.7211,0.72195
NaN,0.7354,0.7317
NaN,0.7097,0.7268
NaN,0.7483,0.7274
NaN,0.7418,0.72
NaN,0.7637,0.7321
NaN,0.7538,0.7195
NaN,0.7897,0.7254
NaN,0.7348,0.7261
NaN,0.732,0.7321
NaN,0.7527,0.7213
NaN,0.7983,0.7269
NaN,0.7372,0.7243
NaN,0.7173,0.7304
NaN,0.7406,0.72535
NaN,0.7424,0.7115
NaN,0.7377,0.7332
NaN,0.7122,0.721
NaN,0.7447,0.7282
NaN,0.7251,0.7208
NaN,0.7761,0.7361
NaN,0.738,0.716
NaN,0.7099,0.7283
NaN,0.7555,0.7258
NaN,0.7157,0.7254
NaN,0.7162,0.7235
NaN,0.7337,0.7283
NaN,0.7854,0.7277
NaN,0.7285,0.7306
NaN,0.7184,0.7284
NaN,0.7044,0.7327
NaN,0.7269,0.7241
NaN,0.7289,0.729
NaN,0.7777,0.722
NaN,0.7216,0.7371
NaN,0.7532,0.7114
NaN,0.7182,0.7281
NaN,0.7595,0.7278
NaN,0.7034,0.7263
NaN,0.7003,0.7237
NaN,0.7194,0.72985
NaN,0.7495,0.7281
NaN,0.7418,0.7317
NaN,0.7377,0.7011
NaN,0.7169,0.7305
NaN,0.7035,0.7082
NaN,0.7199,0.7339
NaN,0.7066,0.7196
NaN,0.7074,0.7297
NaN,0.7001,0.7238
NaN,0.7004,0.7297
NaN,0.705,0.7221
NaN,0.707,0.7293
NaN,0.7084,0.7261
NaN,0.707,0.725
NaN,0.7071,0.73015
NaN,0.7096,0.7293
NaN,0.7239,0.73245
NaN,0.7084,0.7249
NaN,0.708,0.72975
NaN,0.7078,0.7132
NaN,0.7108,0.7333
NaN,0.7139,0.71895
NaN,0.7117,0.72895
NaN,0.7124,0.7255
NaN,0.7165,0.72485
NaN,0.715,0.7276
NaN,0.7251,0.7287
NaN,0.7135,0.7262
NaN,0.7122,0.75155
NaN,0.7055,0.7266
NaN,0.7116,0.7329
NaN,0.7219,0.7285
NaN,0.7169,0.73185
NaN,0.7185,0.7165
NaN,0.7184,0.7315
NaN,0.718,0.7146
NaN,0.7375,0.7336
NaN,0.7182,0.7264
NaN,0.7203,0.7022
NaN,0.7132,0.73255
NaN,0.7119,0.7256
NaN,0.7157,0.73495
NaN,0.7223,0.7126
NaN,0.7001,0.7313
NaN,0.7226,0.7321
NaN,0.7255,0.7494
NaN,0.7213,0.7273
NaN,0.7263,0.7353
NaN,0.723,0.731
NaN,0.7451,0.73575
NaN,0.7214,0.7158
NaN,0.7194,0.73125
NaN,0.7162,0.718
NaN,0.7163,0.73825
NaN,0.7259,0.7271
NaN,0.7237,0.706
NaN,0.7286,0.7378
NaN,0.7199,0.72785
NaN,0.7255,0.7314
NaN,0.7256,0.719
NaN,0.7205,0.7369
NaN,0.723,0.7361
NaN,0.7184,0.7418
NaN,0.7177,0.73185
NaN,0.7246,0.738
NaN,0.7247,0.73515
NaN,0.7254,0.7389
NaN,0.7208,0.7185
NaN,0.7105,0.73325
NaN,0.7168,0.7127
NaN,0.7016,0.7423
NaN,0.7274,0.7198
NaN,0.7093,0.7137
NaN,0.7318,0.7377
NaN,0.7088,0.73105
NaN,0.7059,0.7111
NaN,0.7005,0.73845
NaN,0.7432,0.739
NaN,0.7047,0.721
NaN,0.7141,0.73385
NaN,0.7038,0.7419
NaN,0.7372,0.73765
NaN,0.7054,0.7396
NaN,0.711,0.7259
NaN,0.7115,0.73675
NaN,0.7463,0.71025
NaN,0.7128,0.7415
NaN,0.7339,0.72875
NaN,0.7245,0.7398
NaN,0.7248,0.7352
NaN,0.7277,0.7448
NaN,0.7247,0.71615
NaN,0.7377,0.7074
NaN,0.7254,0.7389
NaN,0.7622,0.7374
NaN,0.7272,0.7214
NaN,0.7276,0.7385
NaN,0.731,0.74625
NaN,0.7024,0.73965
NaN,0.751,0.7405
NaN,0.7261,0.7013
NaN,0.7576,0.73875
NaN,0.7028,0.7103
NaN,0.7519,0.74435
NaN,0.7417,0.7209
NaN,0.7444,0.7412
NaN,0.7395,0.73595
NaN,0.7486,0.7215
NaN,0.7011,0.7082
NaN,0.743,0.74145
NaN,0.7851,0.7402
NaN,0.7425,0.7214
NaN,0.7415,0.73675
NaN,0.7642,0.7462
NaN,0.7209,0.703
NaN,0.7337,0.74075
NaN,0.7452,0.7431
NaN,0.7643,0.7102
NaN,0.7474,0.7389
NaN,0.7478,0.74585
NaN,0.7598,0.7363
NaN,0.7624,0.707
NaN,0.7164,0.74255
NaN,0.7551,0.73805
NaN,0.7641,0.7458
NaN,0.7072,0.7231
NaN,0.7609,0.74185
NaN,0.7968,0.7412
NaN,0.7594,0.74
NaN,0.7569,0.7394
NaN,0.7682,0.7473
NaN,0.7352,0.7097
NaN,0.75,0.74205
NaN,0.7561,0.74545
NaN,0.7696,0.7114
NaN,0.7485,0.74365
NaN,0.7626,0.7456
NaN,0.7731,0.7376
NaN,0.7764,0.7431
NaN,0.7199,0.709
NaN,0.7703,0.74415
NaN,0.7791,0.73775
NaN,0.7174,0.7438
NaN,0.777,0.7292
NaN,0.7996,0.74325
NaN,0.7727,0.74135
NaN,0.7719,0.7449
NaN,0.7629,0.741
NaN,0.7516,0.7454
NaN,0.7688,0.72365
NaN,0.7799,0.7425
NaN,0.7477,0.74385
NaN,0.7597,0.7039
NaN,0.7846,0.7441
NaN,0.7867,0.7446
NaN,0.7364,0.74305
NaN,0.7817,0.7446
NaN,0.7861,0.7187
NaN,0.7434,0.7411
NaN,0.7854,0.7372
NaN,0.803,0.744
NaN,0.7818,0.7365
NaN,0.7848,0.7406
NaN,0.7786,0.7379
NaN,0.7682,0.7446
NaN,0.7145,0.7387
NaN,0.7789,0.735
NaN,0.7826,0.7462
NaN,0.7829,0.7394
NaN,0.7495,0.7407
NaN,0.7911,0.7445
NaN,0.79,0.7409
NaN,0.7721,0.7338
NaN,0.791,0.7113
NaN,0.7923,0.737
NaN,0.7214,0.7326
NaN,0.791,0.7406
NaN,0.8025,0.7377
NaN,0.7922,0.734
NaN,0.793,0.7253
NaN,0.7805,0.7349
NaN,0.7805,0.72825
NaN,0.7373,0.737
NaN,0.7876,0.73765
NaN,0.7927,0.7133
NaN,0.7809,0.7405
NaN,0.7436,0.7414
NaN,0.7966,0.7282
NaN,0.7941,0.7357
NaN,0.7983,0.7305
NaN,0.7922,0.72455
NaN,0.7963,0.7344
NaN,0.7959,0.7355
NaN,0.8017,0.73295
NaN,0.7942,0.726
NaN,0.7931,0.7327
NaN,0.7962,0.73195
NaN,0.7901,0.736
NaN,0.7396,0.73695
NaN,0.789,0.7136
NaN,0.7964,0.7385
NaN,0.7594,0.74105
NaN,0.746,0.7274
NaN,0.7926,0.7369
NaN,0.7939,0.7319
NaN,0.797,0.7096
NaN,0.792,0.7235
NaN,0.7899,0.7374
NaN,0.7149,0.73485
NaN,0.79365,0.7385
NaN,0.8029,0.7349
NaN,0.7924,0.7366
NaN,0.7901,0.73745
NaN,0.7886,0.73795
NaN,0.793,0.70955
NaN,0.7574,0.7371
NaN,0.7838,0.7178
NaN,0.7847,0.7396
NaN,0.7351,0.7314
NaN,0.7556,0.7368
NaN,0.7921,0.7344
NaN,0.7917,0.7277
NaN,0.7931,0.7376
NaN,0.7897,0.73665
NaN,0.7894,0.7381
NaN,0.7258,0.7359
NaN,0.7938,0.7379
NaN,0.8032,0.7378
NaN,0.7924,0.73715
NaN,0.7854,0.7111
NaN,0.765,0.738
NaN,0.7906,0.71935
NaN,0.7597,0.7386
NaN,0.778,0.721
NaN,0.7841,0.7205
NaN,0.7344,0.73715
NaN,0.7496,0.7382
NaN,0.7873,0.73905
NaN,0.7915,0.7403
NaN,0.7895,0.7093
NaN,0.7877,0.7372
NaN,0.7875,0.7411
NaN,0.7174,0.7395
NaN,0.7898,0.7387
NaN,0.8022,0.70295
NaN,0.7022,0.73705
NaN,0.7905,0.72315
NaN,0.7768,0.7401
NaN,0.7676,0.73
NaN,0.7868,0.7337
NaN,0.7492,0.7375
NaN,0.7693,0.7385
NaN,0.79,0.7198
NaN,0.7553,0.7399
NaN,0.7002,0.7414
NaN,0.7672,0.70795
NaN,0.7828,0.7392
NaN,0.7869,0.74095
NaN,0.7988,0.7401
NaN,0.7766,0.74115
NaN,0.7795,0.71895
NaN,0.7156,0.7388
NaN,0.7887,0.7212
NaN,0.8041,0.74215
NaN,0.7238,0.7234
NaN,0.7781,0.71255
NaN,0.7683,0.7401
NaN,0.7785,0.74
NaN,0.7818,0.70995
NaN,0.741,0.7406
NaN,0.7573,0.74035
NaN,0.7683,0.71695
NaN,0.7279,0.7401
NaN,0.768,0.7435
NaN,0.7741,0.7411
NaN,0.7819,0.7418
NaN,0.7929,0.7137
NaN,0.7671,0.74095
NaN,0.7651,0.7183
NaN,0.7801,0.742
NaN,0.8,0.73005
NaN,0.704,0.71505
NaN,0.7695,0.73875
NaN,0.7548,0.7393
NaN,0.7663,0.70775
NaN,0.7723,0.70975
NaN,0.754,0.73955
NaN,0.7433,0.73855
NaN,0.7541,0.7382
NaN,0.7015,0.74455
NaN,0.7649,0.73985
NaN,0.7594,0.7396
NaN,0.7247,0.74085
NaN,0.7697,0.71655
NaN,0.7862,0.73905
NaN,0.7529,0.73455
NaN,0.7538,0.72865
NaN,0.767,0.73805
NaN,0.7983,0.73755
NaN,0.7553,0.72735
NaN,0.7416,0.72685
NaN,0.7424,0.73785
NaN,0.7588,0.73645
NaN,0.7401,0.71275
NaN,0.7241,0.73795
NaN,0.7635,0.74395
NaN,0.72,0.7376
NaN,0.7541,0.7381
NaN,0.7398,0.7403
NaN,0.7455,0.71435
NaN,0.7558,0.73695
NaN,0.763,0.73015
NaN,0.7339,0.72925
NaN,0.7323,0.73675
NaN,0.7497,0.73575
NaN,0.7896,0.71435
NaN,0.7074,0.70805
NaN,0.7363,0.73665
NaN,0.7224,0.73495
NaN,0.7077,0.7111
NaN,0.7321,0.73615
NaN,0.7473,0.74135
NaN,0.7287,0.70985
NaN,0.7196,0.7364
NaN,0.7441,0.7367
NaN,0.7243,0.7376
NaN,0.7842,0.72065
NaN,0.7327,0.73665
NaN,0.7686,0.736
NaN,0.718,0.72525
NaN,0.7122,0.73725
NaN,0.7317,0.73485
NaN,0.7743,0.71695
NaN,0.7141,0.7369
NaN,0.7191,0.73525
NaN,0.7087,0.72885
NaN,0.7294,0.7345
NaN,0.7268,0.7398
NaN,0.724,0.7365
NaN,0.771,0.73565
NaN,0.7156,0.73645
NaN,0.7605,0.7198
NaN,0.7118,0.73595
NaN,0.7418,0.7288
NaN,0.7036,0.7198
NaN,0.7314,0.7397
NaN,0.721,0.7375
NaN,0.7365,0.7357
NaN,0.7151,0.7214
NaN,0.7199,0.7362
NaN,0.7083,0.73695
NaN,0.7312,0.7152
NaN,0.7174,0.736
NaN,0.7017,0.7394
NaN,0.7126,0.73675
NaN,0.7001,0.7375
NaN,0.7061,0.7121
NaN,0.7057,0.7356
NaN,0.7053,0.7315
NaN,0.7067,0.7371
NaN,0.7196,0.7258
NaN,0.7088,0.7336
NaN,0.7091,0.7402
NaN,0.71265,0.7381
NaN,0.7112,0.7193
NaN,0.7137,0.7111
NaN,0.7282,0.7393
NaN,0.7125,0.74
NaN,0.7113,0.7383
NaN,0.7148,0.7452
NaN,0.7183,0.7394
NaN,0.7176,0.7402
NaN,0.716,0.7071
NaN,0.7146,0.73555
NaN,0.7186,0.7387
NaN,0.7278,0.738
NaN,0.7163,0.7255
NaN,0.7159,0.7022
NaN,0.7094,0.73
NaN,0.7186,0.74115
NaN,0.7214,0.7378
NaN,0.7223,0.7398
NaN,0.723,0.7197
NaN,0.7203,0.7411
NaN,0.7225,0.742
NaN,0.7237,0.74065
NaN,0.733,0.7495
NaN,0.7229,0.7408
NaN,0.7225,0.73975
NaN,0.7141,0.722
NaN,0.7223,0.7393
NaN,0.7325,0.73475
NaN,0.7261,0.7393
NaN,0.7297,0.71515
NaN,0.7133,0.70365
NaN,0.7275,0.728
NaN,0.7326,0.73995
NaN,0.7266,0.7385
NaN,0.7376,0.7395
NaN,0.7281,0.71265
NaN,0.7272,0.7271
NaN,0.7223,0.74035
NaN,0.7224,0.7391
NaN,0.7238,0.70945
NaN,0.7138,0.74015
NaN,0.7284,0.7461
NaN,0.7349,0.74025
NaN,0.7288,0.73905
NaN,0.7322,0.7062
NaN,0.73,0.73945
NaN,0.7355,0.7249
NaN,0.7287,0.7387
NaN,0.7269,0.7098
NaN,0.7277,0.7218
NaN,0.7132,0.74145
NaN,0.7227,0.74095
NaN,0.7064,0.7255
NaN,0.7115,0.7389
NaN,0.7339,0.73835
NaN,0.7254,0.7192
NaN,0.7231,0.74025
NaN,0.7312,0.74485
NaN,0.739,0.73845
NaN,0.7288,0.73745
NaN,0.7029,0.74025
NaN,0.7174,0.7184
NaN,0.7203,0.7369
NaN,0.7205,0.7203
NaN,0.7039,0.7254
NaN,0.7187,0.7388
NaN,0.7143,0.7381
NaN,0.7104,0.7293
NaN,0.7161,0.7378
NaN,0.718,0.73735
NaN,0.7076,0.7232
NaN,0.7183,0.7394
NaN,0.7467,0.7434
NaN,0.7084,0.7366
NaN,0.7073,0.7356
NaN,0.7003,0.73805
NaN,0.7162,0.70875
NaN,0.7101,0.7195
NaN,0.7042,0.73465
NaN,0.7382,0.735
NaN,0.711,0.73535
NaN,0.721,0.7389
NaN,0.7095,0.7354
NaN,0.7453,0.73165
NaN,0.7138,0.72625
NaN,0.7205,0.73775
NaN,0.7139,0.73685
NaN,0.7712,0.7309
NaN,0.7266,0.73665
NaN,0.7412,0.73835
NaN,0.7067,0.73195
NaN,0.745,0.7303
NaN,0.734,0.73625
NaN,0.732,0.73585
NaN,0.7348,0.7241
NaN,0.7474,0.73375
NaN,0.734,0.73585
NaN,0.7702,0.7396
NaN,0.7375,0.7425
NaN,0.7412,0.7359
NaN,0.7504,0.7364
NaN,0.7109,0.73485
NaN,0.729,0.70785
NaN,0.7432,0.73485
NaN,0.7559,0.73405
NaN,0.7518,0.7022
NaN,0.7845,0.7245
NaN,0.7576,0.71655
NaN,0.7597,0.72325
NaN,0.7033,0.72325
NaN,0.7551,0.72355
NaN,0.7653,0.70525
NaN,0.7035,0.72395
NaN,0.7572,0.72145
NaN,0.7852,0.72325
NaN,0.7568,0.72285
NaN,0.7584,0.72235
NaN,0.7484,0.72305
NaN,0.7307,0.72175
NaN,0.7618,0.70845
NaN,0.7675,0.7233
NaN,0.7527,0.70415
NaN,0.7675,0.72205
NaN,0.7735,0.72455
NaN,0.7773,0.7228
NaN,0.739,0.7241
NaN,0.7721,0.712
NaN,0.7753,0.7237
NaN,0.7312,0.72295
NaN,0.7757,0.7238
NaN,0.7825,0.7052
NaN,0.7739,0.72365
NaN,0.7722,0.7199
NaN,0.7577,0.70525
NaN,0.7499,0.72395
NaN,0.7756,0.72145
NaN,0.7847,0.72235
NaN,0.7725,0.72305
NaN,0.7811,0.72175
NaN,0.777,0.70775
NaN,0.7475,0.7206
NaN,0.7801,0.72655
NaN,0.7828,0.72455
NaN,0.7428,0.72115
NaN,0.7806,0.7241
NaN,0.7891,0.712
NaN,0.7798,0.7237
NaN,0.7844,0.72065
NaN,0.7727,0.70635
NaN,0.7707,0.7172
NaN,0.7144,0.71875
NaN,0.7844,0.7152
NaN,0.7827,0.71745
NaN,0.7239,0.717
NaN,0.7309,0.71935
NaN,0.7865,0.725
NaN,0.777,0.71785
NaN,0.7559,0.71445
NaN,0.7851,0.70335
NaN,0.7836,0.7218
NaN,0.7593,0.715
NaN,0.7819,0.7145
NaN,0.7868,0.7137
NaN,0.7849,0.7132
NaN,0.7879,0.7113
NaN,0.7771,0.7137
NaN,0.78,0.72325
NaN,0.7313,0.71315
NaN,0.7935,0.70995
NaN,0.7831,0.7003
NaN,0.7348,0.71655
NaN,0.7263,0.71
NaN,0.7871,0.7088
NaN,0.7778,0.7087
NaN,0.7793,0.7107
NaN,0.7891,0.71935
NaN,0.7867,0.70955
NaN,0.7256,0.7125
NaN,0.782,0.7062
NaN,0.7849,0.7072
NaN,0.7879,0.70705
NaN,0.7919,0.71705
NaN,0.7928,0.70695
NaN,0.7865,0.7031
NaN,0.7933,0.70835
NaN,0.7848,0.70375
NaN,0.7543,0.70465
NaN,0.7918,0.70415
NaN,0.7803,0.70325
NaN,0.7835,0.7041
NaN,0.7931,0.7123
NaN,0.788,0.7052
NaN,0.7301,0.7037
NaN,0.78655,0.7056
NaN,0.7893,0.70525
NaN,0.7929,0.70485
NaN,0.7931,0.70515
NaN,0.7939,0.70385
NaN,0.7916,0.70335
NaN,0.7301,0.70585
NaN,0.73065,0.7134
NaN,0.7928,0.7042
NaN,0.7874,0.70485
NaN,0.7426,0.70325
NaN,0.75,0.70655
NaN,0.7912,0.70625
NaN,0.7835,0.70405
NaN,0.714,0.7054
NaN,0.7894,0.70445
NaN,0.7914,0.7037
NaN,0.7887,0.717
NaN,0.7422,0.70525
NaN,0.7888,0.70615
NaN,0.7916,0.7038
NaN,0.7923,0.709
NaN,0.7928,0.7057
NaN,0.7878,0.7025
NaN,0.7952,0.7064
NaN,0.7503,0.706
NaN,0.7927,0.7047
NaN,0.7955,0.7134
NaN,0.7178,0.706
NaN,0.7276,0.7068
NaN,0.7912,0.7039
NaN,0.7898,0.7077
NaN,0.717,0.70735
NaN,0.8009,0.70505
NaN,0.7915,0.70635
NaN,0.7904,0.7066
NaN,0.7518,0.70475
NaN,0.7917,0.7175
NaN,0.7913,0.70635
NaN,0.7929,0.70715
NaN,0.7925,0.7076
NaN,0.779,0.7072
NaN,0.7917,0.7059
NaN,0.7414,0.70485
NaN,0.7902,0.70625
NaN,0.7893,0.7063
NaN,0.7349,0.7039
NaN,0.7344,0.70595
NaN,0.7948,0.71445
NaN,0.7879,0.70605
NaN,0.7142,0.70765
NaN,0.7887,0.708
NaN,0.7912,0.70675
NaN,0.7891,0.70765
NaN,0.714,0.70325
NaN,0.7917,0.70125
NaN,0.795,0.70525
NaN,0.7921,0.70465
NaN,0.7902,0.70375
NaN,0.7838,0.71045
NaN,0.7936,0.70515
NaN,0.7496,0.70675
NaN,0.7838,0.70855
NaN,0.7795,0.70685
NaN,0.756,0.7047
NaN,0.7577,0.7064
NaN,0.7869,0.7039
NaN,0.7855,0.7024
NaN,0.7013,0.7024
NaN,0.8076,0.7076
NaN,0.7883,0.7036
NaN,0.7877,0.704
NaN,0.7118,0.70695
NaN,0.7888,0.70445
NaN,0.7936,0.70315
NaN,0.7873,0.7036
NaN,0.7829,0.7079
NaN,0.7817,0.7088
NaN,0.79,0.7097
NaN,0.758,0.708
NaN,0.7723,0.7069
NaN,0.7748,0.7058
NaN,0.7326,0.7057
NaN,0.7502,0.7082
NaN,0.7837,0.712
NaN,0.7835,0.7094
NaN,0.782,0.7029
NaN,0.7811,0.7089
NaN,0.7819,0.7077
NaN,0.7869,0.7052
NaN,0.7945,0.7065
NaN,0.7817,0.7085
NaN,0.7705,0.71085
NaN,0.774,0.7084
NaN,0.7857,0.71045
NaN,0.7623,0.7085
NaN,0.761,0.7049
NaN,0.7675,0.7092
NaN,0.7069,0.709
NaN,0.7516,0.7065
NaN,0.7708,0.7076
NaN,0.7809,0.7085
NaN,0.7675,0.71025
NaN,0.7686,0.71005
NaN,0.7665,0.7137
NaN,0.7785,0.7009
NaN,0.7998,0.7108
NaN,0.7708,0.7056
NaN,0.7551,0.7091
NaN,0.7337,0.70855
NaN,0.7767,0.7157
NaN,0.7549,0.7084
NaN,0.7428,0.7087
NaN,0.7708,0.7118
NaN,0.717,0.70995
NaN,0.7639,0.71575
NaN,0.7527,0.7016
NaN,0.735,0.7102
NaN,0.7699,0.7061
NaN,0.7126,0.7108
NaN,0.7709,0.7102
NaN,0.752,0.7239
NaN,0.7501,0.70765
NaN,0.7674,0.71105
NaN,0.793,0.71055
NaN,0.7003,0.7133
NaN,0.7523,0.70935
NaN,0.734,0.7185
NaN,0.7364,0.7026
NaN,0.7644,0.70155
NaN,0.7021,0.7139
NaN,0.7247,0.7081
NaN,0.743,0.704
NaN,0.7161,0.7183
NaN,0.766,0.7134
NaN,0.7336,0.7142
NaN,0.7376,0.7412
NaN,0.75,0.7101
NaN,0.7209,0.71105
NaN,0.7487,0.7131
NaN,0.7288,0.7173
NaN,0.7247,0.71215
NaN,0.7454,0.7208
NaN,0.7798,0.7039
NaN,0.7275,0.7167
NaN,0.7305,0.7108
NaN,0.7171,0.7065
NaN,0.7311,0.7256
NaN,0.7455,0.7179
NaN,0.711,0.7154
NaN,0.7154,0.7318
NaN,0.7382,0.7129
NaN,0.7173,0.71465
NaN,0.7661,0.7165
NaN,0.7238,0.7202
NaN,0.713,0.7157
NaN,0.7505,0.7236
NaN,0.7105,0.7112
NaN,0.7242,0.719
NaN,0.7489,0.7104
NaN,0.7167,0.7331
NaN,0.712,0.7073
NaN,0.7424,0.7194
NaN,0.7035,0.7182
NaN,0.7257,0.7225
NaN,0.7117,0.7144
NaN,0.7566,0.7187
NaN,0.7038,0.7179
NaN,0.7416,0.7221
NaN,0.7013,0.7083
NaN,0.7254,0.7201
NaN,0.7164,0.7259
NaN,0.76225,0.7119
NaN,0.722,0.7187
NaN,0.7066,0.7126
NaN,0.7287,0.7371
NaN,0.7133,0.7238
NaN,0.7034,0.7176
NaN,0.7092,0.7187
NaN,0.7034,0.7234
NaN,0.7149,0.7138
NaN,0.7119,0.7165
NaN,0.708,0.7186
NaN,0.7047,0.7224
NaN,0.7086,0.7104
NaN,0.7078,0.7217
NaN,0.719,0.7268
NaN,0.7078,0.7183
NaN,0.7114,0.7224
NaN,0.7235,0.7149
NaN,0.7128,0.7482
NaN,0.7025,0.7234
NaN,0.7136,0.7214
NaN,0.7117,0.71965
NaN,0.7149,0.7397
NaN,0.7144,0.7148
NaN,0.7118,0.71735
NaN,0.7221,0.7213
NaN,0.7152,0.7241
NaN,0.7146,0.707
NaN,0.7025,0.7217
NaN,0.7255,0.7266
NaN,0.7177,0.7065
NaN,0.707,0.7228
NaN,0.722,0.7176
NaN,0.7195,0.7317
NaN,0.7189,0.7057
NaN,0.7188,0.7227
NaN,0.7196,0.7203
NaN,0.7261,0.71375
NaN,0.719,0.7183
NaN,0.7211,0.7204
NaN,0.7059,0.723
NaN,0.7138,0.7253
NaN,0.7177,0.705
NaN,0.7244,0.7224
NaN,0.7108,0.7266
NaN,0.7276,0.7067
NaN,0.7255,0.7257
NaN,0.7052,0.7177
NaN,0.7254,0.7337
NaN,0.7255,0.7064
NaN,0.7251,0.7241
NaN,0.7336,0.7221
NaN,0.7256,0.7236
NaN,0.7304,0.7202
NaN,0.7221,0.7236
NaN,0.7165,0.7237
NaN,0.718,0.7262
NaN,0.7313,0.704
NaN,0.7131,0.723
NaN,0.7331,0.7292
NaN,0.7276,0.7186
NaN,0.7075,0.7256
NaN,0.7292,0.7187
NaN,0.7329,0.718
NaN,0.7282,0.7249
NaN,0.7344,0.7239
NaN,0.73,0.7413
NaN,0.7341,0.7217
NaN,0.7272,0.7256
NaN,0.7265,0.7244
NaN,0.7307,0.7291
NaN,0.7349,0.7177
NaN,0.7318,0.7248
NaN,0.7144,0.73415
NaN,0.7312,0.721
NaN,0.7322,0.71165
NaN,0.7314,0.7298
NaN,0.7304,0.72155
NaN,0.7308,0.7286
NaN,0.7334,0.7269
NaN,0.7141,0.7476
NaN,0.7309,0.7242
NaN,0.7285,0.7295
NaN,0.7319,0.72795
NaN,0.7281,0.7314
NaN,0.7291,0.7124
NaN,0.7253,0.72665
NaN,0.7331,0.7364
NaN,0.7287,0.72265
NaN,0.7304,0.7028
NaN,0.7304,0.7313
NaN,0.7311,0.7244
NaN,0.7245,0.7164
NaN,0.7264,0.7054
NaN,0.7161,0.73115
NaN,0.7208,0.7307
NaN,0.7451,0.717
NaN,0.7277,0.7248
NaN,0.7315,0.7339
NaN,0.7323,0.731
NaN,0.7309,0.7353
NaN,0.7285,0.7179
NaN,0.7252,0.7309
NaN,0.7098,0.7388
NaN,0.7258,0.7219
NaN,0.7229,0.7334
NaN,0.7103,0.7256
NaN,0.7218,0.7459
NaN,0.7256,0.713
NaN,0.7292,0.7005
NaN,0.7274,0.7348
NaN,0.7214,0.7346
NaN,0.7233,0.7126
NaN,0.7127,0.7301
NaN,0.7152,0.7393
NaN,0.7333,0.7344
NaN,0.7207,0.737
NaN,0.7656,0.7326
NaN,0.7106,0.7395
NaN,0.7138,0.7274
NaN,0.7142,0.7101
NaN,0.7415,0.7344
NaN,0.7137,0.73
NaN,0.7134,0.735
NaN,0.7163,0.7325
NaN,0.7286,0.7368
NaN,0.7149,0.7354
NaN,0.7488,0.7309
NaN,0.7193,0.7397
NaN,0.7236,0.73685
NaN,0.7319,0.7382
NaN,0.7385,0.7011
NaN,0.7354,0.7369
NaN,0.7482,0.7413
NaN,0.7383,0.7212
NaN,0.7367,0.7118
NaN,0.7396,0.7375
NaN,0.7416,0.732
NaN,0.7422,0.7374
NaN,0.7596,0.7202
NaN,0.7416,0.73695
NaN,0.7746,0.7352
NaN,0.7442,0.72185
NaN,0.7553,0.7357
NaN,0.7515,0.7418
NaN,0.7187,0.7065
NaN,0.7594,0.7369
NaN,0.758,0.7393
NaN,0.7193,0.7063
NaN,0.7441,0.7386
NaN,0.7703,0.7418
NaN,0.772,0.7334
NaN,0.7711,0.7033
NaN,0.7755,0.7369
NaN,0.7703,0.7325
NaN,0.7827,0.7382
NaN,0.7693,0.7143
NaN,0.7755,0.7363
NaN,0.7547,0.7338
NaN,0.742,0.7248
NaN,0.7735,0.7359
NaN,0.7818,0.7356
NaN,0.7375,0.7164
NaN,0.7774,0.737
NaN,0.7767,0.7381
NaN,0.7421,0.7384
NaN,0.7797,0.74035
NaN,0.7805,0.7311
NaN,0.7369,0.7074
NaN,0.7797,0.737
NaN,0.7822,0.7319
NaN,0.7794,0.7402
NaN,0.7793,0.7361
NaN,0.7607,0.7357
NaN,0.7688,0.7316
NaN,0.7787,0.7375
NaN,0.7898,0.7337
NaN,0.7234,0.7263
NaN,0.7794,0.7307
NaN,0.7731,0.73585
NaN,0.7147,0.7344
NaN,0.7757,0.705
NaN,0.7766,0.73775
NaN,0.7773,0.7356
NaN,0.7619,0.7305
NaN,0.7749,0.7021
NaN,0.7743,0.731
NaN,0.7763,0.7284
NaN,0.7775,0.7341
NaN,0.7812,0.7312
NaN,0.7794,0.7278
NaN,0.7848,0.7318
NaN,0.7831,0.7301
NaN,0.7166,0.7256
NaN,0.7766,0.7324
NaN,0.7651,0.7312
NaN,0.7376,0.7183
NaN,0.7813,0.7364
NaN,0.7751,0.7354
NaN,0.7693,0.7286
NaN,0.7877,0.7312
NaN,0.709,0.7269
NaN,0.7695,0.7018
NaN,0.7662,0.732
NaN,0.7752,0.7287
NaN,0.7785,0.7281
NaN,0.765,0.7301
NaN,0.7797,0.729
NaN,0.7864,0.7296
NaN,0.7768,0.7292
NaN,0.7118,0.7315
NaN,0.7784,0.7309
NaN,0.7616,0.73565
NaN,0.7705,0.731
NaN,0.7783,0.7025
NaN,0.7717,0.7326
NaN,0.7812,0.7288
NaN,0.70215,0.7144
NaN,0.7695,0.7335
NaN,0.7652,0.7327
NaN,0.7772,0.7309
NaN,0.783,0.7328
NaN,0.782,0.7346
NaN,0.7776,0.7338
NaN,0.7902,0.7224
NaN,0.7826,0.7296
NaN,0.7777,0.72405
NaN,0.7699,0.73625
NaN,0.7074,0.7269
NaN,0.7573,0.73195
NaN,0.7802,0.7329
NaN,0.7776,0.7245
NaN,0.7228,0.7338
NaN,0.7744,0.73565
NaN,0.771,0.7388
NaN,0.7815,0.734
NaN,0.7832,0.73745
NaN,0.7609,0.73435
NaN,0.7814,0.73665
NaN,0.7274,0.7029
NaN,0.7926,0.7345
NaN,0.7871,0.7092
NaN,0.7823,0.73845
NaN,0.7768,0.7192
NaN,0.7106,0.70705
NaN,0.7681,0.7355
NaN,0.7873,0.7367
NaN,0.7865,0.7382
NaN,0.7306,0.7381
NaN,0.7798,0.71885
NaN,0.775,0.737
NaN,0.7903,0.73995
NaN,0.7882,0.7385
NaN,0.7597,0.73865
NaN,0.7854,0.73545
NaN,0.7474,0.7239
NaN,0.7931,0.73855
NaN,0.7863,0.73435
NaN,0.7011,0.72235
NaN,0.7898,0.7374
NaN,0.7836,0.71585
NaN,0.7697,0.7382
NaN,0.7906,0.71745
NaN,0.7883,0.7397
NaN,0.754,0.74005
NaN,0.7877,0.71955
NaN,0.7778,0.7379
NaN,0.7905,0.74185
NaN,0.7902,0.73985
NaN,0.7638,0.7403
NaN,0.7887,0.73905
NaN,0.7526,0.7214
NaN,0.791,0.74055
NaN,0.7787,0.72575
NaN,0.7259,0.7042
NaN,0.7503,0.7232
NaN,0.792,0.7395
NaN,0.7838,0.73865
NaN,0.7332,0.70955
NaN,0.7743,0.74165
NaN,0.7917,0.73975
NaN,0.787,0.73845
NaN,0.7407,0.74175
NaN,0.7863,0.74095
NaN,0.786,0.73965
NaN,0.7924,0.74055
NaN,0.7902,0.72
NaN,0.778,0.7405
NaN,0.7911,0.72235
NaN,0.7583,0.71965
NaN,0.7888,0.73725
NaN,0.7578,0.73685
NaN,0.7714,0.71625
NaN,0.7468,0.70085
NaN,0.7856,0.73855
NaN,0.7846,0.73785
NaN,0.7516,0.70185
NaN,0.775,0.73765
NaN,0.7857,0.74165
NaN,0.7832,0.72305
NaN,0.7364,0.73845
NaN,0.7853,0.7367
NaN,0.7884,0.74045
NaN,0.7854,0.71575
NaN,0.7825,0.7364
NaN,0.7881,0.72915
NaN,0.7899,0.71855
NaN,0.767,0.73535
NaN,0.7846,0.73485
NaN,0.7649,0.72085
NaN,0.7414,0.71955
NaN,0.7343,0.7362
NaN,0.7836,0.73515
NaN,0.782,0.72565
NaN,0.7141,0.73715
NaN,0.7821,0.73985
NaN,0.785,0.7359
NaN,0.7827,0.7356
NaN,0.7345,0.70265
NaN,0.7842,0.73935
NaN,0.7913,0.71685
NaN,0.7855,0.73615
NaN,0.7822,0.73095
NaN,0.7729,0.72665
NaN,0.7858,0.73425
NaN,0.7532,0.73515
NaN,0.7766,0.71505
NaN,0.7837,0.70875
NaN,0.7571,0.73365
NaN,0.7366,0.73365
NaN,0.7826,0.73285
NaN,0.7829,0.73445
NaN,0.7643,0.73835
NaN,0.7786,0.73315
NaN,0.7804,0.7344
NaN,0.7831,0.71025
NaN,0.7954,0.73665
NaN,0.779,0.7205
NaN,0.7715,0.73585
NaN,0.7461,0.73955
NaN,0.7861,0.72715
NaN,0.7379,0.7347
NaN,0.7587,0.7345
NaN,0.7755,0.7024
NaN,0.7256,0.71405
NaN,0.7427,0.7342
NaN,0.7692,0.73225
NaN,0.7489,0.72595
NaN,0.7809,0.7329
NaN,0.732,0.7391
NaN,0.7863,0.73425
NaN,0.7659,0.7357
NaN,0.768,0.70125
NaN,0.7787,0.73455
NaN,0.7945,0.7204
NaN,0.7668,0.73705
NaN,0.7542,0.7308
NaN,0.767,0.71865
NaN,0.7768,0.7388
NaN,0.7074,0.73705
NaN,0.7393,0.7326
NaN,0.7389,0.71325
NaN,0.7164,0.7228
NaN,0.7526,0.7355
NaN,0.7516,0.7339
NaN,0.7523,0.7296
NaN,0.763,0.7356
NaN,0.7344,0.73845
NaN,0.7724,0.7372
NaN,0.7461,0.73815
NaN,0.7378,0.71465
NaN,0.7604,0.73375
NaN,0.7828,0.7279
NaN,0.7438,0.7391
NaN,0.745,0.72655
NaN,0.7254,0.7272
NaN,0.7149,0.73865
NaN,0.7264,0.735
NaN,0.7638,0.7159
NaN,0.719,0.73915
NaN,0.7212,0.7381
NaN,0.7152,0.7266
NaN,0.7422,0.7379
NaN,0.7247,0.74175
NaN,0.7514,0.7385
NaN,0.733,0.74
NaN,0.7424,0.7231
NaN,0.7631,0.73695
NaN,0.718,0.73855
NaN,0.7109,0.74155
NaN,0.7326,0.7236
NaN,0.7652,0.7335
NaN,0.7157,0.7381
NaN,0.7186,0.73695
NaN,0.7061,0.73905
NaN,0.7356,0.7405
NaN,0.7051,0.73745
NaN,0.7015,0.7437
NaN,0.707,0.73895
NaN,0.7424,0.7405
NaN,0.7076,0.7355
NaN,0.7127,0.7401
NaN,0.7459,0.7397
NaN,0.7085,0.7406
NaN,0.7346,0.7232
NaN,0.7262,0.71415
NaN,0.7449,0.7467
NaN,0.7151,0.7392
NaN,0.7174,0.7391
NaN,0.7404,0.72245
NaN,0.7047,0.74
NaN,0.704,0.7395
NaN,0.7151,0.72075
NaN,0.713,0.73935
NaN,0.7135,0.74115
NaN,0.7221,0.73995
NaN,0.7043,0.7407
NaN,0.7091,0.74015
NaN,0.7034,0.72905
NaN,0.7111,0.7412
NaN,0.7206,0.72315
NaN,0.7058,0.7304
NaN,0.7154,0.74245
NaN,0.7055,0.73885
NaN,0.7129,0.71535
NaN,0.7147,0.7212
NaN,0.7116,0.74005
NaN,0.7133,0.74135
NaN,0.7224,0.7178
NaN,0.7133,0.7406
NaN,0.7137,0.74275
NaN,0.7053,0.73965
NaN,0.7076,0.73865
NaN,0.7208,0.7097
NaN,0.7088,0.7404
NaN,0.7192,0.7274
NaN,0.7135,0.73725
NaN,0.7213,0.7227
NaN,0.7204,0.7282
NaN,0.7155,0.7395
NaN,0.7213,0.73945
NaN,0.7214,0.729
NaN,0.7258,0.7392
NaN,0.7071,0.7393
NaN,0.7138,0.7323
NaN,0.7203,0.739
NaN,0.7254,0.74455
NaN,0.722,0.7386
NaN,0.7089,0.7381
NaN,0.7301,0.7391
NaN,0.7218,0.73315
NaN,0.7009,0.737
NaN,0.7271,0.73725
NaN,0.7237,0.73855
NaN,0.723,0.7389
NaN,0.7254,0.7369
NaN,0.7267,0.7304
NaN,0.7285,0.7319
NaN,0.715,0.73785
NaN,0.7216,0.73925
NaN,0.7097,0.7394
NaN,0.7298,0.7385
NaN,0.7114,0.7383
NaN,0.7056,0.73715
NaN,0.7277,0.7413
NaN,0.7232,0.7392
NaN,0.7029,0.7378
NaN,0.7285,0.7357
NaN,0.7276,0.73635
NaN,0.7252,0.73955
NaN,0.7299,0.7382
NaN,0.7289,0.74345
NaN,0.7298,0.7375
NaN,0.7377,0.7383
NaN,0.7273,0.73615
NaN,0.7107,0.7215
NaN,0.7312,0.73815
NaN,0.7192,0.73895
NaN,0.7322,0.71305
NaN,0.7243,0.7232
NaN,0.7271,0.7189
NaN,0.7298,0.7217
NaN,0.7289,0.721
NaN,0.7253,0.71935
NaN,0.72605,0.72175
NaN,0.7291,0.71795
NaN,0.7291,0.71845
NaN,0.7409,0.72085
NaN,0.7295,0.72415
NaN,0.7174,0.72065
NaN,0.7314,0.71905
NaN,0.7204,0.714
NaN,0.7298,0.72125
NaN,0.726,0.71995
NaN,0.7296,0.72235
NaN,0.7262,0.71985
NaN,0.7289,0.7212
NaN,0.7316,0.7215
NaN,0.731,0.7235
NaN,0.7298,0.72095
NaN,0.7284,0.7217
NaN,0.7335,0.71295
NaN,0.731,0.72095
NaN,0.7316,0.70385
NaN,0.7305,0.71725
NaN,0.7296,0.72175
NaN,0.7312,0.71815
NaN,0.7314,0.72415
NaN,0.7318,0.72065
NaN,0.735,0.71905
NaN,0.732,0.71255
NaN,0.7299,0.71895
NaN,0.7316,0.72775
NaN,0.7192,0.71945
NaN,0.7307,0.7212
NaN,0.7169,0.7215
NaN,0.7116,0.7212
NaN,0.7298,0.7167
NaN,0.7292,0.7121
NaN,0.7091,0.7179
NaN,0.7232,0.7165
NaN,0.7294,0.7112
NaN,0.7293,0.7168
NaN,0.7185,0.7142
NaN,0.7222,0.71615
NaN,0.703,0.72865
NaN,0.7512,0.71685
NaN,0.7052,0.7144
NaN,0.7,0.7198
NaN,0.7021,0.71525
NaN,0.7088,0.7055
NaN,0.7044,0.7144
NaN,0.7224,0.715
NaN,0.7041,0.71325
NaN,0.7074,0.71375
NaN,0.7615,0.726
NaN,0.7154,0.71355
NaN,0.7121,0.7123
NaN,0.717,0.71645
NaN,0.7446,0.70895
NaN,0.7263,0.7008
NaN,0.7274,0.70975
NaN,0.7266,0.71065
NaN,0.7403,0.7104
NaN,0.7287,0.7211
NaN,0.76,0.70965
NaN,0.7276,0.71275
NaN,0.7346,0.7084
NaN,0.7424,0.70695
NaN,0.7342,0.70285
NaN,0.7433,0.7156
NaN,0.7449,0.70475
NaN,0.7248,0.70635
NaN,0.7304,0.70555
NaN,0.7546,0.70415
NaN,0.7512,0.7063
NaN,0.7572,0.71435
NaN,0.765,0.7059
NaN,0.7522,0.70545
NaN,0.7783,0.70495
NaN,0.758,0.70505
NaN,0.7663,0.7066
NaN,0.7683,0.70485
NaN,0.7264,0.70355
NaN,0.7091,0.707
NaN,0.7711,0.71185
NaN,0.7714,0.7048
NaN,0.7402,0.70335
NaN,0.7729,0.7043
NaN,0.7693,0.70385
NaN,0.714,0.70565
NaN,0.7775,0.70505
NaN,0.7787,0.70265
NaN,0.7711,0.70285
NaN,0.7804,0.7033
NaN,0.7766,0.71425
NaN,0.7769,0.7034
NaN,0.7548,0.70375
NaN,0.7559,0.7045
NaN,0.7795,0.7057
NaN,0.7618,0.7032
NaN,0.7643,0.7018
NaN,0.7736,0.7033
NaN,0.7695,0.7034
NaN,0.74815,0.7033
NaN,0.7762,0.7107
NaN,0.7709,0.7039
NaN,0.7252,0.7041
NaN,0.7736,0.70355
NaN,0.7701,0.70465
NaN,0.7764,0.70455
NaN,0.7778,0.70265
NaN,0.7604,0.70395
NaN,0.7772,0.70325
NaN,0.7779,0.7029
NaN,0.7606,0.7099
NaN,0.7235,0.7035
NaN,0.7715,0.70635
NaN,0.7615,0.704
NaN,0.7489,0.7077
NaN,0.7607,0.7037
NaN,0.7692,0.7034
NaN,0.7606,0.7034
NaN,0.7599,0.7015
NaN,0.7661,0.7096
NaN,0.7556,0.703
NaN,0.7266,0.7046
NaN,0.7679,0.7052
NaN,0.7695,0.7059
NaN,0.7734,0.7038
NaN,0.7771,0.7116
NaN,0.7733,0.7008
NaN,0.7604,0.7022
NaN,0.7036,0.7065
NaN,0.7655,0.7028
NaN,0.7514,0.7054
NaN,0.7509,0.7025
NaN,0.7654,0.7032
NaN,0.7616,0.7014
NaN,0.7536,0.7075
NaN,0.7759,0.7025
NaN,0.7559,0.7028
NaN,0.7412,0.7031
NaN,0.7621,0.7011
NaN,0.7632,0.70285
NaN,0.7372,0.7048
NaN,0.7688,0.70305
NaN,0.7758,0.70805
NaN,0.7635,0.7045
NaN,0.7036,0.705
NaN,0.7632,0.7049
NaN,0.7455,0.7032
NaN,0.7611,0.70415
NaN,0.761,0.707
NaN,0.7561,0.70585
NaN,0.7665,0.7078
NaN,0.7536,0.7023
NaN,0.7456,0.7075
NaN,0.7624,0.70575
NaN,0.768,0.70475
NaN,0.7583,0.70645
NaN,0.762,0.7052
NaN,0.7196,0.7065
NaN,0.7764,0.7091
NaN,0.7771,0.7073
NaN,0.7666,0.724
NaN,0.7547,0.7262
NaN,0.7311,0.7032
NaN,0.77,0.7085
NaN,0.7697,0.7072
NaN,0.7169,0.702
NaN,0.7614,0.7125
NaN,0.7567,0.7071
NaN,0.7706,0.7124
NaN,0.7765,0.7216
NaN,0.753,0.7078
NaN,0.7639,0.7164
NaN,0.713,0.7073
NaN,0.7874,0.7116
NaN,0.794,0.7151
NaN,0.7437,0.7082
NaN,0.7752,0.7016
NaN,0.7662,0.7318
NaN,0.7018,0.7098
NaN,0.7484,0.70695
NaN,0.778,0.7093
NaN,0.779,0.7121
NaN,0.726,0.7105
NaN,0.7695,0.7178
NaN,0.7678,0.7082
NaN,0.7793,0.7319
NaN,0.7832,0.7087
NaN,0.7577,0.7079
NaN,0.7718,0.7093
NaN,0.7445,0.713
NaN,0.7906,0.7127
NaN,0.7886,0.7154
NaN,0.721,0.7043
NaN,0.7857,0.711
NaN,0.7729,0.73325
NaN,0.7361,0.7112
NaN,0.7525,0.7121
NaN,0.783,0.70555
NaN,0.7758,0.70675
NaN,0.7559,0.71205
NaN,0.7772,0.7142
NaN,0.7713,0.7133
NaN,0.7817,0.71255
NaN,0.7865,0.71995
NaN,0.7784,0.7042
NaN,0.7814,0.7144
NaN,0.7602,0.7285
NaN,0.7898,0.7139
NaN,0.7767,0.7124
NaN,0.7484,0.7221
NaN,0.7397,0.708
NaN,0.7841,0.7128
NaN,0.7749,0.7171
NaN,0.7409,0.71395
NaN,0.7636,0.7228
NaN,0.7829,0.7053
NaN,0.7813,0.7012
NaN,0.7248,0.7152
NaN,0.7784,0.7078
NaN,0.7815,0.73135
NaN,0.7825,0.7161
NaN,0.7873,0.7143
NaN,0.7778,0.7201
NaN,0.7843,0.7084
NaN,0.7518,0.7168
NaN,0.787,0.7188
NaN,0.7712,0.71485
NaN,0.7771,0.7219
NaN,0.7739,0.7073
NaN,0.7848,0.7162
NaN,0.7793,0.7104
NaN,0.7389,0.7282
NaN,0.7706,0.7162
NaN,0.7814,0.7143
NaN,0.7839,0.72
NaN,0.7372,0.7129
NaN,0.7825,0.7146
NaN,0.7843,0.7153
NaN,0.7807,0.7205
NaN,0.7859,0.7017
NaN,0.7699,0.71755
NaN,0.7847,0.7228
NaN,0.7778,0.712
NaN,0.7865,0.7175
NaN,0.7738,0.7123
NaN,0.7501,0.7464
NaN,0.7605,0.7105
NaN,0.7868,0.7178
NaN,0.7783,0.7166
NaN,0.727,0.7252
NaN,0.7787,0.7149
NaN,0.7833,0.7153
NaN,0.7797,0.7184
NaN,0.7701,0.7219
NaN,0.7819,0.7197
NaN,0.7918,0.7266
NaN,0.7833,0.723
NaN,0.7818,0.7222
NaN,0.7677,0.7155
NaN,0.7849,0.7327
NaN,0.7481,0.7215
NaN,0.7839,0.7207
NaN,0.7738,0.7225
NaN,0.7307,0.7187
NaN,0.76,0.71785
NaN,0.7838,0.7212
NaN,0.7797,0.7251
NaN,0.7323,0.72
NaN,0.751,0.7297
NaN,0.7821,0.7253
NaN,0.783,0.7252
NaN,0.7218,0.7187
NaN,0.7837,0.72015
NaN,0.7916,0.7014
NaN,0.7844,0.7241
NaN,0.7829,0.7246
NaN,0.7749,0.7226
NaN,0.7847,0.7221
NaN,0.7569,0.7218
NaN,0.7714,0.7246
NaN,0.7812,0.7275
NaN,0.7102,0.7232
NaN,0.7614,0.73285
NaN,0.7795,0.7246
NaN,0.7836,0.7271
NaN,0.7172,0.7201
NaN,0.76,0.7237
NaN,0.7787,0.7068
NaN,0.7802,0.7269
NaN,0.7822,0.7285
NaN,0.7951,0.7223
NaN,0.7794,0.7223
NaN,0.7669,0.724
NaN,0.7588,0.72725
NaN,0.7848,0.7312
NaN,0.726,0.7256
NaN,0.7487,0.7347
NaN,0.7614,0.7178
NaN,0.7374,0.7067
NaN,0.7166,0.7289
NaN,0.7741,0.7222
NaN,0.76,0.7247
NaN,0.7145,0.73145
NaN,0.7793,0.7297
NaN,0.7337,0.72525
NaN,0.7838,0.729
NaN,0.7572,0.7316
NaN,0.7554,0.733
NaN,0.772,0.7298
NaN,0.7862,0.7375
NaN,0.7595,0.7152
NaN,0.7382,0.7095
NaN,0.7551,0.7323
NaN,0.7755,0.7248
NaN,0.7225,0.7398
NaN,0.7382,0.7135
NaN,0.7355,0.7325
NaN,0.757,0.7304
NaN,0.7318,0.7147
NaN,0.7284,0.7282
NaN,0.7515,0.7294
NaN,0.7486,0.732
NaN,0.7805,0.733
NaN,0.7273,0.7322
NaN,0.7182,0.7357
NaN,0.7471,0.7184
NaN,0.7693,0.7088
NaN,0.7208,0.7322
NaN,0.7294,0.7269
NaN,0.7091,0.7332
NaN,0.7394,0.7055
NaN,0.7491,0.7318
NaN,0.7062,0.729
NaN,0.7063,0.7141
NaN,0.7194,0.7295
NaN,0.7302,0.7265
NaN,0.7073,0.70255
NaN,0.7169,0.7321
NaN,0.7201,0.733
NaN,0.7641,0.73475
NaN,0.7636,0.7331
NaN,0.705,0.724
NaN,0.7195,0.7117
NaN,0.7369,0.73
NaN,0.7282,0.7265
NaN,0.7049,0.7248
NaN,0.7129,0.7291
NaN,0.7215,0.7304
NaN,0.7001,0.7285
NaN,0.7316,0.718
NaN,0.7062,0.7272
NaN,0.7651,0.7234
NaN,0.7067,0.72975
NaN,0.7051,0.7289
NaN,0.7216,0.708
NaN,0.7103,0.7334
NaN,0.7092,0.7315
NaN,0.7147,0.7152
NaN,0.7282,0.7135
NaN,0.7088,0.7002
NaN,0.7122,0.726
NaN,0.7161,0.72565
NaN,0.7147,0.72925
NaN,0.7136,0.7275
NaN,0.7217,0.7255
NaN,0.7159,0.7359
NaN,0.708,0.7272
NaN,0.7149,0.7223
NaN,0.7145,0.7281
NaN,0.715,0.7273
NaN,0.7159,0.7107
NaN,0.717,0.7312
NaN,0.7136,0.7302
NaN,0.7186,0.7308
NaN,0.7182,0.7259
NaN,0.7172,0.7234
NaN,0.7133,0.7254
NaN,0.7221,0.7268
NaN,0.7168,0.7249
NaN,0.7064,0.752
NaN,0.7136,0.723
NaN,0.7145,0.7253
NaN,0.7171,0.7274
NaN,0.713,0.7251
NaN,0.7149,0.7272
NaN,0.7173,0.7268
NaN,0.7177,0.7333
NaN,0.7182,0.7203
NaN,0.716,0.72955
NaN,0.7265,0.72595
NaN,0.7217,0.7119
NaN,0.7084,0.72995
NaN,0.7214,0.7317
NaN,0.7156,0.72625
NaN,0.7202,0.7336
NaN,0.7188,0.73155
NaN,0.7168,0.73175
NaN,0.7113,0.726
NaN,0.7207,0.7266
NaN,0.7232,0.73415
NaN,0.7169,0.7224
NaN,0.7221,0.7331
NaN,0.7006,0.7337
NaN,0.7272,0.7204
NaN,0.7228,0.7353
NaN,0.7251,0.73755
NaN,0.7172,0.7295
NaN,0.7247,0.7353
NaN,0.7229,0.7377
NaN,0.7192,0.73425
NaN,0.7141,0.7361
NaN,0.7248,0.73055
NaN,0.7257,0.7219
NaN,0.7233,0.73905
NaN,0.7232,0.71865
NaN,0.7057,0.70535
NaN,0.7288,0.7338
NaN,0.729,0.7378
NaN,0.7238,0.70045
NaN,0.7196,0.73735
NaN,0.7252,0.73865
NaN,0.7245,0.71475
NaN,0.7263,0.7375
NaN,0.7202,0.7398
NaN,0.717,0.7372
NaN,0.7238,0.7381
NaN,0.7254,0.735
NaN,0.7378,0.72555
NaN,0.7254,0.73895
NaN,0.7106,0.71625
NaN,0.7305,0.72225
NaN,0.7222,0.73725
NaN,0.7279,0.73875
NaN,0.724,0.72845
NaN,0.7091,0.73925
NaN,0.7271,0.73985
NaN,0.7265,0.73885
NaN,0.7241,0.74405
NaN,0.724,0.73985
NaN,0.7271,0.73915
NaN,0.7272,0.7397
NaN,0.7245,0.72315
NaN,0.7175,0.7398
NaN,0.7307,0.71945
NaN,0.7299,0.72335
NaN,0.712,0.73845
NaN,0.7315,0.7362
NaN,0.7263,0.71845
NaN,0.714,0.7162
NaN,0.7289,0.73925
NaN,0.7279,0.737
NaN,0.7264,0.7166
NaN,0.7266,0.7375
NaN,0.7273,0.74185
NaN,0.7313,0.73185
NaN,0.706,0.73825
NaN,0.7274,0.73855
NaN,0.7096,0.7392
NaN,0.7314,0.718
NaN,0.7205,0.7382
NaN,0.7315,0.7225
NaN,0.7214,0.7372
NaN,0.733,0.73485
NaN,0.7296,0.7238
NaN,0.7052,0.7076
NaN,0.7123,0.73705
NaN,0.7205,0.73475
NaN,0.7284,0.7124
NaN,0.7314,0.73525
NaN,0.7196,0.7407
NaN,0.7094,0.7313
NaN,0.7192,0.73675
NaN,0.7187,0.73595
NaN,0.7106,0.7396
NaN,0.7034,0.72275
NaN,0.7074,0.73755
NaN,0.7099,0.72295
NaN,0.7384,0.71625
NaN,0.7031,0.73555
NaN,0.7094,0.7319
NaN,0.7094,0.72045
NaN,0.7151,0.72675
NaN,0.7233,0.73495
NaN,0.7089,0.73365
NaN,0.7237,0.73155
NaN,0.7432,0.7346
NaN,0.7265,0.73735
NaN,0.7332,0.7351
NaN,0.7201,0.73525
NaN,0.7427,0.7379
NaN,0.7335,0.71775
NaN,0.7318,0.7348
NaN,0.7371,0.72635
NaN,0.7463,0.7182
NaN,0.7336,0.7352
NaN,0.7635,0.7314
NaN,0.7368,0.70855
NaN,0.7497,0.71965
NaN,0.752,0.73465
NaN,0.7065,0.73135
NaN,0.7274,0.7345
NaN,0.7576,0.73575
NaN,0.7506,0.7341
NaN,0.7145,0.7327
NaN,0.7533,0.7355
NaN,0.7644,0.71505
NaN,0.7558,0.73355
NaN,0.7623,0.7326
NaN,0.7656,0.7253
NaN,0.7585,0.7337
NaN,0.7795,0.7308
NaN,0.7638,0.70795
NaN,0.7702,0.73095
NaN,0.7624,0.7335
NaN,0.7366,0.73165
NaN,0.7085,0.72585
NaN,0.7729,0.7317
NaN,0.7822,0.73425
NaN,0.7473,0.733
NaN,0.7563,0.73395
NaN,0.7676,0.73345
NaN,0.7758,0.7213
NaN,0.7181,0.7348
NaN,0.777,0.73065
NaN,0.7831,0.70025
NaN,0.7729,0.7307
NaN,0.7731,0.73215
NaN,0.7769,0.73035
NaN,0.7746,0.70605
NaN,0.7632,0.72725
NaN,0.7634,0.73285
NaN,0.773,0.73225
NaN,0.7623,0.70725
NaN,0.7653,0.732
NaN,0.7706,0.73435
NaN,0.7666,0.73355
NaN,0.7743,0.73595
NaN,0.737,0.73335
NaN,0.7504,0.7205
NaN,0.7725,0.73865
NaN,0.7658,0.7224
NaN,0.7772,0.7228
NaN,0.7638,0.7331
NaN,0.7232,0.73215
NaN,0.7732,0.7097
NaN,0.7641,0.73565
NaN,0.7512,0.73615
NaN,0.7778,0.73345
NaN,0.7654,0.7387
NaN,0.75,0.7359
NaN,0.7494,0.7361
NaN,0.7423,0.73435
NaN,0.7565,0.7278
NaN,0.7624,0.7375
NaN,0.7646,0.7207
NaN,0.7602,0.7211
NaN,0.7493,0.7373
NaN,0.7396,0.73635
NaN,0.765,0.71835
NaN,0.7505,0.73835
NaN,0.7158,0.73855
NaN,0.7597,0.7129
NaN,0.7492,0.7372
NaN,0.7756,0.7427
NaN,0.7734,0.7384
NaN,0.7602,0.7386
NaN,0.7475,0.7011
NaN,0.7186,0.73845
NaN,0.7482,0.7189
NaN,0.7473,0.7387
NaN,0.7555,0.7287
NaN,0.7485,0.7129
NaN,0.7399,0.73005
NaN,0.7493,0.7408
NaN,0.7414,0.73865
NaN,0.7497,0.719
NaN,0.7448,0.73995
NaN,0.7449,0.74095
NaN,0.7579,0.71615
NaN,0.761,0.74045
NaN,0.7363,0.7424
NaN,0.7034,0.7397
NaN,0.7478,0.7389
NaN,0.7356,0.73815
NaN,0.7295,0.73685
NaN,0.7476,0.74075
NaN,0.7412,0.73075
NaN,0.7698,0.70945
NaN,0.7448,0.73005
NaN,0.7307,0.7396
NaN,0.7509,0.74015
NaN,0.7538,0.71705
NaN,0.7332,0.73055
NaN,0.7484,0.73885
NaN,0.7154,0.73965
NaN,0.7642,0.71535
NaN,0.7489,0.74125
NaN,0.7078,0.74265
NaN,0.7529,0.73915
NaN,0.7464,0.7385
NaN,0.7218,0.73915
NaN,0.7588,0.7363
NaN,0.7593,0.7385
NaN,0.7317,0.7254
NaN,0.7505,0.7122
NaN,0.7454,0.7228
NaN,0.7599,0.7394
NaN,0.7635,0.7222
NaN,0.7467,0.7384
NaN,0.7491,0.7141
NaN,0.7064,0.7348
NaN,0.7734,0.7385
NaN,0.7617,0.7399
NaN,0.7316,0.7358
NaN,0.7149,0.7385
NaN,0.7652,0.7422
NaN,0.7541,0.7385
NaN,0.7293,0.7386
NaN,0.7664,0.7402
NaN,0.7668,0.7155
NaN,0.7041,0.7269
NaN,0.7588,0.7382
NaN,0.7522,0.7381
NaN,0.7665,0.73835
NaN,0.7719,0.73855
NaN,0.7572,0.7383
NaN,0.7624,0.72955
NaN,0.7385,0.73025
NaN,0.7807,0.73895
NaN,0.7698,0.7373
NaN,0.7298,0.7154
NaN,0.7102,0.7377
NaN,0.7734,0.7219
NaN,0.764,0.7391
NaN,0.7332,0.7388
NaN,0.7738,0.72605
NaN,0.7724,0.7396
NaN,0.7367,0.7394
NaN,0.7684,0.73745
NaN,0.7654,0.7401
NaN,0.7751,0.7385
NaN,0.7772,0.7431
NaN,0.7735,0.73905
NaN,0.7703,0.7393
NaN,0.7564,0.7381
NaN,0.78,0.7052
NaN,0.7723,0.7389
NaN,0.7261,0.73825
NaN,0.734,0.7115
NaN,0.78,0.7181
NaN,0.7702,0.71515
NaN,0.7544,0.71875
NaN,0.7769,0.7196
NaN,0.7761,0.71955
NaN,0.7413,0.70585
NaN,0.7755,0.7183
NaN,0.7702,0.7205
NaN,0.7772,0.7198
NaN,0.7793,0.71855
NaN,0.7495,0.71195
NaN,0.7754,0.71865
NaN,0.7635,0.719
NaN,0.7797,0.70965
NaN,0.7751,0.71795
NaN,0.7653,0.71935
NaN,0.7809,0.7205
NaN,0.7759,0.723
NaN,0.7726,0.71955
NaN,0.7798,0.71875
NaN,0.7865,0.71645
NaN,0.7401,0.7178
NaN,0.7799,0.7189
NaN,0.7805,0.7185
NaN,0.7811,0.71235
NaN,0.7796,0.7196
NaN,0.7682,0.7164
NaN,0.7796,0.7176
NaN,0.785,0.70585
NaN,0.7826,0.7183
NaN,0.7928,0.71945
NaN,0.7883,0.71195
NaN,0.7812,0.71865
NaN,0.784,0.719
NaN,0.7035,0.70895
NaN,0.7858,0.71995
NaN,0.784,0.72665
NaN,0.7868,0.723
NaN,0.7804,0.718
NaN,0.7848,0.71875
NaN,0.7889,0.71645
NaN,0.7855,0.718
NaN,0.778,0.702
NaN,0.7896,0.716
NaN,0.7793,0.705
NaN,0.7634,0.7177
NaN,0.7841,0.7175
NaN,0.7771,0.7079
NaN,0.7271,0.71635
NaN,0.7853,0.7145
NaN,0.7834,0.71725
NaN,0.7827,0.72505
NaN,0.7038,0.7164
NaN,0.7807,0.7145
NaN,0.7821,0.71725
NaN,0.782,0.713
NaN,0.7515,0.7079
NaN,0.7836,0.71475
NaN,0.7976,0.71425
NaN,0.7844,0.70535
NaN,0.7821,0.71365
NaN,0.7803,0.71445
NaN,0.7827,0.7214
NaN,0.7594,0.713
NaN,0.7822,0.71495
NaN,0.783,0.71055
NaN,0.7448,0.7101
NaN,0.7599,0.71185
NaN,0.786,0.7104
NaN,0.7813,0.72235
NaN,0.7333,0.70735
NaN,0.7728,0.71015
NaN,0.7834,0.70735
NaN,0.781,0.7183
NaN,0.7843,0.706
NaN,0.7948,0.70925
NaN,0.7834,0.7058
NaN,0.7804,0.71585
NaN,0.7596,0.70615
NaN,0.7844,0.7056
NaN,0.7269,0.70595
NaN,0.7645,0.70505
NaN,0.7839,0.70435
NaN,0.7706,0.7047
NaN,0.7681,0.71405
NaN,0.7787,0.7054
NaN,0.784,0.7052
NaN,0.753,0.7059
NaN,0.7986,0.704
NaN,0.7711,0.7037
NaN,0.7718,0.7009
NaN,0.781,0.7116
NaN,0.7846,0.7033
NaN,0.7714,0.70335
NaN,0.7597,0.7062
NaN,0.7837,0.7039
NaN,0.7825,0.7036
NaN,0.7362,0.7025
NaN,0.7552,0.7012
NaN,0.7434,0.7013
NaN,0.7544,0.71075
NaN,0.7508,0.7022
NaN,0.7331,0.7021
NaN,0.7637,0.70345
NaN,0.739,0.70335
NaN,0.7817,0.70165
NaN,0.7419,0.7011
NaN,0.7374,0.7021
NaN,0.7591,0.70185
NaN,0.7679,0.7017
NaN,0.7432,0.7021
NaN,0.7235,0.70275
NaN,0.7381,0.7021
NaN,0.7649,0.70295
NaN,0.7095,0.7089
NaN,0.7129,0.701
NaN,0.7342,0.7036
NaN,0.7289,0.7021
NaN,0.7198,0.7023
NaN,0.7341,0.7016
NaN,0.7282,0.70405
NaN,0.7665,0.7009
NaN,0.7631,0.7027
NaN,0.7121,0.7017
NaN,0.7281,0.7061
NaN,0.7406,0.7097
NaN,0.7439,0.7035
NaN,0.7136,0.7243
NaN,0.7306,0.7126
NaN,0.7349,0.7058
NaN,0.7176,0.7061
NaN,0.7244,0.7023
NaN,0.7304,0.7069
NaN,0.7118,0.7113
NaN,0.7222,0.7025
NaN,0.7506,0.7076
NaN,0.7047,0.7097
NaN,0.7101,0.7039
NaN,0.7123,0.7107
NaN,0.705,0.7087
NaN,0.7111,0.7047
NaN,0.7285,0.7329
NaN,0.7091,0.7053
NaN,0.7082,0.7083
NaN,0.7109,0.7106
NaN,0.7116,0.701
NaN,0.7112,0.7251
NaN,0.712,0.7148
NaN,0.713,0.7084
NaN,0.7313,0.7013
NaN,0.71,0.7137
NaN,0.7141,0.7056
NaN,0.7076,0.732
NaN,0.7055,0.7074
NaN,0.7201,0.7062
NaN,0.7141,0.7147
NaN,0.7146,0.7084
NaN,0.7155,0.7112
NaN,0.7174,0.7086
NaN,0.7124,0.7157
NaN,0.7293,0.7059
NaN,0.7142,0.7099
NaN,0.7184,0.722
NaN,0.7173,0.7122
NaN,0.7024,0.7098
NaN,0.7181,0.7126
NaN,0.7137,0.7129
NaN,0.7055,0.7037
NaN,0.7156,0.7099
NaN,0.7146,0.7178
NaN,0.7165,0.7111
NaN,0.7238,0.711
NaN,0.7163,0.7222
NaN,0.7136,0.7131
NaN,0.7155,0.7122
NaN,0.7182,0.707
NaN,0.7099,0.7129
NaN,0.7065,0.7153
NaN,0.7156,0.7137
NaN,0.7132,0.72005
NaN,0.7152,0.7144
NaN,0.7129,0.7168
NaN,0.7125,0.7175
NaN,0.7163,0.7161
NaN,0.7153,0.7009
NaN,0.7148,0.7111
NaN,0.7159,0.71745
NaN,0.7215,0.7202
NaN,0.71595,0.7146
NaN,0.7165,0.7236
NaN,0.7091,0.7211
NaN,0.7033,0.71945
NaN,0.7153,0.7108
NaN,0.7106,0.71875
NaN,0.7137,0.7182
NaN,0.7108,0.7019
NaN,0.7164,0.71385
NaN,0.7151,0.7196
NaN,0.7005,0.72345
NaN,0.7155,0.7195
NaN,0.7223,0.7246
NaN,0.7179,0.7137
NaN,0.7028,0.71895
NaN,0.7164,0.71315
NaN,0.7096,0.732
NaN,0.7182,0.7039
NaN,0.7146,0.72075
NaN,0.7121,0.7195
NaN,0.7116,0.72055
NaN,0.7184,0.714
NaN,0.7181,0.7147
NaN,0.7173,0.7208
NaN,0.7247,0.72305
NaN,0.7122,0.72255
NaN,0.7202,0.73045
NaN,0.7105,0.7138
NaN,0.7068,0.71335
NaN,0.71805,0.7218
NaN,0.7178,0.7136
NaN,0.7142,0.7312
NaN,0.7118,0.7237
NaN,0.7189,0.7219
NaN,0.7241,0.7119
NaN,0.7228,0.7156
NaN,0.7265,0.7201
NaN,0.7238,0.724
NaN,0.7196,0.7264
NaN,0.7154,0.7227
NaN,0.7037,0.7319
NaN,0.7225,0.7095
NaN,0.7221,0.7241
NaN,0.7155,0.7178
NaN,0.713,0.7325
NaN,0.7219,0.7247
NaN,0.7271,0.7231
NaN,0.723,0.7015
NaN,0.7222,0.7203
NaN,0.708,0.7217
NaN,0.7282,0.7255
NaN,0.7197,0.72745
NaN,0.7013,0.7255
NaN,0.7274,0.732
NaN,0.72,0.7141
NaN,0.7127,0.7252
NaN,0.7253,0.7196
NaN,0.7249,0.7259
NaN,0.7208,0.7262
NaN,0.715,0.7235
NaN,0.7257,0.7222
NaN,0.7253,0.7223
NaN,0.7175,0.7265
NaN,0.7263,0.7277
NaN,0.7272,0.7275
NaN,0.7304,0.7292
NaN,0.7015,0.715
NaN,0.7212,0.725
NaN,0.7253,0.7204
NaN,0.7162,0.7139
NaN,0.7261,0.7247
NaN,0.7329,0.72185
NaN,0.724,0.7235
NaN,0.7266,0.7192
NaN,0.7261,0.7254
NaN,0.7263,0.7247
NaN,0.723,0.7285
NaN,0.7154,0.72715
NaN,0.7039,0.7188
NaN,0.7084,0.724
NaN,0.7246,0.7221
NaN,0.7264,0.709
NaN,0.703,0.7239
NaN,0.7028,0.7197
NaN,0.7169,0.7362
NaN,0.7228,0.7215
NaN,0.7257,0.7197
NaN,0.7045,0.7233
NaN,0.7179,0.7237
NaN,0.7281,0.7253
NaN,0.7427,0.706
NaN,0.707,0.7278
NaN,0.7075,0.7206
NaN,0.7028,0.7234
NaN,0.7049,0.7213
NaN,0.7144,0.7093
NaN,0.7175,0.723
NaN,0.7075,0.7226
NaN,0.7256,0.7393
NaN,0.7595,0.7193
NaN,0.7348,0.7217
NaN,0.7352,0.72295
NaN,0.7399,0.7249
NaN,0.7322,0.707
NaN,0.7406,0.7246
NaN,0.731,0.711
NaN,0.7419,0.7299
NaN,0.7534,0.7217
NaN,0.7322,0.7275
NaN,0.7657,0.7213
NaN,0.7439,0.7023
NaN,0.7509,0.7273
NaN,0.7446,0.72765
NaN,0.7089,0.7243
NaN,0.7342,0.7314
NaN,0.7624,0.72805
NaN,0.7584,0.7313
NaN,0.7665,0.7041
NaN,0.7545,0.7236
NaN,0.7663,0.7148
NaN,0.7645,0.7349
NaN,0.7658,0.7294
NaN,0.7698,0.7341
NaN,0.7649,0.7286
NaN,0.7813,0.7097
NaN,0.7688,0.735
NaN,0.7706,0.7359
NaN,0.739,0.7171
NaN,0.7411,0.7308
NaN,0.7264,0.7362
NaN,0.7725,0.73505
NaN,0.7673,0.73785
NaN,0.778,0.7286
NaN,0.7538,0.7138
NaN,0.7736,0.73695
NaN,0.7783,0.72075
NaN,0.7119,0.71165
NaN,0.7806,0.7366
NaN,0.7847,0.7361
NaN,0.7746,0.71445
NaN,0.7749,0.73865
NaN,0.7806,0.7404
NaN,0.7766,0.70165
NaN,0.7714,0.73545
NaN,0.7697,0.7398
NaN,0.7116,0.73755
NaN,0.7723,0.73895
NaN,0.7597,0.73665
NaN,0.7479,0.7224
NaN,0.7743,0.73865
NaN,0.7781,0.7265
NaN,0.7771,0.71065
NaN,0.7754,0.7382
NaN,0.7691,0.7386
NaN,0.7787,0.7182
NaN,0.7601,0.7393
NaN,0.7756,0.7383
NaN,0.7658,0.73765
NaN,0.7651,0.7407
NaN,0.7801,0.73795
NaN,0.7006,0.7395
NaN,0.7611,0.73915
NaN,0.7483,0.7286
NaN,0.7505,0.7381
NaN,0.759,0.7255
NaN,0.7686,0.7168
NaN,0.7776,0.7369
NaN,0.7609,0.73735
NaN,0.753,0.7246
NaN,0.7214,0.72785
NaN,0.7664,0.7373
NaN,0.7541,0.7352
NaN,0.7609,0.73635
NaN,0.7463,0.7405
NaN,0.7521,0.72735
NaN,0.7727,0.7368
NaN,0.75,0.73525
NaN,0.739,0.73885
NaN,0.7222,0.72375
NaN,0.7442,0.7368
NaN,0.7498,0.7208
NaN,0.7692,0.7343
NaN,0.7437,0.7329
NaN,0.7314,0.7359
NaN,0.7923,0.72375
NaN,0.7519,0.7341
NaN,0.7405,0.732
NaN,0.7465,0.7086
NaN,0.7373,0.7342
NaN,0.7273,0.7387
NaN,0.7567,0.7344
NaN,0.7479,0.7341
NaN,0.7179,0.70395
NaN,0.716,0.73605
NaN,0.7364,0.725
NaN,0.7332,0.7358
NaN,0.7283,0.7269
NaN,0.7405,0.7126
NaN,0.7341,0.7318
NaN,0.7611,0.7294
NaN,0.7382,0.7253
NaN,0.7311,0.7261
NaN,0.7419,0.7313
NaN,0.7417,0.7305
NaN,0.7206,0.7195
NaN,0.7393,0.7314
NaN,0.7568,0.73395
NaN,0.7335,0.732
NaN,0.7476,0.7323
NaN,0.7348,0.7068
NaN,0.7045,0.7352
NaN,0.7501,0.7171
NaN,0.7448,0.7344
NaN,0.7407,0.72295
NaN,0.7396,0.7245
NaN,0.737,0.73045
NaN,0.7494,0.7296
NaN,0.757,0.7213
NaN,0.7165,0.732
NaN,0.739,0.7301
NaN,0.7018,0.73025
NaN,0.7653,0.73035
NaN,0.7457,0.7319
NaN,0.7579,0.731
NaN,0.7403,0.7329
NaN,0.7143,0.7319
NaN,0.7577,0.719
NaN,0.7536,0.7257
NaN,0.7258,0.72925
NaN,0.7481,0.7297
NaN,0.7497,0.7018
NaN,0.7585,0.72865
NaN,0.763,0.728
NaN,0.7148,0.74665
NaN,0.7541,0.7292
NaN,0.7359,0.73065
NaN,0.7708,0.7296
NaN,0.7709,0.73135
NaN,0.7022,0.73135
NaN,0.7435,0.7183
NaN,0.7619,0.7322
NaN,0.7528,0.7309
NaN,0.7242,0.73075
NaN,0.7666,0.73115
NaN,0.7661,0.7295
NaN,0.7176,0.73225
NaN,0.7569,0.73235
NaN,0.7541,0.73055
NaN,0.7659,0.7351
NaN,0.773,0.73205
NaN,0.7441,0.7318
NaN,0.7593,0.7309
NaN,0.7458,0.71425
NaN,0.7755,0.73615
NaN,0.766,0.7278
NaN,0.7102,0.7217
NaN,0.7582,0.73355
NaN,0.7742,0.7317
NaN,0.7616,0.70725
NaN,0.7361,0.73335
NaN,0.771,0.7349
NaN,0.769,0.7053
NaN,0.7387,0.73275
NaN,0.7664,0.7398
NaN,0.7602,0.7345
NaN,0.7716,0.73575
NaN,0.7759,0.7311
NaN,0.7531,0.71915
NaN,0.7677,0.7372
NaN,0.7491,0.72375
NaN,0.781,0.71845
NaN,0.7746,0.73615
NaN,0.7323,0.7354
NaN,0.7601,0.7126
NaN,0.7815,0.7148
NaN,0.771,0.73685
NaN,0.7541,0.736
NaN,0.7786,0.7241
NaN,0.7772,0.7364
NaN,0.7534,0.74495
NaN,0.7719,0.73745
NaN,0.7686,0.73785
NaN,0.7784,0.7331
NaN,0.7845,0.71625
NaN,0.7714,0.73945
NaN,0.773,0.7213
NaN,0.7581,0.70015
NaN,0.784,0.71975
NaN,0.7849,0.73785
NaN,0.7566,0.73735
NaN,0.7681,0.71785
NaN,0.7844,0.73835
NaN,0.7758,0.738
NaN,0.7627,0.71395
NaN,0.7839,0.739
NaN,0.7858,0.74345
NaN,0.7566,0.7385
NaN,0.7783,0.73875
NaN,0.7778,0.73755
NaN,0.783,0.73305
NaN,0.788,0.73935
NaN,0.765,0.72535
NaN,0.7791,0.72445
NaN,0.7459,0.73995
NaN,0.7845,0.7386
NaN,0.7846,0.74045
NaN,0.753,0.73825
NaN,0.7797,0.73995
NaN,0.7846,0.7181
NaN,0.7801,0.73825
NaN,0.769,0.74295
NaN,0.7845,0.7384
NaN,0.7818,0.73935
NaN,0.7811,0.72045
NaN,0.785,0.73975
NaN,0.7825,0.7271
NaN,0.7846,0.7386
NaN,0.7863,0.7253
NaN,0.7841,0.7231
NaN,0.7517,0.73965
NaN,0.7851,0.71585
NaN,0.7901,0.7389
NaN,0.7544,0.7115
NaN,0.7738,0.73955
NaN,0.7859,0.73895
NaN,0.7772,0.73965
NaN,0.7212,0.7335
NaN,0.779,0.7391
NaN,0.7825,0.7421
NaN,0.7801,0.73905
NaN,0.7176,0.738
NaN,0.7791,0.7153
NaN,0.7842,0.73945
NaN,0.7815,0.7332
NaN,0.7806,0.73935
NaN,0.7601,0.73755
NaN,0.7851,0.73855
NaN,0.7749,0.7395
NaN,0.7956,0.7391
NaN,0.7571,0.73275
NaN,0.7627,0.73005
NaN,0.7784,0.7395
NaN,0.78,0.7408
NaN,0.7423,0.72
NaN,0.7802,0.7383
NaN,0.7773,0.7146
NaN,0.7769,0.7386
NaN,0.7805,0.70775
NaN,0.7749,0.73585
NaN,0.7771,0.7271
NaN,0.77,0.73925
NaN,0.7868,0.73985
NaN,0.7835,0.7339
NaN,0.7484,0.739
NaN,0.7509,0.7396
NaN,0.7265,0.7384
NaN,0.7433,0.73655
NaN,0.7591,0.7387
NaN,0.7676,0.73915
NaN,0.7512,0.7388
NaN,0.7884,0.7391
NaN,0.7505,0.73845
NaN,0.743,0.7088
NaN,0.7642,0.70685
NaN,0.7621,0.71875
NaN,0.7492,0.71665
NaN,0.7351,0.72025
NaN,0.7482,0.7209
NaN,0.7769,0.72005
NaN,0.7206,0.72035
NaN,0.7384,0.7188
NaN,0.7277,0.7196
NaN,0.7334,0.7191
NaN,0.7451,0.7139
NaN,0.7714,0.71995
NaN,0.7192,0.719
NaN,0.7351,0.70705
NaN,0.7426,0.71965
NaN,0.7225,0.70555
NaN,0.7201,0.71955
NaN,0.7017,0.7265
NaN,0.7434,0.72005
NaN,0.7079,0.7206
NaN,0.7068,0.72145
NaN,0.7477,0.7186
NaN,0.712,0.7198
NaN,0.721,0.718
NaN,0.7094,0.70725
NaN,0.7053,0.71885
NaN,0.7183,0.71545
NaN,0.7071,0.7212
NaN,0.701,0.72035
NaN,0.7073,0.71865
NaN,0.7101,0.71145
NaN,0.7039,0.7139
NaN,0.7243,0.71995
NaN,0.7061,0.719
NaN,0.7107,0.7057
NaN,0.7157,0.719
NaN,0.7112,0.7237
NaN,0.7092,0.71945
NaN,0.7076,0.7206
NaN,0.7116,0.72145
NaN,0.7107,0.7202
NaN,0.7143,0.71745
NaN,0.7159,0.7042
NaN,0.7142,0.7184
NaN,0.733,0.7162
NaN,0.7141,0.718
NaN,0.7118,0.716
NaN,0.7134,0.717
NaN,0.7076,0.72365
NaN,0.715,0.71725
NaN,0.7181,0.7155
NaN,0.7157,0.71835
NaN,0.7158,0.71365
NaN,0.7159,0.7014
NaN,0.7175,0.7141
NaN,0.7155,0.7142
NaN,0.734,0.7074
NaN,0.7173,0.7136
NaN,0.7141,0.7144
NaN,0.7127,0.7145
NaN,0.7138,0.7224
NaN,0.7172,0.7133
NaN,0.7072,0.7116
NaN,0.7153,0.71655
NaN,0.7166,0.7072
NaN,0.7129,0.7109
NaN,0.716,0.71255
NaN,0.7134,0.7099
NaN,0.7155,0.71015
NaN,0.7239,0.72025
NaN,0.7156,0.70975
NaN,0.7122,0.7133
NaN,0.7156,0.70785
NaN,0.7138,0.7086
NaN,0.7016,0.7081
NaN,0.7141,0.71875
NaN,0.7141,0.7076
NaN,0.7141,0.7088
NaN,0.7106,0.70555
NaN,0.7065,0.7092
NaN,0.7124,0.70755
NaN,0.7177,0.70725
NaN,0.7153,0.71635
NaN,0.7119,0.7059
NaN,0.7162,0.70525
NaN,0.7163,0.70435
NaN,0.7072,0.71125
NaN,0.7107,0.70335
NaN,0.7075,0.7033
NaN,0.7099,0.7011
NaN,0.71,0.7006
NaN,0.7053,0.7006
NaN,0.7075,0.70165
NaN,0.7114,0.70025
NaN,0.7102,0.714
NaN,0.7111,0.7058
NaN,0.7131,0.7099
NaN,0.7013,0.7042
NaN,0.7175,0.7083
NaN,0.7046,0.7012
NaN,0.703,0.7014
NaN,0.7075,0.7078
NaN,0.7043,0.7107
NaN,0.7105,0.7017
NaN,0.7085,0.7019
NaN,0.7085,0.7156
NaN,0.7112,0.7092
NaN,0.7115,0.7096
NaN,0.7115,0.7118
NaN,0.7095,0.7169
NaN,0.7181,0.711
NaN,0.712,0.7098
NaN,0.7048,0.7102
NaN,0.7104,0.7097
NaN,0.7049,0.71
NaN,0.7116,0.71495
NaN,0.71,0.7121
NaN,0.7077,0.7184
NaN,0.7093,0.7129
NaN,0.712,0.7086
NaN,0.7133,0.7127
NaN,0.7063,0.7104
NaN,0.7143,0.7095
NaN,0.7209,0.70675
NaN,0.7191,0.713
NaN,0.7142,0.71445
NaN,0.7076,0.7143
NaN,0.7152,0.7222
NaN,0.7117,0.7145
NaN,0.7094,0.7151
NaN,0.71,0.709
NaN,0.7155,0.7151
NaN,0.7179,0.714
NaN,0.7129,0.7118
NaN,0.7266,0.7098
NaN,0.7021,0.7153
NaN,0.7181,0.7193
NaN,0.7108,0.713
NaN,0.7079,0.7247
NaN,0.7194,0.7063
NaN,0.7196,0.7169
NaN,0.7138,0.7106
NaN,0.7114,0.7198
NaN,0.719,0.71875
NaN,0.723,0.7183
NaN,0.7079,0.7127
NaN,0.7154,0.713
NaN,0.725,0.71875
NaN,0.7242,0.7219
NaN,0.7164,0.704
NaN,0.7246,0.7172
NaN,0.7177,0.7246
NaN,0.7084,0.7076
NaN,0.7217,0.7189
NaN,0.7226,0.7145
NaN,0.7154,0.72
NaN,0.7113,0.7206
NaN,0.7216,0.7004
NaN,0.7266,0.7156
NaN,0.7336,0.7173
NaN,0.7267,0.7198
NaN,0.71,0.7219
NaN,0.724,0.7213
NaN,0.7162,0.7234
NaN,0.7224,0.7098
NaN,0.7223,0.7204
NaN,0.7073,0.7181
NaN,0.7155,0.7155
NaN,0.7153,0.7216
NaN,0.7198,0.7194
NaN,0.7253,0.7057
NaN,0.7186,0.7187
NaN,0.7482,0.7183
NaN,0.7022,0.7223
NaN,0.7013,0.71965
NaN,0.70245,0.7218
NaN,0.7009,0.7235
NaN,0.7146,0.7066
NaN,0.7149,0.7204
NaN,0.7022,0.7192
NaN,0.723,0.7117
NaN,0.7759,0.7203
NaN,0.7405,0.7175
NaN,0.7421,0.7189
NaN,0.7359,0.7211
NaN,0.7177,0.7207
NaN,0.7433,0.71965
NaN,0.7247,0.7207
NaN,0.7445,0.7241
NaN,0.7572,0.7197
NaN,0.7286,0.7203
NaN,0.7604,0.7174
NaN,0.7434,0.7207
NaN,0.7598,0.7181
NaN,0.7385,0.7196
NaN,0.7069,0.7224
NaN,0.741,0.7212
NaN,0.768,0.7223
NaN,0.7647,0.7204
NaN,0.7631,0.7079
NaN,0.7716,0.7278
NaN,0.7704,0.7282
NaN,0.703,0.7225
NaN,0.7661,0.7198
NaN,0.7705,0.7004
NaN,0.7766,0.7237
NaN,0.7669,0.7254
NaN,0.7786,0.7295
NaN,0.7699,0.7215
NaN,0.7778,0.7266
NaN,0.7659,0.7238
NaN,0.746,0.7275
NaN,0.7043,0.7206
NaN,0.7772,0.7015
NaN,0.7591,0.7335
NaN,0.7612,0.7255
NaN,0.7694,0.7018
NaN,0.7816,0.729
NaN,0.7135,0.7264
NaN,0.7758,0.7322
NaN,0.7255,0.7322
NaN,0.7808,0.7263
NaN,0.7776,0.7329
NaN,0.7772,0.7316
NaN,0.7765,0.7351
NaN,0.7787,0.7256
NaN,0.7819,0.72235
NaN,0.7791,0.7381
NaN,0.774,0.73075
NaN,0.7762,0.73415
NaN,0.7623,0.7321
NaN,0.7396,0.71265
NaN,0.774,0.73735
NaN,0.7768,0.73825
NaN,0.7707,0.70635
NaN,0.7753,0.7314
NaN,0.7749,0.7347
NaN,0.7774,0.7372
NaN,0.7698,0.73825
NaN,0.776,0.7333
NaN,0.7716,0.7228
NaN,0.7693,0.7386
NaN,0.7805,0.7231
NaN,0.7619,0.7121
NaN,0.7585,0.7357
NaN,0.7413,0.7345
NaN,0.7666,0.7246
NaN,0.7676,0.7136
NaN,0.751,0.7367
NaN,0.7626,0.7369
NaN,0.756,0.7057
NaN,0.7701,0.7331
NaN,0.7636,0.73835
NaN,0.7628,0.73545
NaN,0.7541,0.7371
NaN,0.7137,0.7055
NaN,0.7717,0.73895
NaN,0.7461,0.7258
NaN,0.7452,0.7363
NaN,0.7228,0.7234
NaN,0.7454,0.7184
NaN,0.7527,0.7112
NaN,0.7733,0.7351
NaN,0.7451,0.73325
NaN,0.7337,0.741
NaN,0.7563,0.7207
NaN,0.7553,0.73485
NaN,0.7453,0.734
NaN,0.7469,0.73375
NaN,0.7337,0.7342
NaN,0.7233,0.7222
NaN,0.7557,0.7347
NaN,0.7435,0.7339
NaN,0.7298,0.7125
NaN,0.7442,0.7371
NaN,0.7339,0.7171
NaN,0.7367,0.73495
NaN,0.7314,0.7275
NaN,0.7336,0.7121
NaN,0.7297,0.7335
NaN,0.7647,0.7309
NaN,0.7386,0.7346
NaN,0.7347,0.72395
NaN,0.736,0.7323
NaN,0.734,0.7301
NaN,0.7145,0.733
NaN,0.7399,0.7304
NaN,0.7079,0.72935
NaN,0.7462,0.73235
NaN,0.7233,0.7315
NaN,0.7253,0.7025
NaN,0.7332,0.735
NaN,0.7282,0.721
NaN,0.7104,0.7308
NaN,0.7351,0.7225
NaN,0.7289,0.71645
NaN,0.7473,0.7243
NaN,0.7319,0.7307
NaN,0.7316,0.7269
NaN,0.7382,0.7343
NaN,0.7386,0.7388
NaN,0.7061,0.7298
NaN,0.7308,0.7286
NaN,0.7067,0.7297
NaN,0.7545,0.7288
NaN,0.7431,0.7296
NaN,0.7383,0.73005
NaN,0.7298,0.7264
NaN,0.7038,0.7318
NaN,0.7428,0.70845
NaN,0.7425,0.733
NaN,0.7357,0.72775
NaN,0.7403,0.70255
NaN,0.7443,0.72485
NaN,0.7479,0.72805
NaN,0.7196,0.72715
NaN,0.7387,0.7058
NaN,0.7068,0.7224
NaN,0.7644,0.72885
NaN,0.7594,0.7281
NaN,0.706,0.718
NaN,0.7164,0.72895
NaN,0.7482,0.72615
NaN,0.7331,0.7297
NaN,0.7132,0.72855
NaN,0.7522,0.70235
NaN,0.7493,0.7303
NaN,0.714,0.71065
NaN,0.7406,0.7301
NaN,0.744,0.73025
NaN,0.7517,0.72515
NaN,0.7599,0.71985
NaN,0.7508,0.73055
NaN,0.7494,0.72745
NaN,0.7197,0.7076
NaN,0.7708,0.72915
NaN,0.7481,0.7277
NaN,0.7103,0.74795
NaN,0.7097,0.7291
NaN,0.7582,0.72475
NaN,0.745,0.73005
NaN,0.7207,0.7297
NaN,0.7599,0.72915
NaN,0.7602,0.7073
NaN,0.7414,0.7327
NaN,0.7515,0.73295
NaN,0.742,0.72375
NaN,0.7594,0.73165
NaN,0.7679,0.72945
NaN,0.7486,0.7152
NaN,0.759,0.7317
NaN,0.7369,0.7307
NaN,0.7773,0.7284
NaN,0.7626,0.7309
NaN,0.7069,0.731
NaN,0.7701,0.73215
NaN,0.7548,0.7288
NaN,0.7372,0.71865
NaN,0.7677,0.7338
NaN,0.7685,0.72965
NaN,0.7425,0.72855
NaN,0.7607,0.73235
NaN,0.7533,0.73105
NaN,0.7658,0.73315
NaN,0.7778,0.7331
NaN,0.7677,0.7075
NaN,0.7656,0.72985
NaN,0.7545,0.73665
NaN,0.783,0.73375
NaN,0.7792,0.73435
NaN,0.7328,0.73075
NaN,0.7106,0.73055
NaN,0.7754,0.73685
NaN,0.7675,0.73535
NaN,0.7424,0.7279
NaN,0.7745,0.7363
NaN,0.7754,0.7339
NaN,0.7287,0.70575
NaN,0.772,0.73755
NaN,0.7652,0.73785
NaN,0.7721,0.734
NaN,0.7841,0.73945
NaN,0.7718,0.73695
NaN,0.7694,0.73865
NaN,0.7494,0.73365
NaN,0.7827,0.71995
NaN,0.7864,0.73795
NaN,0.7255,0.72425
NaN,0.7417,0.72845
NaN,0.7816,0.738
NaN,0.7104,0.7368
NaN,0.7699,0.7176
NaN,0.772,0.7383
NaN,0.7772,0.73835
NaN,0.7774,0.7189
NaN,0.7751,0.738
NaN,0.7759,0.74315
NaN,0.7748,0.7388
NaN,0.7815,0.73745
NaN,0.8006,0.7378
NaN,0.7785,0.7186
NaN,0.7406,0.73825
NaN,0.7813,0.72435
NaN,0.7964,0.72665
NaN,0.7172,0.7398
NaN,0.7642,0.73765
NaN,0.7807,0.73155
NaN,0.7284,0.7385
NaN,0.7695,0.73995
NaN,0.7222,0.73535
NaN,0.7746,0.74015
NaN,0.7761,0.74395
NaN,0.7737,0.74015
NaN,0.7157,0.73905
NaN,0.7747,0.71365
NaN,0.7786,0.73895
NaN,0.7751,0.7239
NaN,0.7822,0.73865
NaN,0.7726,0.72615
NaN,0.777,0.71915
NaN,0.7777,0.74065
NaN,0.792,0.7395
NaN,0.7678,0.71255
NaN,0.7544,0.74065
NaN,0.781,0.73875
NaN,0.7708,0.74045
NaN,0.7305,0.73065
NaN,0.7639,0.7398
NaN,0.7787,0.74245
NaN,0.7734,0.7397
NaN,0.771,0.7387
NaN,0.7766,0.72305
NaN,0.7752,0.74035
NaN,0.7735,0.7344
NaN,0.7649,0.7202
NaN,0.7786,0.73955
NaN,0.7538,0.7384
NaN,0.7623,0.74005
NaN,0.7258,0.7398
NaN,0.7274,0.73885
NaN,0.7614,0.7365
NaN,0.765,0.73745
NaN,0.7395,0.74035
NaN,0.7881,0.74055
NaN,0.7538,0.71205
NaN,0.7489,0.7382
NaN,0.7628,0.7397
NaN,0.7636,0.70795
NaN,0.7524,0.73935
NaN,0.7396,0.7314
NaN,0.7356,0.7391
NaN,0.7772,0.73855
NaN,0.726,0.73095
NaN,0.7403,0.7404
NaN,0.7307,0.7389
NaN,0.7427,0.7409
NaN,0.7327,0.72905
NaN,0.7843,0.7386
NaN,0.7245,0.73895
NaN,0.7386,0.739
NaN,0.7506,0.7164
NaN,0.725,0.73895
NaN,0.7262,0.7389
NaN,0.7311,0.70525
NaN,0.7492,0.70565
NaN,0.7137,0.71925
NaN,0.7094,0.7173
NaN,0.7715,0.72025
NaN,0.7071,0.71845
NaN,0.7164,0.71905
NaN,0.7258,0.72055
NaN,0.7013,0.7191
NaN,0.71,0.7183
NaN,0.7008,0.7195
NaN,0.7061,0.7162
NaN,0.71,0.7196
NaN,0.7007,0.71915
NaN,0.7066,0.72045
NaN,0.703,0.70325
NaN,0.7066,0.7185
NaN,0.7093,0.7244
NaN,0.7051,0.72015
NaN,0.7168,0.71995
NaN,0.7073,0.7138
NaN,0.7108,0.7188
NaN,0.7021,0.71945
NaN,0.7096,0.7198
NaN,0.7145,0.70465
NaN,0.7135,0.7194
NaN,0.7197,0.71615
NaN,0.7127,0.72275
NaN,0.7125,0.72055
NaN,0.7171,0.70435
NaN,0.7197,0.71785
NaN,0.7128,0.7162
NaN,0.7313,0.7196
NaN,0.7175,0.71915
NaN,0.7163,0.71765
NaN,0.7039,0.72375
NaN,0.7073,0.7187
NaN,0.7178,0.71995
NaN,0.7182,0.7138
NaN,0.7224,0.71975
NaN,0.7176,0.7185
NaN,0.7202,0.7027
NaN,0.7201,0.7185
NaN,0.7213,0.7147
NaN,0.7198,0.71665
NaN,0.734,0.71635
NaN,0.7207,0.7161
NaN,0.7153,0.71555
NaN,0.7034,0.71745
NaN,0.7176,0.7238
NaN,0.7191,0.71615
NaN,0.7094,0.7155
NaN,0.7147,0.7178
NaN,0.7193,0.7147
NaN,0.7155,0.707
NaN,0.7113,0.7013
NaN,0.7208,0.7148
NaN,0.735,0.7018
NaN,0.7168,0.7146
NaN,0.7122,0.70045
NaN,0.7137,0.71575
NaN,0.7204,0.71445
NaN,0.7145,0.7149
NaN,0.7051,0.72105
NaN,0.7111,0.71615
NaN,0.713,0.7123
NaN,0.7118,0.71685
NaN,0.7081,0.71185
NaN,0.7156,0.7015
NaN,0.7284,0.7118
NaN,0.7112,0.7127
NaN,0.7083,0.7114
NaN,0.7153,0.71285
NaN,0.7109,0.7121
NaN,0.7029,0.7191
NaN,0.7102,0.71215
NaN,0.7073,0.71
NaN,0.716,0.7146
NaN,0.7086,0.70965
NaN,0.703,0.71015
NaN,0.7099,0.71125
NaN,0.7203,0.70825
NaN,0.7099,0.70695
NaN,0.7058,0.71035
NaN,0.7048,0.71505
NaN,0.7119,0.70805
NaN,0.7094,0.70665
NaN,0.7177,0.71095
NaN,0.7091,0.70585
NaN,0.7036,0.7068
NaN,0.7057,0.7061
NaN,0.7009,0.70855
NaN,0.7073,0.7065
NaN,0.7017,0.7136
NaN,0.7058,0.7077
NaN,0.7149,0.7038
NaN,0.7085,0.70625
NaN,0.7057,0.7082
NaN,0.7055,0.7083
NaN,0.7087,0.7058
NaN,0.7121,0.7053
NaN,0.7113,0.7086
NaN,0.7066,0.7122
NaN,0.7022,0.7074
NaN,0.7052,0.7088
NaN,0.7012,0.7083
NaN,0.7046,0.7019
NaN,0.7095,0.7078
NaN,0.7058,0.7114
NaN,0.706,0.7066
NaN,0.702,0.715
NaN,0.71,0.7167
NaN,0.7119,0.70975
NaN,0.7033,0.7102
NaN,0.7105,0.7097
NaN,0.7078,0.7109
NaN,0.7023,0.71155
NaN,0.7019,0.7107
NaN,0.7067,0.7168
NaN,0.704,0.7112
NaN,0.7037,0.7103
NaN,0.7111,0.7069
NaN,0.7072,0.7115
NaN,0.7087,0.7111
NaN,0.703,0.7112
NaN,0.7054,0.7086
NaN,0.7055,0.7049
NaN,0.7175,0.7113
NaN,0.7062,0.7142
NaN,0.7017,0.7114
NaN,0.71005,0.7186
NaN,0.7045,0.7118
NaN,0.7129,0.7129
NaN,0.7122,0.7101
NaN,0.7067,0.716
NaN,0.7075,0.7174
NaN,0.7137,0.7092
NaN,0.7125,0.7084
NaN,0.7135,0.7158
NaN,0.7085,0.718
NaN,0.7092,0.7143
NaN,0.7089,0.7215
NaN,0.7205,0.70885
NaN,0.7155,0.7175
NaN,0.7005,0.7113
NaN,0.7146,0.7137
NaN,0.7064,0.71875
NaN,0.7032,0.71875
NaN,0.7149,0.7096
NaN,0.714,0.71255
NaN,0.7099,0.7085
NaN,0.7102,0.71855
NaN,0.7164,0.72035
NaN,0.717,0.71735
NaN,0.7168,0.72065
NaN,0.7166,0.7075
NaN,0.7221,0.7198
NaN,0.7183,0.7149
NaN,0.7024,0.7188
NaN,0.7177,0.7175
NaN,0.7189,0.7085
NaN,0.7084,0.7166
NaN,0.7154,0.7126
NaN,0.709,0.7185
NaN,0.7198,0.7193
NaN,0.7112,0.719
NaN,0.7145,0.72055
NaN,0.7164,0.7154
NaN,0.7108,0.7178
NaN,0.7039,0.7139
NaN,0.7046,0.7019
NaN,0.7444,0.71745
NaN,0.7036,0.7138
NaN,0.707,0.7063
NaN,0.7167,0.7155
NaN,0.7568,0.7167
NaN,0.7391,0.71875
NaN,0.7299,0.7179
NaN,0.7137,0.7194
NaN,0.7319,0.7069
NaN,0.7111,0.7246
NaN,0.7357,0.7246
NaN,0.7469,0.71835
NaN,0.7193,0.7135
NaN,0.7486,0.7101
NaN,0.7384,0.7
NaN,0.7578,0.7197
NaN,0.7342,0.7199
NaN,0.7029,0.7175
NaN,0.7377,0.7158
NaN,0.7674,0.7216
NaN,0.7715,0.7196
NaN,0.7396,0.7255
NaN,0.7362,0.71735
NaN,0.7678,0.7084
NaN,0.7566,0.7297
NaN,0.7698,0.7351
NaN,0.7792,0.7137
NaN,0.7587,0.7265
NaN,0.7672,0.721
NaN,0.7692,0.7152
NaN,0.7764,0.7276
NaN,0.7594,0.7292
NaN,0.7466,0.7227
NaN,0.7393,0.728
NaN,0.7792,0.72695
NaN,0.7668,0.7327
NaN,0.7313,0.7023
NaN,0.7531,0.72165
NaN,0.7758,0.714
NaN,0.7061,0.7354
NaN,0.7759,0.73365
NaN,0.7172,0.73225
NaN,0.7773,0.7264
NaN,0.7783,0.70985
NaN,0.7753,0.73305
NaN,0.7744,0.73355
NaN,0.7786,0.7276
NaN,0.7782,0.7279
NaN,0.7768,0.7324
NaN,0.7733,0.73555
NaN,0.7208,0.7299
NaN,0.7756,0.7097
NaN,0.7636,0.7341
NaN,0.7742,0.729
NaN,0.7758,0.7044
NaN,0.7237,0.7329
NaN,0.7791,0.7296
NaN,0.7673,0.728
NaN,0.776,0.7109
NaN,0.7738,0.7336
NaN,0.7777,0.73215
NaN,0.7718,0.7303
NaN,0.7764,0.7287
NaN,0.7715,0.70805
NaN,0.7483,0.7326
NaN,0.778,0.735
NaN,0.7662,0.73435
NaN,0.7575,0.70995
NaN,0.7749,0.73545
NaN,0.7669,0.71995
NaN,0.7258,0.73085
NaN,0.7698,0.728
NaN,0.7615,0.74295
NaN,0.7636,0.71235
NaN,0.7557,0.73145
NaN,0.771,0.73015
NaN,0.7719,0.73075
NaN,0.7642,0.72545
NaN,0.7526,0.70975
NaN,0.7222,0.73015
NaN,0.772,0.73255
NaN,0.7489,0.70655
NaN,0.7451,0.73375
NaN,0.7105,0.73245
NaN,0.7317,0.7291
NaN,0.7486,0.7295
NaN,0.7015,0.72715
NaN,0.7567,0.7266
NaN,0.7724,0.7304
NaN,0.7509,0.7277
NaN,0.7419,0.72995
NaN,0.7278,0.72365
NaN,0.758,0.7249
NaN,0.764,0.7304
NaN,0.7498,0.7288
NaN,0.7396,0.73235
NaN,0.7236,0.72995
NaN,0.7577,0.72875
NaN,0.7004,0.7191
NaN,0.734,0.7269
NaN,0.7243,0.7285
NaN,0.7156,0.7285
NaN,0.7397,0.7238
NaN,0.743,0.7294
NaN,0.7552,0.72665
NaN,0.737,0.7246
NaN,0.7303,0.7281
NaN,0.7563,0.72395
NaN,0.7452,0.7263
NaN,0.748,0.7276
NaN,0.7403,0.72955
NaN,0.7279,0.7289
NaN,0.7095,0.719
NaN,0.7447,0.712
NaN,0.7124,0.7303
NaN,0.7369,0.7258
NaN,0.7286,0.725
NaN,0.725,0.7015
NaN,0.734,0.7271
NaN,0.735,0.7235
NaN,0.7172,0.7261
NaN,0.7333,0.723
NaN,0.7247,0.7267
NaN,0.7202,0.7282
NaN,0.7371,0.72745
NaN,0.7423,0.7001
NaN,0.7369,0.72865
NaN,0.7273,0.7226
NaN,0.7025,0.72545
NaN,0.7316,0.72445
NaN,0.7405,0.70475
NaN,0.7356,0.7052
NaN,0.7026,0.7272
NaN,0.7306,0.7272
NaN,0.7298,0.73195
NaN,0.733,0.7254
NaN,0.733,0.72485
NaN,0.7327,0.72755
NaN,0.7385,0.7281
NaN,0.7349,0.7256
NaN,0.7334,0.71035
NaN,0.7288,0.73055
NaN,0.7316,0.7309
NaN,0.7497,0.7131
NaN,0.7377,0.7306
NaN,0.7008,0.7264
NaN,0.7335,0.72585
NaN,0.7288,0.7168
NaN,0.7091,0.71765
NaN,0.7343,0.72885
NaN,0.7294,0.7273
NaN,0.7543,0.7185
NaN,0.7336,0.7272
NaN,0.7335,0.72925
NaN,0.7361,0.7291
NaN,0.7406,0.73025
NaN,0.7402,0.72825
NaN,0.7365,0.711
NaN,0.7555,0.7317
NaN,0.7512,0.7252
NaN,0.7057,0.7305
NaN,0.7395,0.7305
NaN,0.729,0.7295
NaN,0.7134,0.7099
NaN,0.7448,0.7324
NaN,0.7446,0.7322
NaN,0.7379,0.7107
NaN,0.734,0.73
NaN,0.7365,0.73515
NaN,0.7463,0.73295
NaN,0.7529,0.7337
NaN,0.7365,0.729
NaN,0.7379,0.7147
NaN,0.7054,0.73705
NaN,0.7668,0.7309
NaN,0.7546,0.7314
NaN,0.7121,0.7344
NaN,0.7549,0.7304
NaN,0.739,0.7348
NaN,0.7317,0.73635
NaN,0.7558,0.7319
NaN,0.754,0.7403
NaN,0.7292,0.73615
NaN,0.7442,0.7369
NaN,0.7469,0.73285
NaN,0.7565,0.70695
NaN,0.7666,0.7386
NaN,0.7358,0.7323
NaN,0.7514,0.7154
NaN,0.738,0.73765
NaN,0.7711,0.73335
NaN,0.7524,0.7131
NaN,0.743,0.7378
NaN,0.766,0.736
NaN,0.7539,0.7287
NaN,0.7333,0.73565
NaN,0.7672,0.73845
NaN,0.7686,0.73755
NaN,0.7261,0.73875
NaN,0.7588,0.73555
NaN,0.7599,0.7132
NaN,0.7681,0.7394
NaN,0.7726,0.7233
NaN,0.7624,0.7375
NaN,0.7605,0.7376
NaN,0.7275,0.7288
NaN,0.7751,0.7385
NaN,0.768,0.7387
NaN,0.7406,0.7264
NaN,0.7313,0.7379
NaN,0.7704,0.7372
NaN,0.7615,0.7378
NaN,0.7591,0.7386
NaN,0.7666,0.7129
NaN,0.7701,0.7394
NaN,0.7409,0.7145
NaN,0.7628,0.73995
NaN,0.7652,0.7224
NaN,0.7664,0.70995
NaN,0.7732,0.7377
NaN,0.7785,0.7383
NaN,0.7713,0.7266
NaN,0.713,0.73915
NaN,0.7747,0.7403
NaN,0.7667,0.72555
NaN,0.7466,0.7373
NaN,0.7687,0.73725
NaN,0.7625,0.73785
NaN,0.7677,0.7393
NaN,0.7674,0.7139
NaN,0.7653,0.73875
NaN,0.7639,0.72905
NaN,0.7673,0.70865
NaN,0.767,0.73935
NaN,0.7705,0.7389
NaN,0.7904,0.73795
NaN,0.7699,0.736
NaN,0.7764,0.7402
NaN,0.776,0.73135
NaN,0.7127,0.73975
NaN,0.7529,0.73805
NaN,0.7716,0.736
NaN,0.7209,0.70305
NaN,0.7624,0.73805
NaN,0.734,0.73845
NaN,0.7789,0.7397
NaN,0.7667,0.7333
NaN,0.7655,0.73935
NaN,0.7661,0.73825
NaN,0.7699,0.7362
NaN,0.7666,0.7402
NaN,0.7674,0.73905
NaN,0.7914,0.7378
NaN,0.7703,0.7237
NaN,0.7591,0.7394
NaN,0.7699,0.7389
NaN,0.7187,0.73955
NaN,0.746,0.73025
NaN,0.7599,0.7387
NaN,0.7587,0.7371
NaN,0.7317,0.70075
NaN,0.7883,0.70025
NaN,0.7548,0.7052
NaN,0.7485,0.71825
NaN,0.7583,0.71515
NaN,0.7618,0.7192
NaN,0.7549,0.7181
NaN,0.7426,0.7168
NaN,0.7648,0.71905
NaN,0.7702,0.72095
NaN,0.7305,0.71785
NaN,0.7341,0.71845
NaN,0.7089,0.71905
NaN,0.7187,0.72005
NaN,0.7373,0.71915
NaN,0.7703,0.7018
NaN,0.7403,0.71925
NaN,0.7078,0.72435
NaN,0.7091,0.7196
NaN,0.7505,0.71925
NaN,0.7499,0.7093
NaN,0.7249,0.7196
NaN,0.7573,0.719
NaN,0.7147,0.7184
NaN,0.7005,0.71825
NaN,0.7031,0.72005
NaN,0.7013,0.71825
NaN,0.7107,0.71905
NaN,0.7066,0.71945
NaN,0.7101,0.71905
NaN,0.7061,0.72005
NaN,0.7033,0.71805
NaN,0.7076,0.72615
NaN,0.7073,0.7176
NaN,0.7045,0.71925
NaN,0.7147,0.7093
NaN,0.7086,0.7188
NaN,0.708,0.7165
NaN,0.7227,0.717
NaN,0.7174,0.70615
NaN,0.7176,0.71515
NaN,0.7089,0.71725
NaN,0.7143,0.71515
NaN,0.7155,0.71455
NaN,0.7203,0.71625
NaN,0.7228,0.7262
NaN,0.7159,0.714
NaN,0.7313,0.71385
NaN,0.7209,0.71745
NaN,0.7194,0.7159
NaN,0.7081,0.70355
NaN,0.7067,0.7137
NaN,0.7352,0.70415
NaN,0.7189,0.71335
NaN,0.734,0.7134
NaN,0.709,0.71305
NaN,0.7228,0.7127
NaN,0.726,0.7189
NaN,0.7042,0.7138
NaN,0.7261,0.7131
NaN,0.7303,0.71515
NaN,0.7283,0.71265
NaN,0.7364,0.70225
NaN,0.7258,0.71215
NaN,0.7196,0.70095
NaN,0.716,0.71095
NaN,0.7188,0.70025
NaN,0.7186,0.71185
NaN,0.7179,0.71175
NaN,0.7253,0.71175
NaN,0.7123,0.7165
NaN,0.7211,0.71125
NaN,0.7187,0.71195
NaN,0.7105,0.71495
NaN,0.7291,0.7088
NaN,0.7159,0.70875
NaN,0.7187,0.70935
NaN,0.717,0.70835
NaN,0.7279,0.70635
NaN,0.7397,0.70905
NaN,0.7207,0.71445
NaN,0.7109,0.7094
NaN,0.7141,0.70735
NaN,0.7243,0.7103
NaN,0.7129,0.7061
NaN,0.7123,0.7051
NaN,0.743,0.7073
NaN,0.7125,0.7053
NaN,0.7169,0.71365
NaN,0.7196,0.70755
NaN,0.709,0.7091
NaN,0.7133,0.7035
NaN,0.7063,0.7076
NaN,0.7179,0.7102
NaN,0.7358,0.7102
NaN,0.7147,0.7081
NaN,0.7073,0.7075
NaN,0.7178,0.7058
NaN,0.7177,0.7078
NaN,0.7123,0.7093
NaN,0.7185,0.7119
NaN,0.7072,0.708
NaN,0.7088,0.7088
NaN,0.7145,0.7085
NaN,0.716,0.7051
NaN,0.7094,0.7081
NaN,0.7053,0.7126
NaN,0.7137,0.7092
NaN,0.7338,0.718
NaN,0.7116,0.7105
NaN,0.7051,0.7077
NaN,0.7081,0.7076
NaN,0.7107,0.7114
NaN,0.7159,0.7128
NaN,0.7083,0.7078
NaN,0.7065,0.70425
NaN,0.7202,0.7109
NaN,0.7032,0.7157
NaN,0.7047,0.7112
NaN,0.7102,0.7194
NaN,0.7065,0.7105
NaN,0.7029,0.7092
NaN,0.7088,0.7136
NaN,0.7248,0.714
NaN,0.7082,0.7107
NaN,0.7016,0.7072
NaN,0.7088,0.7141
NaN,0.7013,0.7145
NaN,0.706,0.7134
NaN,0.7087,0.7172
NaN,0.7019,0.7143
NaN,0.7055,0.7129
NaN,0.7098,0.708
NaN,0.7027,0.713
NaN,0.7015,0.7126
NaN,0.7067,0.7031
NaN,0.7234,0.7109
NaN,0.705,0.7112
NaN,0.7009,0.71325
NaN,0.7085,0.7145
NaN,0.7039,0.7156
NaN,0.7072,0.71905
NaN,0.705,0.7097
NaN,0.7073,0.7139
NaN,0.7036,0.7145
NaN,0.7033,0.7131
NaN,0.703,0.7107
NaN,0.7046,0.71845
NaN,0.7067,0.714
NaN,0.7175,0.7189
NaN,0.7057,0.71465
NaN,0.7039,0.7259
NaN,0.7067,0.7254
NaN,0.704,0.7195
NaN,0.7177,0.71145
NaN,0.7108,0.7213
NaN,0.7037,0.7148
NaN,0.7059,0.72165
NaN,0.7074,0.7212
NaN,0.709,0.71455
NaN,0.7133,0.72035
NaN,0.7075,0.72185
NaN,0.7114,0.72535
NaN,0.7089,0.71685
NaN,0.7086,0.7321
NaN,0.7228,0.72405
NaN,0.704,0.72505
NaN,0.7121,0.7182
NaN,0.7038,0.71595
NaN,0.7093,0.72645
NaN,0.7094,0.72695
NaN,0.7068,0.72955
NaN,0.7109,0.7213
NaN,0.7091,0.7207
NaN,0.709,0.7262
NaN,0.7096,0.73125
NaN,0.7121,0.7248
NaN,0.7076,0.7058
NaN,0.7101,0.7318
NaN,0.7103,0.7212
NaN,0.7029,0.7276
NaN,0.71,0.72375
NaN,0.7119,0.7342
NaN,0.7134,0.72
NaN,0.7032,0.729
NaN,0.7045,0.7282
NaN,0.7029,0.7245
NaN,0.7091,0.7219
NaN,0.7241,0.7287
NaN,0.711,0.7302
NaN,0.7115,0.72995
NaN,0.7109,0.71205
NaN,0.7111,0.73
NaN,0.7155,0.716
NaN,0.7098,0.71575
NaN,0.7139,0.7276
NaN,0.7116,0.7245
NaN,0.7022,0.72705
NaN,0.7099,0.7284
NaN,0.7121,0.72745
NaN,0.7097,0.7267
NaN,0.7099,0.71865
NaN,0.7139,0.7284
NaN,0.7001,0.7282
NaN,0.7144,0.70915
NaN,0.7042,0.73135
NaN,0.7516,0.7297
NaN,0.7309,0.7273
NaN,0.7214,0.7262
NaN,0.7226,0.7234
NaN,0.7277,0.7169
NaN,0.7351,0.7272
NaN,0.7077,0.7272
NaN,0.7283,0.7244
NaN,0.7302,0.71825
NaN,0.7517,0.7073
NaN,0.7191,0.7271
NaN,0.7379,0.728
NaN,0.7678,0.7165
NaN,0.7584,0.72755
NaN,0.7211,0.71325
NaN,0.711,0.72785
NaN,0.7651,0.7288
NaN,0.7453,0.7255
NaN,0.7647,0.7251
NaN,0.7744,0.71205
NaN,0.7498,0.7261
NaN,0.7685,0.72615
NaN,0.7635,0.725
NaN,0.777,0.7206
NaN,0.7547,0.72565
NaN,0.7367,0.7256
NaN,0.7378,0.7208
NaN,0.775,0.72695
NaN,0.7611,0.72675
NaN,0.7361,0.7165
NaN,0.7224,0.7237
NaN,0.775,0.7243
NaN,0.7732,0.7251
NaN,0.7769,0.7225
NaN,0.7805,0.7252
NaN,0.7711,0.7225
NaN,0.7763,0.72525
NaN,0.7773,0.724
NaN,0.7766,0.7006
NaN,0.7643,0.72565
NaN,0.7708,0.7267
NaN,0.7081,0.7233
NaN,0.777,0.7235
NaN,0.7558,0.72245
NaN,0.701,0.72495
NaN,0.7317,0.7227
NaN,0.7754,0.7082
NaN,0.7279,0.72305
NaN,0.7772,0.7245
NaN,0.7602,0.7256
NaN,0.7769,0.7257
NaN,0.7754,0.7248
NaN,0.7753,0.70895
NaN,0.7753,0.72725
NaN,0.7768,0.72035
NaN,0.7698,0.7153
NaN,0.7461,0.72515
NaN,0.7784,0.72305
NaN,0.7661,0.702
NaN,0.76,0.70525
NaN,0.7237,0.7273
NaN,0.7567,0.72725
NaN,0.7682,0.7003
NaN,0.7685,0.7256
NaN,0.7657,0.7289
NaN,0.7642,0.7283
NaN,0.7576,0.7286
NaN,0.7692,0.7258
NaN,0.7654,0.71585
NaN,0.7648,0.7317
NaN,0.7571,0.72105
NaN,0.7382,0.72485
NaN,0.7744,0.72805
NaN,0.7072,0.72665
NaN,0.7531,0.73035
NaN,0.7579,0.7315
NaN,0.7085,0.72735
NaN,0.7381,0.7291
NaN,0.7568,0.7301
NaN,0.7567,0.7318
NaN,0.7842,0.7275
NaN,0.7546,0.7062
NaN,0.7468,0.733
NaN,0.7592,0.71705
NaN,0.7565,0.7075
NaN,0.7555,0.7344
NaN,0.7445,0.73095
NaN,0.7562,0.7301
NaN,0.7601,0.7334
NaN,0.71,0.73175
NaN,0.7426,0.7287
NaN,0.739,0.73195
NaN,0.7449,0.732
NaN,0.7439,0.7337
NaN,0.749,0.73245
NaN,0.7663,0.70735
NaN,0.7417,0.7359
NaN,0.7323,0.729
NaN,0.7478,0.7192
NaN,0.7489,0.7344
NaN,0.7447,0.7298
NaN,0.7431,0.7352
NaN,0.7368,0.7347
NaN,0.7277,0.7309
NaN,0.7501,0.7308
NaN,0.7382,0.7323
NaN,0.7249,0.73515
NaN,0.7386,0.7368
NaN,0.7375,0.73375
NaN,0.7364,0.7097
NaN,0.7223,0.73865
NaN,0.734,0.7267
NaN,0.7292,0.73695
NaN,0.7405,0.733
NaN,0.7412,0.7308
NaN,0.7367,0.7366
NaN,0.7308,0.737
NaN,0.7146,0.721
NaN,0.7362,0.7349
NaN,0.7339,0.73065
NaN,0.7309,0.73745
NaN,0.716,0.73905
NaN,0.7325,0.7224
NaN,0.7336,0.73585
NaN,0.733,0.7376
NaN,0.7317,0.72175
NaN,0.7178,0.7364
NaN,0.7349,0.7332
NaN,0.7341,0.70705
NaN,0.7348,0.73135
NaN,0.73,0.7371
NaN,0.7131,0.73625
NaN,0.7339,0.7221
NaN,0.7347,0.7357
NaN,0.73,0.72945
NaN,0.7175,0.7372
NaN,0.7324,0.7382
NaN,0.7289,0.72025
NaN,0.7257,0.7372
NaN,0.7312,0.7303
NaN,0.7257,0.70115
NaN,0.735,0.73845
NaN,0.7353,0.73865
NaN,0.7345,0.73665
NaN,0.7282,0.72865
NaN,0.7307,0.7399
NaN,0.7326,0.7349
NaN,0.7116,0.73775
NaN,0.7418,0.73275
NaN,0.7347,0.7293
NaN,0.723,0.73765
NaN,0.7332,0.73235
NaN,0.7316,0.71465
NaN,0.7313,0.7383
NaN,0.7347,0.73195
NaN,0.7329,0.7382
NaN,0.7468,0.736
NaN,0.7335,0.7342
NaN,0.7368,0.73685
NaN,0.7371,0.73725
NaN,0.7389,0.73505
NaN,0.745,0.7375
NaN,0.7302,0.7373
NaN,0.7357,0.73855
NaN,0.7531,0.7265
NaN,0.7326,0.7377
NaN,0.7268,0.73755
NaN,0.7414,0.7055
NaN,0.7338,0.719
NaN,0.7413,0.72005
NaN,0.7426,0.71905
NaN,0.7413,0.7175
NaN,0.7601,0.71875
NaN,0.7407,0.7196
NaN,0.7486,0.7174
NaN,0.7479,0.71805
NaN,0.7486,0.72035
NaN,0.7255,0.71965
NaN,0.7357,0.7192
NaN,0.7427,0.70375
NaN,0.7636,0.7192
NaN,0.745,0.71735
NaN,0.7039,0.71565
NaN,0.7199,0.7189
NaN,0.7548,0.7202
NaN,0.7449,0.7143
NaN,0.7154,0.71925
NaN,0.7602,0.7194
NaN,0.7569,0.72045
NaN,0.7404,0.7171
NaN,0.7488,0.71605
NaN,0.7648,0.7147
NaN,0.7594,0.7196
NaN,0.7615,0.71655
NaN,0.7454,0.71965
NaN,0.7491,0.7192
NaN,0.7335,0.70185
NaN,0.7667,0.71795
NaN,0.7616,0.7229
NaN,0.7176,0.7174
NaN,0.7573,0.7202
NaN,0.7543,0.7143
NaN,0.7265,0.72055
NaN,0.7585,0.71695
NaN,0.7615,0.7152
NaN,0.7358,0.7001
NaN,0.7568,0.7143
NaN,0.7713,0.71505
NaN,0.7592,0.71435
NaN,0.7628,0.7147
NaN,0.7642,0.71465
NaN,0.7618,0.72115
NaN,0.7684,0.7147
NaN,0.7551,0.7141
NaN,0.7259,0.71835
NaN,0.7339,0.71395
NaN,0.76,0.7129
NaN,0.7568,0.71155
NaN,0.7543,0.70355
NaN,0.7605,0.70945
NaN,0.761,0.71315
NaN,0.7587,0.71105
NaN,0.7682,0.7113
NaN,0.7609,0.7168
NaN,0.762,0.71385
NaN,0.7643,0.71175
NaN,0.7634,0.714
NaN,0.7675,0.71145
NaN,0.7752,0.71095
NaN,0.7201,0.70885
NaN,0.7611,0.71065
NaN,0.7577,0.71005
NaN,0.7648,0.71255
NaN,0.7601,0.71835
NaN,0.7596,0.71095
NaN,0.7581,0.70995
NaN,0.7652,0.71295
NaN,0.7594,0.70925
NaN,0.7599,0.708
NaN,0.7542,0.7099
NaN,0.7632,0.709
NaN,0.757,0.7079
NaN,0.7621,0.70825
NaN,0.7284,0.71515
NaN,0.753,0.70875
NaN,0.7493,0.7063
NaN,0.7385,0.7092
NaN,0.7591,0.70575
NaN,0.7503,0.70575
NaN,0.7516,0.7064
NaN,0.7556,0.7058
NaN,0.7502,0.7153
NaN,0.7521,0.7064
NaN,0.7636,0.7076
NaN,0.7369,0.7136
NaN,0.733,0.7001
NaN,0.7076,0.7055
NaN,0.7594,0.70705
NaN,0.706,0.707
NaN,0.7484,0.7067
NaN,0.7512,0.7077
NaN,0.7011,0.7095
NaN,0.7003,0.7127
NaN,0.7056,0.7057
NaN,0.7,0.7077
NaN,0.7012,0.7077
NaN,0.7175,0.7081
NaN,0.7073,0.7105
NaN,0.7124,0.71165
NaN,0.7074,0.713
NaN,0.7039,0.70725
NaN,0.7092,0.71015
NaN,0.7088,0.7086
NaN,0.7057,0.70825
NaN,0.7195,0.70405
NaN,0.7107,0.7097
NaN,0.7107,0.71055
NaN,0.7004,0.70765
NaN,0.7237,0.7138
NaN,0.7202,0.7083
NaN,0.7067,0.7066
NaN,0.72,0.7091
NaN,0.7156,0.7086
NaN,0.7197,0.7073
NaN,0.7243,0.711
NaN,0.72,0.7097
NaN,0.7315,0.7107
NaN,0.7214,0.7107
NaN,0.7236,0.7132
NaN,0.7071,0.713
NaN,0.7063,0.7087
NaN,0.7349,0.7107
NaN,0.7264,0.709
NaN,0.7316,0.7083
NaN,0.7065,0.7071
NaN,0.7332,0.7117
NaN,0.7316,0.711
NaN,0.7324,0.712
NaN,0.7374,0.7116
NaN,0.7314,0.7191
NaN,0.741,0.7246
NaN,0.731,0.7134
NaN,0.7325,0.7033
NaN,0.723,0.7145
NaN,0.727,0.7148
NaN,0.7208,0.7102
NaN,0.7171,0.7119
NaN,0.727,0.7143
NaN,0.7334,0.7173
NaN,0.7035,0.7122
NaN,0.7353,0.72345
NaN,0.7179,0.7057
NaN,0.7287,0.7174
NaN,0.7291,0.7099
NaN,0.7359,0.7147
NaN,0.7386,0.71895
NaN,0.7293,0.7187
NaN,0.7208,0.7242
NaN,0.7203,0.7138
NaN,0.7317,0.7131
NaN,0.7262,0.71915
NaN,0.716,0.7234
NaN,0.7201,0.71755
NaN,0.7523,0.72845
NaN,0.7251,0.71365
NaN,0.7161,0.72
NaN,0.732,0.7174
NaN,0.7281,0.7194
NaN,0.7216,0.7118
NaN,0.7216,0.72265
NaN,0.7308,0.7227
NaN,0.7442,0.7182
NaN,0.7246,0.7158
NaN,0.7144,0.72275
NaN,0.7139,0.7267
NaN,0.7229,0.7137
NaN,0.7275,0.72245
NaN,0.711,0.72915
NaN,0.7229,0.7115
NaN,0.7076,0.7226
NaN,0.7541,0.7189
NaN,0.7189,0.7183
NaN,0.7298,0.71025
NaN,0.7289,0.7237
NaN,0.7054,0.72245
NaN,0.7248,0.7194
NaN,0.7156,0.7184
NaN,0.7162,0.72235
NaN,0.7273,0.7248
NaN,0.7481,0.714
NaN,0.7183,0.72545
NaN,0.7101,0.7259
NaN,0.7181,0.7137
NaN,0.7173,0.7222
NaN,0.7279,0.7204
NaN,0.709,0.71095
NaN,0.7056,0.7231
NaN,0.7403,0.72365
NaN,0.7151,0.72435
NaN,0.7289,0.72095
NaN,0.7238,0.7155
NaN,0.7228,0.7238
NaN,0.7034,0.7252
NaN,0.7129,0.72455
NaN,0.7129,0.70715
NaN,0.7232,0.7258
NaN,0.7477,0.7174
NaN,0.7156,0.7247
NaN,0.7061,0.7216
NaN,0.7094,0.70845
NaN,0.7123,0.7244
NaN,0.7177,0.72435
NaN,0.7066,0.7219
NaN,0.7073,0.7164
NaN,0.7314,0.7238
NaN,0.7122,0.72435
NaN,0.7256,0.704
NaN,0.7204,0.7247
NaN,0.7305,0.7115
NaN,0.7165,0.7241
NaN,0.7102,0.7213
NaN,0.7069,0.7035
NaN,0.7184,0.7222
NaN,0.7415,0.72135
NaN,0.7116,0.72215
NaN,0.7028,0.7227
NaN,0.7101,0.7218
NaN,0.7113,0.7173
NaN,0.7063,0.72255
NaN,0.7192,0.7226
NaN,0.7054,0.7078
NaN,0.7012,0.7257
NaN,0.7146,0.7021
NaN,0.7073,0.7257
NaN,0.7083,0.717
NaN,0.7133,0.7035
NaN,0.7299,0.7215
NaN,0.7101,0.7203
NaN,0.7042,0.7215
NaN,0.7046,0.7214
NaN,0.7073,0.7099
NaN,0.7098,0.7209
NaN,0.7134,0.7207
NaN,0.7113,0.7216
NaN,0.7122,0.7236
NaN,0.7095,0.7223
NaN,0.7086,0.71395
NaN,0.7142,0.7275
NaN,0.7164,0.71795
NaN,0.7103,0.7176
NaN,0.7096,0.72375
NaN,0.7094,0.72015
NaN,0.7053,0.7249
NaN,0.7103,0.72365
NaN,0.7102,0.70595
NaN,0.7039,0.72025
NaN,0.7126,0.72605
NaN,0.7099,0.7254
NaN,0.7267,0.72665
NaN,0.7105,0.7223
NaN,0.7065,0.71805
NaN,0.713,0.72805
NaN,0.7077,0.72555
NaN,0.7119,0.72055
NaN,0.7116,0.7265
NaN,0.71,0.7218
NaN,0.7096,0.71715
NaN,0.7098,0.71565
NaN,0.705,0.72755
NaN,0.7142,0.72885
NaN,0.7052,0.72295
NaN,0.7105,0.7246
NaN,0.7159,0.72745
NaN,0.7136,0.7289
NaN,0.7067,0.72705
NaN,0.714,0.73135
NaN,0.7087,0.7225
NaN,0.7076,0.71805
NaN,0.7054,0.7286
NaN,0.711,0.72575
NaN,0.7088,0.7151
NaN,0.7129,0.716
NaN,0.7123,0.7293
NaN,0.7105,0.72875
NaN,0.709,0.7269
NaN,0.7118,0.72615
NaN,0.7128,0.72925
NaN,0.7107,0.7308
NaN,0.7243,0.73
NaN,0.7107,0.73435
NaN,0.7138,0.72505
NaN,0.7376,0.7034
NaN,0.7195,0.72885
NaN,0.7089,0.72605
NaN,0.7138,0.72125
NaN,0.721,0.7157
NaN,0.7079,0.73045
NaN,0.7153,0.7309
NaN,0.7372,0.72795
NaN,0.7109,0.7272
NaN,0.7155,0.72525
NaN,0.7593,0.7307
NaN,0.7451,0.7332
NaN,0.7469,0.7301
NaN,0.7262,0.7361
NaN,0.7514,0.7234
NaN,0.7586,0.7331
NaN,0.7327,0.7269
NaN,0.7445,0.728
NaN,0.7511,0.7156
NaN,0.7716,0.7326
NaN,0.7317,0.7317
NaN,0.7254,0.724
NaN,0.7749,0.7278
NaN,0.7738,0.72415
NaN,0.7714,0.7322
NaN,0.7575,0.7361
NaN,0.7728,0.7154
NaN,0.7769,0.73245
NaN,0.7596,0.7366
NaN,0.7655,0.72585
NaN,0.7694,0.73255
NaN,0.7795,0.72865
NaN,0.7511,0.71765
NaN,0.7635,0.71535
NaN,0.7774,0.73665
NaN,0.7687,0.7333
NaN,0.7177,0.73175
NaN,0.7172,0.715
NaN,0.7755,0.72885
NaN,0.7682,0.723
NaN,0.7033,0.732
NaN,0.7438,0.7339
NaN,0.7753,0.72165
NaN,0.7761,0.73575
NaN,0.7704,0.73805
NaN,0.7618,0.7338
NaN,0.7745,0.7371
NaN,0.7723,0.72795
NaN,0.7379,0.72205
NaN,0.777,0.73595
NaN,0.7662,0.7332
NaN,0.7581,0.74605
NaN,0.7132,0.7248
NaN,0.7375,0.7189
NaN,0.7672,0.73115
NaN,0.7654,0.72645
NaN,0.7644,0.71685
NaN,0.7633,0.73685
NaN,0.7559,0.7307
NaN,0.7679,0.73145
NaN,0.7589,0.72945
NaN,0.7636,0.7202
NaN,0.7578,0.73045
NaN,0.7289,0.73185
NaN,0.7755,0.72775
NaN,0.7096,0.7304
NaN,0.7583,0.73185
NaN,0.7603,0.733
NaN,0.7285,0.7282
NaN,0.7431,0.73185
NaN,0.7577,0.7302
NaN,0.7547,0.7125
NaN,0.7851,0.71975
NaN,0.7537,0.71115
NaN,0.7514,0.71545
NaN,0.7608,0.7039
NaN,0.7543,0.7158
NaN,0.7551,0.71545
NaN,0.7461,0.7169
NaN,0.7554,0.7138
NaN,0.7614,0.71595
NaN,0.7458,0.71615
NaN,0.7417,0.7164
NaN,0.7318,0.7156
NaN,0.7481,0.7068
NaN,0.7463,0.71655
NaN,0.7657,0.70535
NaN,0.7446,0.7154
NaN,0.7363,0.71695
NaN,0.7496,0.717
NaN,0.7503,0.7186
NaN,0.7474,0.7185
NaN,0.7371,0.7166
NaN,0.7476,0.7181
NaN,0.7499,0.71725
NaN,0.7364,0.70725
NaN,0.7275,0.7176
NaN,0.7408,0.7169
NaN,0.7373,0.71335
NaN,0.7322,0.7164
NaN,0.7359,0.7156
NaN,0.7273,0.7063
NaN,0.7405,0.714
NaN,0.7432,0.71555
NaN,0.7367,0.71565
NaN,0.7344,0.717
NaN,0.7263,0.7186
NaN,0.7397,0.71765
NaN,0.7074,0.71435
NaN,0.734,0.712
NaN,0.7291,0.7092
NaN,0.7175,0.7124
NaN,0.7372,0.711
NaN,0.7316,0.7101
NaN,0.7101,0.7141
NaN,0.7336,0.71255
NaN,0.7283,0.7121
NaN,0.7149,0.7159
NaN,0.7365,0.7137
NaN,0.7374,0.71045
NaN,0.733,0.70625
NaN,0.7307,0.70995
NaN,0.7051,0.70915
NaN,0.7322,0.7081
NaN,0.7124,0.70795
NaN,0.7341,0.7128
NaN,0.73495,0.70895
NaN,0.7249,0.71105
NaN,0.7325,0.7132
NaN,0.7284,0.7106
NaN,0.7121,0.7078
NaN,0.7313,0.7054
NaN,0.7258,0.7093
NaN,0.728,0.70635
NaN,0.7346,0.7089
NaN,0.7378,0.7104
NaN,0.7333,0.70885
NaN,0.7295,0.70885
NaN,0.7041,0.70995
NaN,0.7327,0.70965
NaN,0.746,0.70805
NaN,0.7359,0.70565
NaN,0.7369,0.70745
NaN,0.7377,0.7047
NaN,0.7361,0.70625
NaN,0.7333,0.71385
NaN,0.7231,0.70755
NaN,0.735,0.7059
NaN,0.7369,0.70995
NaN,0.7482,0.70525
NaN,0.7371,0.70435
NaN,0.7477,0.7029
NaN,0.738,0.70425
NaN,0.7315,0.70415
NaN,0.7283,0.7154
NaN,0.7294,0.70425
NaN,0.7337,0.7068
NaN,0.743,0.7045
NaN,0.7345,0.7038
NaN,0.7507,0.7126
NaN,0.7406,0.7051
NaN,0.7404,0.7008
NaN,0.7206,0.7104
NaN,0.743,0.7087
NaN,0.7484,0.7116
NaN,0.7815,0.7028
NaN,0.7413,0.7074
NaN,0.7631,0.7043
NaN,0.746,0.7051
NaN,0.7449,0.7029
NaN,0.739,0.7076
NaN,0.7317,0.705
NaN,0.7234,0.7059
NaN,0.7534,0.7045
NaN,0.7488,0.7019
NaN,0.74,0.7058
NaN,0.75,0.7056
NaN,0.75,0.7067
NaN,0.7166,0.706
NaN,0.7533,0.7082
NaN,0.7545,0.7062
NaN,0.7499,0.7033
NaN,0.7504,0.702
NaN,0.7721,0.7054
NaN,0.7535,0.7048
NaN,0.7521,0.7032
NaN,0.741,0.7028
NaN,0.7441,0.7054
NaN,0.7325,0.7062
NaN,0.7585,0.7075
NaN,0.7585,0.7093
NaN,0.7233,0.7122
NaN,0.7524,0.7054
NaN,0.7518,0.7011
NaN,0.7525,0.7057
NaN,0.7168,0.7032
NaN,0.7552,0.713
NaN,0.7575,0.7026
NaN,0.7234,0.7047
NaN,0.7523,0.7055
NaN,0.7713,0.7066
NaN,0.7562,0.7122
NaN,0.7557,0.7186
NaN,0.7619,0.7076
NaN,0.7537,0.7096
NaN,0.7592,0.71
NaN,0.7581,0.7315
NaN,0.7276,0.7051
NaN,0.7508,0.7042
NaN,0.7557,0.7099
NaN,0.7524,0.7113
NaN,0.7442,0.7069
NaN,0.7546,0.7068
NaN,0.7547,0.7179
NaN,0.7517,0.7125
NaN,0.7658,0.7152
NaN,0.7555,0.7148
NaN,0.7544,0.7288
NaN,0.752,0.7106
NaN,0.7575,0.71495
NaN,0.7625,0.7167
NaN,0.7615,0.7194
NaN,0.7391,0.7102
NaN,0.72,0.7199
NaN,0.7528,0.7126
NaN,0.7475,0.7165
NaN,0.7082,0.71135
NaN,0.7482,0.71725
NaN,0.7526,0.71725
NaN,0.7466,0.7117
NaN,0.7503,0.71225
NaN,0.7585,0.71645
NaN,0.7535,0.7198
NaN,0.7506,0.7105
NaN,0.7612,0.716
NaN,0.7566,0.7211
NaN,0.7511,0.7049
NaN,0.754,0.717
NaN,0.7059,0.71255
NaN,0.7446,0.71975
NaN,0.7381,0.71795
NaN,0.7319,0.71545
NaN,0.7374,0.7133
NaN,0.7402,0.71815
NaN,0.7403,0.721
NaN,0.7413,0.719
NaN,0.7416,0.7066
NaN,0.7485,0.72255
NaN,0.7538,0.7191
NaN,0.7364,0.71565
NaN,0.7266,0.7203
NaN,0.7523,0.7182
NaN,0.7453,0.71755
NaN,0.7499,0.7147
NaN,0.7291,0.7196
NaN,0.7121,0.7208
NaN,0.7014,0.7016
NaN,0.7093,0.71895
NaN,0.7098,0.708
NaN,0.7035,0.7221
NaN,0.7021,0.7105
NaN,0.7085,0.7189
NaN,0.7127,0.7167
NaN,0.706,0.7196
NaN,0.7199,0.71945
NaN,0.7078,0.7177
NaN,0.7119,0.7155
NaN,0.7334,0.7196
NaN,0.7207,0.72105
NaN,0.7177,0.7164
NaN,0.7221,0.72135
NaN,0.7144,0.705
NaN,0.7232,0.7218
NaN,0.7257,0.7119
NaN,0.7195,0.71935
NaN,0.7315,0.7184
NaN,0.7228,0.712
NaN,0.7286,0.7202
NaN,0.7077,0.7189
NaN,0.7087,0.719
NaN,0.7198,0.71635
NaN,0.7325,0.72045
NaN,0.7289,0.7203
NaN,0.7093,0.7205
NaN,0.732,0.7204
NaN,0.7286,0.7194
NaN,0.735,0.7169
NaN,0.7382,0.7165
NaN,0.7296,0.7075
NaN,0.7383,0.7193
NaN,0.7337,0.7188
NaN,0.7367,0.7178
NaN,0.711,0.7176
NaN,0.7253,0.7193
NaN,0.7244,0.7206
NaN,0.7315,0.7203
NaN,0.7237,0.7248
NaN,0.7391,0.7159
NaN,0.7377,0.71905
NaN,0.7356,0.7175
NaN,0.7094,0.7026
NaN,0.7351,0.7038
NaN,0.7382,0.7205
NaN,0.7377,0.71915
NaN,0.7447,0.70595
NaN,0.7343,0.7184
NaN,0.7318,0.71975
NaN,0.7222,0.7198
NaN,0.7358,0.72335
NaN,0.7206,0.7212
NaN,0.7271,0.7021
NaN,0.7277,0.7265
NaN,0.7355,0.72085
NaN,0.7375,0.7228
NaN,0.7137,0.71825
NaN,0.7326,0.71615
NaN,0.7315,0.72245
NaN,0.7381,0.72265
NaN,0.7538,0.71825
NaN,0.7323,0.7193
NaN,0.7277,0.72225
NaN,0.713,0.7217
NaN,0.7324,0.7272
NaN,0.724,0.71355
NaN,0.7242,0.723
NaN,0.7369,0.7285
NaN,0.7147,0.7216
NaN,0.7217,0.7251
NaN,0.7339,0.721
NaN,0.7365,0.7199
NaN,0.7266,0.7252
NaN,0.7283,0.7251
NaN,0.7278,0.7113
NaN,0.7363,0.72205
NaN,0.7576,0.72435
NaN,0.7281,0.7249
NaN,0.7246,0.72685
NaN,0.7186,0.72625
NaN,0.7282,0.72955
NaN,0.7326,0.721
NaN,0.7191,0.72385
NaN,0.7326,0.7198
NaN,0.7183,0.716
NaN,0.7319,0.72465
NaN,0.7293,0.7241
NaN,0.7341,0.7076
NaN,0.7232,0.7219
NaN,0.7257,0.7208
NaN,0.7259,0.71245
NaN,0.7347,0.7242
NaN,0.7512,0.7282
NaN,0.7261,0.7274
NaN,0.719,0.73125
NaN,0.7059,0.71515
NaN,0.7241,0.72325
NaN,0.7215,0.72025
NaN,0.7147,0.72875
NaN,0.7123,0.70635
NaN,0.7073,0.72565
NaN,0.7228,0.72455
NaN,0.7435,0.72335
NaN,0.7284,0.72115
NaN,0.7328,0.7158
NaN,0.72,0.72365
NaN,0.7196,0.72575
NaN,0.7279,0.7284
NaN,0.7473,0.72805
NaN,0.7223,0.73295
NaN,0.7132,0.7323
NaN,0.704,0.72475
NaN,0.7238,0.71835
NaN,0.7014,0.72935
NaN,0.7105,0.72705
NaN,0.7116,0.72485
NaN,0.7182,0.7242
NaN,0.7217,0.73545
NaN,0.7409,0.7214
NaN,0.7171,0.71255
NaN,0.7165,0.72555
NaN,0.7019,0.72815
NaN,0.7204,0.7287
NaN,0.7294,0.71415
NaN,0.7187,0.7289
NaN,0.7147,0.72955
NaN,0.7055,0.7219
NaN,0.717,0.70935
NaN,0.714,0.731
NaN,0.7068,0.733
NaN,0.7172,0.7451
NaN,0.7136,0.7178
NaN,0.7177,0.7155
NaN,0.7141,0.72465
NaN,0.7093,0.71795
NaN,0.7028,0.72925
NaN,0.7165,0.73295
NaN,0.7173,0.72455
NaN,0.7141,0.72275
NaN,0.7114,0.71745
NaN,0.7139,0.72125
NaN,0.7143,0.72495
NaN,0.7143,0.72
NaN,0.7143,0.72295
NaN,0.7074,0.72445
NaN,0.7329,0.72655
NaN,0.7113,0.71025
NaN,0.7029,0.726
NaN,0.7415,0.7249
NaN,0.7101,0.71735
NaN,0.712,0.70035
NaN,0.7117,0.712
NaN,0.7086,0.71115
NaN,0.7116,0.712
NaN,0.7066,0.7132
NaN,0.7093,0.7063
NaN,0.7151,0.7109
NaN,0.7062,0.71305
NaN,0.7125,0.7136
NaN,0.718,0.7093
NaN,0.7039,0.7135
NaN,0.7035,0.7135
NaN,0.7084,0.71245
NaN,0.7055,0.7147
NaN,0.7141,0.7118
NaN,0.7074,0.71495
NaN,0.7084,0.7134
NaN,0.7055,0.71395
NaN,0.7082,0.71465
NaN,0.7061,0.70575
NaN,0.7097,0.7092
NaN,0.7079,0.7132
NaN,0.7084,0.70585
NaN,0.7091,0.7136
NaN,0.7101,0.7093
NaN,0.7075,0.7044
NaN,0.7087,0.7058
NaN,0.7095,0.7105
NaN,0.7026,0.70995
NaN,0.7057,0.7147
NaN,0.7076,0.7118
NaN,0.7008,0.7149
NaN,0.7225,0.70925
NaN,0.7225,0.70695
NaN,0.7459,0.70375
NaN,0.7287,0.70595
NaN,0.7287,0.70365
NaN,0.7011,0.70375
NaN,0.7343,0.70625
NaN,0.7383,0.70795
NaN,0.7116,0.7118
NaN,0.7188,0.70835
NaN,0.7335,0.70365
NaN,0.7568,0.70225
NaN,0.7247,0.70435
NaN,0.7095,0.70345
NaN,0.766,0.70255
NaN,0.7598,0.70375
NaN,0.7555,0.70595
NaN,0.7326,0.70685
NaN,0.7599,0.70905
NaN,0.7623,0.7059
NaN,0.7402,0.7015
NaN,0.7434,0.7052
NaN,0.7587,0.7046
NaN,0.7686,0.7027
NaN,0.7589,0.70605
NaN,0.7466,0.70565
NaN,0.7728,0.7061
NaN,0.7749,0.7057
NaN,0.7646,0.7061
NaN,0.7547,0.7064
NaN,0.7242,0.7011
NaN,0.7676,0.70555
NaN,0.7679,0.7036
NaN,0.7589,0.7019
NaN,0.7512,0.71215
NaN,0.7666,0.70595
NaN,0.7683,0.7037
NaN,0.7485,0.7062
NaN,0.7689,0.7041
NaN,0.7664,0.7019
NaN,0.7655,0.7028
NaN,0.7167,0.702
NaN,0.7625,0.702
NaN,0.7576,0.7017
NaN,0.7629,0.71305
NaN,0.7609,0.7029
NaN,0.7567,0.7024
NaN,0.7591,0.70385
NaN,0.7511,0.7033
NaN,0.7622,0.7011
NaN,0.7543,0.7018
NaN,0.7503,0.71125
NaN,0.7711,0.70225
NaN,0.7566,0.7029
NaN,0.7693,0.702
NaN,0.7539,0.7035
NaN,0.7511,0.7083
NaN,0.7526,0.7038
NaN,0.7478,0.70445
NaN,0.7534,0.7012
NaN,0.7498,0.7001
NaN,0.7522,0.7034
NaN,0.7483,0.7009
NaN,0.7451,0.7015
NaN,0.7593,0.7057
NaN,0.7496,0.7008
NaN,0.7531,0.70305
NaN,0.7444,0.7036
NaN,0.7433,0.703
NaN,0.7504,0.7042
NaN,0.7432,0.7034
NaN,0.7371,0.7032
NaN,0.7452,0.7008
NaN,0.7485,0.703
NaN,0.7443,0.702
NaN,0.7374,0.7021
NaN,0.7312,0.7025
NaN,0.752,0.7028
NaN,0.7395,0.7037
NaN,0.7414,0.7049
NaN,0.7373,0.7016
NaN,0.7345,0.7029
NaN,0.7287,0.7024
NaN,0.7352,0.7021
NaN,0.732,0.7008
NaN,0.7391,0.7009
NaN,0.7443,0.7023
NaN,0.7375,0.7025
NaN,0.7301,0.7083
NaN,0.7282,0.7027
NaN,0.7418,0.7019
NaN,0.7138,0.7052
NaN,0.7345,0.7033
NaN,0.7222,0.70525
NaN,0.7193,0.7026
NaN,0.7333,0.71145
NaN,0.7337,0.7015
NaN,0.7354,0.7112
NaN,0.7335,0.7061
NaN,0.7296,0.7046
NaN,0.7026,0.7104
NaN,0.7346,0.7131
NaN,0.7468,0.7072
NaN,0.7353,0.7167
NaN,0.7301,0.7113
NaN,0.722,0.7131
NaN,0.7321,0.7107
NaN,0.7331,0.7027
NaN,0.7344,0.7089
NaN,0.72955,0.7036
NaN,0.7193,0.713
NaN,0.7331,0.7149
NaN,0.7341,0.7113
NaN,0.7127,0.7167
NaN,0.7335,0.7032
NaN,0.7313,0.713
NaN,0.7237,0.7089
NaN,0.7381,0.7138
NaN,0.7485,0.7126
NaN,0.7354,0.7107
NaN,0.7303,0.71
NaN,0.7203,0.7135
NaN,0.7293,0.7159
NaN,0.7515,0.7136
NaN,0.739,0.71885
NaN,0.7423,0.7142
NaN,0.7427,0.7081
NaN,0.7393,0.70395
NaN,0.738,0.7156
NaN,0.7135,0.71475
NaN,0.7365,0.71115
NaN,0.7375,0.71175
NaN,0.7392,0.71475
NaN,0.7583,0.7172
NaN,0.7385,0.7143
NaN,0.7396,0.7036
NaN,0.7117,0.7192
NaN,0.7299,0.7106
NaN,0.7411,0.7159
NaN,0.7452,0.7108
NaN,0.7432,0.7175
NaN,0.7328,0.71705
NaN,0.7477,0.7127
NaN,0.7412,0.7147
NaN,0.7159,0.7171
NaN,0.7445,0.7188
NaN,0.7483,0.7084
NaN,0.7522,0.71645
NaN,0.7457,0.70235
NaN,0.7689,0.7198
NaN,0.7446,0.7151
NaN,0.7493,0.7176
NaN,0.712,0.7144
NaN,0.7356,0.718
NaN,0.7285,0.7178
NaN,0.7523,0.7155
NaN,0.7501,0.71555
NaN,0.749,0.71735
NaN,0.7522,0.71885
NaN,0.7486,0.7185
NaN,0.7294,0.7001
NaN,0.7509,0.7189
NaN,0.7541,0.7064
NaN,0.751,0.7178
NaN,0.751,0.7151
NaN,0.7691,0.7083
NaN,0.7512,0.7181
NaN,0.7529,0.7184
NaN,0.741,0.7172
NaN,0.7452,0.7149
NaN,0.7553,0.7184
NaN,0.7551,0.719
NaN,0.722,0.7034
NaN,0.7393,0.71815
NaN,0.7543,0.70365
NaN,0.7541,0.7201
NaN,0.7406,0.72445
NaN,0.7542,0.7166
NaN,0.7565,0.7154
NaN,0.7129,0.70355
NaN,0.7538,0.7186
NaN,0.7661,0.7177
NaN,0.7535,0.7172
NaN,0.7535,0.71735
NaN,0.7638,0.7184
NaN,0.7514,0.7183
NaN,0.7541,0.7187
NaN,0.7604,0.7221
NaN,0.7245,0.7133
NaN,0.7528,0.71645
NaN,0.7515,0.7159
NaN,0.7371,0.71985
NaN,0.7502,0.7182
NaN,0.7522,0.7178
NaN,0.7503,0.7195
NaN,0.7608,0.71705
NaN,0.7496,0.71845
NaN,0.7485,0.7193
NaN,0.753,0.7205
NaN,0.7543,0.7136
NaN,0.752,0.7191
NaN,0.7497,0.7243
NaN,0.7043,0.7162
NaN,0.7434,0.7193
NaN,0.7428,0.7152
NaN,0.7113,0.7242
NaN,0.7497,0.7199
NaN,0.7423,0.7193
NaN,0.735,0.7064
NaN,0.7452,0.7168
NaN,0.7481,0.7146
NaN,0.7442,0.71225
NaN,0.7393,0.719
NaN,0.7518,0.72195
NaN,0.7486,0.7206
NaN,0.7418,0.7226
NaN,0.7363,0.7121
NaN,0.7062,0.717
NaN,0.7333,0.7131
NaN,0.7243,0.7133
NaN,0.7497,0.7194
NaN,0.7291,0.71745
NaN,0.7282,0.7138
NaN,0.725,0.71285
NaN,0.7443,0.7181
NaN,0.7375,0.72205
NaN,0.7187,0.7209
NaN,0.7006,0.7245
NaN,0.702,0.70885
NaN,0.7246,0.71665
NaN,0.703,0.71145
NaN,0.712,0.70695
NaN,0.7007,0.71875
NaN,0.7043,0.71575
NaN,0.7068,0.70525
NaN,0.7061,0.71335
NaN,0.7083,0.70825
NaN,0.7097,0.7173
NaN,0.7104,0.7211
NaN,0.7028,0.72195
NaN,0.7171,0.72445
NaN,0.7094,0.71725
NaN,0.7139,0.71645
NaN,0.7065,0.71035
NaN,0.7242,0.7229
NaN,0.7204,0.71685
NaN,0.7025,0.71525
NaN,0.7209,0.72535
NaN,0.7115,0.7116
NaN,0.7202,0.7046
NaN,0.7202,0.71575
NaN,0.7171,0.7193
NaN,0.7229,0.72175
NaN,0.7218,0.71905
NaN,0.7256,0.7212
NaN,0.7234,0.7239
NaN,0.7094,0.7143
NaN,0.7181,0.7363
NaN,0.7331,0.7155
NaN,0.7403,0.7096
NaN,0.705,0.72225
NaN,0.7314,0.7158
NaN,0.723,0.71285
NaN,0.7315,0.72775
NaN,0.732,0.716
NaN,0.7263,0.7105
NaN,0.7318,0.7153
NaN,0.7301,0.71545
NaN,0.7358,0.7185
NaN,0.7333,0.7178
NaN,0.7238,0.71665
NaN,0.7202,0.70905
NaN,0.7362,0.7136
NaN,0.7439,0.7059
NaN,0.7246,0.7042
NaN,0.719,0.7049
NaN,0.7342,0.70625
NaN,0.7338,0.7038
NaN,0.7082,0.70535
NaN,0.7359,0.7063
NaN,0.7403,0.7061
NaN,0.7321,0.704
NaN,0.7414,0.7082
NaN,0.7353,0.70875
NaN,0.7382,0.70595
NaN,0.7228,0.70965
NaN,0.7337,0.70695
NaN,0.7341,0.70625
NaN,0.7529,0.7063
NaN,0.7134,0.70015
NaN,0.7398,0.70285
NaN,0.7389,0.7082
NaN,0.721,0.7083
NaN,0.7371,0.70425
NaN,0.7374,0.70295
NaN,0.7367,0.70155
NaN,0.7464,0.70075
NaN,0.7364,0.70205
NaN,0.7349,0.70315
NaN,0.7274,0.70195
NaN,0.7353,0.70095
NaN,0.7104,0.7009
NaN,0.732,0.70315
NaN,0.7459,0.70265
NaN,0.7285,0.7052
NaN,0.74,0.70205
NaN,0.7399,0.7018
NaN,0.7444,0.70235
NaN,0.7351,0.70305
NaN,0.7348,0.7048
NaN,0.7408,0.7042
NaN,0.752,0.70195
NaN,0.7376,0.7009
NaN,0.7331,0.70195
NaN,0.7339,0.7016
NaN,0.7348,0.7026
NaN,0.7166,0.7007
NaN,0.7303,0.7017
NaN,0.7305,0.702
NaN,0.7084,0.7014
NaN,0.7347,0.70105
NaN,0.7414,0.7026
NaN,0.728,0.7025
NaN,0.7332,0.7015
NaN,0.7366,0.7006
NaN,0.7404,0.701
NaN,0.752,0.7017
NaN,0.7342,0.701
NaN,0.7298,0.7021
NaN,0.7397,0.7016
NaN,0.7337,0.70155
NaN,0.7204,0.7013
NaN,0.7256,0.7001
NaN,0.7213,0.701
NaN,0.7308,0.7089
NaN,0.7367,0.702
NaN,0.742,0.7062
NaN,0.7285,0.7053
NaN,0.7261,0.7013
NaN,0.7363,0.7236
NaN,0.747,0.7319
NaN,0.7302,0.7383
NaN,0.723,0.7354
NaN,0.7279,0.734
NaN,0.7316,0.731
NaN,0.7188,0.7028
NaN,0.7077,0.7073
NaN,0.7152,0.7001
NaN,0.7225,0.7025
NaN,0.7285,0.7018
NaN,0.7368,0.7014
NaN,0.722,0.7019
NaN,0.7195,0.7011
NaN,0.729,0.7013
NaN,0.7316,0.7012
NaN,0.7239,0.7026
NaN,0.7147,0.7011
NaN,0.7201,0.7013
NaN,0.7263,0.7003
NaN,0.7164,0.7065
NaN,0.7121,0.7005
NaN,0.716,0.70165
NaN,0.7323,0.702
NaN,0.7132,0.7034
NaN,0.7123,0.7008
NaN,0.7059,0.7026
NaN,0.7162,0.70025
NaN,0.7236,0.70215
NaN,0.7142,0.7031
NaN,0.7065,0.7011
NaN,0.7204,0.7032
NaN,0.7126,0.7041
NaN,0.7073,0.7033
NaN,0.7068,0.7069
NaN,0.7065,0.7035
NaN,0.7162,0.712
NaN,0.7087,0.7116
NaN,0.7031,0.7047
NaN,0.7067,0.7059
NaN,0.7115,0.7016
NaN,0.7097,0.7075
NaN,0.7045,0.7071
NaN,0.7052,0.7059
NaN,0.7128,0.7114
NaN,0.7076,0.704
NaN,0.702,0.7066
NaN,0.7095,0.7084
NaN,0.7196,0.7083
NaN,0.7008,0.7028
NaN,0.7075,0.7078
NaN,0.705,0.7074
NaN,0.701,0.7092
NaN,0.7023,0.7083
NaN,0.7049,0.7144
NaN,0.7008,0.7069
NaN,0.7057,0.7096
NaN,0.7043,0.70575
NaN,0.7025,0.7095
NaN,0.7053,0.7107
NaN,0.7035,0.7066
NaN,0.7065,0.7097
NaN,0.7023,0.7091
NaN,0.7287,0.7107
NaN,0.7034,0.7093
NaN,0.7118,0.7013
NaN,0.7113,0.7143
NaN,0.7115,0.7194
NaN,0.7286,0.7105
NaN,0.7277,0.709
NaN,0.7526,0.7095
NaN,0.7378,0.7114
NaN,0.7031,0.7129
NaN,0.7344,0.7103
NaN,0.7121,0.7124
NaN,0.7388,0.7121
NaN,0.7432,0.7149
NaN,0.7188,0.712
NaN,0.7316,0.7055
NaN,0.7385,0.7174
NaN,0.7559,0.7177
NaN,0.7443,0.7133
NaN,0.7235,0.7125
NaN,0.7619,0.71
NaN,0.7562,0.7159
NaN,0.7251,0.71655
NaN,0.7508,0.7125
NaN,0.7371,0.7136
NaN,0.7565,0.7153
NaN,0.7599,0.7167
NaN,0.7411,0.7144
NaN,0.7419,0.7158
NaN,0.7548,0.719
NaN,0.7599,0.7154
NaN,0.7336,0.7144
NaN,0.7522,0.7148
NaN,0.7604,0.7018
NaN,0.7583,0.7169
NaN,0.7563,0.7156
NaN,0.7475,0.7152
NaN,0.7327,0.71415
NaN,0.7548,0.7172
NaN,0.7527,0.7162
NaN,0.7491,0.7173
NaN,0.7437,0.7175
NaN,0.7552,0.7178
NaN,0.7507,0.71445
NaN,0.7585,0.7139
NaN,0.7602,0.7168
NaN,0.7529,0.71535
NaN,0.7546,0.71465
NaN,0.7506,0.7139
NaN,0.7469,0.7141
NaN,0.7504,0.7159
NaN,0.747,0.71655
NaN,0.7487,0.7184
NaN,0.74,0.7193
NaN,0.7503,0.7153
NaN,0.7455,0.71635
NaN,0.7436,0.70955
NaN,0.7567,0.71505
NaN,0.7434,0.716
NaN,0.7448,0.7132
NaN,0.7429,0.7045
NaN,0.7438,0.71275
NaN,0.7415,0.7128
NaN,0.7404,0.7065
NaN,0.7449,0.7154
NaN,0.7436,0.71835
NaN,0.7424,0.7025
NaN,0.7349,0.7175
NaN,0.7239,0.71735
NaN,0.7484,0.7142
NaN,0.7132,0.7104
NaN,0.738,0.7084
NaN,0.7388,0.7189
NaN,0.7379,0.7134
NaN,0.7358,0.71395
NaN,0.7457,0.7032
NaN,0.7337,0.7105
NaN,0.7323,0.7095
NaN,0.7109,0.71225
NaN,0.7381,0.7133
NaN,0.7503,0.71655
NaN,0.7365,0.7155
NaN,0.7309,0.7171
NaN,0.7155,0.70915
NaN,0.7391,0.7078
NaN,0.7226,0.7023
NaN,0.7359,0.7119
NaN,0.7288,0.7115
NaN,0.7122,0.7086
NaN,0.7051,0.7061
NaN,0.7361,0.7115
NaN,0.732,0.71285
NaN,0.739,0.7147
NaN,0.7327,0.715
NaN,0.7306,0.7041
NaN,0.7271,0.70885
NaN,0.7371,0.7064
NaN,0.7522,0.70465
NaN,0.734,0.7097
NaN,0.7305,0.70745
NaN,0.732,0.7007
NaN,0.7487,0.7073
NaN,0.7363,0.71185
NaN,0.7246,0.7105
NaN,0.7036,0.7119
NaN,0.739,0.71385
NaN,0.7349,0.7147
NaN,0.7073,0.7083
NaN,0.7378,0.7075
NaN,0.7355,0.7138
NaN,0.7153,0.7101
NaN,0.7382,0.7089
NaN,0.7571,0.70475
NaN,0.7384,0.7085
NaN,0.7361,0.71045
NaN,0.7207,0.71215
NaN,0.7304,0.7103
NaN,0.7371,0.71525
NaN,0.7388,0.7143
NaN,0.7416,0.7313
NaN,0.7234,0.7063
NaN,0.7435,0.70795
NaN,0.7408,0.7075
NaN,0.7155,0.7066
NaN,0.7393,0.7088
NaN,0.7438,0.70825
NaN,0.7405,0.7093
NaN,0.7618,0.70455
NaN,0.7404,0.70115
NaN,0.7396,0.70455
NaN,0.7273,0.701
NaN,0.7352,0.70455
NaN,0.7456,0.7012
NaN,0.7511,0.7002
NaN,0.7137,0.701
NaN,0.7464,0.70235
NaN,0.7446,0.7026
NaN,0.7257,0.7006
NaN,0.745,0.7003
NaN,0.7472,0.7009
NaN,0.7283,0.70395
NaN,0.7458,0.701
NaN,0.7628,0.7001
NaN,0.7477,0.70115
NaN,0.7463,0.7043
NaN,0.7265,0.7272
NaN,0.7378,0.7331
NaN,0.7503,0.7336
NaN,0.762,0.7447
NaN,0.7515,0.7464
NaN,0.7514,0.7513
NaN,0.7379,0.7378
NaN,0.7525,0.7638
NaN,0.7558,0.7487
NaN,0.7144,0.7483
NaN,0.7509,0.7362
NaN,0.7586,0.7678
NaN,0.7531,0.7525
NaN,0.7533,0.745
NaN,0.7562,0.7285
NaN,0.7468,0.7638
NaN,0.7537,0.722
NaN,0.7642,0.7526
NaN,0.754,0.7318
NaN,0.7531,0.7315
NaN,0.7385,0.7591
NaN,0.7555,0.7512
NaN,0.7574,0.7121
NaN,0.7016,0.7471
NaN,0.7507,0.7391
NaN,0.7615,0.7184
NaN,0.7543,0.712
NaN,0.7533,0.7009
NaN,0.7493,0.7009
NaN,0.7534,0.7
NaN,0.7519,0.7004
NaN,0.7517,0.7036
NaN,0.7494,0.7056
NaN,0.7449,0.7043
NaN,0.7646,0.7071
NaN,0.7484,0.7095
NaN,0.7451,0.7017
NaN,0.7177,0.7046
NaN,0.7508,0.7043
NaN,0.7524,0.7063
NaN,0.7481,0.7037
NaN,0.7423,0.7053
NaN,0.7488,0.7089
NaN,0.7548,0.7129
NaN,0.7443,0.7005
NaN,0.743,0.7051
NaN,0.7377,0.7036
NaN,0.7344,0.7064
NaN,0.7475,0.7114
NaN,0.734,0.7045
NaN,0.7346,0.7053
NaN,0.7352,0.7061
NaN,0.7343,0.7093
NaN,0.7322,0.7068
NaN,0.7536,0.705
NaN,0.7481,0.7114
NaN,0.7241,0.7107
NaN,0.748,0.7205
NaN,0.7251,0.7104
NaN,0.7101,0.7094
NaN,0.7349,0.7115
NaN,0.7336,0.7124
NaN,0.7021,0.7103
NaN,0.7102,0.7112
NaN,0.7021,0.7109
NaN,0.7068,0.7139
NaN,0.7018,0.7084
NaN,0.7061,0.7116
NaN,0.7052,0.7141
NaN,0.709,0.7169
NaN,0.7191,0.7129
NaN,0.7058,0.7114
NaN,0.7132,0.705
NaN,0.7032,0.7138
NaN,0.7191,0.714
NaN,0.7175,0.7073
NaN,0.7025,0.7107
NaN,0.7139,0.7147
NaN,0.7067,0.7133
NaN,0.7174,0.7159
NaN,0.7188,0.703
NaN,0.7118,0.7126
NaN,0.7215,0.71485
NaN,0.7165,0.7042
NaN,0.721,0.7129
NaN,0.7126,0.70095
NaN,0.7055,0.7128
NaN,0.7105,0.7014
NaN,0.7328,0.7133
NaN,0.7358,0.7134
NaN,0.7281,0.7109
NaN,0.7187,0.7149
NaN,0.7275,0.71375
NaN,0.7262,0.7146
NaN,0.7261,0.71385
NaN,0.7244,0.7141
NaN,0.7283,0.708
NaN,0.7304,0.7114
NaN,0.7189,0.7111
NaN,0.7181,0.70975
NaN,0.7349,0.7119
NaN,0.7386,0.7106
NaN,0.7336,0.7099
NaN,0.7287,0.7121
NaN,0.7076,0.7106
NaN,0.7355,0.71335
NaN,0.7363,0.71465
NaN,0.7321,0.7145
NaN,0.7287,0.7142
NaN,0.7341,0.7099
NaN,0.7394,0.7083
NaN,0.7285,0.7121
NaN,0.7375,0.70915
NaN,0.7447,0.7095
NaN,0.7377,0.7088
NaN,0.7364,0.70745
NaN,0.7251,0.709
NaN,0.738,0.7095
NaN,0.7379,0.7102
NaN,0.7374,0.7128
NaN,0.7394,0.7115
NaN,0.7378,0.7168
NaN,0.737,0.7074
NaN,0.7285,0.7067
NaN,0.7382,0.7097
NaN,0.7297,0.7083
NaN,0.7393,0.7084
NaN,0.7381,0.7068
NaN,0.7418,0.70575
NaN,0.7373,0.7074
NaN,0.7467,0.7097
NaN,0.7389,0.7109
NaN,0.7374,0.70975
NaN,0.701,0.72255
NaN,0.7401,0.70655
NaN,0.743,0.7057
NaN,0.742,0.7081
NaN,0.7405,0.70805
NaN,0.7205,0.7057
NaN,0.7359,0.70735
NaN,0.729,0.70675
NaN,0.7361,0.7099
NaN,0.7485,0.70835
NaN,0.7415,0.7072
NaN,0.743,0.7042
NaN,0.734,0.70215
NaN,0.74,0.70425
NaN,0.7442,0.70325
NaN,0.7419,0.7041
NaN,0.7467,0.70445
NaN,0.7402,0.70885
NaN,0.7385,0.70635
NaN,0.7243,0.70875
NaN,0.7398,0.7091
NaN,0.7164,0.70555
NaN,0.7302,0.7164
NaN,0.7481,0.7032
NaN,0.7377,0.7011
NaN,0.7417,0.7021
NaN,0.7491,0.7004
NaN,0.7349,0.701
NaN,0.7359,0.7267
NaN,0.7087,0.7359
NaN,0.7414,0.7214
NaN,0.7449,0.7398
NaN,0.737,0.7503
NaN,0.7268,0.7346
NaN,0.7302,0.7507
NaN,0.7379,0.7482
NaN,0.7165,0.7659
NaN,0.7237,0.7735
NaN,0.7205,0.7287
NaN,0.7266,0.7604
NaN,0.7346,0.768
NaN,0.731,0.7222
NaN,0.7277,0.7201
NaN,0.7249,0.7583
NaN,0.734,0.7639
NaN,0.7344,0.7798
NaN,0.7008,0.718
NaN,0.7291,0.7184
NaN,0.719,0.7355
NaN,0.7023,0.7606
NaN,0.7331,0.7796
NaN,0.7148,0.7294
NaN,0.7105,0.7702
NaN,0.7141,0.7197
NaN,0.7148,0.7256
NaN,0.7249,0.7272
NaN,0.7452,0.7645
NaN,0.7159,0.7216
NaN,0.7132,0.7052
NaN,0.7207,0.7722
NaN,0.7241,0.7655
NaN,0.7283,0.71825
NaN,0.7145,0.726
NaN,0.7155,0.7415
NaN,0.71,0.7531
NaN,0.7092,0.724
NaN,0.7278,0.7851
NaN,0.7076,0.735
NaN,0.7115,0.7761
NaN,0.7014,0.7069
NaN,0.7068,0.725
NaN,0.7111,0.7281
NaN,0.723,0.7436
NaN,0.7074,0.733
NaN,0.7012,0.7681
NaN,0.7136,0.7259
NaN,0.7208,0.7673
NaN,0.709,0.7488
NaN,0.7017,0.713
NaN,0.7066,0.7234
NaN,0.7136,0.7383
NaN,0.7033,0.757
NaN,0.7014,0.7245
NaN,0.711,0.7838
NaN,0.7038,0.7383
NaN,0.7,0.7689
NaN,0.7238,0.7076
NaN,0.7065,0.7256
NaN,0.705,0.7296
NaN,0.7022,0.7345
NaN,0.7084,0.7678
NaN,0.7004,0.7277
NaN,0.704,0.7027
NaN,0.701,0.7219
NaN,0.704,0.7559
NaN,0.7149,0.737
NaN,0.7047,0.7095
NaN,0.7099,0.7263
NaN,0.7323,0.7087
NaN,0.7103,0.7504
NaN,0.7135,0.7242
NaN,0.7207,0.7814
NaN,0.7172,0.7372
NaN,0.7232,0.757
NaN,0.7323,0.7256
NaN,0.7048,0.7239
NaN,0.7062,0.7277
NaN,0.7523,0.734
NaN,0.7476,0.7685
NaN,0.7345,0.7249
NaN,0.7409,0.7236
NaN,0.7397,0.7211
NaN,0.7204,0.7458
NaN,0.7261,0.7051
NaN,0.7381,0.7529
NaN,0.7491,0.773
NaN,0.7327,0.7336
NaN,0.7304,0.7247
NaN,0.7532,0.7306
NaN,0.7584,0.765
NaN,0.7456,0.7189
NaN,0.7305,0.7209
NaN,0.7452,0.7301
NaN,0.7459,0.7602
NaN,0.7358,0.7679
NaN,0.7323,0.7122
NaN,0.7441,0.7577
NaN,0.7492,0.7316
NaN,0.728,0.7135
NaN,0.7461,0.7388
NaN,0.7498,0.7565
NaN,0.7405,0.7072
NaN,0.7466,0.7483
NaN,0.7385,0.7353
NaN,0.7471,0.753
NaN,0.7459,0.7033
NaN,0.7407,0.7418
NaN,0.7384,0.7046
NaN,0.7471,0.7089
NaN,0.7472,0.7009
NaN,0.7382,0.7016
NaN,0.7494,0.7017
NaN,0.744,0.706
NaN,0.7276,0.7013
NaN,0.7428,0.7029
NaN,0.741,0.7049
NaN,0.7405,0.7072
NaN,0.7424,0.7056
NaN,0.739,0.7035
NaN,0.7437,0.7058
NaN,0.739,0.7067
NaN,0.7429,0.7055
NaN,0.7375,0.70845
NaN,0.7331,0.7059
NaN,0.7467,0.7091
NaN,0.7378,0.7019
NaN,0.7262,0.7112
NaN,0.7365,0.7023
NaN,0.7374,0.7104
NaN,0.7397,0.7084
NaN,0.7349,0.7102
NaN,0.7299,0.7109
NaN,0.7142,0.7089
NaN,0.7386,0.7126
NaN,0.7424,0.71
NaN,0.7374,0.7122
NaN,0.731,0.7073
NaN,0.7306,0.71385
NaN,0.7402,0.7068
NaN,0.7181,0.7116
NaN,0.7361,0.7103
NaN,0.731,0.7125
NaN,0.7391,0.7122
NaN,0.7369,0.704
NaN,0.7338,0.7111
NaN,0.7398,0.7148
NaN,0.7331,0.71155
NaN,0.733,0.71235
NaN,0.7227,0.7113
NaN,0.7378,0.71235
NaN,0.7533,0.7112
NaN,0.7346,0.7121
NaN,0.7309,0.712
NaN,0.7198,0.7097
NaN,0.7309,0.7112
NaN,0.7406,0.714
NaN,0.7337,0.71135
NaN,0.7314,0.7106
NaN,0.7404,0.71255
NaN,0.7369,0.71115
NaN,0.7187,0.7049
NaN,0.7377,0.709
NaN,0.7384,0.7077
NaN,0.7405,0.70545
NaN,0.7547,0.7089
NaN,0.7407,0.70685
NaN,0.7355,0.7085
NaN,0.75,0.71035
NaN,0.7313,0.70405
NaN,0.7419,0.70835
NaN,0.7296,0.7078
NaN,0.7184,0.71225
NaN,0.7295,0.70905
NaN,0.7425,0.7064
NaN,0.7404,0.7064
NaN,0.7267,0.7055
NaN,0.7429,0.7135
NaN,0.7479,0.7062
NaN,0.7423,0.7069
NaN,0.7547,0.7046
NaN,0.7456,0.7043
NaN,0.7421,0.7078
NaN,0.7319,0.70695
NaN,0.736,0.7082
NaN,0.747,0.7094
NaN,0.7441,0.7077
NaN,0.7354,0.7113
NaN,0.7508,0.7066
NaN,0.743,0.7045
NaN,0.7291,0.7005
NaN,0.7472,0.7063
NaN,0.7483,0.7057
NaN,0.7269,0.7116
NaN,0.7482,0.7049
NaN,0.758,0.7096
NaN,0.749,0.7071
NaN,0.7526,0.7054
NaN,0.7529,0.7074
NaN,0.7414,0.70665
NaN,0.7539,0.705
NaN,0.7486,0.70345
NaN,0.753,0.7052
NaN,0.7487,0.7053
NaN,0.7342,0.70345
NaN,0.7533,0.7016
NaN,0.7545,0.70545
NaN,0.7031,0.7032
NaN,0.7499,0.70715
NaN,0.754,0.7035
NaN,0.7509,0.7033
NaN,0.7554,0.7066
NaN,0.7685,0.7084
NaN,0.7513,0.7002
NaN,0.7514,0.7237
NaN,0.7497,0.7239
NaN,0.7512,0.7415
NaN,0.7457,0.721
NaN,0.75435,0.733
NaN,0.7529,0.7412
NaN,0.751,0.7686
NaN,0.7472,0.7477
NaN,0.7551,0.7576
NaN,0.7515,0.7129
NaN,0.7509,0.7545
NaN,0.7556,0.7712
NaN,0.7577,0.7851
NaN,0.7462,0.7206
NaN,0.7436,0.738
NaN,0.7412,0.7521
NaN,0.76035,0.7195
NaN,0.7394,0.7761
NaN,0.7367,0.7255
NaN,0.7372,0.7621
NaN,0.7338,0.7197
NaN,0.7494,0.7259
NaN,0.7541,0.7235
NaN,0.7354,0.7639
NaN,0.7311,0.7216
NaN,0.7108,0.7868
NaN,0.7403,0.7889
NaN,0.7321,0.7129
NaN,0.741,0.7189
NaN,0.7148,0.7271
NaN,0.739,0.73515
NaN,0.7049,0.7666
NaN,0.704,0.7299
NaN,0.7134,0.7917
NaN,0.7033,0.7374
NaN,0.7036,0.7753
NaN,0.7128,0.7295
NaN,0.704,0.7362
NaN,0.7019,0.7367
NaN,0.7046,0.7763
NaN,0.7008,0.7305
NaN,0.7199,0.7266
NaN,0.7033,0.7014
NaN,0.708,0.7928
NaN,0.7304,0.7814
NaN,0.7138,0.71855
NaN,0.7233,0.7237
NaN,0.7093,0.7295
NaN,0.7082,0.7484
NaN,0.713,0.786
NaN,0.7169,0.7369
NaN,0.7104,0.8026
NaN,0.7259,0.7484
NaN,0.7129,0.7875
NaN,0.7191,0.7024
NaN,0.7007,0.7359
NaN,0.7024,0.7442
NaN,0.7292,0.7622
NaN,0.732,0.7455
NaN,0.7222,0.7869
NaN,0.7154,0.7383
NaN,0.7242,0.7333
NaN,0.7229,0.7146
NaN,0.7206,0.723
NaN,0.7263,0.7952
NaN,0.7246,0.774
NaN,0.727,0.7292
NaN,0.7298,0.7411
NaN,0.715,0.7276
NaN,0.7331,0.75085
NaN,0.7352,0.7891
NaN,0.732,0.7421
NaN,0.7294,0.8051
NaN,0.7076,0.7527
NaN,0.7341,0.8016
NaN,0.7313,0.714
NaN,0.7296,0.7418
NaN,0.7308,0.7481
NaN,0.7356,0.7668
NaN,0.7339,0.7503
NaN,0.7176,0.7889
NaN,0.7262,0.7442
NaN,0.7147,0.7355
NaN,0.7389,0.7099
NaN,0.7422,0.7315
NaN,0.7346,0.7945
NaN,0.7335,0.7566
NaN,0.7065,0.78015
NaN,0.7378,0.721
NaN,0.7345,0.7296
NaN,0.7369,0.7427
NaN,0.7344,0.7296
NaN,0.7398,0.7511
NaN,0.7359,0.8007
NaN,0.7209,0.7425
NaN,0.734,0.8076
NaN,0.7321,0.7579
NaN,0.7432,0.8064
NaN,0.7333,0.7354
NaN,0.7088,0.7432
NaN,0.7263,0.7477
NaN,0.7391,0.7532
NaN,0.736,0.7872
NaN,0.7228,0.7464
NaN,0.7365,0.7349
NaN,0.7369,0.7087
NaN,0.7373,0.7364
NaN,0.7475,0.784
NaN,0.7374,0.7417
NaN,0.7414,0.7801
NaN,0.7383,0.7121
NaN,0.7358,0.7282
NaN,0.7353,0.7474
NaN,0.7421,0.7264
NaN,0.7417,0.745
NaN,0.706,0.7981
NaN,0.7429,0.7398
NaN,0.7416,0.8053
NaN,0.7223,0.7555
NaN,0.7417,0.7976
NaN,0.7461,0.7402
NaN,0.7386,0.7402
NaN,0.7497,0.7424
NaN,0.7407,0.706
NaN,0.7421,0.7513
NaN,0.7463,0.7851
NaN,0.7394,0.743
NaN,0.7176,0.7321
NaN,0.7406,0.7175
NaN,0.7493,0.7379
NaN,0.7332,0.7701
NaN,0.7411,0.7714
NaN,0.7417,0.7095
NaN,0.7278,0.7262
NaN,0.7372,0.737
NaN,0.7402,0.737
NaN,0.7421,0.7164
NaN,0.7401,0.7793
NaN,0.7455,0.736
NaN,0.7405,0.8013
NaN,0.7352,0.751
NaN,0.757,0.7404
NaN,0.7411,0.7359
NaN,0.7335,0.7381
NaN,0.7243,0.7471
NaN,0.7034,0.7776
NaN,0.7171,0.7328
NaN,0.7341,0.7381
NaN,0.7392,0.7399
NaN,0.7092,0.7361
NaN,0.7356,0.7601
NaN,0.734,0.7764
NaN,0.7311,0.7141
NaN,0.7382,0.731
NaN,0.7284,0.7392
NaN,0.7352,0.70835
NaN,0.7273,0.7747
NaN,0.7384,0.7265
NaN,0.7385,0.791
NaN,0.7165,0.744
NaN,0.7114,0.7739
NaN,0.7271,0.7341
NaN,0.728,0.7285
NaN,0.7126,0.7271
NaN,0.7512,0.7387
NaN,0.7232,0.7739
NaN,0.7176,0.7466
NaN,0.7276,0.7299
NaN,0.726,0.709
NaN,0.7219,0.7302
NaN,0.7141,0.7178
NaN,0.7323,0.7379
NaN,0.7329,0.709
NaN,0.7093,0.7176
NaN,0.712,0.70965
NaN,0.7206,0.7625
NaN,0.7164,0.7803
NaN,0.7166,0.733
NaN,0.7301,0.7545
NaN,0.7105,0.7298
NaN,0.7024,0.7299
NaN,0.7187,0.7646
NaN,0.7217,0.7517
NaN,0.7121,0.70325
NaN,0.7053,0.7145
NaN,0.7189,0.7062
NaN,0.7036,0.706
NaN,0.7062,0.7441
NaN,0.7045,0.771
NaN,0.7026,0.731
NaN,0.7104,0.7288
NaN,0.7079,0.7567
NaN,0.702,0.7326
NaN,0.7138,0.7575
NaN,0.7003,0.7175
NaN,0.7101,0.7419
NaN,0.7041,0.7276
NaN,0.7052,0.7002
NaN,0.7105,0.7004
NaN,0.7158,0.701
NaN,0.7313,0.7132
NaN,0.7292,0.7005
NaN,0.7229,0.7035
NaN,0.7401,0.7053
NaN,0.7341,0.7044
NaN,0.7258,0.7057
NaN,0.7308,0.7054
NaN,0.7281,0.7058
NaN,0.7136,0.7068
NaN,0.7059,0.7062
NaN,0.7308,0.7069
NaN,0.7379,0.7084
NaN,0.7193,0.7024
NaN,0.7282,0.7068
NaN,0.7438,0.707
NaN,0.741,0.709
NaN,0.7345,0.7103
NaN,0.7191,0.7078
NaN,0.7383,0.709
NaN,0.7374,0.709
NaN,0.7248,0.7097
NaN,0.7221,0.7064
NaN,0.7377,0.7114
NaN,0.7415,0.7095
NaN,0.713,0.7101
NaN,0.7374,0.71165
NaN,0.741,0.7115
NaN,0.7292,0.7108
NaN,0.7353,0.7125
NaN,0.7312,0.7111
NaN,0.7388,0.7132
NaN,0.7407,0.7096
NaN,0.7378,0.71085
NaN,0.7342,0.71015
NaN,0.7343,0.71
NaN,0.7384,0.7108
NaN,0.7371,0.7083
NaN,0.7272,0.70975
NaN,0.742,0.7094
NaN,0.7382,0.7108
NaN,0.7296,0.7094
NaN,0.7378,0.71155
NaN,0.7327,0.70775
NaN,0.736,0.70445
NaN,0.736,0.70575
NaN,0.7356,0.70535
NaN,0.7415,0.70525
NaN,0.7365,0.70555
NaN,0.7337,0.70615
NaN,0.7201,0.70585
NaN,0.7369,0.71065
NaN,0.7365,0.70565
NaN,0.7319,0.7044
NaN,0.7003,0.7055
NaN,0.7376,0.7045
NaN,0.7344,0.704
NaN,0.7287,0.7043
NaN,0.7355,0.70475
NaN,0.732,0.7046
NaN,0.7273,0.70635
NaN,0.7379,0.70535
NaN,0.7456,0.70555
NaN,0.7373,0.7044
NaN,0.7368,0.7036
NaN,0.7296,0.70405
NaN,0.7351,0.7048
NaN,0.743,0.70495
NaN,0.7356,0.7046
NaN,0.7416,0.70435
NaN,0.7345,0.70155
NaN,0.7306,0.7001
NaN,0.7406,0.7133
NaN,0.7393,0.7093
NaN,0.7379,0.7244
NaN,0.7452,0.7432
NaN,0.7411,0.7258
NaN,0.7426,0.7381
NaN,0.7559,0.7671
NaN,0.7361,0.7123
NaN,0.7452,0.7099
NaN,0.7394,0.7378
NaN,0.7327,0.7485
NaN,0.7438,0.7155
NaN,0.7338,0.7148
NaN,0.739,0.7133
NaN,0.7439,0.7534
NaN,0.7446,0.7095
NaN,0.7399,0.7748
NaN,0.7425,0.7706
NaN,0.743,0.7215
NaN,0.7436,0.7195
NaN,0.7478,0.7521
NaN,0.742,0.7206
NaN,0.7505,0.772
NaN,0.7347,0.7282
NaN,0.7291,0.7206
NaN,0.7484,0.73
NaN,0.7344,0.7108
NaN,0.7297,0.7263
NaN,0.7454,0.7673
NaN,0.7419,0.7217
NaN,0.7214,0.7215
NaN,0.7397,0.7106
NaN,0.742,0.7932
NaN,0.7453,0.7789
NaN,0.7485,0.7232
NaN,0.7604,0.7312
NaN,0.7434,0.709
NaN,0.7505,0.7813
NaN,0.745,0.7357
NaN,0.7198,0.7835
NaN,0.747,0.743
NaN,0.7368,0.7332
NaN,0.7475,0.7447
NaN,0.7427,0.7132
NaN,0.7102,0.7402
NaN,0.7354,0.7806
NaN,0.7423,0.7362
NaN,0.7474,0.7343
NaN,0.7495,0.7159
NaN,0.766,0.7177
NaN,0.7482,0.8006
NaN,0.7492,0.7917
NaN,0.7311,0.7319
NaN,0.7375,0.7392
NaN,0.7409,0.7416
NaN,0.7382,0.75075
NaN,0.7403,0.7867
NaN,0.74785,0.746
NaN,0.7511,0.8046
NaN,0.7343,0.7556
NaN,0.7429,0.707
NaN,0.7098,0.7457
NaN,0.7543,0.755
NaN,0.7092,0.7524
NaN,0.7419,0.7875
NaN,0.7444,0.7489
NaN,0.7271,0.7459
NaN,0.7013,0.7268
NaN,0.7042,0.7304
NaN,0.7131,0.8038
NaN,0.706,0.7905
NaN,0.703,0.7413
NaN,0.7099,0.7501
NaN,0.7028,0.7599
NaN,0.7,0.7622
NaN,0.7042,0.8064
NaN,0.7168,0.7539
NaN,0.7017,0.8154
NaN,0.7068,0.7649
NaN,0.7264,0.7109
NaN,0.7119,0.7546
NaN,0.7156,0.7617
NaN,0.7109,0.7603
NaN,0.7089,0.7963
NaN,0.7131,0.756
NaN,0.7133,0.749
NaN,0.7078,0.7418
NaN,0.7187,0.7419
NaN,0.7133,0.8021
NaN,0.7151,0.7854
NaN,0.7247,0.7467
NaN,0.7011,0.7596
NaN,0.7246,0.7457
NaN,0.7299,0.7564
NaN,0.7214,0.8129
NaN,0.7142,0.761
NaN,0.7212,0.8201
NaN,0.7243,0.7722
NaN,0.7204,0.8141
NaN,0.7311,0.7368
NaN,0.7234,0.7587
NaN,0.7261,0.7659
NaN,0.7241,0.7073
NaN,0.7121,0.768
NaN,0.7315,0.8016
NaN,0.7325,0.7609
NaN,0.7301,0.7545
NaN,0.7327,0.7316
NaN,0.729,0.7501
NaN,0.734,0.798
NaN,0.7306,0.7662
NaN,0.7301,0.7475
NaN,0.7355,0.7635
NaN,0.734,0.7378
NaN,0.7352,0.7357
NaN,0.7236,0.8137
NaN,0.7233,0.7636
NaN,0.7419,0.825
NaN,0.7365,0.7755
NaN,0.7396,0.758
NaN,0.7348,0.7627
NaN,0.7355,0.7652
NaN,0.7362,0.7147
NaN,0.7399,0.7726
NaN,0.7365,0.8028
NaN,0.7424,0.7636
NaN,0.737,0.7533
NaN,0.7363,0.7294
NaN,0.7103,0.7538
NaN,0.7335,0.7852
NaN,0.737,0.7447
NaN,0.732,0.7574
NaN,0.7373,0.7538
NaN,0.7433,0.7259
NaN,0.7381,0.806
NaN,0.7374,0.761
NaN,0.7422,0.828
NaN,0.7506,0.7752
NaN,0.7384,0.7495
NaN,0.7381,0.758
NaN,0.7216,0.7635
NaN,0.7347,0.7693
NaN,0.7402,0.8044
NaN,0.738,0.7241
NaN,0.733,0.7598
NaN,0.7442,0.7507
NaN,0.7424,0.7276
NaN,0.7431,0.7562
NaN,0.7425,0.7788
NaN,0.7422,0.7412
NaN,0.7499,0.7617
NaN,0.7415,0.7571
NaN,0.7448,0.7933
NaN,0.7096,0.7575
NaN,0.7394,0.8287
NaN,0.7413,0.7718
NaN,0.738,0.757
NaN,0.7439,0.7544
NaN,0.7401,0.7561
NaN,0.7117,0.7659
NaN,0.7347,0.7965
NaN,0.742,0.756
NaN,0.7394,0.755
NaN,0.7415,0.7425
NaN,0.746,0.7335
NaN,0.739,0.7529
NaN,0.7405,0.7657
NaN,0.74,0.7334
NaN,0.7428,0.7577
NaN,0.7386,0.7655
NaN,0.7308,0.7054
NaN,0.7309,0.8003
NaN,0.7364,0.7481
NaN,0.7374,0.8199
NaN,0.7091,0.7635
NaN,0.7445,0.7495
NaN,0.7373,0.7448
NaN,0.733,0.7466
NaN,0.7018,0.7599
NaN,0.7383,0.788
NaN,0.7359,0.7673
NaN,0.7365,0.7467
NaN,0.7301,0.7327
NaN,0.7395,0.7224
NaN,0.7416,0.7468
NaN,0.7265,0.756
NaN,0.7091,0.7046
NaN,0.7277,0.7761
NaN,0.7292,0.7338
NaN,0.75,0.7435
NaN,0.7247,0.7129
NaN,0.7171,0.794
NaN,0.7289,0.7377
NaN,0.725,0.8173
NaN,0.7229,0.754
NaN,0.7161,0.7847
NaN,0.7273,0.7482
NaN,0.7365,0.7349
NaN,0.7168,0.7346
NaN,0.7031,0.7496
NaN,0.7143,0.7788
NaN,0.7209,0.7757
NaN,0.7183,0.736
NaN,0.7138,0.7024
NaN,0.7081,0.7388
NaN,0.7225,0.7444
NaN,0.7267,0.7694
NaN,0.7145,0.72515
NaN,0.7085,0.7212
NaN,0.7217,0.7263
NaN,0.7027,0.7045
NaN,0.7099,0.7764
NaN,0.7061,0.8049
NaN,0.7,0.7414
NaN,0.7167,0.7768
NaN,0.7122,0.7511
NaN,0.7146,0.7361
NaN,0.7049,0.7731
NaN,0.7143,0.7632
NaN,0.7091,0.7013
NaN,0.702,0.7278
NaN,0.7263,0.7263
NaN,0.7079,0.72455
NaN,0.709,0.7517
NaN,0.7193,0.7857
NaN,0.7323,0.7611
NaN,0.7202,0.7476
NaN,0.7179,0.7602
NaN,0.7185,0.7502
NaN,0.7163,0.71625
NaN,0.7176,0.7355
NaN,0.7287,0.7636
NaN,0.7168,0.7167
NaN,0.7361,0.7463
NaN,0.7278,0.7099
NaN,0.7209,0.733
NaN,0.7048,0.706
NaN,0.7069,0.7075
NaN,0.7259,0.7029
NaN,0.724,0.7041
NaN,0.7126,0.7049
NaN,0.7068,0.7014
NaN,0.7259,0.7045
NaN,0.7324,0.7048
NaN,0.7164,0.7076
NaN,0.7263,0.7075
NaN,0.7348,0.706
NaN,0.7345,0.7034
NaN,0.7286,0.7093
NaN,0.7141,0.7092
NaN,0.7149,0.705
NaN,0.7324,0.7074
NaN,0.7308,0.708
NaN,0.7192,0.7106
NaN,0.7183,0.7064
NaN,0.7311,0.7109
NaN,0.7355,0.7104
NaN,0.7303,0.7076
NaN,0.7316,0.7109
NaN,0.7375,0.7099
NaN,0.7423,0.7079
NaN,0.7307,0.7081
NaN,0.7212,0.71
NaN,0.7083,0.7112
NaN,0.7312,0.7108
NaN,0.7305,0.7101
NaN,0.7268,0.709
NaN,0.7251,0.7083
NaN,0.7331,0.7023
NaN,0.7365,0.7088
NaN,0.7339,0.7078
NaN,0.732,0.7088
NaN,0.7415,0.7068
NaN,0.7482,0.7088
NaN,0.7342,0.7068
NaN,0.7251,0.71185
NaN,0.7257,0.70505
NaN,0.7343,0.7033
NaN,0.7298,0.7043
NaN,0.7308,0.70445
NaN,0.7219,0.7037
NaN,0.7325,0.70525
NaN,0.7383,0.70515
NaN,0.7317,0.7038
NaN,0.7336,0.7083
NaN,0.7399,0.70435
NaN,0.7441,0.7047
NaN,0.7374,0.7044
NaN,0.7195,0.7032
NaN,0.7317,0.70485
NaN,0.7349,0.70515
NaN,0.7263,0.70565
NaN,0.7242,0.70515
NaN,0.7181,0.70395
NaN,0.7316,0.70455
NaN,0.7385,0.70445
NaN,0.7321,0.7018
NaN,0.7385,0.7373
NaN,0.7416,0.7569
NaN,0.7321,0.7168
NaN,0.733,0.7114
NaN,0.7389,0.7428
NaN,0.7304,0.7143
NaN,0.7237,0.7143
NaN,0.7292,0.7133
NaN,0.7331,0.7518
NaN,0.7219,0.7092
NaN,0.7406,0.7101
NaN,0.7419,0.778
NaN,0.7331,0.7102
NaN,0.7224,0.7292
NaN,0.7105,0.7561
NaN,0.7355,0.7224
NaN,0.7267,0.7629
NaN,0.7163,0.7257
NaN,0.7173,0.7211
NaN,0.7495,0.7292
NaN,0.7029,0.7265
NaN,0.7041,0.7656
NaN,0.7043,0.7234
NaN,0.7114,0.7237
NaN,0.7109,0.7912
NaN,0.7001,0.7241
NaN,0.7144,0.736
NaN,0.7027,0.7383
NaN,0.7007,0.7731
NaN,0.7004,0.7365
NaN,0.7058,0.7636
NaN,0.7159,0.742
NaN,0.7015,0.7015
NaN,0.7056,0.7357
NaN,0.7128,0.7449
NaN,0.7107,0.7146
NaN,0.7127,0.74
NaN,0.701,0.7737
NaN,0.7136,0.7383
NaN,0.71,0.738
NaN,0.7132,0.7231
NaN,0.7128,0.719
NaN,0.7114,0.7946
NaN,0.7239,0.7388
NaN,0.713,0.7507
NaN,0.7122,0.739
NaN,0.7212,0.7922
NaN,0.7014,0.7492
NaN,0.7213,0.7808
NaN,0.7139,0.7572
NaN,0.7089,0.7199
NaN,0.7208,0.7513
NaN,0.7162,0.7586
NaN,0.72,0.7371
NaN,0.7206,0.7552
NaN,0.7214,0.7858
NaN,0.7183,0.7523
NaN,0.7308,0.7511
NaN,0.7227,0.7359
NaN,0.7234,0.7321
NaN,0.7401,0.8039
NaN,0.712,0.7498
NaN,0.7316,0.7578
NaN,0.7213,0.792
NaN,0.7208,0.7645
NaN,0.7296,0.7908
NaN,0.7255,0.771
NaN,0.7036,0.7327
NaN,0.7306,0.7626
NaN,0.7326,0.77
NaN,0.7274,0.7451
NaN,0.7395,0.7679
NaN,0.7302,0.7951
NaN,0.7327,0.764
NaN,0.7161,0.7618
NaN,0.7231,0.7432
NaN,0.7485,0.748
NaN,0.7349,0.8092
NaN,0.7322,0.7589
NaN,0.7102,0.7675
NaN,0.7401,0.7517
NaN,0.7336,0.8024
NaN,0.7375,0.7727
NaN,0.7412,0.8061
NaN,0.735,0.7812
NaN,0.7433,0.7498
NaN,0.7385,0.7714
NaN,0.7407,0.7801
NaN,0.7188,0.7412
NaN,0.7299,0.7796
NaN,0.7446,0.8004
NaN,0.7396,0.7721
NaN,0.7405,0.7702
NaN,0.7258,0.7465
NaN,0.7444,0.7589
NaN,0.7444,0.8003
NaN,0.7304,0.7639
NaN,0.7457,0.7813
NaN,0.7452,0.7449
NaN,0.7453,0.7123
NaN,0.7464,0.7994
NaN,0.7461,0.7784
NaN,0.743,0.7885
NaN,0.7213,0.7663
NaN,0.7377,0.7771
NaN,0.7074,0.7843
NaN,0.7437,0.736
NaN,0.7384,0.7852
NaN,0.7575,0.8083
NaN,0.7439,0.7771
NaN,0.7496,0.7744
NaN,0.7456,0.7494
NaN,0.7434,0.7666
NaN,0.7451,0.8018
NaN,0.7469,0.7668
NaN,0.7446,0.785
NaN,0.7394,0.7407
NaN,0.7102,0.8098
NaN,0.7452,0.7798
NaN,0.7403,0.7913
NaN,0.726,0.7743
NaN,0.7275,0.7779
NaN,0.737,0.7842
NaN,0.7386,0.7394
NaN,0.7383,0.7867
NaN,0.7332,0.8083
NaN,0.7407,0.7204
NaN,0.7386,0.779
NaN,0.7378,0.7735
NaN,0.7362,0.7478
NaN,0.7354,0.7725
NaN,0.7443,0.7898
NaN,0.736,0.7662
NaN,0.7247,0.7659
NaN,0.7334,0.7631
NaN,0.7348,0.7122
NaN,0.7341,0.8087
NaN,0.7333,0.78
NaN,0.7358,0.7895
NaN,0.7327,0.7813
NaN,0.7335,0.7765
NaN,0.73,0.7797
NaN,0.7357,0.7369
NaN,0.7306,0.7856
NaN,0.73,0.8083
NaN,0.7403,0.7491
NaN,0.727,0.7775
NaN,0.7201,0.7711
NaN,0.7285,0.7265
NaN,0.7327,0.7733
NaN,0.7414,0.7851
NaN,0.7269,0.7598
NaN,0.7216,0.7753
NaN,0.7331,0.7689
NaN,0.7242,0.7073
NaN,0.7274,0.7977
NaN,0.7206,0.7751
NaN,0.7226,0.7832
NaN,0.7337,0.782
NaN,0.7184,0.771
NaN,0.7215,0.7722
NaN,0.727,0.7807
NaN,0.7186,0.8049
NaN,0.7274,0.7767
NaN,0.7108,0.7709
NaN,0.72,0.7635
NaN,0.7144,0.7236
NaN,0.7191,0.772
NaN,0.7149,0.7784
NaN,0.7061,0.7509
NaN,0.7051,0.7694
NaN,0.7226,0.7661
NaN,0.7194,0.7917
NaN,0.7037,0.7662
NaN,0.7238,0.8365
NaN,0.7177,0.7773
NaN,0.719,0.7569
NaN,0.7157,0.763
NaN,0.7192,0.7639
NaN,0.7113,0.7723
NaN,0.7018,0.7978
NaN,0.7212,0.7797
NaN,0.7055,0.7634
NaN,0.7072,0.755
NaN,0.7003,0.7322
NaN,0.706,0.7664
NaN,0.7143,0.7722
NaN,0.7045,0.7414
NaN,0.7248,0.7631
NaN,0.7122,0.734
NaN,0.7092,0.729
NaN,0.7164,0.791
NaN,0.7126,0.7572
NaN,0.7132,0.8262
NaN,0.7219,0.7696
NaN,0.715,0.7642
NaN,0.7316,0.7535
NaN,0.7168,0.7541
NaN,0.7145,0.7646
NaN,0.7195,0.7891
NaN,0.7181,0.7763
NaN,0.7038,0.7551
NaN,0.7014,0.7403
NaN,0.7162,0.7121
NaN,0.7288,0.7594
NaN,0.7048,0.7597
NaN,0.7198,0.7269
NaN,0.7321,0.7446
NaN,0.7318,0.7409
NaN,0.7191,0.7894
NaN,0.7162,0.7422
NaN,0.7106,0.8228
NaN,0.7068,0.7584
NaN,0.7043,0.7867
NaN,0.7147,0.7608
NaN,0.7255,0.7384
NaN,0.7249,0.7387
NaN,0.7299,0.754
NaN,0.7307,0.7825
NaN,0.7042,0.778
NaN,0.7153,0.7405
NaN,0.7285,0.7252
NaN,0.7245,0.7049
NaN,0.7226,0.7466
NaN,0.7031,0.7044
NaN,0.7098,0.7306
NaN,0.7022,0.7654
NaN,0.7092,0.7308
NaN,0.7139,0.7326
NaN,0.7159,0.7096
NaN,0.7111,0.7632
NaN,0.7053,0.7289
NaN,0.7018,0.811
NaN,0.701,0.7455
NaN,0.7011,0.777
NaN,0.7127,0.7644
NaN,0.7015,0.724
NaN,0.7137,0.7408
NaN,0.7046,0.77
NaN,0.7045,0.7694
NaN,0.7056,0.7268
NaN,0.7006,0.7064
NaN,0.704,0.7329
NaN,0.7062,0.716
NaN,0.7139,0.7478
NaN,0.703,0.7925
NaN,0.706,0.7288
NaN,0.7165,0.7616
NaN,0.7125,0.7375
NaN,0.7182,0.7281
NaN,0.7133,0.7585
NaN,0.7197,0.7559
NaN,0.7113,0.70105
NaN,0.7133,0.7339
NaN,0.7122,0.7704
NaN,0.7139,0.7388
NaN,0.7224,0.7342
NaN,0.7132,0.7464
NaN,0.716,0.7279
NaN,0.7018,0.7049
NaN,0.7273,0.7124
NaN,0.7191,0.7041
NaN,0.7112,0.7114
NaN,0.7325,0.7011
NaN,0.7226,0.7015
NaN,0.7175,0.7003
NaN,0.7202,0.7018
NaN,0.7207,0.705
NaN,0.7202,0.7049
NaN,0.7274,0.7072
NaN,0.7207,0.7064
NaN,0.7233,0.7027
NaN,0.7158,0.7056
NaN,0.7116,0.7042
NaN,0.7149,0.7034
NaN,0.7295,0.7056
NaN,0.7252,0.7075
NaN,0.7392,0.7047
NaN,0.7287,0.7104
NaN,0.7271,0.7065
NaN,0.7041,0.7048
NaN,0.7282,0.7079
NaN,0.7297,0.7065
NaN,0.7268,0.7064
NaN,0.7389,0.7066
NaN,0.7271,0.7075
NaN,0.7312,0.7101
NaN,0.7204,0.7055
NaN,0.7221,0.7079
NaN,0.7377,0.7069
NaN,0.7339,0.706
NaN,0.7401,0.708
NaN,0.7374,0.7064
NaN,0.7328,0.7072
NaN,0.7361,0.7068
NaN,0.7396,0.7061
NaN,0.7308,0.7045
NaN,0.7475,0.7092
NaN,0.7369,0.7042
NaN,0.7407,0.704
NaN,0.729,0.7058
NaN,0.7229,0.7044
NaN,0.7469,0.703
NaN,0.7404,0.7062
NaN,0.7349,0.70515
NaN,0.741,0.7048
NaN,0.7392,0.70385
NaN,0.7153,0.7059
NaN,0.7447,0.70405
NaN,0.7461,0.7034
NaN,0.7384,0.7045
NaN,0.7447,0.70345
NaN,0.7451,0.7053
NaN,0.7479,0.70575
NaN,0.7255,0.70375
NaN,0.7372,0.7031
NaN,0.7165,0.703
NaN,0.7452,0.70755
NaN,0.7384,0.70425
NaN,0.7441,0.7041
NaN,0.7471,0.7048
NaN,0.746,0.70345
NaN,0.7453,0.7037
NaN,0.7436,0.70545
NaN,0.7444,0.7024
NaN,0.7401,0.70355
NaN,0.7451,0.7025
NaN,0.7416,0.70975
NaN,0.73,0.7481
NaN,0.7466,0.7096
NaN,0.7068,0.7429
NaN,0.7387,0.7725
NaN,0.7347,0.7091
NaN,0.7339,0.7276
NaN,0.738,0.7358
NaN,0.7437,0.7197
NaN,0.7371,0.7206
NaN,0.7338,0.7055
NaN,0.7432,0.7187
NaN,0.7384,0.7241
NaN,0.738,0.7163
NaN,0.7326,0.7218
NaN,0.7394,0.7581
NaN,0.7442,0.7211
NaN,0.7363,0.7208
NaN,0.7279,0.7883
NaN,0.7106,0.7255
NaN,0.7345,0.7416
NaN,0.7347,0.7623
NaN,0.7348,0.7341
NaN,0.73,0.7372
NaN,0.7354,0.7335
NaN,0.739,0.742
NaN,0.7338,0.7368
NaN,0.7334,0.7745
NaN,0.73,0.7354
NaN,0.7368,0.7374
NaN,0.7294,0.7154
NaN,0.7182,0.7932
NaN,0.7086,0.7394
NaN,0.7342,0.7523
NaN,0.7323,0.7486
NaN,0.7416,0.7665
NaN,0.7316,0.7477
NaN,0.7283,0.7544
NaN,0.7361,0.7482
NaN,0.7337,0.7579
NaN,0.7285,0.7385
NaN,0.7312,0.7515
NaN,0.7276,0.7813
NaN,0.7111,0.7504
NaN,0.7344,0.7517
NaN,0.7199,0.742
NaN,0.704,0.7322
NaN,0.7149,0.7871
NaN,0.7256,0.7532
NaN,0.7303,0.768
NaN,0.724,0.7543
NaN,0.731,0.7772
NaN,0.7253,0.7657
NaN,0.7207,0.7677
NaN,0.7222,0.7175
NaN,0.71,0.765
NaN,0.7215,0.7726
NaN,0.724,0.7605
NaN,0.7219,0.7683
NaN,0.7146,0.7863
NaN,0.7109,0.7666
NaN,0.7169,0.7669
NaN,0.7163,0.7523
NaN,0.7055,0.7463
NaN,0.7262,0.7829
NaN,0.712,0.766
NaN,0.7053,0.7683
NaN,0.7069,0.755
NaN,0.7143,0.7832
NaN,0.7014,0.7777
NaN,0.713,0.7802
NaN,0.705,0.744
NaN,0.7076,0.7769
NaN,0.7078,0.7826
NaN,0.7019,0.7665
NaN,0.7053,0.7796
NaN,0.7091,0.7965
NaN,0.7184,0.7768
NaN,0.7202,0.7786
NaN,0.7042,0.7566
NaN,0.7005,0.7626
NaN,0.7004,0.7936
NaN,0.7009,0.7749
NaN,0.7005,0.7827
NaN,0.7018,0.7479
NaN,0.7278,0.7701
NaN,0.7011,0.7861
NaN,0.7062,0.7869
NaN,0.7077,0.7682
NaN,0.7044,0.7846
NaN,0.7082,0.7884
NaN,0.7102,0.7573
NaN,0.7229,0.7871
NaN,0.7046,0.7983
NaN,0.7041,0.7848
NaN,0.707,0.7864
NaN,0.7044,0.7662
NaN,0.7017,0.7759
NaN,0.7049,0.7937
NaN,0.7109,0.7814
NaN,0.7101,0.7875
NaN,0.7082,0.7342
NaN,0.7076,0.7503
NaN,0.7088,0.7684
NaN,0.7131,0.7915
NaN,0.7184,0.7938
NaN,0.7105,0.7773
NaN,0.7089,0.7903
NaN,0.7014,0.7956
NaN,0.7085,0.761
NaN,0.7143,0.7934
NaN,0.7169,0.8047
NaN,0.7015,0.79
NaN,0.7136,0.7901
NaN,0.7121,0.7572
NaN,0.7133,0.7834
NaN,0.7156,0.7885
NaN,0.7123,0.7833
NaN,0.7249,0.7894
NaN,0.7158,0.744
NaN,0.7154,0.7387
NaN,0.7079,0.7947
NaN,0.7053,0.7965
NaN,0.7071,0.7044
NaN,0.7199,0.7731
NaN,0.7214,0.7921
NaN,0.7021,0.7954
NaN,0.7208,0.7555
NaN,0.7181,0.7968
NaN,0.7204,0.8084
NaN,0.7236,0.7576
NaN,0.7202,0.7927
NaN,0.7262,0.7887
NaN,0.7216,0.7664
NaN,0.7233,0.7884
NaN,0.7129,0.7795
NaN,0.7119,0.7801
NaN,0.7383,0.7887
NaN,0.7287,0.7683
NaN,0.7236,0.7292
NaN,0.7033,0.7964
NaN,0.7219,0.794
NaN,0.733,0.7956
NaN,0.7246,0.7092
NaN,0.7097,0.789
NaN,0.7315,0.7904
NaN,0.7291,0.7931
NaN,0.7268,0.7668
NaN,0.74,0.795
NaN,0.7308,0.809
NaN,0.7304,0.7681
NaN,0.7278,0.7911
NaN,0.7211,0.7827
NaN,0.7302,0.7555
NaN,0.7347,0.7901
NaN,0.7219,0.7761
NaN,0.7247,0.7748
NaN,0.73555,0.7824
NaN,0.7337,0.7676
NaN,0.7029,0.7882
NaN,0.7359,0.7848
NaN,0.7392,0.7941
NaN,0.7333,0.7173
NaN,0.7435,0.7818
NaN,0.736,0.7823
NaN,0.7393,0.7844
NaN,0.7284,0.747
NaN,0.7308,0.7923
NaN,0.7076,0.8064
NaN,0.7434,0.7722
NaN,0.7374,0.7836
NaN,0.7252,0.7759
NaN,0.7389,0.7863
NaN,0.7365,0.7755
NaN,0.7066,0.7677
NaN,0.7413,0.7888
NaN,0.7414,0.7497
NaN,0.7379,0.7061
NaN,0.7425,0.7873
NaN,0.7414,0.7775
NaN,0.744,0.7872
NaN,0.734,0.7156
NaN,0.7365,0.778
NaN,0.7272,0.7748
NaN,0.7459,0.7763
NaN,0.7583,0.7422
NaN,0.7396,0.7834
NaN,0.7445,0.8036
NaN,0.7444,0.7738
NaN,0.7209,0.7752
NaN,0.7446,0.7705
NaN,0.7446,0.7315
NaN,0.7438,0.778
NaN,0.741,0.7671
NaN,0.7464,0.7578
NaN,0.743,0.7797
NaN,0.7404,0.7161
NaN,0.7435,0.745
NaN,0.7361,0.7884
NaN,0.7398,0.7717
NaN,0.7478,0.8205
NaN,0.7321,0.7797
NaN,0.7415,0.7797
NaN,0.7464,0.7684
NaN,0.7406,0.7668
NaN,0.7428,0.7344
NaN,0.7437,0.7777
NaN,0.7444,0.7952
NaN,0.7406,0.7692
NaN,0.7342,0.7681
NaN,0.7414,0.7593
NaN,0.7446,0.7266
NaN,0.7329,0.7722
NaN,0.7366,0.7633
NaN,0.7187,0.7455
NaN,0.7337,0.7641
NaN,0.7422,0.7173
NaN,0.7332,0.7387
NaN,0.7302,0.7897
NaN,0.7374,0.761
NaN,0.741,0.8262
NaN,0.7337,0.7703
NaN,0.7291,0.7868
NaN,0.727,0.7549
NaN,0.7383,0.7547
NaN,0.7165,0.7674
NaN,0.7319,0.7909
NaN,0.7308,0.7875
NaN,0.7338,0.757
NaN,0.7338,0.7457
NaN,0.7314,0.7244
NaN,0.7349,0.7627
NaN,0.7322,0.7491
NaN,0.7296,0.7322
NaN,0.7337,0.7529
NaN,0.7316,0.7174
NaN,0.7345,0.7185
NaN,0.7294,0.7691
NaN,0.7169,0.7454
NaN,0.734,0.8147
NaN,0.7177,0.76
NaN,0.7005,0.7717
NaN,0.7336,0.7867
NaN,0.7276,0.7423
NaN,0.7331,0.7407
NaN,0.7277,0.7563
NaN,0.7236,0.7834
NaN,0.7239,0.787
NaN,0.7009,0.7442
NaN,0.7142,0.7285
NaN,0.7229,0.724
NaN,0.7115,0.7496
NaN,0.7209,0.7277
NaN,0.7053,0.7414
NaN,0.7268,0.7502
NaN,0.7039,0.7327
NaN,0.7083,0.8054
NaN,0.7,0.7459
NaN,0.7079,0.764
NaN,0.7093,0.762
NaN,0.7153,0.7286
NaN,0.7001,0.7244
NaN,0.7147,0.7411
NaN,0.7007,0.768
NaN,0.7047,0.7808
NaN,0.7161,0.7307
NaN,0.7017,0.722
NaN,0.7102,0.7346
NaN,0.7016,0.7068
NaN,0.7019,0.7435
NaN,0.7014,0.7886
NaN,0.7251,0.7285
NaN,0.7133,0.7475
NaN,0.7007,0.7583
NaN,0.7108,0.7274
NaN,0.7049,0.757
NaN,0.7062,0.7607
NaN,0.7024,0.7306
NaN,0.7067,0.7652
NaN,0.7077,0.7204
NaN,0.7292,0.7338
NaN,0.705,0.7406
NaN,0.703,0.7032
NaN,0.7375,0.7264
NaN,0.7061,0.7157
NaN,0.7055,0.7001
NaN,0.7028,0.7237
NaN,0.7121,0.7168
NaN,0.7148,0.7
NaN,0.7109,0.7005
NaN,0.7182,0.7015
NaN,0.7127,0.7013
NaN,0.7303,0.70145
NaN,0.7131,0.7018
NaN,0.7082,0.7006
NaN,0.7059,0.7042
NaN,0.7019,0.7038
NaN,0.7267,0.7046
NaN,0.7094,0.7056
NaN,0.7074,0.707
NaN,0.7246,0.7055
NaN,0.7127,0.7058
NaN,0.7195,0.7063
NaN,0.7268,0.7064
NaN,0.713,0.7057
NaN,0.7135,0.706
NaN,0.7198,0.7065
NaN,0.7204,0.7077
NaN,0.7278,0.7039
NaN,0.7142,0.7077
NaN,0.7086,0.7005
NaN,0.7083,0.7058
NaN,0.7128,0.7082
NaN,0.7161,0.7062
NaN,0.7225,0.7071
NaN,0.72,0.70725
NaN,0.7188,0.7067
NaN,0.7202,0.7072
NaN,0.7169,0.70625
NaN,0.7153,0.70725
NaN,0.7204,0.7047
NaN,0.7284,0.7057
NaN,0.7178,0.7073
NaN,0.7141,0.7058
NaN,0.7236,0.707
NaN,0.7094,0.7071
NaN,0.7136,0.70855
NaN,0.7191,0.7066
NaN,0.7069,0.7032
NaN,0.7176,0.7061
NaN,0.7222,0.7048
NaN,0.7201,0.7014
NaN,0.7072,0.7009
NaN,0.7202,0.7051
NaN,0.7196,0.7074
NaN,0.721,0.7051
NaN,0.7309,0.7055
NaN,0.7215,0.7068
NaN,0.7247,0.7088
NaN,0.7228,0.70525
NaN,0.7141,0.7041
NaN,0.7356,0.7053
NaN,0.7314,0.7036
NaN,0.7207,0.70445
NaN,0.7337,0.7062
NaN,0.728,0.70495
NaN,0.7251,0.7046
NaN,0.7303,0.70455
NaN,0.7336,0.7055
NaN,0.7306,0.70435
NaN,0.7354,0.7046
NaN,0.7322,0.70505
NaN,0.7326,0.7047
NaN,0.743,0.7055
NaN,0.721,0.7049
NaN,0.7303,0.7046
NaN,0.7361,0.70105
NaN,0.7333,0.71815
NaN,0.7074,0.7011
NaN,0.7363,0.7094
NaN,0.733,0.7048
NaN,0.7374,0.70625
NaN,0.7107,0.7065
NaN,0.7383,0.7101
NaN,0.7406,0.7061
NaN,0.737,0.70295
NaN,0.7417,0.70295
NaN,0.7378,0.704
NaN,0.7382,0.7036
NaN,0.7373,0.7059
NaN,0.7323,0.7107
NaN,0.7144,0.7321
NaN,0.74,0.7686
NaN,0.7349,0.7069
NaN,0.7399,0.7337
NaN,0.7394,0.716
NaN,0.7404,0.7207
NaN,0.7354,0.7276
NaN,0.741,0.7137
NaN,0.7409,0.7484
NaN,0.7411,0.7167
NaN,0.7417,0.7191
NaN,0.7425,0.7777
NaN,0.7408,0.7215
NaN,0.7567,0.7394
NaN,0.7377,0.7535
NaN,0.7456,0.7303
NaN,0.7516,0.7332
NaN,0.7317,0.7396
NaN,0.748,0.7288
NaN,0.743,0.7375
NaN,0.7436,0.7298
NaN,0.7029,0.7642
NaN,0.7329,0.7302
NaN,0.7458,0.7333
NaN,0.7456,0.7853
NaN,0.742,0.7354
NaN,0.7402,0.7502
NaN,0.7471,0.7513
NaN,0.7451,0.7705
NaN,0.7575,0.7443
NaN,0.7433,0.7493
NaN,0.7276,0.7438
NaN,0.7422,0.7559
NaN,0.7462,0.7399
NaN,0.7481,0.7484
NaN,0.7436,0.7761
NaN,0.7485,0.7461
NaN,0.7335,0.7479
NaN,0.7441,0.7152
NaN,0.7463,0.7265
NaN,0.7461,0.7841
NaN,0.7428,0.752
NaN,0.7444,0.7682
NaN,0.7435,0.7601
NaN,0.7516,0.7799
NaN,0.7465,0.7622
NaN,0.7189,0.7632
NaN,0.7325,0.7079
NaN,0.7235,0.7608
NaN,0.712,0.7681
NaN,0.7395,0.7593
NaN,0.7416,0.7641
NaN,0.7379,0.7825
NaN,0.7367,0.7621
NaN,0.7332,0.7655
NaN,0.7427,0.731
NaN,0.7398,0.7414
NaN,0.7358,0.7686
NaN,0.7325,0.7673
NaN,0.7315,0.7785
NaN,0.7428,0.7535
NaN,0.7285,0.7815
NaN,0.732,0.773
NaN,0.7205,0.7744
NaN,0.7375,0.7314
NaN,0.7321,0.773
NaN,0.7188,0.7789
NaN,0.7343,0.7731
NaN,0.7102,0.774
NaN,0.737,0.7847
NaN,0.7425,0.7745
NaN,0.7345,0.7786
NaN,0.7335,0.7518
NaN,0.7338,0.7596
NaN,0.7331,0.7606
NaN,0.7161,0.7794
NaN,0.7234,0.7796
NaN,0.7335,0.7466
NaN,0.7321,0.7769
NaN,0.7232,0.7815
NaN,0.7318,0.7821
NaN,0.7302,0.7712
NaN,0.7258,0.7593
NaN,0.7035,0.782
NaN,0.7181,0.785
NaN,0.7076,0.7786
NaN,0.7126,0.7803
NaN,0.7385,0.7877
NaN,0.7363,0.7822
NaN,0.7059,0.7863
NaN,0.7122,0.7657
NaN,0.7081,0.7729
NaN,0.7121,0.7866
NaN,0.7171,0.7862
NaN,0.7004,0.7524
NaN,0.7021,0.767
NaN,0.7273,0.7888
NaN,0.7007,0.7863
NaN,0.7022,0.7751
NaN,0.7208,0.7056
NaN,0.705,0.7795
NaN,0.7073,0.7898
NaN,0.7037,0.7896
NaN,0.7113,0.7649
NaN,0.7089,0.7858
NaN,0.7321,0.7904
NaN,0.7056,0.789
NaN,0.7018,0.7933
NaN,0.7115,0.7774
NaN,0.7368,0.7828
NaN,0.7057,0.7675
NaN,0.7117,0.7292
NaN,0.7084,0.7927
NaN,0.715,0.7868
NaN,0.716,0.7346
NaN,0.7103,0.7682
NaN,0.7198,0.7957
NaN,0.7175,0.7877
NaN,0.7364,0.7415
NaN,0.7123,0.7406
NaN,0.7153,0.774
NaN,0.7348,0.793
NaN,0.7221,0.7935
NaN,0.7119,0.7556
NaN,0.7207,0.7912
NaN,0.7214,0.7954
NaN,0.7245,0.7329
NaN,0.7252,0.7923
NaN,0.7264,0.7975
NaN,0.7206,0.7646
NaN,0.7249,0.7893
NaN,0.7241,0.7712
NaN,0.7391,0.7173
NaN,0.7208,0.7945
NaN,0.7195,0.7773
NaN,0.7134,0.7515
NaN,0.71,0.76975
NaN,0.7315,0.7969
NaN,0.7151,0.7888
NaN,0.7264,0.74
NaN,0.7449,0.7792
NaN,0.7268,0.795
NaN,0.7286,0.7956
NaN,0.7162,0.7651
NaN,0.7219,0.7912
NaN,0.7218,0.799
NaN,0.723,0.7939
NaN,0.7292,0.7959
NaN,0.7336,0.751
NaN,0.7232,0.7944
NaN,0.7204,0.7709
NaN,0.7016,0.79205
NaN,0.7176,0.7057
NaN,0.7304,0.7801
NaN,0.7176,0.7392
NaN,0.7123,0.7655
NaN,0.7205,0.7957
NaN,0.7252,0.7923
NaN,0.7316,0.7152
NaN,0.7076,0.7591
NaN,0.7222,0.7773
NaN,0.7265,0.7941
NaN,0.7328,0.7949
NaN,0.7385,0.7666
NaN,0.7236,0.7929
NaN,0.718,0.80135
NaN,0.7181,0.7926
NaN,0.7168,0.7945
NaN,0.7296,0.7532
NaN,0.7205,0.7943
NaN,0.7071,0.7726
NaN,0.7025,0.7867
NaN,0.728,0.7877
NaN,0.7254,0.7424
NaN,0.7046,0.7054
NaN,0.7295,0.784
NaN,0.7123,0.7936
NaN,0.7235,0.7919
NaN,0.7259,0.7496
NaN,0.7278,0.7704
NaN,0.7423,0.7907
NaN,0.7277,0.7921
NaN,0.7209,0.761
NaN,0.7202,0.7918
NaN,0.7177,0.8019
NaN,0.7302,0.7903
NaN,0.7226,0.7886
NaN,0.7053,0.7944
NaN,0.7384,0.7583
NaN,0.7324,0.7773
NaN,0.7289,0.7928
NaN,0.7084,0.7422
NaN,0.7323,0.7367
NaN,0.7287,0.7723
NaN,0.7324,0.7874
NaN,0.7401,0.7899
NaN,0.733,0.739
NaN,0.7334,0.7846
NaN,0.7093,0.7835
NaN,0.7197,0.7833
NaN,0.7334,0.7614
NaN,0.7385,0.7903
NaN,0.734,0.8001
NaN,0.7057,0.769
NaN,0.7232,0.7841
NaN,0.7363,0.7782
NaN,0.7334,0.7269
NaN,0.713,0.7892
NaN,0.7371,0.7602
NaN,0.7349,0.7704
NaN,0.7366,0.7876
NaN,0.7466,0.7044
NaN,0.7368,0.7322
NaN,0.7396,0.7799
NaN,0.7319,0.7802
NaN,0.7326,0.7836
NaN,0.7391,0.7391
NaN,0.7425,0.7748
NaN,0.7321,0.7773
NaN,0.7262,0.7775
NaN,0.7377,0.7413
NaN,0.7403,0.7832
NaN,0.7238,0.7932
NaN,0.7415,0.7654
NaN,0.7432,0.7769
NaN,0.7398,0.7714
NaN,0.7439,0.7459
NaN,0.7398,0.7818
NaN,0.7427,0.7481
NaN,0.7456,0.7619
NaN,0.7374,0.7803
NaN,0.7152,0.7259
NaN,0.7457,0.7801
NaN,0.7451,0.7714
NaN,0.7249,0.7761
NaN,0.7414,0.7346
NaN,0.7399,0.7874
NaN,0.7448,0.7664
NaN,0.7446,0.7659
NaN,0.7379,0.7366
NaN,0.7415,0.776
NaN,0.7449,0.7911
NaN,0.7477,0.7669
NaN,0.7518,0.7606
NaN,0.7423,0.7499
NaN,0.7149,0.7733
NaN,0.7452,0.7548
NaN,0.7423,0.7468
NaN,0.7405,0.7583
NaN,0.7211,0.7359
NaN,0.7462,0.7322
NaN,0.7423,0.7563
NaN,0.7309,0.7609
NaN,0.7465,0.8073
NaN,0.743,0.7665
NaN,0.7428,0.7197
NaN,0.741,0.7817
NaN,0.7441,0.757
NaN,0.7454,0.7542
NaN,0.7378,0.7663
NaN,0.7472,0.7846
NaN,0.7177,0.7896
NaN,0.7367,0.758
NaN,0.7341,0.7472
NaN,0.7019,0.732
NaN,0.739,0.7632
NaN,0.7395,0.7335
NaN,0.7355,0.7359
NaN,0.7382,0.7478
NaN,0.7323,0.7312
NaN,0.7137,0.7028
NaN,0.7406,0.7448
NaN,0.7447,0.747
NaN,0.7369,0.8082
NaN,0.7334,0.7573
NaN,0.7395,0.7654
NaN,0.7436,0.7414
NaN,0.7289,0.7379
NaN,0.7115,0.7546
NaN,0.7343,0.7739
NaN,0.7324,0.7919
NaN,0.7349,0.7416
NaN,0.7331,0.7325
NaN,0.745,0.7344
NaN,0.7362,0.7523
NaN,0.7293,0.7398
NaN,0.7104,0.7104
NaN,0.7173,0.7363
NaN,0.7098,0.7287
NaN,0.7373,0.7912
NaN,0.7347,0.7399
NaN,0.7205,0.77
NaN,0.7382,0.7246
NaN,0.7347,0.7194
NaN,0.7276,0.7391
NaN,0.7,0.7633
NaN,0.7076,0.7805
NaN,0.7333,0.7244
NaN,0.7249,0.7149
NaN,0.7335,0.7373
NaN,0.7165,0.7254
NaN,0.7147,0.7704
NaN,0.7097,0.722
NaN,0.7004,0.7135
NaN,0.7133,0.7125
NaN,0.7074,0.7416
NaN,0.705,0.7201
NaN,0.7211,0.7447
NaN,0.7194,0.7682
NaN,0.7239,0.71
NaN,0.7006,0.7449
NaN,0.7033,0.7228
NaN,0.7019,0.7384
NaN,0.7099,0.722
NaN,0.701,0.7048
NaN,0.7289,0.7295
NaN,0.7049,0.7015
NaN,0.7054,0.7024
NaN,0.7076,0.7009
NaN,0.7319,0.7026
NaN,0.7083,0.7026
NaN,0.7255,0.703
NaN,0.7122,0.7025
NaN,0.711,0.7014
NaN,0.7127,0.7031
NaN,0.7167,0.7038
NaN,0.7135,0.7039
NaN,0.7339,0.7053
NaN,0.7143,0.7059
NaN,0.7135,0.706
NaN,0.7488,0.707
NaN,0.7013,0.7013
NaN,0.7221,0.7072
NaN,0.7169,0.7076
NaN,0.7199,0.7076
NaN,0.7178,0.7083
NaN,0.725,0.7078
NaN,0.7212,0.7124
NaN,0.7199,0.7078
NaN,0.7277,0.7073
NaN,0.7115,0.7056
NaN,0.7226,0.7064
NaN,0.7361,0.7096
NaN,0.7232,0.7086
NaN,0.7227,0.7088
NaN,0.7407,0.7103
NaN,0.7099,0.71325
NaN,0.736,0.7086
NaN,0.7247,0.70695
NaN,0.7352,0.7073
NaN,0.7174,0.7067
NaN,0.7333,0.7078
NaN,0.7304,0.708
NaN,0.728,0.7083
NaN,0.7096,0.708
NaN,0.7038,0.7088
NaN,0.7274,0.71495
NaN,0.7299,0.7078
NaN,0.7297,0.70645
NaN,0.735,0.7065
NaN,0.7286,0.7064
NaN,0.7286,0.7095
NaN,0.7328,0.7072
NaN,0.7207,0.7077
NaN,0.7303,0.7079
NaN,0.7244,0.7061
NaN,0.7271,0.7078
NaN,0.7479,0.7147
NaN,0.7325,0.7076
NaN,0.7329,0.7062
NaN,0.7017,0.7071
NaN,0.73,0.7045
NaN,0.7327,0.7068
NaN,0.7349,0.7093
NaN,0.7343,0.7057
NaN,0.731,0.7081
NaN,0.7282,0.70545
NaN,0.713,0.70655
NaN,0.7253,0.7081
NaN,0.7497,0.715
NaN,0.7253,0.7055
NaN,0.7279,0.7036
NaN,0.726,0.7058
NaN,0.7345,0.7112
NaN,0.7357,0.70565
NaN,0.7223,0.7053
NaN,0.7333,0.72185
NaN,0.7328,0.7088
NaN,0.7361,0.70645
NaN,0.7435,0.7073
NaN,0.7333,0.7078
NaN,0.7284,0.71505
NaN,0.7178,0.7054
NaN,0.7277,0.707
NaN,0.7494,0.7096
NaN,0.7279,0.714
NaN,0.7372,0.7095
NaN,0.712,0.7203
NaN,0.7601,0.71065
NaN,0.732,0.7075
NaN,0.7396,0.711
NaN,0.7254,0.71025
NaN,0.7319,0.70085
NaN,0.7324,0.71115
NaN,0.7382,0.71365
NaN,0.7514,0.7075
NaN,0.7327,0.7215
NaN,0.7278,0.704
NaN,0.729,0.70945
NaN,0.7283,0.7156
NaN,0.7267,0.7115
NaN,0.733,0.71495
NaN,0.7175,0.70325
NaN,0.7305,0.7083
NaN,0.7631,0.712
NaN,0.7332,0.7026
NaN,0.7389,0.7082
NaN,0.7187,0.70695
NaN,0.7349,0.7101
NaN,0.7343,0.71445
NaN,0.7409,0.7087
NaN,0.7539,0.7071
NaN,0.7364,0.7108
NaN,0.7326,0.72825
NaN,0.7248,0.70685
NaN,0.7301,0.70745
NaN,0.735,0.7064
NaN,0.7212,0.70635
NaN,0.7216,0.7064
NaN,0.7484,0.7247
NaN,0.7343,0.7486
NaN,0.7405,0.7343
NaN,0.7059,0.7316
NaN,0.7388,0.7144
NaN,0.7379,0.771
NaN,0.7097,0.7146
NaN,0.7399,0.7226
NaN,0.7511,0.7417
NaN,0.7414,0.7209
NaN,0.7364,0.7209
NaN,0.729,0.7214
NaN,0.7336,0.7305
NaN,0.7212,0.7207
NaN,0.7409,0.749
NaN,0.7352,0.7222
NaN,0.7292,0.7269
NaN,0.755,0.7748
NaN,0.7411,0.7312
NaN,0.7399,0.7487
NaN,0.7099,0.7148
NaN,0.742,0.7605
NaN,0.7358,0.7365
NaN,0.7429,0.7375
NaN,0.7521,0.7422
NaN,0.743,0.7776
NaN,0.7379,0.7385
NaN,0.7441,0.7499
NaN,0.7373,0.74
NaN,0.7422,0.7646
NaN,0.7534,0.74
NaN,0.7417,0.744
NaN,0.7378,0.7221
NaN,0.7397,0.7749
NaN,0.7135,0.7478
NaN,0.7403,0.7641
NaN,0.7413,0.7528
NaN,0.7378,0.7672
NaN,0.7508,0.7554
NaN,0.7419,0.7594
NaN,0.7406,0.7062
NaN,0.7402,0.7579
NaN,0.7405,0.7635
NaN,0.7072,0.7505
NaN,0.7451,0.7572
NaN,0.75,0.7775
NaN,0.7101,0.7582
NaN,0.7405,0.7608
NaN,0.7399,0.702
NaN,0.7299,0.738
NaN,0.7396,0.7623
NaN,0.7393,0.764
NaN,0.7391,0.7742
NaN,0.7445,0.744
NaN,0.741,0.7691
NaN,0.7395,0.7679
NaN,0.7383,0.7682
NaN,0.7422,0.7276
NaN,0.7383,0.7688
NaN,0.7422,0.7725
NaN,0.7377,0.7688
NaN,0.7476,0.767
NaN,0.7375,0.7815
NaN,0.7341,0.7696
NaN,0.7287,0.7716
NaN,0.7337,0.7322
NaN,0.7316,0.756
NaN,0.705,0.7745
NaN,0.7367,0.7813
NaN,0.734,0.7389
NaN,0.7345,0.7755
NaN,0.7326,0.776
NaN,0.7281,0.7752
NaN,0.7417,0.7547
NaN,0.7274,0.7763
NaN,0.7366,0.7783
NaN,0.7035,0.7827
NaN,0.7347,0.7752
NaN,0.7328,0.7819
NaN,0.7315,0.7759
NaN,0.7533,0.77925
NaN,0.7333,0.7637
NaN,0.734,0.7679
NaN,0.7364,0.7822
NaN,0.7416,0.7766
NaN,0.7393,0.7506
NaN,0.7162,0.7808
NaN,0.7431,0.7772
NaN,0.7415,0.7234
NaN,0.7377,0.7642
NaN,0.737,0.7845
NaN,0.707,0.7815
NaN,0.7019,0.7833
NaN,0.7294,0.7777
NaN,0.7117,0.78395
NaN,0.7118,0.7835
NaN,0.7038,0.786
NaN,0.701,0.7612
NaN,0.7011,0.7783
NaN,0.701,0.72975
NaN,0.7112,0.7882
NaN,0.704,0.7777
NaN,0.7069,0.748
NaN,0.7202,0.7579
NaN,0.716,0.785
NaN,0.7161,0.7798
NaN,0.7063,0.7453
NaN,0.7042,0.7738
NaN,0.7013,0.7862
NaN,0.7013,0.7848
NaN,0.7247,0.7909
NaN,0.7001,0.71715
NaN,0.718,0.7808
NaN,0.7012,0.7844
NaN,0.7065,0.7859
NaN,0.7196,0.7889
NaN,0.7073,0.7732
NaN,0.7079,0.7858
NaN,0.7075,0.73605
NaN,0.717,0.793
NaN,0.7049,0.7781
NaN,0.7353,0.7243
NaN,0.7073,0.7547
NaN,0.7113,0.787
NaN,0.7209,0.782
NaN,0.731,0.7587
NaN,0.7129,0.775
NaN,0.7137,0.7884
NaN,0.7322,0.7891
NaN,0.7184,0.7705
NaN,0.7181,0.7381
NaN,0.7035,0.785
NaN,0.7173,0.7854
NaN,0.7253,0.7417
NaN,0.7114,0.789
NaN,0.7181,0.7907
NaN,0.7387,0.77
NaN,0.7199,0.7881
NaN,0.7203,0.7483
NaN,0.7162,0.7946
NaN,0.7069,0.7822
NaN,0.7404,0.7523
NaN,0.7251,0.7905
NaN,0.7167,0.784
NaN,0.7304,0.7769
NaN,0.7248,0.7649
NaN,0.7264,0.7718
NaN,0.7281,0.7896
NaN,0.7312,0.7896
NaN,0.7172,0.7593
NaN,0.7263,0.7307
NaN,0.7367,0.788
NaN,0.7285,0.7868
NaN,0.7282,0.7896
NaN,0.7179,0.7926
NaN,0.7282,0.7444
NaN,0.728,0.7911
NaN,0.734,0.7488
NaN,0.7463,0.7385
NaN,0.7165,0.7926
NaN,0.7328,0.785
NaN,0.7318,0.7166
NaN,0.7072,0.7308
NaN,0.7304,0.7898
NaN,0.7344,0.7854
NaN,0.7322,0.7599
NaN,0.7348,0.7718
NaN,0.7313,0.7636
NaN,0.7304,0.7908
NaN,0.7272,0.7913
NaN,0.7247,0.7659
NaN,0.7327,0.7253
NaN,0.737,0.7886
NaN,0.735,0.7907
NaN,0.712,0.7899
NaN,0.7363,0.7923
NaN,0.7317,0.7454
NaN,0.7143,0.7931
NaN,0.7337,0.7606
NaN,0.7329,0.72775
NaN,0.7353,0.792
NaN,0.7395,0.7891
NaN,0.7335,0.7385
NaN,0.731,0.7543
NaN,0.7236,0.7913
NaN,0.7294,0.7863
NaN,0.7353,0.7299
NaN,0.7337,0.7642
NaN,0.745,0.7619
NaN,0.724,0.7892
NaN,0.7349,0.7892
NaN,0.7363,0.7679
NaN,0.724,0.7061
NaN,0.7361,0.7874
NaN,0.7384,0.7913
NaN,0.7176,0.7883
NaN,0.7367,0.7903
NaN,0.7551,0.7567
NaN,0.7388,0.7917
NaN,0.7346,0.7651
NaN,0.7341,0.7858
NaN,0.7313,0.7879
NaN,0.7328,0.7487
NaN,0.7383,0.7633
NaN,0.7177,0.7907
NaN,0.7495,0.7858
NaN,0.7423,0.7603
NaN,0.739,0.7921
NaN,0.7304,0.7868
NaN,0.7393,0.788
NaN,0.7403,0.7775
NaN,0.7426,0.7867
NaN,0.7612,0.7898
NaN,0.7405,0.7871
NaN,0.739,0.7855
NaN,0.7109,0.7572
NaN,0.7375,0.7895
NaN,0.7363,0.7598
NaN,0.7317,0.7808
NaN,0.7109,0.7905
NaN,0.7401,0.7454
NaN,0.7424,0.7323
NaN,0.7447,0.768
NaN,0.7408,0.7835
NaN,0.7394,0.7831
NaN,0.7394,0.7633
NaN,0.7239,0.7956
NaN,0.7452,0.7821
NaN,0.7598,0.7809
NaN,0.7399,0.7801
NaN,0.7408,0.7859
NaN,0.7111,0.7884
NaN,0.7366,0.7812
NaN,0.7185,0.7777
NaN,0.7401,0.7608
NaN,0.7227,0.7874
NaN,0.7028,0.752
NaN,0.7318,0.7711
NaN,0.7464,0.7764
NaN,0.7429,0.7281
NaN,0.7335,0.7384
NaN,0.7428,0.7641
NaN,0.7413,0.7791
NaN,0.7516,0.7803
NaN,0.7425,0.7573
NaN,0.7571,0.7931
NaN,0.7433,0.775
NaN,0.7446,0.773
NaN,0.7311,0.748
NaN,0.7389,0.78
NaN,0.7211,0.7859
NaN,0.7407,0.7747
NaN,0.73,0.768
NaN,0.7503,0.769
NaN,0.7242,0.7801
NaN,0.7434,0.7517
NaN,0.74,0.7617
NaN,0.7301,0.7679
NaN,0.7415,0.7372
NaN,0.7396,0.7457
NaN,0.7064,0.7539
NaN,0.7416,0.7675
NaN,0.75,0.7746
NaN,0.7406,0.7571
NaN,0.739,0.7839
NaN,0.73,0.7639
NaN,0.7436,0.7634
NaN,0.7387,0.7724
NaN,0.7451,0.7832
NaN,0.7083,0.7641
NaN,0.7326,0.7584
NaN,0.7396,0.7585
NaN,0.7404,0.7723
NaN,0.717,0.7298
NaN,0.7398,0.7468
NaN,0.7399,0.7518
NaN,0.7391,0.7352
NaN,0.7416,0.7359
NaN,0.7401,0.7439
NaN,0.7402,0.7567
NaN,0.7267,0.7967
NaN,0.7403,0.7627
NaN,0.7393,0.7365
NaN,0.7417,0.7787
NaN,0.7388,0.7525
NaN,0.7204,0.7506
NaN,0.7382,0.7608
NaN,0.7358,0.7746
NaN,0.7111,0.7949
NaN,0.7383,0.7534
NaN,0.7351,0.7419
NaN,0.736,0.7436
NaN,0.7392,0.7623
NaN,0.7378,0.70855
NaN,0.7344,0.7297
NaN,0.7178,0.7425
NaN,0.7391,0.7369
NaN,0.7309,0.7416
NaN,0.7274,0.786
NaN,0.7345,0.7508
NaN,0.7343,0.75
NaN,0.7001,0.7771
NaN,0.7343,0.7352
NaN,0.7114,0.7306
NaN,0.7357,0.7497
NaN,0.7477,0.7644
NaN,0.7364,0.7361
NaN,0.7319,0.7225
NaN,0.7334,0.7333
NaN,0.7245,0.7479
NaN,0.74,0.7233
NaN,0.7352,0.7184
NaN,0.7336,0.7269
NaN,0.7189,0.7221
NaN,0.7374,0.7711
NaN,0.7313,0.7306
NaN,0.7497,0.7241
NaN,0.7169,0.7584
NaN,0.7429,0.7172
NaN,0.7433,0.7314
NaN,0.7081,0.7501
NaN,0.7175,0.7731
NaN,0.7418,0.7172
NaN,0.7403,0.7222
NaN,0.7383,0.7304
NaN,0.7219,0.706
NaN,0.7115,0.7594
NaN,0.70305,0.7101
NaN,0.7232,0.7063
NaN,0.7493,0.7429
NaN,0.737,0.7104
NaN,0.7055,0.7286
NaN,0.7034,0.75
NaN,0.704,0.71335
NaN,0.7081,0.7129
NaN,0.7055,0.7101
NaN,0.7025,0.73
NaN,0.7014,0.7027
NaN,0.7036,0.7025
NaN,0.7076,0.7068
NaN,0.7133,0.7034
NaN,0.7146,0.7033
NaN,0.7113,0.7086
NaN,0.7217,0.7066
NaN,0.7199,0.7118
NaN,0.7005,0.7055
NaN,0.7086,0.7065
NaN,0.7267,0.71405
NaN,0.7014,0.7063
NaN,0.7009,0.7071
NaN,0.7029,0.7169
NaN,0.7022,0.7081
NaN,0.7225,0.7035
NaN,0.702,0.7073
NaN,0.7012,0.7061
NaN,0.705,0.7092
NaN,0.7106,0.709
NaN,0.7068,0.7064
NaN,0.7115,0.7154
NaN,0.7119,0.7093
NaN,0.7125,0.7082
NaN,0.7194,0.7172
NaN,0.7113,0.70965
NaN,0.7226,0.7143
NaN,0.7139,0.7075
NaN,0.7164,0.7094
NaN,0.7015,0.7095
NaN,0.7217,0.7098
NaN,0.7125,0.7093
NaN,0.7242,0.7184
NaN,0.7179,0.70905
NaN,0.7221,0.7091
NaN,0.7268,0.7
NaN,0.7154,0.7089
NaN,0.7204,0.7265
NaN,0.7266,0.70905
NaN,0.7229,0.7119
NaN,0.7256,0.7083
NaN,0.7139,0.7114
NaN,0.7238,0.7028
NaN,0.7292,0.709
NaN,0.7126,0.7109
NaN,0.7257,0.7107
NaN,0.7249,0.7227
NaN,0.7303,0.70875
NaN,0.7337,0.70845
NaN,0.7281,0.7082
NaN,0.7385,0.7093
NaN,0.7316,0.7245
NaN,0.7316,0.70695
NaN,0.7235,0.7034
NaN,0.7279,0.7091
NaN,0.7326,0.712
NaN,0.7329,0.709
NaN,0.7324,0.71
NaN,0.7309,0.712
NaN,0.7226,0.7229
NaN,0.732,0.70995
NaN,0.73,0.70755
NaN,0.7314,0.70775
NaN,0.7358,0.7312
NaN,0.7326,0.70715
NaN,0.7328,0.709
NaN,0.7146,0.74055
NaN,0.7307,0.71325
NaN,0.7128,0.7057
NaN,0.7363,0.70885
NaN,0.7386,0.7109
NaN,0.7344,0.71365
NaN,0.7287,0.7236
NaN,0.7301,0.70985
NaN,0.731,0.7072
NaN,0.7287,0.7011
NaN,0.7322,0.7067
NaN,0.738,0.7065
NaN,0.7318,0.7108
NaN,0.7359,0.73095
NaN,0.7297,0.7139
NaN,0.732,0.7109
NaN,0.738,0.71155
NaN,0.7446,0.71235
NaN,0.7035,0.7242
NaN,0.7417,0.7122
NaN,0.7393,0.7073
NaN,0.734,0.7084
NaN,0.7283,0.7266
NaN,0.7373,0.7095
NaN,0.7367,0.7108
NaN,0.7348,0.71365
NaN,0.7402,0.7109
NaN,0.7382,0.711
NaN,0.7398,0.7129
NaN,0.7541,0.71445
NaN,0.7309,0.7218
NaN,0.7415,0.7122
NaN,0.7308,0.7092
NaN,0.742,0.7091
NaN,0.7399,0.73095
NaN,0.748,0.70805
NaN,0.7407,0.71235
NaN,0.7416,0.71605
NaN,0.7383,0.71355
NaN,0.7498,0.71475
NaN,0.7401,0.70165
NaN,0.7424,0.71525
NaN,0.73,0.7215
NaN,0.7377,0.71295
NaN,0.742,0.71155
NaN,0.7321,0.70175
NaN,0.7221,0.71105
NaN,0.7457,0.73755
NaN,0.7405,0.711
NaN,0.7384,0.7115
NaN,0.7426,0.7149
NaN,0.7417,0.72025
NaN,0.7439,0.7089
NaN,0.7539,0.7173
NaN,0.74375,0.71975
NaN,0.7429,0.71375
NaN,0.7369,0.71785
NaN,0.7395,0.7108
NaN,0.7435,0.71295
NaN,0.7403,0.7161
NaN,0.7243,0.7144
NaN,0.7453,0.71185
NaN,0.7406,0.7154
NaN,0.7176,0.72095
NaN,0.7365,0.7141
NaN,0.7422,0.7133
NaN,0.7396,0.71205
NaN,0.7425,0.7006
NaN,0.7473,0.71225
NaN,0.7416,0.71345
NaN,0.7423,0.70295
NaN,0.7219,0.7362
NaN,0.7423,0.7581
NaN,0.7437,0.7144
NaN,0.7323,0.7277
NaN,0.7099,0.7149
NaN,0.7002,0.7742
NaN,0.7408,0.7228
NaN,0.7338,0.7315
NaN,0.7559,0.7141
NaN,0.7382,0.7306
NaN,0.731,0.728
NaN,0.7546,0.7266
NaN,0.7383,0.7299
NaN,0.7356,0.7363
NaN,0.7376,0.7253
NaN,0.7404,0.7483
NaN,0.7199,0.7305
NaN,0.7425,0.7376
NaN,0.7401,0.7025
NaN,0.7289,0.7692
NaN,0.7382,0.7406
NaN,0.7339,0.7553
NaN,0.7262,0.7038
NaN,0.7379,0.7551
NaN,0.7371,0.7477
NaN,0.7371,0.7309
NaN,0.7285,0.7453
NaN,0.7369,0.7479
NaN,0.7389,0.7585
NaN,0.7188,0.7436
NaN,0.7401,0.766
NaN,0.7369,0.7487
NaN,0.7258,0.7571
NaN,0.7344,0.7296
NaN,0.7372,0.7526
NaN,0.7296,0.7564
NaN,0.7349,0.7696
NaN,0.7358,0.7273
NaN,0.7368,0.7716
NaN,0.7362,0.762
NaN,0.7343,0.7633
NaN,0.7333,0.711
NaN,0.7133,0.764
NaN,0.7374,0.7719
NaN,0.726,0.7604
NaN,0.7195,0.7782
NaN,0.7348,0.7636
NaN,0.7356,0.7669
NaN,0.7362,0.7151
NaN,0.72425,0.7475
NaN,0.738,0.7683
NaN,0.7537,0.7783
NaN,0.7365,0.74
NaN,0.7361,0.7466
NaN,0.7097,0.761
NaN,0.7231,0.7705
NaN,0.7432,0.7707
NaN,0.7409,0.7529
NaN,0.7191,0.7733
NaN,0.7412,0.7743
NaN,0.7429,0.7899
NaN,0.7303,0.7701
NaN,0.7362,0.7792
NaN,0.7329,0.773
NaN,0.7195,0.7741
NaN,0.7263,0.7472
NaN,0.7215,0.7644
NaN,0.7157,0.7754
NaN,0.7004,0.7717
NaN,0.71255,0.7586
NaN,0.70445,0.7738
NaN,0.7298,0.7718
NaN,0.72705,0.7084
NaN,0.7511,0.7624
NaN,0.7081,0.7757
NaN,0.7069,0.7764
NaN,0.7037,0.7614
NaN,0.7019,0.7734
NaN,0.7011,0.7796
NaN,0.7034,0.776
NaN,0.7248,0.7772
NaN,0.705,0.7471
NaN,0.7235,0.7733
NaN,0.7221,0.7811
NaN,0.7029,0.7685
NaN,0.7044,0.7586
NaN,0.7054,0.7751
NaN,0.7012,0.7724
NaN,0.707,0.7379
NaN,0.7075,0.7632
NaN,0.7261,0.778
NaN,0.7041,0.777
NaN,0.7006,0.763
NaN,0.7172,0.7752
NaN,0.7052,0.778
NaN,0.7128,0.7133
NaN,0.7076,0.7773
NaN,0.7111,0.7799
NaN,0.7092,0.751
NaN,0.7136,0.7781
NaN,0.7121,0.7837
NaN,0.728,0.769
NaN,0.7103,0.7346
NaN,0.7111,0.7417
NaN,0.7124,0.7791
NaN,0.7131,0.7737
NaN,0.7134,0.7596
NaN,0.7153,0.7642
NaN,0.7172,0.7807
NaN,0.7187,0.7805
NaN,0.7162,0.7887
NaN,0.7274,0.7183
NaN,0.7168,0.7772
NaN,0.7149,0.7759
NaN,0.7095,0.7349
NaN,0.7111,0.7807
NaN,0.7239,0.7835
NaN,0.7209,0.7711
NaN,0.7173,0.7788
NaN,0.7184,0.7895
NaN,0.7109,0.7743
NaN,0.7212,0.7258
NaN,0.7219,0.7831
NaN,0.711,0.7756
NaN,0.7207,0.786
NaN,0.7296,0.7592
NaN,0.7227,0.7827
NaN,0.7215,0.7812
NaN,0.7173,0.7953
NaN,0.7206,0.749
NaN,0.7304,0.7777
NaN,0.7291,0.7759
NaN,0.733,0.7828
NaN,0.7265,0.7853
NaN,0.7237,0.7669
NaN,0.7291,0.7835
NaN,0.7317,0.7913
NaN,0.726,0.7798
NaN,0.7348,0.7378
NaN,0.7293,0.7824
NaN,0.733,0.7759
NaN,0.7245,0.7694
NaN,0.7237,0.7736
NaN,0.7329,0.7845
NaN,0.7386,0.7836
NaN,0.7341,0.7892
NaN,0.7286,0.75745
NaN,0.7157,0.7802
NaN,0.7315,0.7798
NaN,0.73,0.7843
NaN,0.7298,0.7886
NaN,0.7387,0.7658
NaN,0.7323,0.7862
NaN,0.7298,0.7344
NaN,0.727,0.7895
NaN,0.7313,0.7795
NaN,0.7321,0.7846
NaN,0.7262,0.7789
NaN,0.7336,0.7821
NaN,0.7284,0.7575
NaN,0.7367,0.7858
NaN,0.7297,0.7858
NaN,0.7296,0.7789
NaN,0.7346,0.754
NaN,0.7409,0.7797
NaN,0.7322,0.7791
NaN,0.7292,0.7855
NaN,0.7307,0.7874
NaN,0.7379,0.7633
NaN,0.7388,0.7886
NaN,0.7374,0.7592
NaN,0.7361,0.7461
NaN,0.7372,0.7879
NaN,0.739,0.7701
NaN,0.7325,0.7391
NaN,0.7383,0.7866
NaN,0.7475,0.7804
NaN,0.7375,0.7459
NaN,0.7355,0.783
NaN,0.731,0.7643
NaN,0.7393,0.7855
NaN,0.74,0.7868
NaN,0.7423,0.7749
NaN,0.7388,0.7508
NaN,0.7485,0.7807
NaN,0.739,0.7803
NaN,0.7382,0.7863
NaN,0.7419,0.7871
NaN,0.7485,0.7516
NaN,0.7404,0.7865
NaN,0.7407,0.7615
NaN,0.7191,0.7386
NaN,0.7367,0.788
NaN,0.7444,0.772
NaN,0.7485,0.7354
NaN,0.7428,0.745
NaN,0.7385,0.7851
NaN,0.7257,0.78
NaN,0.7425,0.7728
NaN,0.7448,0.7788
NaN,0.7406,0.784
NaN,0.7492,0.7835
NaN,0.7425,0.779
NaN,0.7439,0.728
NaN,0.7335,0.7821
NaN,0.7389,0.7825
NaN,0.7418,0.7841
NaN,0.7451,0.7853
NaN,0.7142,0.7473
NaN,0.7391,0.7879
NaN,0.7396,0.7575
NaN,0.7408,0.7825
NaN,0.7392,0.7826
NaN,0.7383,0.7281
NaN,0.7377,0.7321
NaN,0.7444,0.7475
NaN,0.7398,0.7835
NaN,0.7355,0.7786
NaN,0.7162,0.7702
NaN,0.7445,0.7888
NaN,0.7416,0.782
NaN,0.7252,0.782
NaN,0.7068,0.782
NaN,0.7056,0.7813
NaN,0.7335,0.7855
NaN,0.7327,0.7815
NaN,0.7332,0.7803
NaN,0.7249,0.7552
NaN,0.7336,0.7854
NaN,0.7347,0.7553
NaN,0.7324,0.7774
NaN,0.7342,0.7674
NaN,0.7329,0.7224
NaN,0.7149,0.7504
NaN,0.7404,0.7812
NaN,0.7387,0.7791
NaN,0.7316,0.7747
NaN,0.7046,0.7906
NaN,0.7326,0.7789
NaN,0.7281,0.7781
NaN,0.7351,0.7424
NaN,0.7281,0.7796
NaN,0.7314,0.7858
NaN,0.7304,0.7785
NaN,0.7356,0.7753
NaN,0.7316,0.7622
NaN,0.7259,0.7819
NaN,0.7344,0.7476
NaN,0.7354,0.7688
NaN,0.7405,0.7766
NaN,0.7369,0.7344
NaN,0.7303,0.7553
NaN,0.7098,0.7729
NaN,0.7375,0.7747
NaN,0.7309,0.7773
NaN,0.7314,0.7847
NaN,0.7381,0.77
NaN,0.7363,0.7682
NaN,0.7355,0.774
NaN,0.7235,0.7813
NaN,0.7308,0.7709
NaN,0.7266,0.7654
NaN,0.7028,0.7544
NaN,0.7339,0.7766
NaN,0.7354,0.7203
NaN,0.7262,0.756
NaN,0.7462,0.7683
NaN,0.7365,0.7302
NaN,0.7339,0.7541
NaN,0.7347,0.7605
NaN,0.7462,0.7644
NaN,0.7436,0.7673
NaN,0.7096,0.7636
NaN,0.7165,0.7761
NaN,0.7462,0.7576
NaN,0.7447,0.7583
NaN,0.7216,0.7668
NaN,0.7136,0.7716
NaN,0.7107,0.7583
NaN,0.7187,0.7505
NaN,0.7112,0.7409
NaN,0.7176,0.7682
NaN,0.7516,0.7084
NaN,0.7174,0.7408
NaN,0.7292,0.7436
NaN,0.71185,0.7236
NaN,0.7056,0.755
NaN,0.7067,0.7494
NaN,0.7083,0.7713
NaN,0.7026,0.7566
NaN,0.7255,0.7573
NaN,0.7317,0.776
NaN,0.7049,0.7449
NaN,0.7013,0.7408
NaN,0.7058,0.7538
NaN,0.7107,0.7636
NaN,0.728,0.7451
NaN,0.7028,0.7333
NaN,0.7014,0.7341
NaN,0.7192,0.7565
NaN,0.7058,0.7236
NaN,0.7138,0.727
NaN,0.71,0.7223
NaN,0.7105,0.7344
NaN,0.7089,0.7306
NaN,0.7129,0.7701
NaN,0.7104,0.738
NaN,0.7288,0.7487
NaN,0.7109,0.764
NaN,0.7131,0.726
NaN,0.712,0.7178
NaN,0.7138,0.7373
NaN,0.7178,0.7482
NaN,0.72,0.7755
NaN,0.7179,0.7268
NaN,0.7213,0.7128
NaN,0.7176,0.7418
NaN,0.7248,0.7403
NaN,0.7172,0.7059
NaN,0.7161,0.7076
NaN,0.7085,0.71
NaN,0.7184,0.7107
NaN,0.7162,0.7549
NaN,0.7195,0.7188
NaN,0.724,0.7367
NaN,0.7208,0.7592
NaN,0.719,0.7177
NaN,0.7231,0.7317
NaN,0.7299,0.7507
NaN,0.7224,0.7201
NaN,0.716,0.7276
NaN,0.7112,0.7281
NaN,0.718,0.7136
NaN,0.7232,0.7061
NaN,0.7196,0.7003
NaN,0.7221,0.7031
NaN,0.7217,0.7102
NaN,0.7253,0.7149
NaN,0.7135,0.7157
NaN,0.7239,0.7065
NaN,0.7287,0.7082
NaN,0.7015,0.70705
NaN,0.725,0.7204
NaN,0.7303,0.7273
NaN,0.7263,0.7071
NaN,0.7228,0.7127
NaN,0.7094,0.70905
NaN,0.7215,0.70915
NaN,0.7273,0.71065
NaN,0.7261,0.709
NaN,0.728,0.7246
NaN,0.7284,0.7097
NaN,0.7273,0.7091
NaN,0.7296,0.71
NaN,0.7272,0.73215
NaN,0.7323,0.7085
NaN,0.7305,0.71385
NaN,0.73,0.722
NaN,0.7185,0.7114
NaN,0.7266,0.7117
NaN,0.7101,0.71155
NaN,0.7299,0.71435
NaN,0.7299,0.7127
NaN,0.7314,0.7273
NaN,0.7287,0.7117
NaN,0.7119,0.7104
NaN,0.73,0.7079
NaN,0.7294,0.73305
NaN,0.7319,0.70965
NaN,0.7323,0.7137
NaN,0.7313,0.72295
NaN,0.7297,0.7138
NaN,0.7176,0.74925
NaN,0.7301,0.7169
NaN,0.7326,0.74025
NaN,0.7226,0.71385
NaN,0.7347,0.71755
NaN,0.7293,0.71655
NaN,0.7331,0.73045
NaN,0.7315,0.71435
NaN,0.7332,0.7109
NaN,0.733,0.71045
NaN,0.7333,0.746
NaN,0.7345,0.71175
NaN,0.7365,0.71135
NaN,0.7295,0.73435
NaN,0.7377,0.71545
NaN,0.7389,0.7522
NaN,0.7406,0.72095
NaN,0.7368,0.75
NaN,0.7384,0.71395
NaN,0.7376,0.71805
NaN,0.7425,0.7195
NaN,0.738,0.7293
NaN,0.7451,0.71535
NaN,0.7391,0.7129
NaN,0.7385,0.7109
NaN,0.7197,0.7436
NaN,0.7331,0.71055
NaN,0.7404,0.7035
NaN,0.7429,0.7352
NaN,0.7428,0.7144
NaN,0.7385,0.74605
NaN,0.7378,0.7209
NaN,0.7411,0.7517
NaN,0.7414,0.7026
NaN,0.7128,0.7163
NaN,0.7414,0.71645
NaN,0.7512,0.7192
NaN,0.7429,0.7317
NaN,0.7392,0.71655
NaN,0.7325,0.71215
NaN,0.7394,0.7128
NaN,0.7413,0.7443
NaN,0.747,0.713
NaN,0.7418,0.7038
NaN,0.7401,0.7289
NaN,0.7132,0.7162
NaN,0.7408,0.7201
NaN,0.7431,0.715
NaN,0.7425,0.71885
NaN,0.7537,0.7194
NaN,0.7417,0.73215
NaN,0.7419,0.7169
NaN,0.7164,0.71455
NaN,0.7406,0.7139
NaN,0.7377,0.7356
NaN,0.7334,0.7129
NaN,0.7386,0.7052
NaN,0.7409,0.7166
NaN,0.7408,0.71705
NaN,0.7385,0.7218
NaN,0.7383,0.7156
NaN,0.74,0.71725
NaN,0.7439,0.7192
NaN,0.738,0.73205
NaN,0.7356,0.71645
NaN,0.7263,0.71515
NaN,0.7419,0.71365
NaN,0.735,0.7394
NaN,0.7208,0.7146
NaN,0.7283,0.7204
NaN,0.7326,0.7045
NaN,0.7317,0.7186
NaN,0.7253,0.751
NaN,0.7256,0.72095
NaN,0.7342,0.71835
NaN,0.7301,0.7202
NaN,0.7328,0.7047
NaN,0.7273,0.72155
NaN,0.7148,0.73315
NaN,0.7373,0.7183
NaN,0.7054,0.7178
NaN,0.7352,0.7175
NaN,0.7228,0.71495
NaN,0.7247,0.73575
NaN,0.7234,0.7167
NaN,0.7291,0.71395
NaN,0.7243,0.7194
NaN,0.7285,0.72305
NaN,0.7253,0.715
NaN,0.73,0.709
NaN,0.7254,0.72095
NaN,0.727,0.72375
NaN,0.7313,0.70925
NaN,0.7288,0.71795
NaN,0.7344,0.74225
NaN,0.7024,0.72145
NaN,0.7316,0.7135
NaN,0.7244,0.71285
NaN,0.7315,0.7189
NaN,0.7079,0.7199
NaN,0.7293,0.7198
NaN,0.7381,0.718
NaN,0.7315,0.72005
NaN,0.7325,0.7399
NaN,0.7122,0.7185
NaN,0.7234,0.71745
NaN,0.7118,0.718
NaN,0.73,0.7169
NaN,0.7358,0.71835
NaN,0.7149,0.7081
NaN,0.7307,0.71285
NaN,0.7355,0.70825
NaN,0.7369,0.70635
NaN,0.7503,0.7023
NaN,0.7023,0.7266
NaN,0.7378,0.756
NaN,0.7474,0.7696
NaN,0.7352,0.7181
NaN,0.7147,0.7244
NaN,0.7465,0.721
NaN,0.7459,0.7068
NaN,0.7149,0.7708
NaN,0.7173,0.7291
NaN,0.70605,0.7325
NaN,0.72415,0.731
NaN,0.70075,0.7252
NaN,0.7452,0.7328
NaN,0.7194,0.7407
NaN,0.7151,0.7257
NaN,0.7085,0.7442
NaN,0.7078,0.7335
NaN,0.7306,0.7425
NaN,0.721,0.7173
NaN,0.7078,0.7675
NaN,0.7282,0.7479
NaN,0.7271,0.7579
NaN,0.7157,0.7267
NaN,0.7057,0.7435
NaN,0.7162,0.7511
NaN,0.7117,0.7111
NaN,0.7127,0.7468
NaN,0.7164,0.7533
NaN,0.7254,0.7633
NaN,0.7123,0.7472
NaN,0.7112,0.7625
NaN,0.7119,0.7533
NaN,0.7123,0.7625
NaN,0.7192,0.718
NaN,0.7183,0.7348
NaN,0.7157,0.7508
NaN,0.7187,0.7625
NaN,0.7202,0.7703
NaN,0.7248,0.7444
NaN,0.7149,0.7262
NaN,0.7208,0.7512
NaN,0.7088,0.7666
NaN,0.719,0.7642
NaN,0.7155,0.7287
NaN,0.7218,0.7671
NaN,0.7248,0.7741
NaN,0.7226,0.7637
NaN,0.7258,0.7731
NaN,0.7223,0.7665
NaN,0.7231,0.7717
NaN,0.7212,0.7295
NaN,0.7232,0.7564
NaN,0.7034,0.7416
NaN,0.7155,0.771
NaN,0.7234,0.774
NaN,0.711,0.7241
NaN,0.7288,0.7544
NaN,0.7243,0.7517
NaN,0.7254,0.7698
NaN,0.7241,0.7708
NaN,0.7252,0.768
NaN,0.7243,0.7727
NaN,0.725,0.7735
NaN,0.7263,0.7705
NaN,0.7257,0.7759
NaN,0.7208,0.7722
NaN,0.7241,0.7729
NaN,0.7118,0.7443
NaN,0.7281,0.7692
NaN,0.7265,0.7374
NaN,0.7069,0.7757
NaN,0.7276,0.7734
NaN,0.7277,0.7109
NaN,0.7257,0.7523
NaN,0.7275,0.7733
NaN,0.7297,0.7704
NaN,0.7285,0.767
NaN,0.7236,0.7723
NaN,0.7016,0.7739
NaN,0.7287,0.7726
NaN,0.7231,0.7707
NaN,0.7295,0.7752
NaN,0.727,0.7723
NaN,0.7304,0.7729
NaN,0.7314,0.7333
NaN,0.7034,0.7714
NaN,0.7285,0.7761
NaN,0.7274,0.7702
NaN,0.7298,0.748
NaN,0.7316,0.7719
NaN,0.7321,0.7693
NaN,0.7292,0.7455
NaN,0.732,0.7653
NaN,0.7282,0.7738
NaN,0.7297,0.7734
NaN,0.7269,0.7768
NaN,0.7294,0.771
NaN,0.7265,0.7727
NaN,0.7077,0.737
NaN,0.7295,0.7736
NaN,0.723,0.7741
NaN,0.7297,0.7351
NaN,0.7296,0.7746
NaN,0.7328,0.7794
NaN,0.7342,0.7669
NaN,0.7392,0.7368
NaN,0.7345,0.7751
NaN,0.7276,0.7699
NaN,0.7158,0.764
NaN,0.7332,0.7643
NaN,0.7329,0.7755
NaN,0.7323,0.7743
NaN,0.7274,0.7903
NaN,0.7349,0.7727
NaN,0.7381,0.7709
NaN,0.7088,0.7768
NaN,0.7285,0.7754
NaN,0.7374,0.7438
NaN,0.7313,0.7751
NaN,0.7399,0.7821
NaN,0.7325,0.7657
NaN,0.7143,0.7419
NaN,0.7377,0.7759
NaN,0.7403,0.7688
NaN,0.7352,0.7663
NaN,0.743,0.7759
NaN,0.7368,0.7737
NaN,0.7416,0.7757
NaN,0.7145,0.7713
NaN,0.7358,0.7682
NaN,0.7416,0.776
NaN,0.733,0.7787
NaN,0.7403,0.7734
NaN,0.7339,0.7776
NaN,0.7391,0.7318
NaN,0.7392,0.7826
NaN,0.7394,0.7665
NaN,0.7023,0.7761
NaN,0.7403,0.7695
NaN,0.7461,0.7687
NaN,0.7387,0.7758
NaN,0.7457,0.7751
NaN,0.7389,0.788
NaN,0.74,0.773
NaN,0.7476,0.7674
NaN,0.7433,0.7755
NaN,0.7385,0.7786
NaN,0.7417,0.7611
NaN,0.7414,0.7761
NaN,0.7375,0.7404
NaN,0.7493,0.7832
NaN,0.7403,0.7731
NaN,0.7442,0.7264
NaN,0.7183,0.7767
NaN,0.7434,0.7704
NaN,0.7368,0.7687
NaN,0.7365,0.7535
NaN,0.7396,0.7787
NaN,0.7361,0.7763
NaN,0.7419,0.778
NaN,0.7377,0.7746
NaN,0.7355,0.7716
NaN,0.7055,0.7777
NaN,0.7372,0.7813
NaN,0.7385,0.7492
NaN,0.7377,0.7784
NaN,0.7367,0.7454
NaN,0.7256,0.7848
NaN,0.7421,0.7661
NaN,0.7347,0.7347
NaN,0.7104,0.7792
NaN,0.7314,0.7711
NaN,0.7288,0.7714
NaN,0.7309,0.7569
NaN,0.7231,0.7793
NaN,0.7162,0.778
NaN,0.7311,0.7807
NaN,0.7295,0.7728
NaN,0.7304,0.7733
NaN,0.7286,0.7788
NaN,0.7441,0.7814
NaN,0.7378,0.7295
NaN,0.7296,0.7817
NaN,0.7083,0.7468
NaN,0.7231,0.7817
NaN,0.7208,0.771
NaN,0.7247,0.7123
NaN,0.7188,0.7387
NaN,0.7223,0.778
NaN,0.7221,0.7715
NaN,0.7252,0.7434
NaN,0.7247,0.7781
NaN,0.7288,0.7685
NaN,0.7214,0.7789
NaN,0.7121,0.7768
NaN,0.7157,0.7824
NaN,0.7251,0.7747
NaN,0.7214,0.7778
NaN,0.7327,0.7773
NaN,0.7251,0.7789
NaN,0.7288,0.7468
NaN,0.7276,0.7822
NaN,0.7254,0.7588
NaN,0.7323,0.7807
NaN,0.7036,0.7749
NaN,0.7161,0.7209
NaN,0.7331,0.7449
NaN,0.7362,0.7798
NaN,0.7421,0.7735
NaN,0.7073,0.7715
NaN,0.7005,0.7822
NaN,0.7315,0.7789
NaN,0.7314,0.7783
NaN,0.7234,0.7723
NaN,0.7107,0.7767
NaN,0.7264,0.7792
NaN,0.7283,0.7791
NaN,0.7243,0.78
NaN,0.71335,0.7603
NaN,0.7108,0.7807
NaN,0.71525,0.7557
NaN,0.7005,0.7786
NaN,0.7127,0.7649
NaN,0.7085,0.734
NaN,0.7102,0.7585
NaN,0.7167,0.7779
NaN,0.7074,0.7756
NaN,0.7041,0.7768
NaN,0.7103,0.7851
NaN,0.716,0.7778
NaN,0.7069,0.7791
NaN,0.7193,0.7468
NaN,0.7029,0.7758
NaN,0.7279,0.7805
NaN,0.7158,0.7785
NaN,0.7305,0.7769
NaN,0.7269,0.7516
NaN,0.7105,0.7801
NaN,0.7066,0.7407
NaN,0.7301,0.7722
NaN,0.729,0.7748
NaN,0.712,0.7184
NaN,0.7299,0.7052
NaN,0.7175,0.7566
NaN,0.7215,0.7748
NaN,0.7291,0.775
NaN,0.7186,0.7801
NaN,0.7166,0.7876
NaN,0.702,0.772
NaN,0.7175,0.7699
NaN,0.7195,0.739
NaN,0.7196,0.774
NaN,0.7208,0.7766
NaN,0.721,0.7715
NaN,0.7205,0.7681
NaN,0.7226,0.7451
NaN,0.7216,0.7793
NaN,0.7217,0.7228
NaN,0.7009,0.7618
NaN,0.7234,0.7686
NaN,0.721,0.7254
NaN,0.7242,0.7544
NaN,0.7213,0.7651
NaN,0.7226,0.7662
NaN,0.7259,0.7919
NaN,0.7205,0.7664
NaN,0.7242,0.7624
NaN,0.7224,0.7615
NaN,0.7238,0.7664
NaN,0.7393,0.7684
NaN,0.7216,0.7617
NaN,0.7261,0.7582
NaN,0.7207,0.7403
NaN,0.7236,0.772
NaN,0.7223,0.7108
NaN,0.7039,0.7488
NaN,0.7246,0.7555
NaN,0.7243,0.723
NaN,0.7229,0.7237
NaN,0.7231,0.7563
NaN,0.7237,0.7524
NaN,0.7267,0.7449
NaN,0.7215,0.7562
NaN,0.7273,0.7797
NaN,0.7157,0.7871
NaN,0.7215,0.7486
NaN,0.7223,0.7461
NaN,0.7272,0.7542
NaN,0.7233,0.7573
NaN,0.7236,0.7488
NaN,0.7256,0.7414
NaN,0.7289,0.7419
NaN,0.7247,0.7595
NaN,0.7284,0.7316
NaN,0.7228,0.7274
NaN,0.7239,0.7211
NaN,0.7233,0.7353
NaN,0.727,0.7383
NaN,0.7243,0.7539
NaN,0.7225,0.7421
NaN,0.7273,0.7627
NaN,0.7288,0.7687
NaN,0.7229,0.7325
NaN,0.7275,0.7232
NaN,0.729,0.74
NaN,0.7178,0.7444
NaN,0.7244,0.7315
NaN,0.7223,0.7188
NaN,0.7125,0.7428
NaN,0.7269,0.7465
NaN,0.7264,0.7123
NaN,0.7256,0.7033
NaN,0.7158,0.7186
NaN,0.7277,0.716
NaN,0.7279,0.747
NaN,0.72,0.7217
NaN,0.7288,0.7398
NaN,0.7343,0.7675
NaN,0.7278,0.712
NaN,0.7285,0.7198
NaN,0.7243,0.7311
NaN,0.7292,0.7535
NaN,0.7307,0.713
NaN,0.7256,0.7252
NaN,0.7213,0.728
NaN,0.7321,0.7285
NaN,0.7331,0.7477
NaN,0.7448,0.7121
NaN,0.7277,0.7324
NaN,0.737,0.7035
NaN,0.7253,0.7101
NaN,0.7357,0.7161
NaN,0.7257,0.70845
NaN,0.7237,0.7087
NaN,0.7317,0.71035
NaN,0.7286,0.7184
NaN,0.7279,0.7083
NaN,0.7355,0.72475
NaN,0.731,0.70725
NaN,0.7349,0.70785
NaN,0.7333,0.71245
NaN,0.7343,0.71165
NaN,0.7403,0.72695
NaN,0.7268,0.70935
NaN,0.7362,0.72505
NaN,0.7287,0.70875
NaN,0.7344,0.72185
NaN,0.7285,0.71095
NaN,0.7376,0.71565
NaN,0.7351,0.71155
NaN,0.738,0.71515
NaN,0.7289,0.71445
NaN,0.7331,0.73155
NaN,0.7392,0.71235
NaN,0.7357,0.71095
NaN,0.737,0.73695
NaN,0.7408,0.75745
NaN,0.7362,0.71215
NaN,0.7355,0.70705
NaN,0.7391,0.72525
NaN,0.7347,0.7145
NaN,0.7281,0.74875
NaN,0.7325,0.71675
NaN,0.7353,0.71505
NaN,0.7379,0.71845
NaN,0.7319,0.71585
NaN,0.7333,0.73495
NaN,0.7352,0.71575
NaN,0.7277,0.7155
NaN,0.7246,0.71015
NaN,0.7374,0.74875
NaN,0.7302,0.76845
NaN,0.7184,0.71645
NaN,0.7287,0.7101
NaN,0.7277,0.73305
NaN,0.7269,0.7205
NaN,0.721,0.75685
NaN,0.7317,0.72255
NaN,0.7288,0.76025
NaN,0.728,0.71915
NaN,0.7212,0.7235
NaN,0.7168,0.72075
NaN,0.7332,0.73855
NaN,0.7239,0.71945
NaN,0.7054,0.7192
NaN,0.7209,0.71875
NaN,0.7197,0.71345
NaN,0.7202,0.75285
NaN,0.7009,0.74095
NaN,0.7226,0.71645
NaN,0.7244,0.71465
NaN,0.7212,0.72215
NaN,0.7193,0.72375
NaN,0.7251,0.76325
NaN,0.7135,0.7267
NaN,0.708,0.76515
NaN,0.7134,0.71345
NaN,0.7188,0.7228
NaN,0.714,0.72405
NaN,0.7167,0.7248
NaN,0.7191,0.73745
NaN,0.7172,0.7229
NaN,0.7254,0.72035
NaN,0.7232,0.71355
NaN,0.7284,0.71865
NaN,0.7134,0.74645
NaN,0.7299,0.73895
NaN,0.7309,0.71635
NaN,0.7397,0.71025
NaN,0.7037,0.73515
NaN,0.7105,0.7231
NaN,0.7131,0.76595
NaN,0.7195,0.728
NaN,0.7236,0.76955
NaN,0.7187,0.70875
NaN,0.7212,0.7227
NaN,0.7299,0.72505
NaN,0.7109,0.726
NaN,0.7091,0.74175
NaN,0.7184,0.72365
NaN,0.717,0.7186
NaN,0.7079,0.72015
NaN,0.7074,0.7482
NaN,0.7121,0.7248
NaN,0.7067,0.7172
NaN,0.7184,0.7048
NaN,0.7053,0.73
NaN,0.7182,0.7224
NaN,0.7094,0.7588
NaN,0.7027,0.7301
NaN,0.7152,0.7652
NaN,0.7106,0.7207
NaN,0.7092,0.7226
NaN,0.72,0.7233
NaN,0.7023,0.72685
NaN,0.7185,0.7431
NaN,0.7085,0.72425
NaN,0.7016,0.7193
NaN,0.7067,0.7209
NaN,0.7034,0.736
NaN,0.7011,0.7186
NaN,0.7099,0.7037
NaN,0.7031,0.7225
NaN,0.7242,0.7229
NaN,0.7114,0.7614
NaN,0.7049,0.7293
NaN,0.7,0.713
NaN,0.7084,0.72185
NaN,0.7026,0.72285
NaN,0.7008,0.7278
NaN,0.719,0.74085
NaN,0.7114,0.7229
NaN,0.7144,0.71905
NaN,0.7085,0.7206
NaN,0.714,0.7501
NaN,0.7272,0.7193
NaN,0.7184,0.7222
NaN,0.7203,0.7284
NaN,0.7257,0.72265
NaN,0.72,0.75485
NaN,0.7232,0.7278
NaN,0.7207,0.7579
NaN,0.7202,0.72395
NaN,0.7236,0.7239
NaN,0.7211,0.71
NaN,0.7207,0.72715
NaN,0.7179,0.74135
NaN,0.722,0.72415
NaN,0.7211,0.72225
NaN,0.7231,0.7139
NaN,0.727,0.72025
NaN,0.7196,0.73715
NaN,0.7201,0.7224
NaN,0.7224,0.7204
NaN,0.7214,0.71865
NaN,0.7208,0.7242
NaN,0.7217,0.7314
NaN,0.7233,0.7182
NaN,0.7237,0.7151
NaN,0.7213,0.7262
NaN,0.7208,0.7271
NaN,0.7219,0.7302
NaN,0.7289,0.72365
NaN,0.7224,0.75095
NaN,0.7256,0.7279
NaN,0.7208,0.7505
NaN,0.7233,0.7168
NaN,0.7235,0.723
NaN,0.7264,0.7232
NaN,0.7272,0.7243
NaN,0.72,0.7232
NaN,0.7198,0.72295
NaN,0.7205,0.7278
NaN,0.7221,0.7524
NaN,0.7234,0.7232
NaN,0.7267,0.72345
NaN,0.7177,0.72175
NaN,0.72,0.72155
NaN,0.7225,0.72275
NaN,0.722,0.7037
NaN,0.7222,0.71095
NaN,0.7083,0.707
NaN,0.7235,0.70245
NaN,0.7242,0.7482
NaN,0.7326,0.7493
NaN,0.7241,0.7301
NaN,0.7281,0.7201
NaN,0.7174,0.7601
NaN,0.7235,0.7298
NaN,0.7173,0.7342
NaN,0.7238,0.7022
NaN,0.7207,0.716
NaN,0.7197,0.7314
NaN,0.7183,0.7228
NaN,0.724,0.7334
NaN,0.7263,0.7406
NaN,0.7414,0.7259
NaN,0.7236,0.7406
NaN,0.7291,0.733
NaN,0.7169,0.7437
NaN,0.7261,0.7231
NaN,0.7164,0.7551
NaN,0.7157,0.7502
NaN,0.7236,0.7512
NaN,0.719,0.7272
NaN,0.7226,0.751
NaN,0.7314,0.7445
NaN,0.7238,0.755
NaN,0.7325,0.7631
NaN,0.7176,0.7466
NaN,0.7305,0.7577
NaN,0.7229,0.7548
NaN,0.7336,0.7635
NaN,0.7321,0.7206
NaN,0.7217,0.7355
NaN,0.7317,0.7519
NaN,0.7328,0.7652
NaN,0.7321,0.767
NaN,0.7307,0.7237
NaN,0.7284,0.7383
NaN,0.7155,0.7647
NaN,0.7256,0.7605
NaN,0.7268,0.7203
NaN,0.7268,0.7677
NaN,0.7202,0.772
NaN,0.727,0.7618
NaN,0.7255,0.7692
NaN,0.7272,0.7668
NaN,0.7194,0.771
NaN,0.7249,0.7234
NaN,0.731,0.7581
NaN,0.7191,0.7452
NaN,0.7057,0.7704
NaN,0.7208,0.7569
NaN,0.7213,0.7314
NaN,0.7202,0.7476
NaN,0.7234,0.7699
NaN,0.7337,0.7678
NaN,0.7199,0.7572
NaN,0.7161,0.7699
NaN,0.7107,0.7719
NaN,0.7202,0.743
NaN,0.7146,0.7672
NaN,0.7204,0.7712
NaN,0.7182,0.7684
NaN,0.7113,0.7704
NaN,0.7332,0.7322
NaN,0.7173,0.7697
NaN,0.722,0.7347
NaN,0.7165,0.7724
NaN,0.7237,0.768
NaN,0.7188,0.7356
NaN,0.7288,0.7548
NaN,0.717,0.7701
NaN,0.71915,0.7704
NaN,0.70405,0.7482
NaN,0.7026,0.7664
NaN,0.71275,0.7711
NaN,0.7224,0.7708
NaN,0.7083,0.7705
NaN,0.7027,0.7725
NaN,0.704,0.7338
NaN,0.7031,0.7704
NaN,0.7143,0.7708
NaN,0.7075,0.7386
NaN,0.7022,0.7709
NaN,0.7012,0.7732
NaN,0.7045,0.773
NaN,0.7094,0.7447
NaN,0.7068,0.748
NaN,0.7051,0.7705
NaN,0.7022,0.7675
NaN,0.7051,0.7738
NaN,0.7063,0.7707
NaN,0.7064,0.7694
NaN,0.7087,0.7712
NaN,0.7086,0.7698
NaN,0.708,0.7424
NaN,0.7063,0.7705
NaN,0.7081,0.7703
NaN,0.7022,0.7216
NaN,0.7093,0.771
NaN,0.7111,0.7745
NaN,0.7044,0.763
NaN,0.7119,0.7345
NaN,0.7099,0.7693
NaN,0.7066,0.7638
NaN,0.7096,0.7733
NaN,0.7049,0.7692
NaN,0.7076,0.7655
NaN,0.7042,0.7829
NaN,0.7054,0.7665
NaN,0.7024,0.7652
NaN,0.7042,0.7694
NaN,0.7049,0.7701
NaN,0.7094,0.7383
NaN,0.7071,0.7708
NaN,0.7055,0.734
NaN,0.7003,0.7742
NaN,0.7018,0.7611
NaN,0.7027,0.7325
NaN,0.7057,0.7678
NaN,0.7005,0.7642
NaN,0.7065,0.7586
NaN,0.7041,0.7688
NaN,0.705,0.7671
NaN,0.7008,0.7619
NaN,0.7026,0.7664
NaN,0.7063,0.763
NaN,0.7065,0.7695
NaN,0.7014,0.7701
NaN,0.7085,0.7387
NaN,0.7099,0.771
NaN,0.7049,0.74
NaN,0.7085,0.7753
NaN,0.7029,0.7575
NaN,0.7039,0.7443
NaN,0.7018,0.7697
NaN,0.7053,0.7633
NaN,0.7025,0.7628
NaN,0.7051,0.7693
NaN,0.7009,0.7664
NaN,0.7084,0.7671
NaN,0.7097,0.7667
NaN,0.7135,0.7619
NaN,0.7122,0.7702
NaN,0.7014,0.7714
NaN,0.7072,0.7459
NaN,0.7088,0.7707
NaN,0.7136,0.7413
NaN,0.705,0.7755
NaN,0.7225,0.7582
NaN,0.7124,0.7083
NaN,0.7056,0.7345
NaN,0.7104,0.7706
NaN,0.7215,0.7626
NaN,0.7196,0.7631
NaN,0.7171,0.7711
NaN,0.7142,0.7699
NaN,0.722,0.7572
NaN,0.714,0.7661
NaN,0.7155,0.7649
NaN,0.714,0.7712
NaN,0.7184,0.7726
NaN,0.7162,0.7322
NaN,0.7217,0.7718
NaN,0.7059,0.7411
NaN,0.7174,0.7766
NaN,0.7154,0.752
NaN,0.7133,0.7073
NaN,0.7111,0.7412
NaN,0.7158,0.7708
NaN,0.717,0.7645
NaN,0.7047,0.7538
NaN,0.7172,0.7712
NaN,0.721,0.7703
NaN,0.705,0.7781
NaN,0.7146,0.7676
NaN,0.706,0.7713
NaN,0.7041,0.7703
NaN,0.7152,0.7715
NaN,0.7128,0.7395
NaN,0.7112,0.7739
NaN,0.7153,0.7511
NaN,0.7034,0.7773
NaN,0.7143,0.7644
NaN,0.7172,0.7446
NaN,0.7094,0.772
NaN,0.7173,0.7653
NaN,0.7204,0.7606
NaN,0.7296,0.7718
NaN,0.7243,0.7702
NaN,0.7194,0.7824
NaN,0.7279,0.7675
NaN,0.7111,0.7736
NaN,0.7264,0.7719
NaN,0.7294,0.7739
NaN,0.7044,0.7475
NaN,0.7213,0.7732
NaN,0.7234,0.7499
NaN,0.7219,0.7781
NaN,0.7236,0.7773
NaN,0.7237,0.7507
NaN,0.7235,0.7741
NaN,0.7162,0.7693
NaN,0.7125,0.7536
NaN,0.717,0.7758
NaN,0.7188,0.7751
NaN,0.7195,0.7737
NaN,0.7408,0.7712
NaN,0.7191,0.7701
NaN,0.717,0.7749
NaN,0.7135,0.7739
NaN,0.7108,0.7753
NaN,0.7268,0.7578
NaN,0.7222,0.7727
NaN,0.7162,0.7551
NaN,0.724,0.7764
NaN,0.7172,0.7738
NaN,0.7222,0.7588
NaN,0.7072,0.777
NaN,0.7217,0.7707
NaN,0.7157,0.7562
NaN,0.7108,0.766
NaN,0.7079,0.7741
NaN,0.7117,0.7743
NaN,0.7098,0.756
NaN,0.7051,0.7704
NaN,0.7041,0.7729
NaN,0.7249,0.7737
NaN,0.7152,0.7767
NaN,0.7025,0.7532
NaN,0.704,0.7764
NaN,0.701,0.7409
NaN,0.7061,0.7726
NaN,0.7118,0.7706
NaN,0.7102,0.7115
NaN,0.7106,0.7542
NaN,0.7129,0.7741
NaN,0.7095,0.7708
NaN,0.705,0.7713
NaN,0.7089,0.7785
NaN,0.7167,0.7709
NaN,0.704,0.7694
NaN,0.7121,0.7423
NaN,0.7135,0.7703
NaN,0.7026,0.7708
NaN,0.7087,0.7706
NaN,0.7181,0.7682
NaN,0.7043,0.7401
NaN,0.7117,0.7748
NaN,0.7075,0.7229
NaN,0.7094,0.7633
NaN,0.7085,0.7576
NaN,0.7084,0.7112
NaN,0.705,0.7468
NaN,0.7083,0.7653
NaN,0.7075,0.764
NaN,0.7109,0.7822
NaN,0.7086,0.7718
NaN,0.7129,0.7632
NaN,0.7044,0.7604
NaN,0.712,0.7639
NaN,0.7059,0.7625
NaN,0.7064,0.7611
NaN,0.7065,0.7589
NaN,0.706,0.751
NaN,0.7072,0.7709
NaN,0.7038,0.7517
NaN,0.7043,0.7508
NaN,0.7048,0.7027
NaN,0.7131,0.7519
NaN,0.7047,0.752
NaN,0.7038,0.7543
NaN,0.7144,0.7742
NaN,0.7114,0.7821
NaN,0.7245,0.75
NaN,0.7132,0.746
NaN,0.7169,0.7527
NaN,0.7013,0.7558
NaN,0.7012,0.7495
NaN,0.7074,0.7427
NaN,0.7023,0.7287
NaN,0.7021,0.7622
NaN,0.715,0.7371
NaN,0.7046,0.7354
NaN,0.7004,0.7219
NaN,0.7011,0.7384
NaN,0.704,0.737
NaN,0.7025,0.7364
NaN,0.7015,0.7396
NaN,0.7098,0.7705
NaN,0.7142,0.7684
NaN,0.7062,0.7339
NaN,0.7,0.7273
NaN,0.7001,0.7397
NaN,0.701,0.7421
NaN,0.7015,0.7332
NaN,0.7094,0.7243
NaN,0.7041,0.7151
NaN,0.7031,0.748
NaN,0.7017,0.7156
NaN,0.7148,0.7147
NaN,0.7124,0.7031
NaN,0.7089,0.7187
NaN,0.7056,0.721
NaN,0.7049,0.7365
NaN,0.7106,0.724
NaN,0.7118,0.7488
NaN,0.707,0.7566
NaN,0.7035,0.7139
NaN,0.7096,0.7247
NaN,0.7073,0.7299
NaN,0.715,0.7533
NaN,0.7089,0.7145
NaN,0.7163,0.7048
NaN,0.7152,0.7298
NaN,0.7178,0.7203
NaN,0.7188,0.7118
NaN,0.7194,0.7433
NaN,0.7177,0.7147
NaN,0.7086,0.72
NaN,0.7151,0.7098
NaN,0.7208,0.7285
NaN,0.7215,0.7066
NaN,0.7095,0.7143
NaN,0.7099,0.7052
NaN,0.7179,0.7087
NaN,0.7,0.7193
NaN,0.7169,0.7075
NaN,0.7297,0.7078
NaN,0.7229,0.7117
NaN,0.7315,0.7119
NaN,0.702,0.7109
NaN,0.7304,0.7112
NaN,0.7204,0.71165
NaN,0.7093,0.72485
NaN,0.7138,0.711
NaN,0.7087,0.71115
NaN,0.7279,0.7129
NaN,0.7121,0.7069
NaN,0.7098,0.74205
NaN,0.7147,0.72085
NaN,0.7004,0.7175
NaN,0.707,0.71325
NaN,0.7163,0.71635
NaN,0.7183,0.71375
NaN,0.703,0.71595
NaN,0.7009,0.71605
NaN,0.7051,0.73085
NaN,0.7097,0.7161
NaN,0.7032,0.71335
NaN,0.7043,0.73695
NaN,0.7132,0.73875
NaN,0.73,0.71305
NaN,0.7019,0.71555
NaN,0.7238,0.71395
NaN,0.7117,0.71795
NaN,0.7048,0.74275
NaN,0.709,0.72045
NaN,0.7002,0.74865
NaN,0.7053,0.71725
NaN,0.7033,0.71925
NaN,0.7026,0.71845
NaN,0.7128,0.73665
NaN,0.7052,0.71785
NaN,0.7133,0.71615
NaN,0.7093,0.71255
NaN,0.7046,0.74085
NaN,0.7101,0.7591
NaN,0.7015,0.71595
NaN,0.7056,0.72115
NaN,0.7032,0.72235
NaN,0.7056,0.7215
NaN,0.7051,0.74935
NaN,0.7081,0.72295
NaN,0.7205,0.75655
NaN,0.7053,0.7061
NaN,0.7021,0.7208
NaN,0.7025,0.72575
NaN,0.7018,0.7228
NaN,0.7048,0.74245
NaN,0.7043,0.7217
NaN,0.7033,0.7211
NaN,0.704,0.71575
NaN,0.7077,0.75345
NaN,0.7057,0.76935
NaN,0.7169,0.72035
NaN,0.7083,0.71985
NaN,0.71135,0.71425
NaN,0.7084,0.73845
NaN,0.7066,0.72665
NaN,0.706,0.76535
NaN,0.7151,0.72965
NaN,0.7106,0.76675
NaN,0.7031,0.7147
NaN,0.7073,0.7254
NaN,0.7118,0.72985
NaN,0.7088,0.72685
NaN,0.7118,0.74725
NaN,0.7199,0.72545
NaN,0.7025,0.7253
NaN,0.7119,0.72445
NaN,0.7064,0.72045
NaN,0.7028,0.75945
NaN,0.7149,0.75565
NaN,0.7081,0.72315
NaN,0.7077,0.72105
NaN,0.7008,0.71825
NaN,0.7002,0.74185
NaN,0.7178,0.72915
NaN,0.7005,0.77155
NaN,0.7007,0.73375
NaN,0.7041,0.77675
NaN,0.7026,0.71785
NaN,0.7023,0.72825
NaN,0.7221,0.73325
NaN,0.7007,0.73235
NaN,0.7119,0.74655
NaN,0.7154,0.72875
NaN,0.7011,0.7271
NaN,0.7016,0.72175
NaN,0.7126,0.72385
NaN,0.7014,0.75435
NaN,0.7102,0.72865
NaN,0.7359,0.7244
NaN,0.7018,0.71655
NaN,0.7021,0.7349
NaN,0.7005,0.74335
NaN,0.7065,0.7324
NaN,0.702,0.77955
NaN,0.7003,0.73585
NaN,0.7045,0.76805
NaN,0.7077,0.72045
NaN,0.713,0.73055
NaN,0.7079,0.73315
NaN,0.7061,0.73395
NaN,0.7116,0.74805
NaN,0.707,0.7317
NaN,0.7158,0.72785
NaN,0.7085,0.71375
NaN,0.7135,0.72635
NaN,0.7115,0.7419
NaN,0.7198,0.7312
NaN,0.7212,0.7253
NaN,0.7138,0.7129
NaN,0.7178,0.7008
NaN,0.70255,0.7399
NaN,0.70525,0.7335
NaN,0.7133,0.7742
NaN,0.7145,0.73695
NaN,0.7117,0.77015
NaN,0.7101,0.7208
NaN,0.7076,0.73075
NaN,0.7099,0.7309
NaN,0.7067,0.7336
NaN,0.7072,0.7456
NaN,0.7004,0.73155
NaN,0.7099,0.72795
NaN,0.7027,0.727
NaN,0.7012,0.7462
NaN,0.7064,0.7241
NaN,0.7123,0.7097
NaN,0.7163,0.7394
NaN,0.7119,0.73035
NaN,0.7023,0.7682
NaN,0.7009,0.7358
NaN,0.702,0.7659
NaN,0.7002,0.7057
NaN,0.7062,0.7307
NaN,0.7074,0.731
NaN,0.7125,0.7328
NaN,0.7004,0.7483
NaN,0.7041,0.7309
NaN,0.7052,0.7262
NaN,0.7032,0.7286
NaN,0.7181,0.7382
NaN,0.7133,0.7306
NaN,0.7081,0.72415
NaN,0.7035,0.7257
NaN,0.704,0.7333
NaN,0.7061,0.7281
NaN,0.7147,0.7621
NaN,0.7038,0.7356
NaN,0.7079,0.75845
NaN,0.7093,0.7123
NaN,0.7078,0.7289
NaN,0.7103,0.7293
NaN,0.7089,0.7342
NaN,0.7089,0.7464
NaN,0.71,0.7298
NaN,0.7089,0.7261
NaN,0.7097,0.7148
NaN,0.7068,0.72725
NaN,0.7082,0.7405
NaN,0.7075,0.7261
NaN,0.7091,0.7226
NaN,0.7081,0.7293
NaN,0.7067,0.74145
NaN,0.7088,0.725
NaN,0.7072,0.7212
NaN,0.7089,0.73525
NaN,0.7052,0.73695
NaN,0.7068,0.733
NaN,0.7107,0.729
NaN,0.7092,0.7602
NaN,0.729,0.735
NaN,0.7078,0.75635
NaN,0.7085,0.72305
NaN,0.7059,0.7244
NaN,0.7247,0.729
NaN,0.7128,0.7277
NaN,0.7082,0.7291
NaN,0.7077,0.72905
NaN,0.7136,0.7339
NaN,0.7069,0.7589
NaN,0.7071,0.72805
NaN,0.7086,0.7295
NaN,0.7138,0.72575
NaN,0.7256,0.7064
NaN,0.7083,0.72695
NaN,0.7027,0.727
NaN,0.7042,0.7083
NaN,0.7253,0.70265
NaN,0.7149,0.7393
NaN,0.708,0.7538
NaN,0.715,0.7399
NaN,0.7046,0.7337
NaN,0.7068,0.7104
NaN,0.7126,0.7203
NaN,0.7256,0.7496
NaN,0.7075,0.7306
NaN,0.7037,0.7298
NaN,0.7029,0.7136
NaN,0.7048,0.7289
NaN,0.7148,0.7191
NaN,0.7046,0.7327
NaN,0.7063,0.7372
NaN,0.715,0.7212
NaN,0.7228,0.7315
NaN,0.7074,0.7318
NaN,0.7127,0.7419
NaN,0.712,0.7168
NaN,0.704,0.7585
NaN,0.7133,0.7517
NaN,0.7032,0.7612
NaN,0.7068,0.7167
NaN,0.7057,0.7262
NaN,0.7121,0.748
NaN,0.7263,0.7399
NaN,0.7088,0.7523
NaN,0.7033,0.7609
NaN,0.7028,0.7419
NaN,0.713,0.748
NaN,0.7056,0.7513
NaN,0.7109,0.7616
NaN,0.7046,0.7295
NaN,0.7069,0.7353
NaN,0.7096,0.748
NaN,0.7221,0.7619
NaN,0.7056,0.7679
NaN,0.7015,0.7648
NaN,0.7046,0.7175
NaN,0.7113,0.7528
NaN,0.7357,0.7607
NaN,0.702,0.7591
NaN,0.7083,0.7153
NaN,0.7001,0.7634
NaN,0.7057,0.7688
NaN,0.713,0.7582
NaN,0.7009,0.7617
NaN,0.7039,0.7627
NaN,0.7045,0.7679
NaN,0.7035,0.739
NaN,0.7086,0.7545
NaN,0.7017,0.7467
NaN,0.705,0.7681
NaN,0.7166,0.7543
NaN,0.7068,0.7655
NaN,0.7073,0.7549
NaN,0.7046,0.7668
NaN,0.7049,0.7653
NaN,0.7049,0.7464
NaN,0.7102,0.7689
NaN,0.7023,0.7708
NaN,0.7159,0.7089
NaN,0.7082,0.7659
NaN,0.704,0.767
NaN,0.7041,0.7684
NaN,0.7052,0.7708
NaN,0.7029,0.7539
NaN,0.7018,0.7652
NaN,0.7005,0.733
NaN,0.7013,0.7698
NaN,0.7318,0.7594
NaN,0.7145,0.7538
NaN,0.7034,0.7686
NaN,0.7064,0.7674
NaN,0.7064,0.7741
NaN,0.7084,0.7668
NaN,0.7087,0.7675
NaN,0.7076,0.7675
NaN,0.7111,0.7639
NaN,0.7046,0.7672
NaN,0.7131,0.7695
NaN,0.7325,0.7639
NaN,0.7079,0.7695
NaN,0.7184,0.7311
NaN,0.712,0.7708
NaN,0.7186,0.7681
NaN,0.7157,0.7525
NaN,0.7113,0.7523
NaN,0.7172,0.7666
NaN,0.7153,0.7635
NaN,0.7162,0.7604
NaN,0.7177,0.7672
NaN,0.7029,0.7656
NaN,0.7106,0.7738
NaN,0.7421,0.7661
NaN,0.7113,0.7584
NaN,0.7032,0.7664
NaN,0.7202,0.7677
NaN,0.7184,0.7345
NaN,0.7272,0.7677
NaN,0.7155,0.7248
NaN,0.7165,0.76755
NaN,0.7293,0.7666
NaN,0.7219,0.7392
NaN,0.7072,0.764
NaN,0.724,0.7613
NaN,0.7149,0.7517
NaN,0.7363,0.7638
NaN,0.7073,0.7624
NaN,0.7192,0.7799
NaN,0.7116,0.7639
NaN,0.7109,0.7594
NaN,0.7181,0.7637
NaN,0.72,0.7645
NaN,0.7301,0.7327
NaN,0.7133,0.7673
NaN,0.7182,0.7208
NaN,0.7225,0.768
NaN,0.7277,0.7553
NaN,0.7372,0.7364
NaN,0.7213,0.7611
NaN,0.7169,0.7592
NaN,0.7082,0.7416
NaN,0.7122,0.7642
NaN,0.7092,0.76
NaN,0.7151,0.7593
NaN,0.72,0.7614
NaN,0.7304,0.76
NaN,0.7188,0.7642
NaN,0.7244,0.7638
NaN,0.7281,0.722
NaN,0.7397,0.764
NaN,0.7205,0.7341
NaN,0.715,0.7688
NaN,0.717,0.7501
NaN,0.7085,0.726
NaN,0.71,0.7619
NaN,0.7206,0.7572
NaN,0.7205,0.7466
NaN,0.7246,0.763
NaN,0.7125,0.7596
NaN,0.7144,0.7603
NaN,0.7146,0.7601
NaN,0.7232,0.7589
NaN,0.7318,0.7648
NaN,0.7166,0.7636
NaN,0.7122,0.7307
NaN,0.7133,0.7641
NaN,0.7072,0.7466
NaN,0.7186,0.7689
NaN,0.7164,0.7551
NaN,0.7167,0.7255
NaN,0.7117,0.7636
NaN,0.7127,0.7598
NaN,0.7171,0.7576
NaN,0.7272,0.7639
NaN,0.7132,0.7629
NaN,0.7087,0.7581
NaN,0.7134,0.7612
NaN,0.7049,0.7592
NaN,0.7089,0.7644
NaN,0.7121,0.7653
NaN,0.7123,0.7603
NaN,0.711,0.764
NaN,0.7088,0.7533
NaN,0.7089,0.7698
NaN,0.7138,0.7586
NaN,0.7239,0.706
NaN,0.7087,0.7396
NaN,0.7039,0.7655
NaN,0.7085,0.7608
NaN,0.7258,0.7479
NaN,0.7051,0.7654
NaN,0.7115,0.7658
NaN,0.7014,0.7793
NaN,0.7005,0.7643
NaN,0.7033,0.766
NaN,0.7004,0.7662
NaN,0.7077,0.7658
NaN,0.7082,0.7493
NaN,0.7151,0.7664
NaN,0.7178,0.7438
NaN,0.7148,0.7705
NaN,0.7206,0.7605
NaN,0.7219,0.7418
NaN,0.7091,0.7669
NaN,0.7213,0.7645
NaN,0.7045,0.7474
NaN,0.7167,0.7668
NaN,0.7141,0.7659
NaN,0.7094,0.7906
NaN,0.7022,0.765
NaN,0.7304,0.7705
NaN,0.734,0.7671
NaN,0.7285,0.7678
NaN,0.7296,0.7542
NaN,0.7284,0.7674
NaN,0.7277,0.7512
NaN,0.7237,0.7727
NaN,0.7062,0.7676
NaN,0.7125,0.7204
NaN,0.7295,0.7444
NaN,0.7207,0.7683
NaN,0.7181,0.7653
NaN,0.7344,0.7511
NaN,0.7343,0.769
NaN,0.7268,0.7693
NaN,0.731,0.7769
NaN,0.7288,0.7667
NaN,0.7344,0.7712
NaN,0.7296,0.7691
NaN,0.7291,0.7711
NaN,0.7294,0.7371
NaN,0.7114,0.7683
NaN,0.723,0.7531
NaN,0.7324,0.7741
NaN,0.7371,0.7735
NaN,0.7367,0.744
NaN,0.7364,0.7477
NaN,0.7196,0.7707
NaN,0.7309,0.7663
NaN,0.7422,0.76
NaN,0.7345,0.7708
NaN,0.7322,0.7703
NaN,0.7327,0.7731
NaN,0.7085,0.7671
NaN,0.7272,0.7699
NaN,0.7189,0.7696
NaN,0.7183,0.7717
NaN,0.7463,0.7491
NaN,0.7242,0.7712
NaN,0.7306,0.7369
NaN,0.7218,0.7716
NaN,0.7267,0.767
NaN,0.7154,0.7342
NaN,0.7294,0.7481
NaN,0.7054,0.7698
NaN,0.7239,0.7662
NaN,0.72,0.7738
NaN,0.7271,0.7686
NaN,0.7147,0.766
NaN,0.7129,0.7659
NaN,0.7198,0.765
NaN,0.7205,0.7675
NaN,0.7341,0.7656
NaN,0.7158,0.7354
NaN,0.7146,0.7708
NaN,0.725,0.7168
NaN,0.7293,0.7629
NaN,0.7168,0.7549
NaN,0.713,0.7182
NaN,0.7105,0.7423
NaN,0.7185,0.7641
NaN,0.7123,0.7609
NaN,0.7093,0.7759
NaN,0.7122,0.7719
NaN,0.7181,0.7624
NaN,0.7183,0.7592
NaN,0.7107,0.7328
NaN,0.7143,0.7611
NaN,0.7154,0.759
NaN,0.7121,0.761
NaN,0.7142,0.7568
NaN,0.7014,0.7626
NaN,0.7163,0.7687
NaN,0.7113,0.7509
NaN,0.7095,0.7528
NaN,0.7038,0.7109
NaN,0.706,0.7341
NaN,0.7077,0.7501
NaN,0.7291,0.7508
NaN,0.7331,0.7662
NaN,0.7068,0.7708
NaN,0.7044,0.7484
NaN,0.728,0.7424
NaN,0.7112,0.7493
NaN,0.7386,0.7536
NaN,0.7354,0.7481
NaN,0.736,0.7423
NaN,0.7275,0.7142
NaN,0.7334,0.762
NaN,0.729,0.7364
NaN,0.7094,0.7329
NaN,0.7071,0.7085
NaN,0.7342,0.7222
NaN,0.737,0.7372
NaN,0.727,0.736
NaN,0.7292,0.7624
NaN,0.7339,0.767
NaN,0.7273,0.7324
NaN,0.72,0.7254
NaN,0.7264,0.7368
NaN,0.7292,0.739
NaN,0.7048,0.7315
NaN,0.7044,0.7253
NaN,0.7299,0.7116
NaN,0.7292,0.7481
NaN,0.7202,0.7189
NaN,0.7247,0.7139
NaN,0.7273,0.7212
NaN,0.7248,0.7222
NaN,0.7022,0.7498
NaN,0.718,0.7581
NaN,0.7135,0.7175
NaN,0.7107,0.7228
NaN,0.7268,0.7261
NaN,0.7248,0.7512
NaN,0.718,0.7176
NaN,0.7212,0.7263
NaN,0.7198,0.7309
NaN,0.7132,0.7212
NaN,0.7154,0.7493
NaN,0.7162,0.7201
NaN,0.7085,0.7129
NaN,0.7164,0.7227
NaN,0.7024,0.7071
NaN,0.7303,0.7087
NaN,0.7067,0.7142
NaN,0.7132,0.7072
NaN,0.7128,0.7171
NaN,0.7176,0.7066
NaN,0.7035,0.7049
NaN,0.7017,0.7101
NaN,0.7008,0.7092
NaN,0.7354,0.7094
NaN,0.7266,0.712
NaN,0.7029,0.7109
NaN,0.7143,0.7291
NaN,0.7027,0.71
NaN,0.7039,0.7113
NaN,0.7211,0.7464
NaN,0.7355,0.7115
NaN,0.7353,0.707
NaN,0.7314,0.7187
NaN,0.7161,0.7134
NaN,0.7053,0.7153
NaN,0.7091,0.7149
NaN,0.7021,0.71715
NaN,0.7322,0.7146
NaN,0.7237,0.7315
NaN,0.7283,0.7153
NaN,0.7032,0.71605
NaN,0.725,0.7097
NaN,0.7306,0.74505
NaN,0.7035,0.71645
NaN,0.7295,0.71625
NaN,0.7116,0.71585
NaN,0.7049,0.71575
NaN,0.7124,0.71885
NaN,0.7265,0.72155
NaN,0.7409,0.74515
NaN,0.7224,0.72025
NaN,0.7199,0.72175
NaN,0.7125,0.72035
NaN,0.7254,0.73405
NaN,NaN,0.72065
NaN,NaN,0.71895
NaN,NaN,0.70475
NaN,NaN,0.71265
NaN,NaN,0.74005
NaN,NaN,0.74205
NaN,NaN,0.71935
NaN,NaN,0.71145
NaN,NaN,0.71125
NaN,NaN,0.72235
NaN,NaN,0.73995
NaN,NaN,0.72485
NaN,NaN,0.74925
NaN,NaN,0.72225
NaN,NaN,0.72445
NaN,NaN,0.71105
NaN,NaN,0.72795
NaN,NaN,0.72485
NaN,NaN,0.74095
NaN,NaN,0.72225
NaN,NaN,0.72225
NaN,NaN,0.70615
NaN,NaN,0.71795
NaN,NaN,0.74875
NaN,NaN,0.77745
NaN,NaN,0.72205
NaN,NaN,0.71985
NaN,NaN,0.72585
NaN,NaN,0.7275
NaN,NaN,0.75105
NaN,NaN,0.72865
NaN,NaN,0.75765
NaN,NaN,0.727
NaN,NaN,0.73115
NaN,NaN,0.71365
NaN,NaN,0.76235
NaN,NaN,0.7289
NaN,NaN,0.74575
NaN,NaN,0.7276
NaN,NaN,0.7266
NaN,NaN,0.70765
NaN,NaN,0.72085
NaN,NaN,0.75615
NaN,NaN,0.7755
NaN,NaN,0.72595
NaN,NaN,0.72605
NaN,NaN,0.72095
NaN,NaN,0.73505
NaN,NaN,0.7323
NaN,NaN,0.75875
NaN,NaN,0.73515
NaN,NaN,0.76025
NaN,NaN,0.71065
NaN,NaN,0.7308
NaN,NaN,0.7355
NaN,NaN,0.734
NaN,NaN,0.75205
NaN,NaN,0.73135
NaN,NaN,0.73255
NaN,NaN,0.7277
NaN,NaN,0.72565
NaN,NaN,0.7574
NaN,NaN,0.7293
NaN,NaN,0.7289
NaN,NaN,0.7138
NaN,NaN,0.74835
NaN,NaN,0.73535
NaN,NaN,0.7783
NaN,NaN,0.7394
NaN,NaN,0.7668
NaN,NaN,0.7031
NaN,NaN,0.7353
NaN,NaN,0.7393
NaN,NaN,0.73845
NaN,NaN,0.75365
NaN,NaN,0.7361
NaN,NaN,0.7356
NaN,NaN,0.7168
NaN,NaN,0.73065
NaN,NaN,0.7492
NaN,NaN,0.7284
NaN,NaN,0.7322
NaN,NaN,0.7319
NaN,NaN,0.7241
NaN,NaN,0.7574
NaN,NaN,0.737
NaN,NaN,0.7856
NaN,NaN,0.74275
NaN,NaN,0.76755
NaN,NaN,0.7112
NaN,NaN,0.7373
NaN,NaN,0.73985
NaN,NaN,0.741
NaN,NaN,0.7541
NaN,NaN,0.738
NaN,NaN,0.73545
NaN,NaN,0.7031
NaN,NaN,0.7348
NaN,NaN,0.7467
NaN,NaN,0.7145
NaN,NaN,0.7331
NaN,NaN,0.7231
NaN,NaN,0.7289
NaN,NaN,0.7538
NaN,NaN,0.7388
NaN,NaN,0.7814
NaN,NaN,0.741
NaN,NaN,0.7634
NaN,NaN,0.7232
NaN,NaN,0.738
NaN,NaN,0.7384
NaN,NaN,0.7412
NaN,NaN,0.7538
NaN,NaN,0.7383
NaN,NaN,0.7351
NaN,NaN,0.7355
NaN,NaN,0.7494
NaN,NaN,0.73245
NaN,NaN,0.7192
NaN,NaN,0.7293
NaN,NaN,0.7434
NaN,NaN,0.7364
NaN,NaN,0.7733
NaN,NaN,0.74275
NaN,NaN,0.7619
NaN,NaN,0.7158
NaN,NaN,0.73735
NaN,NaN,0.7397
NaN,NaN,0.7401
NaN,NaN,0.749
NaN,NaN,0.73775
NaN,NaN,0.7347
NaN,NaN,0.7039
NaN,NaN,0.7357
NaN,NaN,0.7488
NaN,NaN,0.7306
NaN,NaN,0.7333
NaN,NaN,0.7181
NaN,NaN,0.7264
NaN,NaN,0.7369
NaN,NaN,0.7718
NaN,NaN,0.7424
NaN,NaN,0.7588
NaN,NaN,0.7141
NaN,NaN,0.7383
NaN,NaN,0.7392
NaN,NaN,0.706
NaN,NaN,0.7408
NaN,NaN,0.74945
NaN,NaN,0.7385
NaN,NaN,0.7333
NaN,NaN,0.712
NaN,NaN,0.7355
NaN,NaN,0.70155
NaN,NaN,0.7431
NaN,NaN,0.7341
NaN,NaN,0.7307
NaN,NaN,0.7401
NaN,NaN,0.7424
NaN,NaN,0.7314
NaN,NaN,0.73245
NaN,NaN,0.72155
NaN,NaN,0.74315
NaN,NaN,0.7423
NaN,NaN,0.7275
NaN,NaN,0.73825
NaN,NaN,0.76645
NaN,NaN,0.74225
NaN,NaN,0.7578
NaN,NaN,0.72915
NaN,NaN,0.7338
NaN,NaN,0.7375
NaN,NaN,0.7388
NaN,NaN,0.7161
NaN,NaN,0.73815
NaN,NaN,0.7384
NaN,NaN,0.7403
NaN,NaN,0.76115
NaN,NaN,0.739
NaN,NaN,0.739
NaN,NaN,0.73435
NaN,NaN,0.7122
NaN,NaN,0.73595
NaN,NaN,0.73695
NaN,NaN,0.7108
NaN,NaN,0.71285
NaN,NaN,0.70815
NaN,NaN,0.7046
NaN,NaN,0.7575
NaN,NaN,0.7367
NaN,NaN,0.7588
NaN,NaN,0.7145
NaN,NaN,0.7481
NaN,NaN,0.7261
NaN,NaN,0.7265
NaN,NaN,0.7035
NaN,NaN,0.7218
NaN,NaN,0.7104
NaN,NaN,0.7138
NaN,NaN,0.7265
NaN,NaN,0.7316
NaN,NaN,0.7139
NaN,NaN,0.7219
NaN,NaN,0.7258
NaN,NaN,0.7386
NaN,NaN,0.7018
NaN,NaN,0.7517
NaN,NaN,0.747
NaN,NaN,0.7457
NaN,NaN,0.7331
NaN,NaN,0.7239
NaN,NaN,0.7444
NaN,NaN,0.7339
NaN,NaN,0.7483
NaN,NaN,0.7542
NaN,NaN,0.7365
NaN,NaN,0.7413
NaN,NaN,0.7474
NaN,NaN,0.7583
NaN,NaN,0.7227
NaN,NaN,0.7312
NaN,NaN,0.7489
NaN,NaN,0.7622
NaN,NaN,0.755
NaN,NaN,0.7468
NaN,NaN,0.7395
NaN,NaN,0.7586
NaN,NaN,0.7526
NaN,NaN,0.7268
NaN,NaN,0.7609
NaN,NaN,0.7661
NaN,NaN,0.7538
NaN,NaN,0.7525
NaN,NaN,0.7602
NaN,NaN,0.7668
NaN,NaN,0.7603
NaN,NaN,0.7524
NaN,NaN,0.7349
NaN,NaN,0.7673
NaN,NaN,0.7573
NaN,NaN,0.7305
NaN,NaN,0.7467
NaN,NaN,0.766
NaN,NaN,0.7064
NaN,NaN,0.7599
NaN,NaN,0.7432
NaN,NaN,0.7653
NaN,NaN,0.7664
NaN,NaN,0.7613
NaN,NaN,0.7573
NaN,NaN,0.7642
NaN,NaN,0.7685
NaN,NaN,0.7711
NaN,NaN,0.7624
NaN,NaN,0.7665
NaN,NaN,0.7609
NaN,NaN,0.7461
NaN,NaN,0.7482
NaN,NaN,0.7658
NaN,NaN,0.713
NaN,NaN,0.7631
NaN,NaN,0.7666
NaN,NaN,0.765
NaN,NaN,0.7643
NaN,NaN,0.7382
NaN,NaN,0.7635
NaN,NaN,0.7569
NaN,NaN,0.7643
NaN,NaN,0.7666
NaN,NaN,0.7517
NaN,NaN,0.7677
NaN,NaN,0.7278
NaN,NaN,0.7664
NaN,NaN,0.7621
NaN,NaN,0.7529
NaN,NaN,0.7458
NaN,NaN,0.7622
NaN,NaN,0.7048
NaN,NaN,0.7595
NaN,NaN,0.7585
NaN,NaN,0.7626
NaN,NaN,0.7602
NaN,NaN,0.7608
NaN,NaN,0.756
NaN,NaN,0.7619
NaN,NaN,0.7626
NaN,NaN,0.7423
NaN,NaN,0.7656
NaN,NaN,0.7212
NaN,NaN,0.7645
NaN,NaN,0.7516
NaN,NaN,0.7219
NaN,NaN,0.7298
NaN,NaN,0.7629
NaN,NaN,0.7043
NaN,NaN,0.7576
NaN,NaN,0.7454
NaN,NaN,0.7609
NaN,NaN,0.7577
NaN,NaN,0.7605
NaN,NaN,0.7587
NaN,NaN,0.7554
NaN,NaN,0.7608
NaN,NaN,0.7607
NaN,NaN,0.7226
NaN,NaN,0.7632
NaN,NaN,0.7246
NaN,NaN,0.7627
NaN,NaN,0.7401
NaN,NaN,0.7289
NaN,NaN,0.7562
NaN,NaN,0.7159
NaN,NaN,0.7563
NaN,NaN,0.7275
NaN,NaN,0.7588
NaN,NaN,0.7555
NaN,NaN,0.7288
NaN,NaN,0.7548
NaN,NaN,0.7571
NaN,NaN,0.7589
NaN,NaN,0.7575
NaN,NaN,0.7177
NaN,NaN,0.7605
NaN,NaN,0.7297
NaN,NaN,0.76375
NaN,NaN,0.7471
NaN,NaN,0.7044
NaN,NaN,0.7352
NaN,NaN,0.7568
NaN,NaN,0.7158
NaN,NaN,0.7525
NaN,NaN,0.7259
NaN,NaN,0.7568
NaN,NaN,0.7554
NaN,NaN,0.72235
NaN,NaN,0.7546
NaN,NaN,0.7613
NaN,NaN,0.75805
NaN,NaN,0.7585
NaN,NaN,0.7213
NaN,NaN,0.75935
NaN,NaN,0.7514
NaN,NaN,0.7631
NaN,NaN,0.7534
NaN,NaN,0.702
NaN,NaN,0.7388
NaN,NaN,0.7582
NaN,NaN,0.7236
NaN,NaN,0.7557
NaN,NaN,0.739
NaN,NaN,0.76
NaN,NaN,0.7589
NaN,NaN,0.7579
NaN,NaN,0.7647
NaN,NaN,0.7607
NaN,NaN,0.7607
NaN,NaN,0.7375
NaN,NaN,0.75945
NaN,NaN,0.7596
NaN,NaN,0.7641
NaN,NaN,0.7592
NaN,NaN,0.7199
NaN,NaN,0.7465
NaN,NaN,0.761
NaN,NaN,0.7253
NaN,NaN,0.7615
NaN,NaN,0.7423
NaN,NaN,0.7632
NaN,NaN,0.764
NaN,NaN,0.7395
NaN,NaN,0.7621
NaN,NaN,0.7661
NaN,NaN,0.7641
NaN,NaN,0.7642
NaN,NaN,0.7498
NaN,NaN,0.7609
NaN,NaN,0.7486
NaN,NaN,0.767
NaN,NaN,0.7618
NaN,NaN,0.7091
NaN,NaN,0.7446
NaN,NaN,0.7654
NaN,NaN,0.7221
NaN,NaN,0.7616
NaN,NaN,0.7169
NaN,NaN,0.7463
NaN,NaN,0.7647
NaN,NaN,0.7638
NaN,NaN,0.7659
NaN,NaN,0.7632
NaN,NaN,0.7682
NaN,NaN,0.7643
NaN,NaN,0.7643
NaN,NaN,0.7503
NaN,NaN,0.7646
NaN,NaN,0.7555
NaN,NaN,0.7673
NaN,NaN,0.7649
NaN,NaN,0.7143
NaN,NaN,0.7352
NaN,NaN,0.7641
NaN,NaN,0.7178
NaN,NaN,0.7618
NaN,NaN,0.7446
NaN,NaN,0.7647
NaN,NaN,0.7653
NaN,NaN,0.7712
NaN,NaN,0.7633
NaN,NaN,0.7712
NaN,NaN,0.7654
NaN,NaN,0.7661
NaN,NaN,0.7373
NaN,NaN,0.766
NaN,NaN,0.7511
NaN,NaN,0.7698
NaN,NaN,0.761
NaN,NaN,0.7309
NaN,NaN,0.7427
NaN,NaN,0.7659
NaN,NaN,0.7174
NaN,NaN,0.7635
NaN,NaN,0.748
NaN,NaN,0.7657
NaN,NaN,0.7658
NaN,NaN,0.7568
NaN,NaN,0.764
NaN,NaN,0.7683
NaN,NaN,0.767
NaN,NaN,0.7659
NaN,NaN,0.7525
NaN,NaN,0.7674
NaN,NaN,0.736
NaN,NaN,0.76645
NaN,NaN,0.7568
NaN,NaN,0.7353
NaN,NaN,0.7616
NaN,NaN,0.7639
NaN,NaN,0.7296
NaN,NaN,0.7626
NaN,NaN,0.7688
NaN,NaN,0.7635
NaN,NaN,0.7629
NaN,NaN,0.764
NaN,NaN,0.7621
NaN,NaN,0.7633
NaN,NaN,0.7609
NaN,NaN,0.7349
NaN,NaN,0.76855
NaN,NaN,0.7038
NaN,NaN,0.76055
NaN,NaN,0.7535
NaN,NaN,0.742
NaN,NaN,0.7398
NaN,NaN,0.7587
NaN,NaN,0.7318
NaN,NaN,0.7575
NaN,NaN,0.7788
NaN,NaN,0.7686
NaN,NaN,0.7576
NaN,NaN,0.7541
NaN,NaN,0.7142
NaN,NaN,0.7552
NaN,NaN,0.7578
NaN,NaN,0.7574
NaN,NaN,0.7537
NaN,NaN,0.7474
NaN,NaN,0.76495
NaN,NaN,0.7493
NaN,NaN,0.7505
NaN,NaN,0.7087
NaN,NaN,0.7149
NaN,NaN,0.7483
NaN,NaN,0.7467
NaN,NaN,0.7815
NaN,NaN,0.7666
NaN,NaN,0.7446
NaN,NaN,0.7402
NaN,NaN,0.736
NaN,NaN,0.7478
NaN,NaN,0.7509
NaN,NaN,0.7444
NaN,NaN,0.7384
NaN,NaN,0.715
NaN,NaN,0.7587
NaN,NaN,0.7345
NaN,NaN,0.7369
NaN,NaN,0.7112
NaN,NaN,0.7338
NaN,NaN,0.7319
NaN,NaN,0.7547
NaN,NaN,0.7739
NaN,NaN,0.7285
NaN,NaN,0.7231
NaN,NaN,0.7328
NaN,NaN,0.7363
NaN,NaN,0.7277
NaN,NaN,0.7235
NaN,NaN,0.7183
NaN,NaN,0.7441
NaN,NaN,0.7207
NaN,NaN,0.7098
NaN,NaN,0.7199
NaN,NaN,0.718
NaN,NaN,0.7374
NaN,NaN,0.7791
NaN,NaN,0.7158
NaN,NaN,0.7198
NaN,NaN,0.7223
NaN,NaN,0.7418
NaN,NaN,0.7152
NaN,NaN,0.7245
NaN,NaN,0.727
NaN,NaN,0.7177
NaN,NaN,0.7431
NaN,NaN,0.7096
NaN,NaN,0.7082
NaN,NaN,0.7142
NaN,NaN,0.7163
NaN,NaN,0.7055
NaN,NaN,0.7095
NaN,NaN,0.7175
NaN,NaN,0.7141
NaN,NaN,0.704
NaN,NaN,0.7049
NaN,NaN,0.7054
NaN,NaN,0.7049
NaN,NaN,0.7132
NaN,NaN,0.7347
NaN,NaN,0.7188
NaN,NaN,0.7075
NaN,NaN,0.7106
NaN,NaN,0.7079
NaN,NaN,0.7117
NaN,NaN,0.7095
NaN,NaN,0.7228
NaN,NaN,0.7085
NaN,NaN,0.7087
NaN,NaN,0.7421
NaN,NaN,0.7104
NaN,NaN,0.7071
NaN,NaN,0.7102
NaN,NaN,0.7104
NaN,NaN,0.7264
NaN,NaN,0.7139
NaN,NaN,0.711
NaN,NaN,0.7154
NaN,NaN,0.7119
NaN,NaN,0.728
NaN,NaN,0.7119
NaN,NaN,0.7136
NaN,NaN,0.7439
NaN,NaN,0.7149
NaN,NaN,0.7
NaN,NaN,0.724
NaN,NaN,0.7186
NaN,NaN,0.7366
NaN,NaN,0.719
NaN,NaN,0.7398
NaN,NaN,0.719
NaN,NaN,0.72095
NaN,NaN,0.7181
NaN,NaN,0.7345
NaN,NaN,0.7195
NaN,NaN,0.71935
NaN,NaN,0.7115
NaN,NaN,0.7108
NaN,NaN,0.74325
NaN,NaN,0.72125
NaN,NaN,0.70505
NaN,NaN,0.72315
NaN,NaN,0.72335
NaN,NaN,0.74575
NaN,NaN,0.72405
NaN,NaN,0.74505
NaN,NaN,0.72335
NaN,NaN,0.72425
NaN,NaN,0.70725
NaN,NaN,0.72265
NaN,NaN,0.74055
NaN,NaN,0.72415
NaN,NaN,0.72415
NaN,NaN,0.71545
NaN,NaN,0.71755
NaN,NaN,0.73795
NaN,NaN,0.73385
NaN,NaN,0.72475
NaN,NaN,0.71835
NaN,NaN,0.71225
NaN,NaN,0.72695
NaN,NaN,0.74245
NaN,NaN,0.72715
NaN,NaN,0.75635
NaN,NaN,0.72705
NaN,NaN,0.72915
NaN,NaN,0.70655
NaN,NaN,0.72755
NaN,NaN,0.74295
NaN,NaN,0.72745
NaN,NaN,0.72785
NaN,NaN,0.71215
NaN,NaN,0.72245
NaN,NaN,0.75215
NaN,NaN,0.76165
NaN,NaN,0.72885
NaN,NaN,0.72115
NaN,NaN,0.73335
NaN,NaN,0.74155
NaN,NaN,0.73245
NaN,NaN,0.73215
NaN,NaN,0.73525
NaN,NaN,0.7283
NaN,NaN,0.73305
NaN,NaN,0.7476
NaN,NaN,0.73245
NaN,NaN,0.73225
NaN,NaN,0.71765
NaN,NaN,0.72595
NaN,NaN,0.75945
NaN,NaN,0.73375
NaN,NaN,0.7237
NaN,NaN,0.71105
NaN,NaN,0.73615
NaN,NaN,0.7371
NaN,NaN,0.74765
NaN,NaN,0.7382
NaN,NaN,0.75975
NaN,NaN,0.71165
NaN,NaN,0.7357
NaN,NaN,0.7402
NaN,NaN,0.73765
NaN,NaN,0.75015
NaN,NaN,0.73685
NaN,NaN,0.73785
NaN,NaN,0.71925
NaN,NaN,0.73265
NaN,NaN,0.7521
NaN,NaN,0.7369
NaN,NaN,0.7284
NaN,NaN,0.7175
NaN,NaN,0.7445
NaN,NaN,0.7413
NaN,NaN,0.76
NaN,NaN,0.7428
NaN,NaN,0.7107
NaN,NaN,0.74065
NaN,NaN,0.7435
NaN,NaN,0.74135
NaN,NaN,0.75425
NaN,NaN,0.74045
NaN,NaN,0.74255
NaN,NaN,0.7228
NaN,NaN,0.7353
NaN,NaN,0.7481
NaN,NaN,0.7128
NaN,NaN,0.7387
NaN,NaN,0.7495
NaN,NaN,0.7437
NaN,NaN,0.7537
NaN,NaN,0.7436
NaN,NaN,0.7629
NaN,NaN,0.7454
NaN,NaN,0.7572
NaN,NaN,0.7192
NaN,NaN,0.74235
NaN,NaN,0.7472
NaN,NaN,0.7178
NaN,NaN,0.7438
NaN,NaN,0.7556
NaN,NaN,0.7423
NaN,NaN,0.74165
NaN,NaN,0.7311
NaN,NaN,0.7397
NaN,NaN,0.7484
NaN,NaN,0.7398
NaN,NaN,0.7385
NaN,NaN,0.7364
NaN,NaN,0.7526
NaN,NaN,0.7458
NaN,NaN,0.7637
NaN,NaN,0.7468
NaN,NaN,0.7552
NaN,NaN,0.7198
NaN,NaN,0.7426
NaN,NaN,0.74375
NaN,NaN,0.7248
NaN,NaN,0.7457
NaN,NaN,0.7522
NaN,NaN,0.7165
NaN,NaN,0.743
NaN,NaN,0.74235
NaN,NaN,0.7224
NaN,NaN,0.7412
NaN,NaN,0.7508
NaN,NaN,0.7383
NaN,NaN,0.735
NaN,NaN,0.7127
NaN,NaN,0.7495
NaN,NaN,0.7436
NaN,NaN,0.7557
NaN,NaN,0.74755
NaN,NaN,0.7252
NaN,NaN,0.7433
NaN,NaN,0.7444
NaN,NaN,0.705
NaN,NaN,0.74585
NaN,NaN,0.7497
NaN,NaN,0.7432
NaN,NaN,0.7411
NaN,NaN,0.74
NaN,NaN,0.7338
NaN,NaN,0.7392
NaN,NaN,0.7326
NaN,NaN,0.7287
NaN,NaN,0.7408
NaN,NaN,0.7427
NaN,NaN,0.7558
NaN,NaN,0.7468
NaN,NaN,0.7216
NaN,NaN,0.7423
NaN,NaN,0.7434
NaN,NaN,0.7141
NaN,NaN,0.7454
NaN,NaN,0.7502
NaN,NaN,0.743
NaN,NaN,0.7425
NaN,NaN,0.7035
NaN,NaN,0.7405
NaN,NaN,0.72575
NaN,NaN,0.74445
NaN,NaN,0.74175
NaN,NaN,0.7413
NaN,NaN,0.7435
NaN,NaN,0.7486
NaN,NaN,0.741
NaN,NaN,0.7412
NaN,NaN,0.737
NaN,NaN,0.7153
NaN,NaN,0.74565
NaN,NaN,0.7479
NaN,NaN,0.74305
NaN,NaN,0.744
NaN,NaN,0.7551
NaN,NaN,0.7465
NaN,NaN,0.74095
NaN,NaN,0.735
NaN,NaN,0.74295
NaN,NaN,0.7423
NaN,NaN,0.7338
NaN,NaN,0.74365
NaN,NaN,0.7428
NaN,NaN,0.74495
NaN,NaN,0.74995
NaN,NaN,0.74265
NaN,NaN,0.7419
NaN,NaN,0.74375
NaN,NaN,0.709
NaN,NaN,0.74195
NaN,NaN,0.74245
NaN,NaN,0.70435
NaN,NaN,0.7116
NaN,NaN,0.70965
NaN,NaN,0.7714
NaN,NaN,0.7181
NaN,NaN,0.7657
NaN,NaN,0.7472
NaN,NaN,0.7221
NaN,NaN,0.7614
NaN,NaN,0.7164
NaN,NaN,0.7142
NaN,NaN,0.7564
NaN,NaN,0.717
NaN,NaN,0.7237
NaN,NaN,0.7125
NaN,NaN,0.7162
NaN,NaN,0.7323
NaN,NaN,0.7084
NaN,NaN,0.7575
NaN,NaN,0.7423
NaN,NaN,0.7379
NaN,NaN,0.7154
NaN,NaN,0.7156
NaN,NaN,0.7392
NaN,NaN,0.7249
NaN,NaN,0.7415
NaN,NaN,0.748
NaN,NaN,0.7285
NaN,NaN,0.7329
NaN,NaN,0.7396
NaN,NaN,0.7521
NaN,NaN,0.7197
NaN,NaN,0.7233
NaN,NaN,0.7445
NaN,NaN,0.7567
NaN,NaN,0.7493
NaN,NaN,0.7244
NaN,NaN,0.7283
NaN,NaN,0.7528
NaN,NaN,0.7459
NaN,NaN,0.7277
NaN,NaN,0.7556
NaN,NaN,0.7599
NaN,NaN,0.7486
NaN,NaN,0.7454
NaN,NaN,0.7538
NaN,NaN,0.7624
NaN,NaN,0.7477
NaN,NaN,0.745
NaN,NaN,0.7307
NaN,NaN,0.7638
NaN,NaN,0.7605
NaN,NaN,0.7274
NaN,NaN,0.7597
NaN,NaN,0.756
NaN,NaN,0.734
NaN,NaN,0.7613
NaN,NaN,0.7629
NaN,NaN,0.7561
NaN,NaN,0.7534
NaN,NaN,0.7602
NaN,NaN,0.7642
NaN,NaN,0.7537
NaN,NaN,0.7587
NaN,NaN,0.7271
NaN,NaN,0.7649
NaN,NaN,0.7672
NaN,NaN,0.7358
NaN,NaN,0.7614
NaN,NaN,0.7071
NaN,NaN,0.7568
NaN,NaN,0.7464
NaN,NaN,0.7613
NaN,NaN,0.7621
NaN,NaN,0.7154
NaN,NaN,0.758
NaN,NaN,0.75455
NaN,NaN,0.7599
NaN,NaN,0.7619
NaN,NaN,0.7423
NaN,NaN,0.7631
NaN,NaN,0.7272
NaN,NaN,0.7606
NaN,NaN,0.7667
NaN,NaN,0.7355
NaN,NaN,0.7571
NaN,NaN,0.705
NaN,NaN,0.7557
NaN,NaN,0.746
NaN,NaN,0.7567
NaN,NaN,0.7557
NaN,NaN,0.7312
NaN,NaN,0.7562
NaN,NaN,0.7528
NaN,NaN,0.7578
NaN,NaN,0.7585
NaN,NaN,0.7439
NaN,NaN,0.7632
NaN,NaN,0.7375
NaN,NaN,0.7615
NaN,NaN,0.7484
NaN,NaN,0.7042
NaN,NaN,0.73
NaN,NaN,0.7562
NaN,NaN,0.7024
NaN,NaN,0.7528
NaN,NaN,0.7506
NaN,NaN,0.7567
NaN,NaN,0.7539
NaN,NaN,0.7464
NaN,NaN,0.7539
NaN,NaN,0.7517
NaN,NaN,0.7565
NaN,NaN,0.7559
NaN,NaN,0.7271
NaN,NaN,0.7581
NaN,NaN,0.73
NaN,NaN,0.7584
NaN,NaN,0.7411
NaN,NaN,0.7228
NaN,NaN,0.7541
NaN,NaN,0.7144
NaN,NaN,0.7515
NaN,NaN,0.7341
NaN,NaN,0.7537
NaN,NaN,0.7514
NaN,NaN,0.74
NaN,NaN,0.7535
NaN,NaN,0.7522
NaN,NaN,0.754
NaN,NaN,0.7521
NaN,NaN,0.7189
NaN,NaN,0.7563
NaN,NaN,0.7383
NaN,NaN,0.75755
NaN,NaN,0.7542
NaN,NaN,0.7119
NaN,NaN,0.7339
NaN,NaN,0.7549
NaN,NaN,0.72395
NaN,NaN,0.752
NaN,NaN,0.7362
NaN,NaN,0.7545
NaN,NaN,0.7548
NaN,NaN,0.73555
NaN,NaN,0.7541
NaN,NaN,0.756
NaN,NaN,0.75485
NaN,NaN,0.7563
NaN,NaN,0.7153
NaN,NaN,0.75435
NaN,NaN,0.74385
NaN,NaN,0.75965
NaN,NaN,0.75105
NaN,NaN,0.71505
NaN,NaN,0.73055
NaN,NaN,0.75775
NaN,NaN,0.73655
NaN,NaN,0.75295
NaN,NaN,0.73145
NaN,NaN,0.75595
NaN,NaN,0.75695
NaN,NaN,0.75565
NaN,NaN,0.76155
NaN,NaN,0.75815
NaN,NaN,0.76025
NaN,NaN,0.71535
NaN,NaN,0.75645
NaN,NaN,0.7571
NaN,NaN,0.7628
NaN,NaN,0.7615
NaN,NaN,0.70975
NaN,NaN,0.7322
NaN,NaN,0.76105
NaN,NaN,0.7487
NaN,NaN,0.75635
NaN,NaN,0.7239
NaN,NaN,0.76195
NaN,NaN,0.7621
NaN,NaN,0.7362
NaN,NaN,0.75855
NaN,NaN,0.7639
NaN,NaN,0.7615
NaN,NaN,0.76215
NaN,NaN,0.7199
NaN,NaN,0.75745
NaN,NaN,0.7576
NaN,NaN,0.7642
NaN,NaN,0.76035
NaN,NaN,0.7294
NaN,NaN,0.7396
NaN,NaN,0.7629
NaN,NaN,0.73895
NaN,NaN,0.7594
NaN,NaN,0.7294
NaN,NaN,0.7615
NaN,NaN,0.7604
NaN,NaN,0.7509
NaN,NaN,0.7602
NaN,NaN,0.7705
NaN,NaN,0.7618
NaN,NaN,0.7621
NaN,NaN,0.73665
NaN,NaN,0.7634
NaN,NaN,0.7527
NaN,NaN,0.764
NaN,NaN,0.7626
NaN,NaN,0.7302
NaN,NaN,0.7564
NaN,NaN,0.7639
NaN,NaN,0.7383
NaN,NaN,0.7598
NaN,NaN,0.7139
NaN,NaN,0.7473
NaN,NaN,0.7632
NaN,NaN,0.7629
NaN,NaN,0.7478
NaN,NaN,0.7619
NaN,NaN,0.7707
NaN,NaN,0.763
NaN,NaN,0.7635
NaN,NaN,0.7363
NaN,NaN,0.7625
NaN,NaN,0.7363
NaN,NaN,0.7646
NaN,NaN,0.7553
NaN,NaN,0.7392
NaN,NaN,0.7623
NaN,NaN,0.7376
NaN,NaN,0.7608
NaN,NaN,0.7027
NaN,NaN,0.7521
NaN,NaN,0.7632
NaN,NaN,0.7638
NaN,NaN,0.7423
NaN,NaN,0.7614
NaN,NaN,0.7683
NaN,NaN,0.7638
NaN,NaN,0.7628
NaN,NaN,0.7445
NaN,NaN,0.7646
NaN,NaN,0.7298
NaN,NaN,0.7624
NaN,NaN,0.7519
NaN,NaN,0.7225
NaN,NaN,0.7396
NaN,NaN,0.7608
NaN,NaN,0.7386
NaN,NaN,0.759
NaN,NaN,0.756
NaN,NaN,0.76
NaN,NaN,0.7595
NaN,NaN,0.736
NaN,NaN,0.7604
NaN,NaN,0.7633
NaN,NaN,0.7591
NaN,NaN,0.7587
NaN,NaN,0.7449
NaN,NaN,0.7635
NaN,NaN,0.7084
NaN,NaN,0.755
NaN,NaN,0.7496
NaN,NaN,0.735
NaN,NaN,0.7532
NaN,NaN,0.7289
NaN,NaN,0.7563
NaN,NaN,0.7707
NaN,NaN,0.7537
NaN,NaN,0.7518
NaN,NaN,0.7545
NaN,NaN,0.7549
NaN,NaN,0.7523
NaN,NaN,0.7482
NaN,NaN,0.7414
NaN,NaN,0.7616
NaN,NaN,0.7445
NaN,NaN,0.7398
NaN,NaN,0.7161
NaN,NaN,0.7193
NaN,NaN,0.7437
NaN,NaN,0.706
NaN,NaN,0.7424
NaN,NaN,0.7688
NaN,NaN,0.7633
NaN,NaN,0.7405
NaN,NaN,0.7345
NaN,NaN,0.7227
NaN,NaN,0.7425
NaN,NaN,0.7475
NaN,NaN,0.7405
NaN,NaN,0.7337
NaN,NaN,0.7431
NaN,NaN,0.7537
NaN,NaN,0.731
NaN,NaN,0.7245
NaN,NaN,0.7052
NaN,NaN,0.7263
NaN,NaN,0.726
NaN,NaN,0.7404
NaN,NaN,0.7701
NaN,NaN,0.7236
NaN,NaN,0.719
NaN,NaN,0.7273
NaN,NaN,0.7334
NaN,NaN,0.7234
NaN,NaN,0.72
NaN,NaN,0.7181
NaN,NaN,0.7393
NaN,NaN,0.7178
NaN,NaN,0.708
NaN,NaN,0.7148
NaN,NaN,0.738
NaN,NaN,0.7665
NaN,NaN,0.7142
NaN,NaN,0.7378
NaN,NaN,0.7047
NaN,NaN,0.724
NaN,NaN,0.7378
NaN,NaN,0.7067
NaN,NaN,0.7047
NaN,NaN,0.7164
NaN,NaN,0.7056
NaN,NaN,0.7037
NaN,NaN,0.7065
NaN,NaN,0.7085
NaN,NaN,0.7063
NaN,NaN,0.7085
NaN,NaN,0.7092
NaN,NaN,0.7163
NaN,NaN,0.7069
NaN,NaN,0.7074
NaN,NaN,0.7336
NaN,NaN,0.7094
NaN,NaN,0.707
NaN,NaN,0.7143
NaN,NaN,0.7132
NaN,NaN,0.7141
NaN,NaN,0.7121
NaN,NaN,0.7164
NaN,NaN,0.7132
NaN,NaN,0.7267
NaN,NaN,0.7131
NaN,NaN,0.7129
NaN,NaN,0.7157
NaN,NaN,0.7072
NaN,NaN,0.7475
NaN,NaN,0.7128
NaN,NaN,0.7049
NaN,NaN,0.7168
NaN,NaN,0.7271
NaN,NaN,0.7203
NaN,NaN,0.7348
NaN,NaN,0.7037
NaN,NaN,0.7171
NaN,NaN,0.7212
NaN,NaN,0.7083
NaN,NaN,0.7191
NaN,NaN,0.736
NaN,NaN,0.7177
NaN,NaN,0.7175
NaN,NaN,0.7063
NaN,NaN,0.7123
NaN,NaN,0.7475
NaN,NaN,0.7204
NaN,NaN,0.7
NaN,NaN,0.7199
NaN,NaN,0.7239
NaN,NaN,0.7488
NaN,NaN,0.7242
NaN,NaN,0.7434
NaN,NaN,0.7092
NaN,NaN,0.7221
NaN,NaN,0.7241
NaN,NaN,0.7018
NaN,NaN,0.7233
NaN,NaN,0.7387
NaN,NaN,0.7215
NaN,NaN,0.7215
NaN,NaN,0.7215
NaN,NaN,0.7168
NaN,NaN,0.73935
NaN,NaN,0.72465
NaN,NaN,0.71285
NaN,NaN,0.72275
NaN,NaN,0.72525
NaN,NaN,0.74345
NaN,NaN,0.72645
NaN,NaN,0.74585
NaN,NaN,0.72745
NaN,NaN,0.72445
NaN,NaN,0.72465
NaN,NaN,0.72615
NaN,NaN,0.74065
NaN,NaN,0.72455
NaN,NaN,0.72535
NaN,NaN,0.70765
NaN,NaN,0.72055
NaN,NaN,0.75145
NaN,NaN,0.72795
NaN,NaN,0.72905
NaN,NaN,0.71145
NaN,NaN,0.72955
NaN,NaN,0.74245
NaN,NaN,0.72475
NaN,NaN,0.74755
NaN,NaN,0.72855
NaN,NaN,0.73085
NaN,NaN,0.73005
NaN,NaN,0.72615
NaN,NaN,0.74195
NaN,NaN,0.72845
NaN,NaN,0.73135
NaN,NaN,0.70805
NaN,NaN,0.72385
NaN,NaN,0.74945
NaN,NaN,0.73225
NaN,NaN,0.72535
NaN,NaN,0.70655
NaN,NaN,0.72215
NaN,NaN,0.73665
NaN,NaN,0.73145
NaN,NaN,0.73375
NaN,NaN,0.74375
NaN,NaN,0.71605
NaN,NaN,0.73335
NaN,NaN,0.73575
NaN,NaN,0.73745
NaN,NaN,0.73405
NaN,NaN,0.74615
NaN,NaN,0.73255
NaN,NaN,0.73635
NaN,NaN,0.71825
NaN,NaN,0.72965
NaN,NaN,0.74395
NaN,NaN,0.7395
NaN,NaN,0.72995
NaN,NaN,0.71255
NaN,NaN,0.72705
NaN,NaN,0.73885
NaN,NaN,0.73685
NaN,NaN,0.73735
NaN,NaN,0.70905
NaN,NaN,0.7391
NaN,NaN,0.74205
NaN,NaN,0.73795
NaN,NaN,0.74885
NaN,NaN,0.73935
NaN,NaN,0.7415
NaN,NaN,0.71035
NaN,NaN,0.73435
NaN,NaN,0.74335
NaN,NaN,0.7409
NaN,NaN,0.7342
NaN,NaN,0.7336
NaN,NaN,0.7267
NaN,NaN,0.7438
NaN,NaN,0.7448
NaN,NaN,0.7436
NaN,NaN,0.75485
NaN,NaN,0.7108
NaN,NaN,0.74325
NaN,NaN,0.7449
NaN,NaN,0.744
NaN,NaN,0.75215
NaN,NaN,0.74295
NaN,NaN,0.7439
NaN,NaN,0.7148
NaN,NaN,0.7398
NaN,NaN,0.7443
NaN,NaN,0.7431
NaN,NaN,0.7405
NaN,NaN,0.711
NaN,NaN,0.72885
NaN,NaN,0.7466
NaN,NaN,0.741
NaN,NaN,0.7468
NaN,NaN,0.7395
NaN,NaN,0.7079
NaN,NaN,0.7304
NaN,NaN,0.74535
NaN,NaN,0.74725
NaN,NaN,0.7468
NaN,NaN,0.7518
NaN,NaN,0.7454
NaN,NaN,0.7469
NaN,NaN,0.7251
NaN,NaN,0.7437
NaN,NaN,0.7498
NaN,NaN,0.7447
NaN,NaN,0.7416
NaN,NaN,0.7268
NaN,NaN,0.7325
NaN,NaN,0.748
NaN,NaN,0.74925
NaN,NaN,0.74775
NaN,NaN,0.7399
NaN,NaN,0.7145
NaN,NaN,0.7285
NaN,NaN,0.7465
NaN,NaN,0.7477
NaN,NaN,0.7213
NaN,NaN,0.747
NaN,NaN,0.7525
NaN,NaN,0.71695
NaN,NaN,0.7473
NaN,NaN,0.7465
NaN,NaN,0.7109
NaN,NaN,0.745
NaN,NaN,0.74395
NaN,NaN,0.7441
NaN,NaN,0.7328
NaN,NaN,0.7101
NaN,NaN,0.7401
NaN,NaN,0.7467
NaN,NaN,0.7519
NaN,NaN,0.7478
NaN,NaN,0.7257
NaN,NaN,0.7475
NaN,NaN,0.7466
NaN,NaN,0.7058
NaN,NaN,0.7473
NaN,NaN,0.7501
NaN,NaN,0.7183
NaN,NaN,0.7464
NaN,NaN,0.7475
NaN,NaN,0.724
NaN,NaN,0.7448
NaN,NaN,0.7335
NaN,NaN,0.7433
NaN,NaN,0.743
NaN,NaN,0.7181
NaN,NaN,0.7453
NaN,NaN,0.7481
NaN,NaN,0.7286
NaN,NaN,0.7473
NaN,NaN,0.7463
NaN,NaN,0.7008
NaN,NaN,0.7481
NaN,NaN,0.7501
NaN,NaN,0.7467
NaN,NaN,0.7456
NaN,NaN,0.716
NaN,NaN,0.7466
NaN,NaN,0.7361
NaN,NaN,0.74095
NaN,NaN,0.74415
NaN,NaN,0.7438
NaN,NaN,0.74725
NaN,NaN,0.74595
NaN,NaN,0.74355
NaN,NaN,0.73785
NaN,NaN,0.7473
NaN,NaN,0.7279
NaN,NaN,0.74875
NaN,NaN,0.74765
NaN,NaN,0.74025
NaN,NaN,0.74735
NaN,NaN,0.74745
NaN,NaN,0.7439
NaN,NaN,0.73215
NaN,NaN,0.74625
NaN,NaN,0.74755
NaN,NaN,0.73335
NaN,NaN,0.74715
NaN,NaN,0.747
NaN,NaN,0.74785
NaN,NaN,0.74765
NaN,NaN,0.74745
NaN,NaN,0.74675
NaN,NaN,0.74605
NaN,NaN,0.73305
NaN,NaN,0.74585
NaN,NaN,0.7458
NaN,NaN,0.7016
NaN,NaN,0.7598
NaN,NaN,0.774
NaN,NaN,0.7347
NaN,NaN,0.7119
NaN,NaN,0.7587
NaN,NaN,0.7507
NaN,NaN,0.7077
NaN,NaN,0.7141
NaN,NaN,0.7073
NaN,NaN,0.7224
NaN,NaN,0.7432
NaN,NaN,0.7367
NaN,NaN,0.7301
NaN,NaN,0.7287
NaN,NaN,0.7161
NaN,NaN,0.7324
NaN,NaN,0.7396
NaN,NaN,0.7166
NaN,NaN,0.7231
NaN,NaN,0.7319
NaN,NaN,0.7463
NaN,NaN,0.7293
NaN,NaN,0.7128
NaN,NaN,0.7404
NaN,NaN,0.7515
NaN,NaN,0.7464
NaN,NaN,0.7186
NaN,NaN,0.7183
NaN,NaN,0.7457
NaN,NaN,0.7356
NaN,NaN,0.7487
NaN,NaN,0.7551
NaN,NaN,0.7384
NaN,NaN,0.7378
NaN,NaN,0.7485
NaN,NaN,0.7564
NaN,NaN,0.7381
NaN,NaN,0.7408
NaN,NaN,0.7326
NaN,NaN,0.7574
NaN,NaN,0.7529
NaN,NaN,0.7221
NaN,NaN,0.7207
NaN,NaN,0.7524
NaN,NaN,0.747
NaN,NaN,0.7225
NaN,NaN,0.7559
NaN,NaN,0.757
NaN,NaN,0.749
NaN,NaN,0.7498
NaN,NaN,0.7547
NaN,NaN,0.7591
NaN,NaN,0.7406
NaN,NaN,0.7535
NaN,NaN,0.7215
NaN,NaN,0.7598
NaN,NaN,0.7616
NaN,NaN,0.7205
NaN,NaN,0.7283
NaN,NaN,0.7554
NaN,NaN,0.7503
NaN,NaN,0.7377
NaN,NaN,0.7556
NaN,NaN,0.7546
NaN,NaN,0.7276
NaN,NaN,0.7544
NaN,NaN,0.7503
NaN,NaN,0.7545
NaN,NaN,0.7573
NaN,NaN,0.7424
NaN,NaN,0.7591
NaN,NaN,0.728
NaN,NaN,0.7564
NaN,NaN,0.7651
NaN,NaN,0.7008
NaN,NaN,0.7417
NaN,NaN,0.754
NaN,NaN,0.7505
NaN,NaN,0.7546
NaN,NaN,0.7527
NaN,NaN,0.7535
NaN,NaN,0.7435
NaN,NaN,0.7531
NaN,NaN,0.7467
NaN,NaN,0.7531
NaN,NaN,0.7542
NaN,NaN,0.7318
NaN,NaN,0.7557
NaN,NaN,0.7256
NaN,NaN,0.7551
NaN,NaN,0.7537
NaN,NaN,0.7418
NaN,NaN,0.7525
NaN,NaN,0.7484
NaN,NaN,0.7267
NaN,NaN,0.7646
NaN,NaN,0.7515
NaN,NaN,0.7495
NaN,NaN,0.7502
NaN,NaN,0.7443
NaN,NaN,0.7511
NaN,NaN,0.7525
NaN,NaN,0.7407
NaN,NaN,0.7542
NaN,NaN,0.72875
NaN,NaN,0.7543
NaN,NaN,0.7388
NaN,NaN,0.7301
NaN,NaN,0.7519
NaN,NaN,0.74725
NaN,NaN,0.7089
NaN,NaN,0.74635
NaN,NaN,0.7509
NaN,NaN,0.749
NaN,NaN,0.75595
NaN,NaN,0.7478
NaN,NaN,0.7489
NaN,NaN,0.7509
NaN,NaN,0.7529
NaN,NaN,0.7241
NaN,NaN,0.752
NaN,NaN,0.7542
NaN,NaN,0.7419
NaN,NaN,0.7108
NaN,NaN,0.732
NaN,NaN,0.7529
NaN,NaN,0.7482
NaN,NaN,0.7205
NaN,NaN,0.7313
NaN,NaN,0.7531
NaN,NaN,0.7522
NaN,NaN,0.7442
NaN,NaN,0.7508
NaN,NaN,0.7529
NaN,NaN,0.7543
NaN,NaN,0.7534
NaN,NaN,0.7281
NaN,NaN,0.7509
NaN,NaN,0.7551
NaN,NaN,0.7554
NaN,NaN,0.7559
NaN,NaN,0.7298
NaN,NaN,0.7421
NaN,NaN,0.7557
NaN,NaN,0.752
NaN,NaN,0.7119
NaN,NaN,0.7386
NaN,NaN,0.7548
NaN,NaN,0.7546
NaN,NaN,0.7477
NaN,NaN,0.7541
NaN,NaN,0.7607
NaN,NaN,0.7556
NaN,NaN,0.7568
NaN,NaN,0.7257
NaN,NaN,0.7543
NaN,NaN,0.7569
NaN,NaN,0.762
NaN,NaN,0.7562
NaN,NaN,0.73
NaN,NaN,0.745
NaN,NaN,0.7564
NaN,NaN,0.754
NaN,NaN,0.7296
NaN,NaN,0.7577
NaN,NaN,0.75865
NaN,NaN,0.7542
NaN,NaN,0.7641
NaN,NaN,0.757
NaN,NaN,0.7603
NaN,NaN,0.7124
NaN,NaN,0.75635
NaN,NaN,0.7563
NaN,NaN,0.762
NaN,NaN,0.7584
NaN,NaN,0.7332
NaN,NaN,0.7456
NaN,NaN,0.7598
NaN,NaN,0.7376
NaN,NaN,0.7571
NaN,NaN,0.7218
NaN,NaN,0.76
NaN,NaN,0.759
NaN,NaN,0.7374
NaN,NaN,0.7578
NaN,NaN,0.7677
NaN,NaN,0.7605
NaN,NaN,0.7593
NaN,NaN,0.729
NaN,NaN,0.758
NaN,NaN,0.7474
NaN,NaN,0.7628
NaN,NaN,0.7573
NaN,NaN,0.7287
NaN,NaN,0.7508
NaN,NaN,0.7598
NaN,NaN,0.7484
NaN,NaN,0.7586
NaN,NaN,0.7363
NaN,NaN,0.7602
NaN,NaN,0.7609
NaN,NaN,0.7307
NaN,NaN,0.7594
NaN,NaN,0.7699
NaN,NaN,0.7608
NaN,NaN,0.7616
NaN,NaN,0.7362
NaN,NaN,0.759
NaN,NaN,0.7331
NaN,NaN,0.7623
NaN,NaN,0.7687
NaN,NaN,0.7358
NaN,NaN,0.7451
NaN,NaN,0.7589
NaN,NaN,0.7441
NaN,NaN,0.7579
NaN,NaN,0.7658
NaN,NaN,0.7601
NaN,NaN,0.7608
NaN,NaN,0.7479
NaN,NaN,0.7597
NaN,NaN,0.7662
NaN,NaN,0.7606
NaN,NaN,0.7605
NaN,NaN,0.7477
NaN,NaN,0.7632
NaN,NaN,0.7184
NaN,NaN,0.7592
NaN,NaN,0.7549
NaN,NaN,0.7389
NaN,NaN,0.7349
NaN,NaN,0.759
NaN,NaN,0.7348
NaN,NaN,0.7573
NaN,NaN,0.754
NaN,NaN,0.7592
NaN,NaN,0.7591
NaN,NaN,0.7212
NaN,NaN,0.7581
NaN,NaN,0.76245
NaN,NaN,0.7581
NaN,NaN,0.7566
NaN,NaN,0.7289
NaN,NaN,0.7615
NaN,NaN,0.7541
NaN,NaN,0.7454
NaN,NaN,0.7512
NaN,NaN,0.7262
NaN,NaN,0.7514
NaN,NaN,0.719
NaN,NaN,0.7517
NaN,NaN,0.7645
NaN,NaN,0.751
NaN,NaN,0.7463
NaN,NaN,0.7517
NaN,NaN,0.7497
NaN,NaN,0.7492
NaN,NaN,0.7454
NaN,NaN,0.7441
NaN,NaN,0.7601
NaN,NaN,0.7405
NaN,NaN,0.7406
NaN,NaN,0.7379
NaN,NaN,0.7372
NaN,NaN,0.7674
NaN,NaN,0.7632
NaN,NaN,0.7349
NaN,NaN,0.7289
NaN,NaN,0.7357
NaN,NaN,0.7403
NaN,NaN,0.7342
NaN,NaN,0.729
NaN,NaN,0.7307
NaN,NaN,0.7509
NaN,NaN,0.7248
NaN,NaN,0.7305
NaN,NaN,0.723
NaN,NaN,0.7216
NaN,NaN,0.7537
NaN,NaN,0.7535
NaN,NaN,0.7198
NaN,NaN,0.7225
NaN,NaN,0.7277
NaN,NaN,0.7585
NaN,NaN,0.7199
NaN,NaN,0.7187
NaN,NaN,0.7357
NaN,NaN,0.7074
NaN,NaN,0.7231
NaN,NaN,0.7515
NaN,NaN,0.7274
NaN,NaN,0.7182
NaN,NaN,0.7238
NaN,NaN,0.705
NaN,NaN,0.7104
NaN,NaN,0.7079
NaN,NaN,0.7058
NaN,NaN,0.7141
NaN,NaN,0.7078
NaN,NaN,0.7096
NaN,NaN,0.7095
NaN,NaN,0.7097
NaN,NaN,0.7107
NaN,NaN,0.7236
NaN,NaN,0.7102
NaN,NaN,0.7109
NaN,NaN,0.7014
NaN,NaN,0.7345
NaN,NaN,0.7145
NaN,NaN,0.7066
NaN,NaN,0.7092
NaN,NaN,0.7167
NaN,NaN,0.7147
NaN,NaN,0.7167
NaN,NaN,0.7183
NaN,NaN,0.7158
NaN,NaN,0.7314
NaN,NaN,0.7172
NaN,NaN,0.7182
NaN,NaN,0.7186
NaN,NaN,0.7087
NaN,NaN,0.7401
NaN,NaN,0.7186
NaN,NaN,0.7029
NaN,NaN,0.7177
NaN,NaN,0.7238
NaN,NaN,0.7223
NaN,NaN,0.7043
NaN,NaN,0.7222
NaN,NaN,0.7245
NaN,NaN,0.722
NaN,NaN,0.7392
NaN,NaN,0.7224
NaN,NaN,0.7221
NaN,NaN,0.7157
NaN,NaN,0.7164
NaN,NaN,0.7366
NaN,NaN,0.7229
NaN,NaN,0.7031
NaN,NaN,0.7126
NaN,NaN,0.7281
NaN,NaN,0.72675
NaN,NaN,0.7129
NaN,NaN,0.7263
NaN,NaN,0.7296
NaN,NaN,0.7009
NaN,NaN,0.72805
NaN,NaN,0.7394
NaN,NaN,0.7268
NaN,NaN,0.7255
NaN,NaN,0.7133
NaN,NaN,0.7205
NaN,NaN,0.7304
NaN,NaN,0.7258
NaN,NaN,0.71295
NaN,NaN,0.7081
NaN,NaN,0.7305
NaN,NaN,0.73035
NaN,NaN,0.7209
NaN,NaN,0.72675
NaN,NaN,0.72675
NaN,NaN,0.73015
NaN,NaN,0.74095
NaN,NaN,0.7271
NaN,NaN,0.72505
NaN,NaN,0.7198
NaN,NaN,0.7252
NaN,NaN,0.73465
NaN,NaN,0.72825
NaN,NaN,0.72305
NaN,NaN,0.71535
NaN,NaN,0.73145
NaN,NaN,0.73775
NaN,NaN,0.72915
NaN,NaN,0.71965
NaN,NaN,0.72775
NaN,NaN,0.73015
NaN,NaN,0.74135
NaN,NaN,0.72965
NaN,NaN,0.74235
NaN,NaN,0.72765
NaN,NaN,0.73175
NaN,NaN,0.71055
NaN,NaN,0.72605
NaN,NaN,0.73775
NaN,NaN,0.73395
NaN,NaN,0.72695
NaN,NaN,0.72395
NaN,NaN,0.73675
NaN,NaN,0.73105
NaN,NaN,0.73155
NaN,NaN,0.71815
NaN,NaN,0.73445
NaN,NaN,0.73615
NaN,NaN,0.73075
NaN,NaN,0.73305
NaN,NaN,0.74335
NaN,NaN,0.73495
NaN,NaN,0.73605
NaN,NaN,0.72175
NaN,NaN,0.72985
NaN,NaN,0.73515
NaN,NaN,0.7396
NaN,NaN,0.7327
NaN,NaN,0.7203
NaN,NaN,0.7397
NaN,NaN,0.7225
NaN,NaN,0.73565
NaN,NaN,0.73265
NaN,NaN,0.70625
NaN,NaN,0.74005
NaN,NaN,0.74235
NaN,NaN,0.707
NaN,NaN,0.7378
NaN,NaN,0.7451
NaN,NaN,0.7408
NaN,NaN,0.74235
NaN,NaN,0.7006
NaN,NaN,0.73495
NaN,NaN,0.7263
NaN,NaN,0.743
NaN,NaN,0.73195
NaN,NaN,0.7257
NaN,NaN,0.7463
NaN,NaN,0.7229
NaN,NaN,0.74225
NaN,NaN,0.72405
NaN,NaN,0.7195
NaN,NaN,0.74585
NaN,NaN,0.7452
NaN,NaN,0.7433
NaN,NaN,0.7477
NaN,NaN,0.7443
NaN,NaN,0.7476
NaN,NaN,0.723
NaN,NaN,0.7413
NaN,NaN,0.73875
NaN,NaN,0.7467
NaN,NaN,0.73825
NaN,NaN,0.72855
NaN,NaN,0.74665
NaN,NaN,0.72895
NaN,NaN,0.7455
NaN,NaN,0.71665
NaN,NaN,0.71055
NaN,NaN,0.72315
NaN,NaN,0.7465
NaN,NaN,0.7464
NaN,NaN,0.7455
NaN,NaN,0.75175
NaN,NaN,0.7463
NaN,NaN,0.7476
NaN,NaN,0.73495
NaN,NaN,0.74525
NaN,NaN,0.7524
NaN,NaN,0.7472
NaN,NaN,0.7454
NaN,NaN,0.7045
NaN,NaN,0.7306
NaN,NaN,0.74825
NaN,NaN,0.7248
NaN,NaN,0.74635
NaN,NaN,0.7284
NaN,NaN,0.7326
NaN,NaN,0.74725
NaN,NaN,0.7478
NaN,NaN,0.74705
NaN,NaN,0.7516
NaN,NaN,0.7237
NaN,NaN,0.74685
NaN,NaN,0.74785
NaN,NaN,0.7203
NaN,NaN,0.747
NaN,NaN,0.745
NaN,NaN,0.748
NaN,NaN,0.7421
NaN,NaN,0.7335
NaN,NaN,0.748
NaN,NaN,0.7335
NaN,NaN,0.7468
NaN,NaN,0.7229
NaN,NaN,0.7314
NaN,NaN,0.7474
NaN,NaN,0.7474
NaN,NaN,0.7212
NaN,NaN,0.7462
NaN,NaN,0.7491
NaN,NaN,0.7264
NaN,NaN,0.7478
NaN,NaN,0.7475
NaN,NaN,0.7409
NaN,NaN,0.7469
NaN,NaN,0.73195
NaN,NaN,0.7482
NaN,NaN,0.74195
NaN,NaN,0.72095
NaN,NaN,0.73135
NaN,NaN,0.74655
NaN,NaN,0.74705
NaN,NaN,0.7254
NaN,NaN,0.7326
NaN,NaN,0.74715
NaN,NaN,0.7489
NaN,NaN,0.7155
NaN,NaN,0.7475
NaN,NaN,0.74935
NaN,NaN,0.74805
NaN,NaN,0.74755
NaN,NaN,0.7352
NaN,NaN,0.7474
NaN,NaN,0.7414
NaN,NaN,0.74885
NaN,NaN,0.74695
NaN,NaN,0.7468
NaN,NaN,0.74825
NaN,NaN,0.74905
NaN,NaN,0.74765
NaN,NaN,0.743
NaN,NaN,0.72445
NaN,NaN,0.7407
NaN,NaN,0.7486
NaN,NaN,0.7495
NaN,NaN,0.74075
NaN,NaN,0.74745
NaN,NaN,0.74785
NaN,NaN,0.7458
NaN,NaN,0.74395
NaN,NaN,0.74725
NaN,NaN,0.7482
NaN,NaN,0.73535
NaN,NaN,0.7477
NaN,NaN,0.74735
NaN,NaN,0.74895
NaN,NaN,0.7431
NaN,NaN,0.74765
NaN,NaN,0.7486
NaN,NaN,0.7471
NaN,NaN,0.74245
NaN,NaN,0.74775
NaN,NaN,0.74565
NaN,NaN,0.7028
NaN,NaN,0.7489
NaN,NaN,0.7718
NaN,NaN,0.7232
NaN,NaN,0.7579
NaN,NaN,0.7122
NaN,NaN,0.7253
NaN,NaN,0.7383
NaN,NaN,0.726
NaN,NaN,0.7226
NaN,NaN,0.7192
NaN,NaN,0.7219
NaN,NaN,0.7284
NaN,NaN,0.7467
NaN,NaN,0.706
NaN,NaN,0.7161
NaN,NaN,0.721
NaN,NaN,0.7352
NaN,NaN,0.7049
NaN,NaN,0.7385
NaN,NaN,0.7442
NaN,NaN,0.7353
NaN,NaN,0.7344
NaN,NaN,0.7255
NaN,NaN,0.7411
NaN,NaN,0.7438
NaN,NaN,0.7259
NaN,NaN,0.7293
NaN,NaN,0.7403
NaN,NaN,0.7495
NaN,NaN,0.7098
NaN,NaN,0.7298
NaN,NaN,0.7505
NaN,NaN,0.7484
NaN,NaN,0.7449
NaN,NaN,0.7368
NaN,NaN,0.7291
NaN,NaN,0.7474
NaN,NaN,0.7488
NaN,NaN,0.7385
NaN,NaN,0.7406
NaN,NaN,0.7457
NaN,NaN,0.7529
NaN,NaN,0.7259
NaN,NaN,0.7455
NaN,NaN,0.7528
NaN,NaN,0.7514
NaN,NaN,0.7023
NaN,NaN,0.7259
NaN,NaN,0.7502
NaN,NaN,0.7435
NaN,NaN,0.7273
NaN,NaN,0.7267
NaN,NaN,0.7518
NaN,NaN,0.752
NaN,NaN,0.7339
NaN,NaN,0.7462
NaN,NaN,0.7457
NaN,NaN,0.7516
NaN,NaN,0.7528
NaN,NaN,0.7359
NaN,NaN,0.75
NaN,NaN,0.7514
NaN,NaN,0.7484
NaN,NaN,0.7021
NaN,NaN,0.731
NaN,NaN,0.7487
NaN,NaN,0.7473
NaN,NaN,0.7195
NaN,NaN,0.7504
NaN,NaN,0.7504
NaN,NaN,0.7481
NaN,NaN,0.7373
NaN,NaN,0.7478
NaN,NaN,0.7412
NaN,NaN,0.7501
NaN,NaN,0.7497
NaN,NaN,0.7366
NaN,NaN,0.7525
NaN,NaN,0.7117
NaN,NaN,0.7512
NaN,NaN,0.7509
NaN,NaN,0.703
NaN,NaN,0.7406
NaN,NaN,0.7467
NaN,NaN,0.746
NaN,NaN,0.7172
NaN,NaN,0.7467
NaN,NaN,0.7482
NaN,NaN,0.7441
NaN,NaN,0.7462
NaN,NaN,0.7481
NaN,NaN,0.7418
NaN,NaN,0.7477
NaN,NaN,0.7483
NaN,NaN,0.7461
NaN,NaN,0.7498
NaN,NaN,0.7505
NaN,NaN,0.7376
NaN,NaN,0.7338
NaN,NaN,0.7449
NaN,NaN,0.7447
NaN,NaN,0.7176
NaN,NaN,0.7367
NaN,NaN,0.7468
NaN,NaN,0.7447
NaN,NaN,0.7475
NaN,NaN,0.7443
NaN,NaN,0.7455
NaN,NaN,0.7474
NaN,NaN,0.7479
NaN,NaN,0.7505
NaN,NaN,0.7484
NaN,NaN,0.7516
NaN,NaN,0.7387
NaN,NaN,0.7482
NaN,NaN,0.7447
NaN,NaN,0.7067
NaN,NaN,0.7228
NaN,NaN,0.7491
NaN,NaN,0.7499
NaN,NaN,0.7417
NaN,NaN,0.7471
NaN,NaN,0.752
NaN,NaN,0.7493
NaN,NaN,0.7516
NaN,NaN,0.7278
NaN,NaN,0.7475
NaN,NaN,0.7567
NaN,NaN,0.7561
NaN,NaN,0.7473
NaN,NaN,0.7359
NaN,NaN,0.7521
NaN,NaN,0.7472
NaN,NaN,0.7311
NaN,NaN,0.7527
NaN,NaN,0.7527
NaN,NaN,0.7423
NaN,NaN,0.7509
NaN,NaN,0.7577
NaN,NaN,0.7529
NaN,NaN,0.7545
NaN,NaN,0.7249
NaN,NaN,0.7508
NaN,NaN,0.7493
NaN,NaN,0.7568
NaN,NaN,0.7444
NaN,NaN,0.7325
NaN,NaN,0.7561
NaN,NaN,0.7508
NaN,NaN,0.7269
NaN,NaN,0.7544
NaN,NaN,0.7569
NaN,NaN,0.7339
NaN,NaN,0.7535
NaN,NaN,0.7635
NaN,NaN,0.7551
NaN,NaN,0.7578
NaN,NaN,0.7058
NaN,NaN,0.7537
NaN,NaN,0.743
NaN,NaN,0.7601
NaN,NaN,0.7535
NaN,NaN,0.7364
NaN,NaN,0.7491
NaN,NaN,0.7587
NaN,NaN,0.7542
NaN,NaN,0.7317
NaN,NaN,0.7587
NaN,NaN,0.7574
NaN,NaN,0.7299
NaN,NaN,0.7559
NaN,NaN,0.7668
NaN,NaN,0.758
NaN,NaN,0.7612
NaN,NaN,0.7107
NaN,NaN,0.7552
NaN,NaN,0.7327
NaN,NaN,0.7617
NaN,NaN,0.7573
NaN,NaN,0.7234
NaN,NaN,0.7476
NaN,NaN,0.7571
NaN,NaN,0.7562
NaN,NaN,0.7362
NaN,NaN,0.7584
NaN,NaN,0.7581
NaN,NaN,0.7354
NaN,NaN,0.7557
NaN,NaN,0.7679
NaN,NaN,0.7583
NaN,NaN,0.7603
NaN,NaN,0.7209
NaN,NaN,0.7597
NaN,NaN,0.72
NaN,NaN,0.7612
NaN,NaN,0.7618
NaN,NaN,0.7136
NaN,NaN,0.7323
NaN,NaN,0.7574
NaN,NaN,0.7563
NaN,NaN,0.7583
NaN,NaN,0.7581
NaN,NaN,0.7584
NaN,NaN,0.7494
NaN,NaN,0.7568
NaN,NaN,0.7621
NaN,NaN,0.7576
NaN,NaN,0.7586
NaN,NaN,0.753
NaN,NaN,0.7606
NaN,NaN,0.7587
NaN,NaN,0.7578
NaN,NaN,0.7053
NaN,NaN,0.7288
NaN,NaN,0.7534
NaN,NaN,0.752
NaN,NaN,0.7674
NaN,NaN,0.754
NaN,NaN,0.7513
NaN,NaN,0.7162
NaN,NaN,0.7541
NaN,NaN,0.7548
NaN,NaN,0.7534
NaN,NaN,0.7539
NaN,NaN,0.7255
NaN,NaN,0.7604
NaN,NaN,0.7506
NaN,NaN,0.751
NaN,NaN,0.7171
NaN,NaN,0.7139
NaN,NaN,0.7463
NaN,NaN,0.7445
NaN,NaN,0.7709
NaN,NaN,0.7442
NaN,NaN,0.7395
NaN,NaN,0.7462
NaN,NaN,0.745
NaN,NaN,0.7431
NaN,NaN,0.7391
NaN,NaN,0.7439
NaN,NaN,0.7557
NaN,NaN,0.7353
NaN,NaN,0.736
NaN,NaN,0.733
NaN,NaN,0.7321
NaN,NaN,0.7586
NaN,NaN,0.7616
NaN,NaN,0.7297
NaN,NaN,0.7242
NaN,NaN,0.7319
NaN,NaN,0.7344
NaN,NaN,0.7748
NaN,NaN,0.729
NaN,NaN,0.7236
NaN,NaN,0.7403
NaN,NaN,0.7455
NaN,NaN,0.7211
NaN,NaN,0.7236
NaN,NaN,0.7188
NaN,NaN,0.718
NaN,NaN,0.741
NaN,NaN,0.7476
NaN,NaN,0.7149
NaN,NaN,0.719
NaN,NaN,0.7201
NaN,NaN,0.7469
NaN,NaN,0.7157
NaN,NaN,0.7255
NaN,NaN,0.7276
NaN,NaN,0.7059
NaN,NaN,0.713
NaN,NaN,0.7237
NaN,NaN,0.715
NaN,NaN,0.7243
NaN,NaN,0.7068
NaN,NaN,0.7148
NaN,NaN,0.7084
NaN,NaN,0.7195
NaN,NaN,0.7098
NaN,NaN,0.7136
NaN,NaN,0.711
NaN,NaN,0.7146
NaN,NaN,0.7261
NaN,NaN,0.7128
NaN,NaN,0.7138
NaN,NaN,0.7334
NaN,NaN,0.7156
NaN,NaN,0.7039
NaN,NaN,0.7093
NaN,NaN,0.7194
NaN,NaN,0.7171
NaN,NaN,0.7192
NaN,NaN,0.7211
NaN,NaN,0.7166
NaN,NaN,0.7348
NaN,NaN,0.72
NaN,NaN,0.7212
NaN,NaN,0.7116
NaN,NaN,0.7217
NaN,NaN,0.7079
NaN,NaN,0.7042
NaN,NaN,0.7247
NaN,NaN,0.7225
NaN,NaN,0.7238
NaN,NaN,0.7269
NaN,NaN,0.7231
NaN,NaN,0.7391
NaN,NaN,0.7241
NaN,NaN,0.7257
NaN,NaN,0.7248
NaN,NaN,0.7178
NaN,NaN,0.7316
NaN,NaN,0.7267
NaN,NaN,0.7136
NaN,NaN,0.7305
NaN,NaN,0.7269
NaN,NaN,0.7151
NaN,NaN,0.7292
NaN,NaN,0.7313
NaN,NaN,0.7275
NaN,NaN,0.7401
NaN,NaN,0.7293
NaN,NaN,0.7307
NaN,NaN,0.7193
NaN,NaN,0.7233
NaN,NaN,0.7219
NaN,NaN,0.7275
NaN,NaN,0.7162
NaN,NaN,0.7221
NaN,NaN,0.7319
NaN,NaN,0.732
NaN,NaN,0.7021
NaN,NaN,0.7321
NaN,NaN,0.73175
NaN,NaN,0.7246
NaN,NaN,0.7313
NaN,NaN,0.73965
NaN,NaN,0.732
NaN,NaN,0.7278
NaN,NaN,0.7148
NaN,NaN,0.7298
NaN,NaN,0.7198
NaN,NaN,0.7303
NaN,NaN,0.71505
NaN,NaN,0.71555
NaN,NaN,0.7337
NaN,NaN,0.73055
NaN,NaN,0.716
NaN,NaN,0.7319
NaN,NaN,0.73135
NaN,NaN,0.73695
NaN,NaN,0.7315
NaN,NaN,0.73805
NaN,NaN,0.73205
NaN,NaN,0.7323
NaN,NaN,0.70345
NaN,NaN,0.7294
NaN,NaN,0.7293
NaN,NaN,0.7346
NaN,NaN,0.7278
NaN,NaN,0.7359
NaN,NaN,0.7317
NaN,NaN,0.7341
NaN,NaN,0.7333
NaN,NaN,0.73355
NaN,NaN,0.7391
NaN,NaN,0.7338
NaN,NaN,0.73825
NaN,NaN,0.73325
NaN,NaN,0.7354
NaN,NaN,0.7179
NaN,NaN,0.73185
NaN,NaN,0.7256
NaN,NaN,0.7395
NaN,NaN,0.7323
NaN,NaN,0.7197
NaN,NaN,0.737
NaN,NaN,0.7337
NaN,NaN,0.7119
NaN,NaN,0.7382
NaN,NaN,0.7381
NaN,NaN,0.7188
NaN,NaN,0.7346
NaN,NaN,0.74325
NaN,NaN,0.7371
NaN,NaN,0.742
NaN,NaN,0.7104
NaN,NaN,0.73435
NaN,NaN,0.7324
NaN,NaN,0.7433
NaN,NaN,0.7481
NaN,NaN,0.7266
NaN,NaN,0.7414
NaN,NaN,0.7378
NaN,NaN,0.7271
NaN,NaN,0.7435
NaN,NaN,0.7456
NaN,NaN,0.7251
NaN,NaN,0.7388
NaN,NaN,0.7443
NaN,NaN,0.7435
NaN,NaN,0.7442
NaN,NaN,0.7144
NaN,NaN,0.7398
NaN,NaN,0.7351
NaN,NaN,0.7473
NaN,NaN,0.743
NaN,NaN,0.7206
NaN,NaN,0.7468
NaN,NaN,0.7093
NaN,NaN,0.7435
NaN,NaN,0.71775
NaN,NaN,0.7398
NaN,NaN,0.7463
NaN,NaN,0.7462
NaN,NaN,0.7151
NaN,NaN,0.7453
NaN,NaN,0.7482
NaN,NaN,0.7463
NaN,NaN,0.747
NaN,NaN,0.7178
NaN,NaN,0.7456
NaN,NaN,0.7383
NaN,NaN,0.7474
NaN,NaN,0.739
NaN,NaN,0.7004
NaN,NaN,0.7207
NaN,NaN,0.7479
NaN,NaN,0.74455
NaN,NaN,0.7369
NaN,NaN,0.744
NaN,NaN,0.7464
NaN,NaN,0.7471
NaN,NaN,0.7352
NaN,NaN,0.746
NaN,NaN,0.7489
NaN,NaN,0.72565
NaN,NaN,0.74545
NaN,NaN,0.74785
NaN,NaN,0.7304
NaN,NaN,0.7467
NaN,NaN,0.7354
NaN,NaN,0.74775
NaN,NaN,0.741
NaN,NaN,0.7266
NaN,NaN,0.7463
NaN,NaN,0.7451
NaN,NaN,0.7221
NaN,NaN,0.7312
NaN,NaN,0.7468
NaN,NaN,0.7479
NaN,NaN,0.7313
NaN,NaN,0.7456
NaN,NaN,0.7468
NaN,NaN,0.73385
NaN,NaN,0.7459
NaN,NaN,0.74825
NaN,NaN,0.7344
NaN,NaN,0.74685
NaN,NaN,0.74755
NaN,NaN,0.7458
NaN,NaN,0.7168
NaN,NaN,0.7314
NaN,NaN,0.7485
NaN,NaN,0.7459
NaN,NaN,0.73235
NaN,NaN,0.73
NaN,NaN,0.7476
NaN,NaN,0.7481
NaN,NaN,0.71945
NaN,NaN,0.7459
NaN,NaN,0.74845
NaN,NaN,0.74755
NaN,NaN,0.74875
NaN,NaN,0.7369
NaN,NaN,0.7465
NaN,NaN,0.7553
NaN,NaN,0.748
NaN,NaN,0.74925
NaN,NaN,0.74795
NaN,NaN,0.74575
NaN,NaN,0.74795
NaN,NaN,0.74855
NaN,NaN,0.7499
NaN,NaN,0.7494
NaN,NaN,0.74995
NaN,NaN,0.7364
NaN,NaN,0.74795
NaN,NaN,0.7476
NaN,NaN,0.7492
NaN,NaN,0.7395
NaN,NaN,0.74845
NaN,NaN,0.7482
NaN,NaN,0.7278
NaN,NaN,0.74805
NaN,NaN,0.74805
NaN,NaN,0.7475
NaN,NaN,0.7478
NaN,NaN,0.74695
NaN,NaN,0.7483
NaN,NaN,0.75085
NaN,NaN,0.7478
NaN,NaN,0.74875
NaN,NaN,0.7031
NaN,NaN,0.70215
NaN,NaN,0.7045
NaN,NaN,0.7481
NaN,NaN,0.7577
NaN,NaN,0.7542
NaN,NaN,0.7215
NaN,NaN,0.7491
NaN,NaN,0.7174
NaN,NaN,0.7121
NaN,NaN,0.7071
NaN,NaN,0.7518
NaN,NaN,0.7114
NaN,NaN,0.7157
NaN,NaN,0.7517
NaN,NaN,0.7074
NaN,NaN,0.7104
NaN,NaN,0.7245
NaN,NaN,0.7203
NaN,NaN,0.7332
NaN,NaN,0.724
NaN,NaN,0.7247
NaN,NaN,0.7135
NaN,NaN,0.7288
NaN,NaN,0.7339
NaN,NaN,0.717
NaN,NaN,0.7229
NaN,NaN,0.7273
NaN,NaN,0.7393
NaN,NaN,0.7176
NaN,NaN,0.7428
NaN,NaN,0.7357
NaN,NaN,0.7361
NaN,NaN,0.7292
NaN,NaN,0.71
NaN,NaN,0.7392
NaN,NaN,0.7416
NaN,NaN,0.7298
NaN,NaN,0.733
NaN,NaN,0.7376
NaN,NaN,0.7452
NaN,NaN,0.725
NaN,NaN,0.7344
NaN,NaN,0.7492
NaN,NaN,0.7409
NaN,NaN,0.7418
NaN,NaN,0.7355
NaN,NaN,0.7219
NaN,NaN,0.7444
NaN,NaN,0.7433
NaN,NaN,0.7348
NaN,NaN,0.7347
NaN,NaN,0.7434
NaN,NaN,0.7476
NaN,NaN,0.7303
NaN,NaN,0.7432
NaN,NaN,0.7494
NaN,NaN,0.7391
NaN,NaN,0.7454
NaN,NaN,0.7382
NaN,NaN,0.7357
NaN,NaN,0.7459
NaN,NaN,0.7432
NaN,NaN,0.746
NaN,NaN,0.7395
NaN,NaN,0.7385
NaN,NaN,0.7458
NaN,NaN,0.7461
NaN,NaN,0.7373
NaN,NaN,0.7479
NaN,NaN,0.7479
NaN,NaN,0.745
NaN,NaN,0.7432
NaN,NaN,0.739
NaN,NaN,0.7437
NaN,NaN,0.7416
NaN,NaN,0.7401
NaN,NaN,0.7409
NaN,NaN,0.7433
NaN,NaN,0.7446
NaN,NaN,0.7569
NaN,NaN,0.7461
NaN,NaN,0.7477
NaN,NaN,0.7415
NaN,NaN,0.7417
NaN,NaN,0.7407
NaN,NaN,0.7286
NaN,NaN,0.7431
NaN,NaN,0.7421
NaN,NaN,0.7407
NaN,NaN,0.7487
NaN,NaN,0.7437
NaN,NaN,0.7434
NaN,NaN,0.7514
NaN,NaN,0.7446
NaN,NaN,0.7478
NaN,NaN,0.7551
NaN,NaN,0.7448
NaN,NaN,0.7419
NaN,NaN,0.7261
NaN,NaN,0.7462
NaN,NaN,0.7463
NaN,NaN,0.7406
NaN,NaN,0.7426
NaN,NaN,0.7526
NaN,NaN,0.7471
NaN,NaN,0.7481
NaN,NaN,0.7345
NaN,NaN,0.7446
NaN,NaN,0.746
NaN,NaN,0.7513
NaN,NaN,0.7485
NaN,NaN,0.7412
NaN,NaN,0.7486
NaN,NaN,0.7466
NaN,NaN,0.7241
NaN,NaN,0.749
NaN,NaN,0.7503
NaN,NaN,0.7395
NaN,NaN,0.7472
NaN,NaN,0.7584
NaN,NaN,0.7503
NaN,NaN,0.7511
NaN,NaN,0.7342
NaN,NaN,0.7464
NaN,NaN,0.7393
NaN,NaN,0.7536
NaN,NaN,0.7481
NaN,NaN,0.7447
NaN,NaN,0.7532
NaN,NaN,0.7482
NaN,NaN,0.7203
NaN,NaN,0.7512
NaN,NaN,0.7524
NaN,NaN,0.7431
NaN,NaN,0.751
NaN,NaN,0.7636
NaN,NaN,0.7519
NaN,NaN,0.7537
NaN,NaN,0.7298
NaN,NaN,0.7499
NaN,NaN,0.7324
NaN,NaN,0.7582
NaN,NaN,0.7459
NaN,NaN,0.7404
NaN,NaN,0.7541
NaN,NaN,0.7505
NaN,NaN,0.7332
NaN,NaN,0.7544
NaN,NaN,0.7558
NaN,NaN,0.7535
NaN,NaN,0.7649
NaN,NaN,0.7546
NaN,NaN,0.7552
NaN,NaN,0.7134
NaN,NaN,0.7521
NaN,NaN,0.7225
NaN,NaN,0.75785
NaN,NaN,0.7487
NaN,NaN,0.7314
NaN,NaN,0.7555
NaN,NaN,0.7534
NaN,NaN,0.7367
NaN,NaN,0.75615
NaN,NaN,0.7559
NaN,NaN,0.7326
NaN,NaN,0.7532
NaN,NaN,0.7615
NaN,NaN,0.75525
NaN,NaN,0.7575
NaN,NaN,0.7424
NaN,NaN,0.7557
NaN,NaN,0.7013
NaN,NaN,0.7573
NaN,NaN,0.7636
NaN,NaN,0.718
NaN,NaN,0.7528
NaN,NaN,0.7513
NaN,NaN,0.7583
NaN,NaN,0.7551
NaN,NaN,0.7535
NaN,NaN,0.7452
NaN,NaN,0.7515
NaN,NaN,0.7525
NaN,NaN,0.7546
NaN,NaN,0.7545
NaN,NaN,0.7409
NaN,NaN,0.7573
NaN,NaN,0.75405
NaN,NaN,0.7601
NaN,NaN,0.7025
NaN,NaN,0.7145
NaN,NaN,0.7499
NaN,NaN,0.7434
NaN,NaN,0.7669
NaN,NaN,0.7487
NaN,NaN,0.7444
NaN,NaN,0.73015
NaN,NaN,0.74665
NaN,NaN,0.7459
NaN,NaN,0.7479
NaN,NaN,0.7491
NaN,NaN,0.7322
NaN,NaN,0.7567
NaN,NaN,0.7441
NaN,NaN,0.7412
NaN,NaN,0.7316
NaN,NaN,0.7408
NaN,NaN,0.7341
NaN,NaN,0.7612
NaN,NaN,0.7392
NaN,NaN,0.7321
NaN,NaN,0.7374
NaN,NaN,0.7361
NaN,NaN,0.738
NaN,NaN,0.7355
NaN,NaN,0.7341
NaN,NaN,0.7507
NaN,NaN,0.7317
NaN,NaN,0.7269
NaN,NaN,0.7014
NaN,NaN,0.7254
NaN,NaN,0.7209
NaN,NaN,0.7538
NaN,NaN,0.7551
NaN,NaN,0.7225
NaN,NaN,0.7162
NaN,NaN,0.7234
NaN,NaN,0.7251
NaN,NaN,0.7657
NaN,NaN,0.7221
NaN,NaN,0.7194
NaN,NaN,0.7253
NaN,NaN,0.7366
NaN,NaN,0.717
NaN,NaN,0.7113
NaN,NaN,0.7136
NaN,NaN,0.7285
NaN,NaN,0.7462
NaN,NaN,0.7161
NaN,NaN,0.7134
NaN,NaN,0.7278
NaN,NaN,0.7189
NaN,NaN,0.7233
NaN,NaN,0.717
NaN,NaN,0.7053
NaN,NaN,0.7199
NaN,NaN,0.7146
NaN,NaN,0.7185
NaN,NaN,0.7272
NaN,NaN,0.7253
NaN,NaN,0.7127
NaN,NaN,0.7154
NaN,NaN,0.7142
NaN,NaN,0.7161
NaN,NaN,0.7341
NaN,NaN,0.7157
NaN,NaN,0.7168
NaN,NaN,0.725
NaN,NaN,0.7185
NaN,NaN,0.7083
NaN,NaN,0.7216
NaN,NaN,0.7199
NaN,NaN,0.7201
NaN,NaN,0.7208
NaN,NaN,0.7207
NaN,NaN,0.7371
NaN,NaN,0.7197
NaN,NaN,0.7228
NaN,NaN,0.7176
NaN,NaN,0.714
NaN,NaN,0.7416
NaN,NaN,0.72335
NaN,NaN,0.7157
NaN,NaN,0.725
NaN,NaN,0.7247
NaN,NaN,0.7005
NaN,NaN,0.7235
NaN,NaN,0.7265
NaN,NaN,0.7245
NaN,NaN,0.737
NaN,NaN,0.7242
NaN,NaN,0.7273
NaN,NaN,0.7353
NaN,NaN,0.721
NaN,NaN,0.7314
NaN,NaN,0.729
NaN,NaN,0.7137
NaN,NaN,0.7117
NaN,NaN,0.7294
NaN,NaN,0.72855
NaN,NaN,0.7155
NaN,NaN,0.7291
NaN,NaN,0.729
NaN,NaN,0.72755
NaN,NaN,0.7398
NaN,NaN,0.729
NaN,NaN,0.7305
NaN,NaN,0.7403
NaN,NaN,0.724
NaN,NaN,0.7241
NaN,NaN,0.7327
NaN,NaN,0.7185
NaN,NaN,0.7183
NaN,NaN,0.7333
NaN,NaN,0.7302
NaN,NaN,0.7312
NaN,NaN,0.732
NaN,NaN,0.73195
NaN,NaN,0.7386
NaN,NaN,0.7314
NaN,NaN,0.7301
NaN,NaN,0.7183
NaN,NaN,0.7293
NaN,NaN,0.7225
NaN,NaN,0.7323
NaN,NaN,0.7257
NaN,NaN,0.7162
NaN,NaN,0.7329
NaN,NaN,0.7282
NaN,NaN,0.7324
NaN,NaN,0.7314
NaN,NaN,0.7306
NaN,NaN,0.7322
NaN,NaN,0.73815
NaN,NaN,0.7331
NaN,NaN,0.7328
NaN,NaN,0.7315
NaN,NaN,0.7256
NaN,NaN,0.7338
NaN,NaN,0.7244
NaN,NaN,0.7067
NaN,NaN,0.7328
NaN,NaN,0.7309
NaN,NaN,0.7225
NaN,NaN,0.7335
NaN,NaN,0.7311
NaN,NaN,0.7367
NaN,NaN,0.7323
NaN,NaN,0.73545
NaN,NaN,0.7341
NaN,NaN,0.7325
NaN,NaN,0.7147
NaN,NaN,0.7341
NaN,NaN,0.727
NaN,NaN,0.7363
NaN,NaN,0.7208
NaN,NaN,0.7158
NaN,NaN,0.7352
NaN,NaN,0.7309
NaN,NaN,0.70125
NaN,NaN,0.7169
NaN,NaN,0.7344
NaN,NaN,0.7345
NaN,NaN,0.724
NaN,NaN,0.7335
NaN,NaN,0.7377
NaN,NaN,0.7344
NaN,NaN,0.7375
NaN,NaN,0.7021
NaN,NaN,0.7332
NaN,NaN,0.7177
NaN,NaN,0.7414
NaN,NaN,0.7303
NaN,NaN,0.7215
NaN,NaN,0.73795
NaN,NaN,0.7355
NaN,NaN,0.7263
NaN,NaN,0.7382
NaN,NaN,0.74035
NaN,NaN,0.7369
NaN,NaN,0.743
NaN,NaN,0.7386
NaN,NaN,0.74165
NaN,NaN,0.7003
NaN,NaN,0.7359
NaN,NaN,0.7189
NaN,NaN,0.7469
NaN,NaN,0.734
NaN,NaN,0.7419
NaN,NaN,0.7392
NaN,NaN,0.7203
NaN,NaN,0.7312
NaN,NaN,0.7439
NaN,NaN,0.7437
NaN,NaN,0.7407
NaN,NaN,0.7441
NaN,NaN,0.74405
NaN,NaN,0.745
NaN,NaN,0.7258
NaN,NaN,0.7407
NaN,NaN,0.7471
NaN,NaN,0.7356
NaN,NaN,0.711
NaN,NaN,0.7453
NaN,NaN,0.74085
NaN,NaN,0.7254
NaN,NaN,0.7315
NaN,NaN,0.7436
NaN,NaN,0.7449
NaN,NaN,0.7452
NaN,NaN,0.74385
NaN,NaN,0.7442
NaN,NaN,0.70965
NaN,NaN,0.74375
NaN,NaN,0.7455
NaN,NaN,0.721
NaN,NaN,0.7452
NaN,NaN,0.74675
NaN,NaN,0.7352
NaN,NaN,0.7278
NaN,NaN,0.7455
NaN,NaN,0.7437
NaN,NaN,0.7245
NaN,NaN,0.7122
NaN,NaN,0.7451
NaN,NaN,0.7465
NaN,NaN,0.7348
NaN,NaN,0.74435
NaN,NaN,0.7468
NaN,NaN,0.7269
NaN,NaN,0.74465
NaN,NaN,0.7444
NaN,NaN,0.7117
NaN,NaN,0.7439
NaN,NaN,0.7481
NaN,NaN,0.7315
NaN,NaN,0.7205
NaN,NaN,0.7457
NaN,NaN,0.7438
NaN,NaN,0.7232
NaN,NaN,0.7203
NaN,NaN,0.7452
NaN,NaN,0.7477
NaN,NaN,0.7452
NaN,NaN,0.745
NaN,NaN,0.7347
NaN,NaN,0.74565
NaN,NaN,0.7485
NaN,NaN,0.7301
NaN,NaN,0.74535
NaN,NaN,0.72815
NaN,NaN,0.72075
NaN,NaN,0.7474
NaN,NaN,0.7472
NaN,NaN,0.7482
NaN,NaN,0.7415
NaN,NaN,0.7475
NaN,NaN,0.739
NaN,NaN,0.74975
NaN,NaN,0.74725
NaN,NaN,0.7439
NaN,NaN,0.7137
NaN,NaN,0.74625
NaN,NaN,0.7464
NaN,NaN,0.74945
NaN,NaN,0.7391
NaN,NaN,0.7481
NaN,NaN,0.7481
NaN,NaN,0.7371
NaN,NaN,0.7482
NaN,NaN,0.74825
NaN,NaN,0.7463
NaN,NaN,0.74815
NaN,NaN,0.74795
NaN,NaN,0.7488
NaN,NaN,0.7348
NaN,NaN,0.74945
NaN,NaN,0.7492
NaN,NaN,0.7035
NaN,NaN,0.70515
NaN,NaN,0.7053
NaN,NaN,0.70585
NaN,NaN,0.7332
NaN,NaN,0.7422
NaN,NaN,0.7037
NaN,NaN,0.772
NaN,NaN,0.713
NaN,NaN,0.7239
NaN,NaN,0.7427
NaN,NaN,0.7135
NaN,NaN,0.7164
NaN,NaN,0.7217
NaN,NaN,0.7147
NaN,NaN,0.73
NaN,NaN,0.7033
NaN,NaN,0.735
NaN,NaN,0.7333
NaN,NaN,0.7278
NaN,NaN,0.7174
NaN,NaN,0.7067
NaN,NaN,0.7297
NaN,NaN,0.7324
NaN,NaN,0.7197
NaN,NaN,0.7226
NaN,NaN,0.7288
NaN,NaN,0.7367
NaN,NaN,0.724
NaN,NaN,0.7392
NaN,NaN,0.7325
NaN,NaN,0.7328
NaN,NaN,0.7248
NaN,NaN,0.701
NaN,NaN,0.7157
NaN,NaN,0.7344
NaN,NaN,0.7346
NaN,NaN,0.7289
NaN,NaN,0.7306
NaN,NaN,0.733
NaN,NaN,0.7395
NaN,NaN,0.7134
NaN,NaN,0.7355
NaN,NaN,0.7428
NaN,NaN,0.7392
NaN,NaN,0.7327
NaN,NaN,0.7293
NaN,NaN,0.7277
NaN,NaN,0.736
NaN,NaN,0.7332
NaN,NaN,0.7546
NaN,NaN,0.7314
NaN,NaN,0.7358
NaN,NaN,0.7349
NaN,NaN,0.739
NaN,NaN,0.7162
NaN,NaN,0.7369
NaN,NaN,0.7413
NaN,NaN,0.7496
NaN,NaN,0.7374
NaN,NaN,0.7317
NaN,NaN,0.7376
NaN,NaN,0.7353
NaN,NaN,0.7343
NaN,NaN,0.7347
NaN,NaN,0.7379
NaN,NaN,0.7404
NaN,NaN,0.7294
NaN,NaN,0.7387
NaN,NaN,0.7425
NaN,NaN,0.7421
NaN,NaN,0.7411
NaN,NaN,0.7364
NaN,NaN,0.7397
NaN,NaN,0.739
NaN,NaN,0.7363
NaN,NaN,0.7405
NaN,NaN,0.74
NaN,NaN,0.7424
NaN,NaN,0.7512
NaN,NaN,0.7398
NaN,NaN,0.7358
NaN,NaN,0.7454
NaN,NaN,0.7467
NaN,NaN,0.744
NaN,NaN,0.7396
NaN,NaN,0.7357
NaN,NaN,0.7425
NaN,NaN,0.7433
NaN,NaN,0.7569
NaN,NaN,0.7404
NaN,NaN,0.7493
NaN,NaN,0.7432
NaN,NaN,0.7462
NaN,NaN,0.7451
NaN,NaN,0.74
NaN,NaN,0.7357
NaN,NaN,0.7493
NaN,NaN,0.7531
NaN,NaN,0.721
NaN,NaN,0.7409
NaN,NaN,0.7474
NaN,NaN,0.7442
NaN,NaN,0.7308
NaN,NaN,0.7468
NaN,NaN,0.7479
NaN,NaN,0.7499
NaN,NaN,0.7445
NaN,NaN,0.7535
NaN,NaN,0.7465
NaN,NaN,0.7491
NaN,NaN,0.751
NaN,NaN,0.7446
NaN,NaN,0.7345
NaN,NaN,0.7513
NaN,NaN,0.7436
NaN,NaN,0.7424
NaN,NaN,0.7501
NaN,NaN,0.744
NaN,NaN,0.7353
NaN,NaN,0.7489
NaN,NaN,0.7497
NaN,NaN,0.751
NaN,NaN,0.7479
NaN,NaN,0.753
NaN,NaN,0.7495
NaN,NaN,0.7523
NaN,NaN,0.7425
NaN,NaN,0.7474
NaN,NaN,0.7208
NaN,NaN,0.7537
NaN,NaN,0.7502
NaN,NaN,0.7271
NaN,NaN,0.7512
NaN,NaN,0.7466
NaN,NaN,0.7355
NaN,NaN,0.7511
NaN,NaN,0.7525
NaN,NaN,0.7483
NaN,NaN,0.7549
NaN,NaN,0.7505
NaN,NaN,0.7531
NaN,NaN,0.7327
NaN,NaN,0.7501
NaN,NaN,0.7549
NaN,NaN,0.747
NaN,NaN,0.7095
NaN,NaN,0.7512
NaN,NaN,0.7464
NaN,NaN,0.7419
NaN,NaN,0.7509
NaN,NaN,0.7492
NaN,NaN,0.735
NaN,NaN,0.7457
NaN,NaN,0.7473
NaN,NaN,0.7507
NaN,NaN,0.7527
NaN,NaN,0.7306
NaN,NaN,0.7535
NaN,NaN,0.7526
NaN,NaN,0.7454
NaN,NaN,0.7042
NaN,NaN,0.7472
NaN,NaN,0.7401
NaN,NaN,0.7561
NaN,NaN,0.7465
NaN,NaN,0.7416
NaN,NaN,0.7347
NaN,NaN,0.7406
NaN,NaN,0.74
NaN,NaN,0.7453
NaN,NaN,0.7482
NaN,NaN,0.7494
NaN,NaN,0.7542
NaN,NaN,0.7473
NaN,NaN,0.7458
NaN,NaN,0.7376
NaN,NaN,0.7311
NaN,NaN,0.7581
NaN,NaN,0.7368
NaN,NaN,0.7328
NaN,NaN,0.7103
NaN,NaN,0.7332
NaN,NaN,0.7309
NaN,NaN,0.7362
NaN,NaN,0.7375
NaN,NaN,0.745
NaN,NaN,0.7504
NaN,NaN,0.7368
NaN,NaN,0.7397
NaN,NaN,0.7276
NaN,NaN,0.7232
NaN,NaN,0.7526
NaN,NaN,0.7261
NaN,NaN,0.7208
NaN,NaN,0.7202
NaN,NaN,0.7238
NaN,NaN,0.7195
NaN,NaN,0.7261
NaN,NaN,0.7223
NaN,NaN,0.7256
NaN,NaN,0.7421
NaN,NaN,0.7226
NaN,NaN,0.7207
NaN,NaN,0.7181
NaN,NaN,0.7101
NaN,NaN,0.7565
NaN,NaN,0.7562
NaN,NaN,0.7164
NaN,NaN,0.715
NaN,NaN,0.7089
NaN,NaN,0.7483
NaN,NaN,0.7162
NaN,NaN,0.7126
NaN,NaN,0.7398
NaN,NaN,0.7279
NaN,NaN,0.7062
NaN,NaN,0.7517
NaN,NaN,0.7106
NaN,NaN,0.7155
NaN,NaN,0.7185
NaN,NaN,0.7257
NaN,NaN,0.7126
NaN,NaN,0.7178
NaN,NaN,0.7098
NaN,NaN,0.7235
NaN,NaN,0.7187
NaN,NaN,0.7157
NaN,NaN,0.7169
NaN,NaN,0.7182
NaN,NaN,0.7144
NaN,NaN,0.7296
NaN,NaN,0.7164
NaN,NaN,0.7312
NaN,NaN,0.7154
NaN,NaN,0.7168
NaN,NaN,0.7179
NaN,NaN,0.7195
NaN,NaN,0.7181
NaN,NaN,0.7204
NaN,NaN,0.7197
NaN,NaN,0.7352
NaN,NaN,0.7188
NaN,NaN,0.7171
NaN,NaN,0.7243
NaN,NaN,0.7201
NaN,NaN,0.7129
NaN,NaN,0.7184
NaN,NaN,0.7225
NaN,NaN,0.7244
NaN,NaN,0.7226
NaN,NaN,0.7237
NaN,NaN,0.7139
NaN,NaN,0.7223
NaN,NaN,0.7382
NaN,NaN,0.7234
NaN,NaN,0.723
NaN,NaN,0.7183
NaN,NaN,0.7311
NaN,NaN,0.7243
NaN,NaN,0.7158
NaN,NaN,0.7309
NaN,NaN,0.7237
NaN,NaN,0.72815
NaN,NaN,0.7268
NaN,NaN,0.72605
NaN,NaN,0.7295
NaN,NaN,0.7275
NaN,NaN,0.7363
NaN,NaN,0.7274
NaN,NaN,0.7267
NaN,NaN,0.7331
NaN,NaN,0.723
NaN,NaN,0.7219
NaN,NaN,0.72905
NaN,NaN,0.7199
NaN,NaN,0.7245
NaN,NaN,0.7279
NaN,NaN,0.7282
NaN,NaN,0.7291
NaN,NaN,0.7287
NaN,NaN,0.7302
NaN,NaN,0.73455
NaN,NaN,0.7302
NaN,NaN,0.7295
NaN,NaN,0.715
NaN,NaN,0.7255
NaN,NaN,0.7195
NaN,NaN,0.7316
NaN,NaN,0.7188
NaN,NaN,0.7289
NaN,NaN,0.7284
NaN,NaN,0.7002
NaN,NaN,0.73075
NaN,NaN,0.7281
NaN,NaN,0.72895
NaN,NaN,0.7367
NaN,NaN,0.73025
NaN,NaN,0.7281
NaN,NaN,0.724
NaN,NaN,0.7306
NaN,NaN,0.73235
NaN,NaN,0.7265
NaN,NaN,0.73
NaN,NaN,0.7287
NaN,NaN,0.7046
NaN,NaN,0.7002
NaN,NaN,0.7298
NaN,NaN,0.7271
NaN,NaN,0.7288
NaN,NaN,0.7309
NaN,NaN,0.7358
NaN,NaN,0.7311
NaN,NaN,0.7315
NaN,NaN,0.7307
NaN,NaN,0.733
NaN,NaN,0.7305
NaN,NaN,0.7305
NaN,NaN,0.7298
NaN,NaN,0.7028
NaN,NaN,0.7182
NaN,NaN,0.7317
NaN,NaN,0.7315
NaN,NaN,0.7295
NaN,NaN,0.7308
NaN,NaN,0.7317
NaN,NaN,0.7316
NaN,NaN,0.7313
NaN,NaN,0.7138
NaN,NaN,0.7302
NaN,NaN,0.7124
NaN,NaN,0.73465
NaN,NaN,0.7239
NaN,NaN,0.7307
NaN,NaN,0.73215
NaN,NaN,0.7015
NaN,NaN,0.7177
NaN,NaN,0.73255
NaN,NaN,0.7323
NaN,NaN,0.7254
NaN,NaN,0.73175
NaN,NaN,0.7311
NaN,NaN,0.73375
NaN,NaN,0.7361
NaN,NaN,0.7044
NaN,NaN,0.732
NaN,NaN,0.7142
NaN,NaN,0.7377
NaN,NaN,0.7283
NaN,NaN,0.735
NaN,NaN,0.7329
NaN,NaN,0.7187
NaN,NaN,0.7146
NaN,NaN,0.7365
NaN,NaN,0.7374
NaN,NaN,0.73415
NaN,NaN,0.7351
NaN,NaN,0.73625
NaN,NaN,0.7385
NaN,NaN,0.7122
NaN,NaN,0.7345
NaN,NaN,0.7117
NaN,NaN,0.74225
NaN,NaN,0.73
NaN,NaN,0.7393
NaN,NaN,0.7352
NaN,NaN,0.7039
NaN,NaN,0.714
NaN,NaN,0.7405
NaN,NaN,0.7376
NaN,NaN,0.7463
NaN,NaN,0.7362
NaN,NaN,0.7362
NaN,NaN,0.7393
NaN,NaN,0.741
NaN,NaN,0.702
NaN,NaN,0.73765
NaN,NaN,0.7194
NaN,NaN,0.74405
NaN,NaN,0.7389
NaN,NaN,0.7417
NaN,NaN,0.7381
NaN,NaN,0.7144
NaN,NaN,0.72885
NaN,NaN,0.7419
NaN,NaN,0.74265
NaN,NaN,0.7602
NaN,NaN,0.7371
NaN,NaN,0.741
NaN,NaN,0.7096
NaN,NaN,0.74245
NaN,NaN,0.7443
NaN,NaN,0.7162
NaN,NaN,0.74145
NaN,NaN,0.7456
NaN,NaN,0.7328
NaN,NaN,0.72125
NaN,NaN,0.7443
NaN,NaN,0.73965
NaN,NaN,0.7227
NaN,NaN,0.7242
NaN,NaN,0.7438
NaN,NaN,0.74515
NaN,NaN,0.7324
NaN,NaN,0.74095
NaN,NaN,0.7439
NaN,NaN,0.7298
NaN,NaN,0.74275
NaN,NaN,0.7447
NaN,NaN,0.7059
NaN,NaN,0.74245
NaN,NaN,0.7186
NaN,NaN,0.74565
NaN,NaN,0.7307
NaN,NaN,0.711
NaN,NaN,0.74365
NaN,NaN,0.73955
NaN,NaN,0.7115
NaN,NaN,0.7175
NaN,NaN,0.7454
NaN,NaN,0.7449
NaN,NaN,0.7406
NaN,NaN,0.7399
NaN,NaN,0.74455
NaN,NaN,0.7461
NaN,NaN,0.72125
NaN,NaN,0.7441
NaN,NaN,0.72905
NaN,NaN,0.71585
NaN,NaN,0.74615
NaN,NaN,0.74685
NaN,NaN,0.74415
NaN,NaN,0.74005
NaN,NaN,0.74615
NaN,NaN,0.7394
NaN,NaN,0.74055
NaN,NaN,0.74165
NaN,NaN,0.7406
NaN,NaN,0.70125
NaN,NaN,0.74415
NaN,NaN,0.74125
NaN,NaN,0.74545
NaN,NaN,0.7303
NaN,NaN,0.7458
NaN,NaN,0.74415
NaN,NaN,0.73985
NaN,NaN,0.7456
NaN,NaN,0.7454
NaN,NaN,0.74195
NaN,NaN,0.7451
NaN,NaN,0.74545
NaN,NaN,0.7465
NaN,NaN,0.74005
NaN,NaN,0.74675
NaN,NaN,0.74475
NaN,NaN,0.7015
NaN,NaN,0.70445
NaN,NaN,0.70635
NaN,NaN,0.7065
NaN,NaN,0.705
NaN,NaN,0.7364
NaN,NaN,0.7445
NaN,NaN,0.7112
NaN,NaN,0.7076
NaN,NaN,0.7168
NaN,NaN,0.7249
NaN,NaN,0.7197
NaN,NaN,0.7146
NaN,NaN,0.7179
NaN,NaN,0.7183
NaN,NaN,0.721
NaN,NaN,0.7163
NaN,NaN,0.7269
NaN,NaN,0.7114
NaN,NaN,0.7302
NaN,NaN,0.7221
NaN,NaN,0.7244
NaN,NaN,0.7174
NaN,NaN,0.726
NaN,NaN,0.7273
NaN,NaN,0.7164
NaN,NaN,0.7163
NaN,NaN,0.7253
NaN,NaN,0.7305
NaN,NaN,0.7029
NaN,NaN,0.7236
NaN,NaN,0.7334
NaN,NaN,0.7258
NaN,NaN,0.7294
NaN,NaN,0.7184
NaN,NaN,0.7171
NaN,NaN,0.7282
NaN,NaN,0.7283
NaN,NaN,0.7412
NaN,NaN,0.7212
NaN,NaN,0.725
NaN,NaN,0.7291
NaN,NaN,0.7313
NaN,NaN,0.7141
NaN,NaN,0.729
NaN,NaN,0.7362
NaN,NaN,0.7332
NaN,NaN,0.7303
NaN,NaN,0.7252
NaN,NaN,0.7327
NaN,NaN,0.7314
NaN,NaN,0.7275
NaN,NaN,0.7311
NaN,NaN,0.7312
NaN,NaN,0.737
NaN,NaN,0.7291
NaN,NaN,0.7309
NaN,NaN,0.7226
NaN,NaN,0.7386
NaN,NaN,0.7331
NaN,NaN,0.7077
NaN,NaN,0.7357
NaN,NaN,0.7297
NaN,NaN,0.7308
NaN,NaN,0.7366
NaN,NaN,0.7374
NaN,NaN,0.7303
NaN,NaN,0.7347
NaN,NaN,0.7374
NaN,NaN,0.7383
NaN,NaN,0.7329
NaN,NaN,0.7339
NaN,NaN,0.7259
NaN,NaN,0.7427
NaN,NaN,0.7404
NaN,NaN,0.7041
NaN,NaN,0.7408
NaN,NaN,0.7331
NaN,NaN,0.7254
NaN,NaN,0.7408
NaN,NaN,0.7396
NaN,NaN,0.7585
NaN,NaN,0.7357
NaN,NaN,0.7398
NaN,NaN,0.7407
NaN,NaN,0.7433
NaN,NaN,0.7411
NaN,NaN,0.7368
NaN,NaN,0.7274
NaN,NaN,0.7467
NaN,NaN,0.737
NaN,NaN,0.7557
NaN,NaN,0.7043
NaN,NaN,0.7431
NaN,NaN,0.7359
NaN,NaN,0.7301
NaN,NaN,0.7432
NaN,NaN,0.7432
NaN,NaN,0.7428
NaN,NaN,0.7389
NaN,NaN,0.7434
NaN,NaN,0.7445
NaN,NaN,0.7446
NaN,NaN,0.7335
NaN,NaN,0.7423
NaN,NaN,0.749
NaN,NaN,0.743
NaN,NaN,0.706
NaN,NaN,0.7455
NaN,NaN,0.7385
NaN,NaN,0.7366
NaN,NaN,0.7473
NaN,NaN,0.7452
NaN,NaN,0.7411
NaN,NaN,0.7425
NaN,NaN,0.7467
NaN,NaN,0.7477
NaN,NaN,0.7166
NaN,NaN,0.746
NaN,NaN,0.7496
NaN,NaN,0.7414
NaN,NaN,0.7084
NaN,NaN,0.7451
NaN,NaN,0.7362
NaN,NaN,0.7389
NaN,NaN,0.7456
NaN,NaN,0.7426
NaN,NaN,0.73855
NaN,NaN,0.739
NaN,NaN,0.7435
NaN,NaN,0.7488
NaN,NaN,0.7303
NaN,NaN,0.7489
NaN,NaN,0.7479
NaN,NaN,0.7351
NaN,NaN,0.7032
NaN,NaN,0.7416
NaN,NaN,0.7341
NaN,NaN,0.7426
NaN,NaN,0.7425
NaN,NaN,0.7385
NaN,NaN,0.729
NaN,NaN,0.7361
NaN,NaN,0.7351
NaN,NaN,0.74
NaN,NaN,0.7445
NaN,NaN,0.7424
NaN,NaN,0.7499
NaN,NaN,0.743
NaN,NaN,0.7245
NaN,NaN,0.7345
NaN,NaN,0.7303
NaN,NaN,0.7492
NaN,NaN,0.7343
NaN,NaN,0.7308
NaN,NaN,0.7278
NaN,NaN,0.7298
NaN,NaN,0.7274
NaN,NaN,0.7329
NaN,NaN,0.7337
NaN,NaN,0.7446
NaN,NaN,0.7455
NaN,NaN,0.7342
NaN,NaN,0.7166
NaN,NaN,0.7276
NaN,NaN,0.7174
NaN,NaN,0.7677
NaN,NaN,0.7431
NaN,NaN,0.7254
NaN,NaN,0.7208
NaN,NaN,0.723
NaN,NaN,0.7187
NaN,NaN,0.7245
NaN,NaN,0.7242
NaN,NaN,0.7346
NaN,NaN,0.7385
NaN,NaN,0.7265
NaN,NaN,0.715
NaN,NaN,0.7173
NaN,NaN,0.7637
NaN,NaN,0.7452
NaN,NaN,0.7166
NaN,NaN,0.7113
NaN,NaN,0.7155
NaN,NaN,0.7147
NaN,NaN,0.7273
NaN,NaN,0.7291
NaN,NaN,0.7159
NaN,NaN,0.7074
NaN,NaN,0.7276
NaN,NaN,0.7397
NaN,NaN,0.7329
NaN,NaN,0.7167
NaN,NaN,0.7102
NaN,NaN,0.7111
NaN,NaN,0.7124
NaN,NaN,0.7111
NaN,NaN,0.7163
NaN,NaN,0.7224
NaN,NaN,0.7158
NaN,NaN,0.7181
NaN,NaN,0.7174
NaN,NaN,0.7186
NaN,NaN,0.7184
NaN,NaN,0.7206
NaN,NaN,0.7185
NaN,NaN,0.7307
NaN,NaN,0.7175
NaN,NaN,0.7182
NaN,NaN,0.7225
NaN,NaN,0.7207
NaN,NaN,0.7156
NaN,NaN,0.7307
NaN,NaN,0.7213
NaN,NaN,0.7223
NaN,NaN,0.7212
NaN,NaN,0.7246
NaN,NaN,0.7217
NaN,NaN,0.7369
NaN,NaN,0.7221
NaN,NaN,0.7226
NaN,NaN,0.7182
NaN,NaN,0.7173
NaN,NaN,0.7336
NaN,NaN,0.7238
NaN,NaN,0.72
NaN,NaN,0.726
NaN,NaN,0.7265
NaN,NaN,0.7262
NaN,NaN,0.7274
NaN,NaN,0.7247
NaN,NaN,0.7384
NaN,NaN,0.726
NaN,NaN,0.7269
NaN,NaN,0.7207
NaN,NaN,0.73265
NaN,NaN,0.72715
NaN,NaN,0.7175
NaN,NaN,0.7424
NaN,NaN,0.7364
NaN,NaN,0.72755
NaN,NaN,0.7145
NaN,NaN,0.72805
NaN,NaN,0.72815
NaN,NaN,0.7278
NaN,NaN,0.72735
NaN,NaN,0.7367
NaN,NaN,0.72765
NaN,NaN,0.7299
NaN,NaN,0.7023
NaN,NaN,0.72515
NaN,NaN,0.7302
NaN,NaN,0.7238
NaN,NaN,0.7038
NaN,NaN,0.7397
NaN,NaN,0.7286
NaN,NaN,0.7282
NaN,NaN,0.7298
NaN,NaN,0.7274
NaN,NaN,0.7292
NaN,NaN,0.7374
NaN,NaN,0.7302
NaN,NaN,0.7286
NaN,NaN,0.7022
NaN,NaN,0.7285
NaN,NaN,0.7304
NaN,NaN,0.7284
NaN,NaN,0.7297
NaN,NaN,0.7285
NaN,NaN,0.7073
NaN,NaN,0.7292
NaN,NaN,0.7265
NaN,NaN,0.7295
NaN,NaN,0.7362
NaN,NaN,0.73
NaN,NaN,0.7285
NaN,NaN,0.7159
NaN,NaN,0.7296
NaN,NaN,0.7309
NaN,NaN,0.7269
NaN,NaN,0.728
NaN,NaN,0.7268
NaN,NaN,0.7084
NaN,NaN,0.7105
NaN,NaN,0.7286
NaN,NaN,0.7279
NaN,NaN,0.729
NaN,NaN,0.7358
NaN,NaN,0.7292
NaN,NaN,0.7293
NaN,NaN,0.709
NaN,NaN,0.7311
NaN,NaN,0.7106
NaN,NaN,0.7292
NaN,NaN,0.7233
NaN,NaN,0.7306
NaN,NaN,0.7279
NaN,NaN,0.7205
NaN,NaN,0.7302
NaN,NaN,0.7293
NaN,NaN,0.7348
NaN,NaN,0.7279
NaN,NaN,0.7312
NaN,NaN,0.7304
NaN,NaN,0.7316
NaN,NaN,0.7287
NaN,NaN,0.7327
NaN,NaN,0.7255
NaN,NaN,0.7271
NaN,NaN,0.73065
NaN,NaN,0.7289
NaN,NaN,0.7161
NaN,NaN,0.7321
NaN,NaN,0.7302
NaN,NaN,0.7147
NaN,NaN,0.7302
NaN,NaN,0.7297
NaN,NaN,0.732
NaN,NaN,0.73265
NaN,NaN,0.703
NaN,NaN,0.7299
NaN,NaN,0.7015
NaN,NaN,0.7353
NaN,NaN,0.722
NaN,NaN,0.70115
NaN,NaN,0.73225
NaN,NaN,0.72905
NaN,NaN,0.7174
NaN,NaN,0.73165
NaN,NaN,0.7314
NaN,NaN,0.73045
NaN,NaN,0.7311
NaN,NaN,0.7327
NaN,NaN,0.73505
NaN,NaN,0.7064
NaN,NaN,0.733
NaN,NaN,0.73835
NaN,NaN,0.72905
NaN,NaN,0.7341
NaN,NaN,0.73175
NaN,NaN,0.7357
NaN,NaN,0.73535
NaN,NaN,0.73295
NaN,NaN,0.73275
NaN,NaN,0.73465
NaN,NaN,0.73655
NaN,NaN,0.7357
NaN,NaN,0.70235
NaN,NaN,0.73315
NaN,NaN,0.7128
NaN,NaN,0.74075
NaN,NaN,0.7453
NaN,NaN,0.70595
NaN,NaN,0.72015
NaN,NaN,0.7362
NaN,NaN,0.7351
NaN,NaN,0.70455
NaN,NaN,0.72285
NaN,NaN,0.73795
NaN,NaN,0.73885
NaN,NaN,0.76015
NaN,NaN,0.73675
NaN,NaN,0.74025
NaN,NaN,0.7063
NaN,NaN,0.7388
NaN,NaN,0.73995
NaN,NaN,0.70875
NaN,NaN,0.73655
NaN,NaN,0.7424
NaN,NaN,0.736
NaN,NaN,0.73845
NaN,NaN,0.73695
NaN,NaN,0.71165
NaN,NaN,0.73095
NaN,NaN,0.739
NaN,NaN,0.73895
NaN,NaN,0.74475
NaN,NaN,0.73945
NaN,NaN,0.74125
NaN,NaN,0.7396
NaN,NaN,0.7403
NaN,NaN,0.70365
NaN,NaN,0.73865
NaN,NaN,0.74385
NaN,NaN,0.7318
NaN,NaN,0.708
NaN,NaN,0.7378
NaN,NaN,0.7383
NaN,NaN,0.7059
NaN,NaN,0.7268
NaN,NaN,0.73985
NaN,NaN,0.7429
NaN,NaN,0.7251
NaN,NaN,0.73825
NaN,NaN,0.73735
NaN,NaN,0.73975
NaN,NaN,0.7432
NaN,NaN,0.7208
NaN,NaN,0.73965
NaN,NaN,0.743
NaN,NaN,0.74525
NaN,NaN,0.7415
NaN,NaN,0.73655
NaN,NaN,0.7454
NaN,NaN,0.7438
NaN,NaN,0.74185
NaN,NaN,0.73955
NaN,NaN,0.73975
NaN,NaN,0.7402
NaN,NaN,0.7386
NaN,NaN,0.7436
NaN,NaN,0.7263
NaN,NaN,0.7423
NaN,NaN,0.74295
NaN,NaN,0.73175
NaN,NaN,0.74165
NaN,NaN,0.7412
NaN,NaN,0.74085
NaN,NaN,0.74145
NaN,NaN,0.7424
NaN,NaN,0.74295
NaN,NaN,0.73125
NaN,NaN,0.74265
NaN,NaN,0.74135
NaN,NaN,0.7041
NaN,NaN,0.7063
NaN,NaN,0.7064
NaN,NaN,0.7082
NaN,NaN,0.7085
NaN,NaN,0.7079
NaN,NaN,0.7013
NaN,NaN,0.70685
NaN,NaN,0.7346
NaN,NaN,0.7127
NaN,NaN,0.7213
NaN,NaN,0.7209
NaN,NaN,0.727
NaN,NaN,0.7163
NaN,NaN,0.7098
NaN,NaN,0.7178
NaN,NaN,0.7182
NaN,NaN,0.7172
NaN,NaN,0.7097
NaN,NaN,0.7125
NaN,NaN,0.7185
NaN,NaN,0.7252
NaN,NaN,0.7019
NaN,NaN,0.7156
NaN,NaN,0.7278
NaN,NaN,0.72
NaN,NaN,0.7252
NaN,NaN,0.7128
NaN,NaN,0.7266
NaN,NaN,0.7279
NaN,NaN,0.7177
NaN,NaN,0.7204
NaN,NaN,0.7256
NaN,NaN,0.7286
NaN,NaN,0.7223
NaN,NaN,0.7232
NaN,NaN,0.734
NaN,NaN,0.7252
NaN,NaN,0.7102
NaN,NaN,0.7283
NaN,NaN,0.7205
NaN,NaN,0.7155
NaN,NaN,0.7294
NaN,NaN,0.7295
NaN,NaN,0.7377
NaN,NaN,0.7256
NaN,NaN,0.7257
NaN,NaN,0.7302
NaN,NaN,0.7349
NaN,NaN,0.7425
NaN,NaN,0.7274
NaN,NaN,0.7387
NaN,NaN,0.7261
NaN,NaN,0.731
NaN,NaN,0.7317
NaN,NaN,0.7251
NaN,NaN,0.7324
NaN,NaN,0.7325
NaN,NaN,0.7269
NaN,NaN,0.7259
NaN,NaN,0.7323
NaN,NaN,0.7371
NaN,NaN,0.7462
NaN,NaN,0.7326
NaN,NaN,0.7415
NaN,NaN,0.7313
NaN,NaN,0.724
NaN,NaN,0.7346
NaN,NaN,0.7249
NaN,NaN,0.7306
NaN,NaN,0.7353
NaN,NaN,0.7338
NaN,NaN,0.7254
NaN,NaN,0.7284
NaN,NaN,0.7292
NaN,NaN,0.7337
NaN,NaN,0.7399
NaN,NaN,0.7415
NaN,NaN,0.7354
NaN,NaN,0.7438
NaN,NaN,0.7329
NaN,NaN,0.7238
NaN,NaN,0.7345
NaN,NaN,0.7261
NaN,NaN,0.7216
NaN,NaN,0.7358
NaN,NaN,0.7329
NaN,NaN,0.7302
NaN,NaN,0.7283
NaN,NaN,0.7345
NaN,NaN,0.7401
NaN,NaN,0.7244
NaN,NaN,0.7392
NaN,NaN,0.7406
NaN,NaN,0.7345
NaN,NaN,0.7341
NaN,NaN,0.7253
NaN,NaN,0.7345
NaN,NaN,0.7355
NaN,NaN,0.7317
NaN,NaN,0.7275
NaN,NaN,0.726
NaN,NaN,0.7347
NaN,NaN,0.737
NaN,NaN,0.7353
NaN,NaN,0.7413
NaN,NaN,0.7393
NaN,NaN,0.7316
NaN,NaN,0.7292
NaN,NaN,0.72
NaN,NaN,0.733
NaN,NaN,0.7317
NaN,NaN,0.7264
NaN,NaN,0.7195
NaN,NaN,0.7221
NaN,NaN,0.7224
NaN,NaN,0.7296
NaN,NaN,0.7314
NaN,NaN,0.7199
NaN,NaN,0.7387
NaN,NaN,0.7319
NaN,NaN,0.7235
NaN,NaN,0.713
NaN,NaN,0.7218
NaN,NaN,0.7674
NaN,NaN,0.7338
NaN,NaN,0.7241
NaN,NaN,0.7167
NaN,NaN,0.7173
NaN,NaN,0.7154
NaN,NaN,0.7162
NaN,NaN,0.722
NaN,NaN,0.7231
NaN,NaN,0.7211
NaN,NaN,0.7343
NaN,NaN,0.7232
NaN,NaN,0.7062
NaN,NaN,0.7135
NaN,NaN,0.7233
NaN,NaN,0.7116
NaN,NaN,0.7116
NaN,NaN,0.7069
NaN,NaN,0.726
NaN,NaN,0.714
NaN,NaN,0.7427
NaN,NaN,0.7314
NaN,NaN,0.7144
NaN,NaN,0.7117
NaN,NaN,0.7104
NaN,NaN,0.7158
NaN,NaN,0.7183
NaN,NaN,0.7168
NaN,NaN,0.716
NaN,NaN,0.7176
NaN,NaN,0.7149
NaN,NaN,0.7241
NaN,NaN,0.7162
NaN,NaN,0.7186
NaN,NaN,0.715
NaN,NaN,0.7176
NaN,NaN,0.7224
NaN,NaN,0.7127
NaN,NaN,0.7198
NaN,NaN,0.7185
NaN,NaN,0.7096
NaN,NaN,0.7211
NaN,NaN,0.7231
NaN,NaN,0.7201
NaN,NaN,0.7312
NaN,NaN,0.7216
NaN,NaN,0.7217
NaN,NaN,0.7131
NaN,NaN,0.7163
NaN,NaN,0.7259
NaN,NaN,0.722
NaN,NaN,0.7229
NaN,NaN,0.7224
NaN,NaN,0.7226
NaN,NaN,0.7255
NaN,NaN,0.7157
NaN,NaN,0.7232
NaN,NaN,0.7275
NaN,NaN,0.711
NaN,NaN,0.7245
NaN,NaN,0.7383
NaN,NaN,0.7241
NaN,NaN,0.7253
NaN,NaN,0.7203
NaN,NaN,0.7209
NaN,NaN,0.7378
NaN,NaN,0.7272
NaN,NaN,0.7264
NaN,NaN,0.7378
NaN,NaN,0.7282
NaN,NaN,0.7295
NaN,NaN,0.7304
NaN,NaN,0.7176
NaN,NaN,0.7287
NaN,NaN,0.729
NaN,NaN,0.7298
NaN,NaN,0.7387
NaN,NaN,0.7297
NaN,NaN,0.7275
NaN,NaN,0.7238
NaN,NaN,0.7286
NaN,NaN,0.7266
NaN,NaN,0.7335
NaN,NaN,0.7388
NaN,NaN,0.7279
NaN,NaN,0.7294
NaN,NaN,0.7287
NaN,NaN,0.7283
NaN,NaN,0.7306
NaN,NaN,0.7387
NaN,NaN,0.7295
NaN,NaN,0.7273
NaN,NaN,0.7285
NaN,NaN,0.7306
NaN,NaN,0.734
NaN,NaN,0.7073
NaN,NaN,0.7369
NaN,NaN,0.728
NaN,NaN,0.7288
NaN,NaN,0.7288
NaN,NaN,0.7287
NaN,NaN,0.7275
NaN,NaN,0.7401
NaN,NaN,0.7303
NaN,NaN,0.7287
NaN,NaN,0.7278
NaN,NaN,0.7297
NaN,NaN,0.7336
NaN,NaN,0.728
NaN,NaN,0.7276
NaN,NaN,0.7092
NaN,NaN,0.7107
NaN,NaN,0.7284
NaN,NaN,0.7274
NaN,NaN,0.7285
NaN,NaN,0.7366
NaN,NaN,0.7292
NaN,NaN,0.7267
NaN,NaN,0.7021
NaN,NaN,0.7293
NaN,NaN,0.7305
NaN,NaN,0.7255
NaN,NaN,0.7302
NaN,NaN,0.7163
NaN,NaN,0.7305
NaN,NaN,0.7276
NaN,NaN,0.7176
NaN,NaN,0.7134
NaN,NaN,0.7291
NaN,NaN,0.7251
NaN,NaN,0.7296
NaN,NaN,0.7378
NaN,NaN,0.7288
NaN,NaN,0.7277
NaN,NaN,0.7282
NaN,NaN,0.7003
NaN,NaN,0.7301
NaN,NaN,0.7276
NaN,NaN,0.7159
NaN,NaN,0.7269
NaN,NaN,0.7261
NaN,NaN,0.7113
NaN,NaN,0.7281
NaN,NaN,0.7272
NaN,NaN,0.7243
NaN,NaN,0.7313
NaN,NaN,0.7286
NaN,NaN,0.7287
NaN,NaN,0.7297
NaN,NaN,0.7317
NaN,NaN,0.7239
NaN,NaN,0.7301
NaN,NaN,0.7291
NaN,NaN,0.7306
NaN,NaN,0.7279
NaN,NaN,0.7302
NaN,NaN,0.7297
NaN,NaN,0.7307
NaN,NaN,0.7295
NaN,NaN,0.72905
NaN,NaN,0.7318
NaN,NaN,0.72
NaN,NaN,0.7282
NaN,NaN,0.7284
NaN,NaN,0.7282
NaN,NaN,0.7287
NaN,NaN,0.7291
NaN,NaN,0.7327
NaN,NaN,0.7289
NaN,NaN,0.73075
NaN,NaN,0.7301
NaN,NaN,0.7353
NaN,NaN,0.7251
NaN,NaN,0.73065
NaN,NaN,0.72905
NaN,NaN,0.7327
NaN,NaN,0.7319
NaN,NaN,0.72165
NaN,NaN,0.73035
NaN,NaN,0.73625
NaN,NaN,0.73265
NaN,NaN,0.73465
NaN,NaN,0.7293
NaN,NaN,0.7364
NaN,NaN,0.72915
NaN,NaN,0.7086
NaN,NaN,0.73375
NaN,NaN,0.7312
NaN,NaN,0.71125
NaN,NaN,0.7358
NaN,NaN,0.735
NaN,NaN,0.74245
NaN,NaN,0.73305
NaN,NaN,0.73515
NaN,NaN,0.7354
NaN,NaN,0.736
NaN,NaN,0.7333
NaN,NaN,0.7174
NaN,NaN,0.73785
NaN,NaN,0.7375
NaN,NaN,0.73515
NaN,NaN,0.73305
NaN,NaN,0.70955
NaN,NaN,0.7362
NaN,NaN,0.73785
NaN,NaN,0.72285
NaN,NaN,0.73335
NaN,NaN,0.73505
NaN,NaN,0.73665
NaN,NaN,0.73785
NaN,NaN,0.73645
NaN,NaN,0.71555
NaN,NaN,0.73805
NaN,NaN,0.7314
NaN,NaN,0.73705
NaN,NaN,0.7344
NaN,NaN,0.723
NaN,NaN,0.73785
NaN,NaN,0.7396
NaN,NaN,0.72315
NaN,NaN,0.73635
NaN,NaN,0.7355
NaN,NaN,0.7382
NaN,NaN,0.738
NaN,NaN,0.7178
NaN,NaN,0.73725
NaN,NaN,0.73105
NaN,NaN,0.7214
NaN,NaN,0.7402
NaN,NaN,0.74165
NaN,NaN,0.73875
NaN,NaN,0.7329
NaN,NaN,0.7414
NaN,NaN,0.73825
NaN,NaN,0.74015
NaN,NaN,0.737
NaN,NaN,0.7352
NaN,NaN,0.73855
NaN,NaN,0.73695
NaN,NaN,0.73845
NaN,NaN,0.72915
NaN,NaN,0.74065
NaN,NaN,0.7397
NaN,NaN,0.72985
NaN,NaN,0.73915
NaN,NaN,0.74055
NaN,NaN,0.73825
NaN,NaN,0.7398
NaN,NaN,0.7396
NaN,NaN,0.73945
NaN,NaN,0.7318
NaN,NaN,0.74015
NaN,NaN,0.7376
NaN,NaN,0.7016
NaN,NaN,0.7075
NaN,NaN,0.7098
NaN,NaN,0.7042
NaN,NaN,0.70455
NaN,NaN,0.7018
NaN,NaN,0.7041
NaN,NaN,0.71
NaN,NaN,0.7154
NaN,NaN,0.7028
NaN,NaN,0.7054
NaN,NaN,0.7045
NaN,NaN,0.714
NaN,NaN,0.7219
NaN,NaN,0.7078
NaN,NaN,0.7123
NaN,NaN,0.7129
NaN,NaN,0.7128
NaN,NaN,0.7096
NaN,NaN,0.7121
NaN,NaN,0.7215
NaN,NaN,0.7071
NaN,NaN,0.7101
NaN,NaN,0.7294
NaN,NaN,0.714
NaN,NaN,0.7121
NaN,NaN,0.7184
NaN,NaN,0.7065
NaN,NaN,0.7196
NaN,NaN,0.7194
NaN,NaN,0.7092
NaN,NaN,0.7093
NaN,NaN,0.7155
NaN,NaN,0.719
NaN,NaN,0.7262
NaN,NaN,0.7244
NaN,NaN,0.7181
NaN,NaN,0.7306
NaN,NaN,0.7126
NaN,NaN,0.7207
NaN,NaN,0.7117
NaN,NaN,0.7054
NaN,NaN,0.7227
NaN,NaN,0.7212
NaN,NaN,0.7136
NaN,NaN,0.7145
NaN,NaN,0.7178
NaN,NaN,0.7221
NaN,NaN,0.7264
NaN,NaN,0.7278
NaN,NaN,0.7242
NaN,NaN,0.732
NaN,NaN,0.7192
NaN,NaN,0.7215
NaN,NaN,0.7133
NaN,NaN,0.7131
NaN,NaN,0.7242
NaN,NaN,0.7225
NaN,NaN,0.7169
NaN,NaN,0.7159
NaN,NaN,0.7237
NaN,NaN,0.728
NaN,NaN,0.7282
NaN,NaN,0.7276
NaN,NaN,0.7327
NaN,NaN,0.7153
NaN,NaN,0.722
NaN,NaN,0.7148
NaN,NaN,0.7119
NaN,NaN,0.7252
NaN,NaN,0.7205
NaN,NaN,0.7176
NaN,NaN,0.7153
NaN,NaN,0.7237
NaN,NaN,0.728
NaN,NaN,0.7351
NaN,NaN,0.727
NaN,NaN,0.7318
NaN,NaN,0.7137
NaN,NaN,0.7201
NaN,NaN,0.7111
NaN,NaN,0.7177
NaN,NaN,0.7208
NaN,NaN,0.7156
NaN,NaN,0.7132
NaN,NaN,0.7142
NaN,NaN,0.7185
NaN,NaN,0.7238
NaN,NaN,0.7212
NaN,NaN,0.7286
NaN,NaN,0.7271
NaN,NaN,0.7067
NaN,NaN,0.7128
NaN,NaN,0.7073
NaN,NaN,0.7149
NaN,NaN,0.7012
NaN,NaN,0.7138
NaN,NaN,0.7154
NaN,NaN,0.7142
NaN,NaN,0.727
NaN,NaN,0.7195
NaN,NaN,0.718
NaN,NaN,0.7045
NaN,NaN,0.7198
NaN,NaN,0.7455
NaN,NaN,0.7106
NaN,NaN,0.7036
NaN,NaN,0.7054
NaN,NaN,0.7117
NaN,NaN,0.7115
NaN,NaN,0.7082
NaN,NaN,0.7084
NaN,NaN,0.7113
NaN,NaN,0.7017
NaN,NaN,0.7206
NaN,NaN,0.7156
NaN,NaN,0.7196
NaN,NaN,0.7108
NaN,NaN,0.7017
NaN,NaN,0.7036
NaN,NaN,0.7246
NaN,NaN,0.7126
NaN,NaN,0.7222
NaN,NaN,0.7204
NaN,NaN,0.7253
NaN,NaN,0.7192
NaN,NaN,0.7172
NaN,NaN,0.7229
NaN,NaN,0.7203
NaN,NaN,0.7236
NaN,NaN,0.7204
NaN,NaN,0.7192
NaN,NaN,0.7329
NaN,NaN,0.7214
NaN,NaN,0.7239
NaN,NaN,0.7231
NaN,NaN,0.7232
NaN,NaN,0.7251
NaN,NaN,0.7284
NaN,NaN,0.7261
NaN,NaN,0.7159
NaN,NaN,0.7274
NaN,NaN,0.7298
NaN,NaN,0.7171
NaN,NaN,0.7265
NaN,NaN,0.7351
NaN,NaN,0.7267
NaN,NaN,0.7286
NaN,NaN,0.7137
NaN,NaN,0.7227
NaN,NaN,0.7291
NaN,NaN,0.7323
NaN,NaN,0.7327
NaN,NaN,0.731
NaN,NaN,0.7061
NaN,NaN,0.7302
NaN,NaN,0.7311
NaN,NaN,0.7306
NaN,NaN,0.7362
NaN,NaN,0.7313
NaN,NaN,0.7308
NaN,NaN,0.7261
NaN,NaN,0.7287
NaN,NaN,0.7344
NaN,NaN,0.7408
NaN,NaN,0.7313
NaN,NaN,0.7336
NaN,NaN,0.7015
NaN,NaN,0.7302
NaN,NaN,0.7312
NaN,NaN,0.7325
NaN,NaN,0.7435
NaN,NaN,0.7311
NaN,NaN,0.7278
NaN,NaN,0.7295
NaN,NaN,0.7268
NaN,NaN,0.7301
NaN,NaN,0.7361
NaN,NaN,0.7398
NaN,NaN,0.728
NaN,NaN,0.7326
NaN,NaN,0.7005
NaN,NaN,0.7289
NaN,NaN,0.7298
NaN,NaN,0.7298
NaN,NaN,0.7415
NaN,NaN,0.7296
NaN,NaN,0.7289
NaN,NaN,0.7043
NaN,NaN,0.7304
NaN,NaN,0.7302
NaN,NaN,0.7265
NaN,NaN,0.7374
NaN,NaN,0.7305
NaN,NaN,0.7309
NaN,NaN,0.7208
NaN,NaN,0.7213
NaN,NaN,0.7298
NaN,NaN,0.7284
NaN,NaN,0.7115
NaN,NaN,0.7315
NaN,NaN,0.7403
NaN,NaN,0.7297
NaN,NaN,0.7276
NaN,NaN,0.7363
NaN,NaN,0.7282
NaN,NaN,0.7296
NaN,NaN,0.7356
NaN,NaN,0.7298
NaN,NaN,0.729
NaN,NaN,0.7296
NaN,NaN,0.7201
NaN,NaN,0.729
NaN,NaN,0.7271
NaN,NaN,0.7329
NaN,NaN,0.739
NaN,NaN,0.7295
NaN,NaN,0.726
NaN,NaN,0.7053
NaN,NaN,0.7283
NaN,NaN,0.7152
NaN,NaN,0.7281
NaN,NaN,0.7295
NaN,NaN,0.7275
NaN,NaN,0.7262
NaN,NaN,0.7266
NaN,NaN,0.7267
NaN,NaN,0.725
NaN,NaN,0.7283
NaN,NaN,0.7329
NaN,NaN,0.72825
NaN,NaN,0.7275
NaN,NaN,0.728
NaN,NaN,0.7147
NaN,NaN,0.73025
NaN,NaN,0.7264
NaN,NaN,0.7193
NaN,NaN,0.728
NaN,NaN,0.7268
NaN,NaN,0.7214
NaN,NaN,0.7292
NaN,NaN,0.7269
NaN,NaN,0.7275
NaN,NaN,0.7292
NaN,NaN,0.7304
NaN,NaN,0.73005
NaN,NaN,0.728
NaN,NaN,0.727
NaN,NaN,0.7287
NaN,NaN,0.7211
NaN,NaN,0.71515
NaN,NaN,0.7285
NaN,NaN,0.7272
NaN,NaN,0.7292
NaN,NaN,0.7281
NaN,NaN,0.72865
NaN,NaN,0.73235
NaN,NaN,0.73
NaN,NaN,0.7301
NaN,NaN,0.7275
NaN,NaN,0.7315
NaN,NaN,0.7274
NaN,NaN,0.7183
NaN,NaN,0.7292
NaN,NaN,0.72735
NaN,NaN,0.7302
NaN,NaN,0.72995
NaN,NaN,0.728
NaN,NaN,0.73395
NaN,NaN,0.73015
NaN,NaN,0.7317
NaN,NaN,0.72875
NaN,NaN,0.7346
NaN,NaN,0.7281
NaN,NaN,0.7293
NaN,NaN,0.72915
NaN,NaN,0.72975
NaN,NaN,0.7127
NaN,NaN,0.73275
NaN,NaN,0.73185
NaN,NaN,0.7283
NaN,NaN,0.73075
NaN,NaN,0.7337
NaN,NaN,0.731
NaN,NaN,0.7331
NaN,NaN,0.7103
NaN,NaN,0.7309
NaN,NaN,0.7349
NaN,NaN,0.73695
NaN,NaN,0.7326
NaN,NaN,0.73085
NaN,NaN,0.71365
NaN,NaN,0.7337
NaN,NaN,0.73325
NaN,NaN,0.7312
NaN,NaN,0.73265
NaN,NaN,0.73305
NaN,NaN,0.735
NaN,NaN,0.7331
NaN,NaN,0.71475
NaN,NaN,0.7402
NaN,NaN,0.74165
NaN,NaN,0.73625
NaN,NaN,0.7322
NaN,NaN,0.7359
NaN,NaN,0.7355
NaN,NaN,0.73375
NaN,NaN,0.73205
NaN,NaN,0.7352
NaN,NaN,0.7387
NaN,NaN,0.70005
NaN,NaN,0.7346
NaN,NaN,0.71585
NaN,NaN,0.7388
NaN,NaN,0.74
NaN,NaN,0.7385
NaN,NaN,0.7309
NaN,NaN,0.74105
NaN,NaN,0.7372
NaN,NaN,0.737
NaN,NaN,0.7349
NaN,NaN,0.73465
NaN,NaN,0.73785
NaN,NaN,0.7326
NaN,NaN,0.7377
NaN,NaN,0.73665
NaN,NaN,0.7363
NaN,NaN,0.7368
NaN,NaN,0.736
NaN,NaN,0.73505
NaN,NaN,0.7123
NaN,NaN,0.7369
NaN,NaN,0.7357
NaN,NaN,0.73875
NaN,NaN,0.7387
NaN,NaN,0.7385
NaN,NaN,0.7079
NaN,NaN,0.7065
NaN,NaN,0.7061
NaN,NaN,0.702
NaN,NaN,0.70395
NaN,NaN,0.7052
NaN,NaN,0.7121
NaN,NaN,0.7103
NaN,NaN,0.7077
NaN,NaN,0.7163
NaN,NaN,0.7212
NaN,NaN,0.7036
NaN,NaN,0.7073
NaN,NaN,0.708
NaN,NaN,0.7046
NaN,NaN,0.7078
NaN,NaN,0.712
NaN,NaN,0.706
NaN,NaN,0.7046
NaN,NaN,0.7189
NaN,NaN,0.7192
NaN,NaN,0.7084
NaN,NaN,0.7117
NaN,NaN,0.7098
NaN,NaN,0.7022
NaN,NaN,0.7084
NaN,NaN,0.7108
NaN,NaN,0.7145
NaN,NaN,0.7104
NaN,NaN,0.7115
NaN,NaN,0.7204
NaN,NaN,0.7095
NaN,NaN,0.7113
NaN,NaN,0.702
NaN,NaN,0.7123
NaN,NaN,0.7109
NaN,NaN,0.7059
NaN,NaN,0.7055
NaN,NaN,0.7119
NaN,NaN,0.7169
NaN,NaN,0.7142
NaN,NaN,0.7209
NaN,NaN,0.7106
NaN,NaN,0.7104
NaN,NaN,0.7119
NaN,NaN,0.7095
NaN,NaN,0.7047
NaN,NaN,0.7044
NaN,NaN,0.7114
NaN,NaN,0.7129
NaN,NaN,0.716
NaN,NaN,0.7174
NaN,NaN,0.7088
NaN,NaN,0.7197
NaN,NaN,0.7082
NaN,NaN,0.7151
NaN,NaN,0.7095
NaN,NaN,0.7104
NaN,NaN,0.7029
NaN,NaN,0.7116
NaN,NaN,0.7033
NaN,NaN,0.7119
NaN,NaN,0.7065
NaN,NaN,0.7059
NaN,NaN,0.7151
NaN,NaN,0.7143
NaN,NaN,0.7088
NaN,NaN,0.7146
NaN,NaN,0.7023
NaN,NaN,0.7112
NaN,NaN,0.7243
NaN,NaN,0.717
NaN,NaN,0.7317
NaN,NaN,0.7198
NaN,NaN,0.7187
NaN,NaN,0.7202
NaN,NaN,0.7156
NaN,NaN,0.7048
NaN,NaN,0.7194
NaN,NaN,0.7222
NaN,NaN,0.7189
NaN,NaN,0.7173
NaN,NaN,0.733
NaN,NaN,0.719
NaN,NaN,0.7248
NaN,NaN,0.7325
NaN,NaN,0.7265
NaN,NaN,0.7226
NaN,NaN,0.7158
NaN,NaN,0.7301
NaN,NaN,0.7251
NaN,NaN,0.7128
NaN,NaN,0.7278
NaN,NaN,0.7291
NaN,NaN,0.7256
NaN,NaN,0.7264
NaN,NaN,0.7413
NaN,NaN,0.7276
NaN,NaN,0.73
NaN,NaN,0.7201
NaN,NaN,0.7376
NaN,NaN,0.7313
NaN,NaN,0.7281
NaN,NaN,0.718
NaN,NaN,0.733
NaN,NaN,0.7311
NaN,NaN,0.70525
NaN,NaN,0.7314
NaN,NaN,0.7331
NaN,NaN,0.7016
NaN,NaN,0.7321
NaN,NaN,0.7426
NaN,NaN,0.7311
NaN,NaN,0.7328
NaN,NaN,0.7285
NaN,NaN,0.7451
NaN,NaN,0.7322
NaN,NaN,0.7371
NaN,NaN,0.7342
NaN,NaN,0.7348
NaN,NaN,0.7347
NaN,NaN,0.7342
NaN,NaN,0.7348
NaN,NaN,0.7351
NaN,NaN,0.745
NaN,NaN,0.7353
NaN,NaN,0.733
NaN,NaN,0.7312
NaN,NaN,0.7318
NaN,NaN,0.7304
NaN,NaN,0.7439
NaN,NaN,0.7513
NaN,NaN,0.7335
NaN,NaN,0.7373
NaN,NaN,0.7105
NaN,NaN,0.7329
NaN,NaN,0.7328
NaN,NaN,0.7349
NaN,NaN,0.748
NaN,NaN,0.7345
NaN,NaN,0.7313
NaN,NaN,0.7078
NaN,NaN,0.7327
NaN,NaN,0.7354
NaN,NaN,0.7317
NaN,NaN,0.7424
NaN,NaN,0.7397
NaN,NaN,0.73
NaN,NaN,0.7362
NaN,NaN,0.7165
NaN,NaN,0.7311
NaN,NaN,0.7311
NaN,NaN,0.7347
NaN,NaN,0.7457
NaN,NaN,0.7327
NaN,NaN,0.7307
NaN,NaN,0.7316
NaN,NaN,0.7307
NaN,NaN,0.7266
NaN,NaN,0.7302
NaN,NaN,0.7346
NaN,NaN,0.7442
NaN,NaN,0.73
NaN,NaN,0.7376
NaN,NaN,0.7187
NaN,NaN,0.7308
NaN,NaN,0.7308
NaN,NaN,0.7361
NaN,NaN,0.7445
NaN,NaN,0.7319
NaN,NaN,0.7276
NaN,NaN,0.73
NaN,NaN,0.7156
NaN,NaN,0.7282
NaN,NaN,0.7286
NaN,NaN,0.7449
NaN,NaN,0.7271
NaN,NaN,0.733
NaN,NaN,0.7275
NaN,NaN,0.7276
NaN,NaN,0.7332
NaN,NaN,0.7403
NaN,NaN,0.7283
NaN,NaN,0.7271
NaN,NaN,0.7301
NaN,NaN,0.7129
NaN,NaN,0.7295
NaN,NaN,0.71905
NaN,NaN,0.71955
NaN,NaN,0.728
NaN,NaN,0.7297
NaN,NaN,0.7187
NaN,NaN,0.7291
NaN,NaN,0.7258
NaN,NaN,0.7303
NaN,NaN,0.7352
NaN,NaN,0.73065
NaN,NaN,0.7262
NaN,NaN,0.7264
NaN,NaN,0.712
NaN,NaN,0.7297
NaN,NaN,0.7171
NaN,NaN,0.7169
NaN,NaN,0.7283
NaN,NaN,0.72955
NaN,NaN,0.7291
NaN,NaN,0.7288
NaN,NaN,0.7294
NaN,NaN,0.7344
NaN,NaN,0.72925
NaN,NaN,0.729
NaN,NaN,0.7284
NaN,NaN,0.7263
NaN,NaN,0.7307
NaN,NaN,0.7259
NaN,NaN,0.7218
NaN,NaN,0.7287
NaN,NaN,0.7305
NaN,NaN,0.73055
NaN,NaN,0.7295
NaN,NaN,0.73
NaN,NaN,0.734
NaN,NaN,0.731
NaN,NaN,0.7293
NaN,NaN,0.7296
NaN,NaN,0.722
NaN,NaN,0.73
NaN,NaN,0.7308
NaN,NaN,0.732
NaN,NaN,0.7293
NaN,NaN,0.7308
NaN,NaN,0.7303
NaN,NaN,0.7309
NaN,NaN,0.73095
NaN,NaN,0.7339
NaN,NaN,0.7307
NaN,NaN,0.7299
NaN,NaN,0.7143
NaN,NaN,0.73005
NaN,NaN,0.73165
NaN,NaN,0.73245
NaN,NaN,0.72705
NaN,NaN,0.73085
NaN,NaN,0.73165
NaN,NaN,0.7165
NaN,NaN,0.7324
NaN,NaN,0.7338
NaN,NaN,0.7147
NaN,NaN,0.7326
NaN,NaN,0.73405
NaN,NaN,0.7324
NaN,NaN,0.7326
NaN,NaN,0.73045
NaN,NaN,0.70755
NaN,NaN,0.7323
NaN,NaN,0.72405
NaN,NaN,0.71545
NaN,NaN,0.73195
NaN,NaN,0.7301
NaN,NaN,0.7162
NaN,NaN,0.7321
NaN,NaN,0.7313
NaN,NaN,0.73155
NaN,NaN,0.7317
NaN,NaN,0.7323
NaN,NaN,0.7328
NaN,NaN,0.7322
NaN,NaN,0.7335
NaN,NaN,0.7365
NaN,NaN,0.7323
NaN,NaN,0.72895
NaN,NaN,0.73475
NaN,NaN,0.7207
NaN,NaN,0.73425
NaN,NaN,0.73025
NaN,NaN,0.72655
NaN,NaN,0.73065
NaN,NaN,0.72965
NaN,NaN,0.735
NaN,NaN,0.7322
NaN,NaN,0.7327
NaN,NaN,0.73295
NaN,NaN,0.73265
NaN,NaN,0.73055
NaN,NaN,0.71255
NaN,NaN,0.7334
NaN,NaN,0.7316
NaN,NaN,0.73435
NaN,NaN,0.73395
NaN,NaN,0.7344
NaN,NaN,0.7071
NaN,NaN,0.7067
NaN,NaN,0.706
NaN,NaN,0.7097
NaN,NaN,0.7003
NaN,NaN,0.7032
NaN,NaN,0.7075
NaN,NaN,0.7027
NaN,NaN,0.7099
NaN,NaN,0.7062
NaN,NaN,0.7043
NaN,NaN,0.7035
NaN,NaN,0.7081
NaN,NaN,0.7043
NaN,NaN,0.7025
NaN,NaN,0.7038
NaN,NaN,0.7059
NaN,NaN,0.7066
NaN,NaN,0.7085
NaN,NaN,0.709
NaN,NaN,0.7201
NaN,NaN,0.7274
NaN,NaN,0.7164
NaN,NaN,0.7197
NaN,NaN,0.7001
NaN,NaN,0.7164
NaN,NaN,0.7187
NaN,NaN,0.7306
NaN,NaN,0.73
NaN,NaN,0.719
NaN,NaN,0.7186
NaN,NaN,0.7134
NaN,NaN,0.7204
NaN,NaN,0.7187
NaN,NaN,0.7197
NaN,NaN,0.7257
NaN,NaN,0.7129
NaN,NaN,0.7198
NaN,NaN,0.7373
NaN,NaN,0.721
NaN,NaN,0.7228
NaN,NaN,0.7061
NaN,NaN,0.734
NaN,NaN,0.728
NaN,NaN,0.7221
NaN,NaN,0.7279
NaN,NaN,0.7255
NaN,NaN,0.7079
NaN,NaN,0.728
NaN,NaN,0.7318
NaN,NaN,0.7137
NaN,NaN,0.7276
NaN,NaN,0.7401
NaN,NaN,0.7287
NaN,NaN,0.7304
NaN,NaN,0.7189
NaN,NaN,0.7373
NaN,NaN,0.7314
NaN,NaN,0.7263
NaN,NaN,0.739
NaN,NaN,0.7341
NaN,NaN,0.7333
NaN,NaN,0.7082
NaN,NaN,0.7339
NaN,NaN,0.7353
NaN,NaN,0.7162
NaN,NaN,0.7334
NaN,NaN,0.7435
NaN,NaN,0.7346
NaN,NaN,0.7343
NaN,NaN,0.728
NaN,NaN,0.73
NaN,NaN,0.7358
NaN,NaN,0.7364
NaN,NaN,0.742
NaN,NaN,0.7372
NaN,NaN,0.73715
NaN,NaN,0.707
NaN,NaN,0.737
NaN,NaN,0.7383
NaN,NaN,0.7154
NaN,NaN,0.7381
NaN,NaN,0.7458
NaN,NaN,0.7364
NaN,NaN,0.737
NaN,NaN,0.7318
NaN,NaN,0.7386
NaN,NaN,0.7336
NaN,NaN,0.7528
NaN,NaN,0.7477
NaN,NaN,0.7411
NaN,NaN,0.7247
NaN,NaN,0.7437
NaN,NaN,0.718
NaN,NaN,0.7375
NaN,NaN,0.7414
NaN,NaN,0.7423
NaN,NaN,0.7481
NaN,NaN,0.7378
NaN,NaN,0.7352
NaN,NaN,0.736
NaN,NaN,0.733
NaN,NaN,0.7315
NaN,NaN,0.7543
NaN,NaN,0.7503
NaN,NaN,0.7419
NaN,NaN,0.7273
NaN,NaN,0.7441
NaN,NaN,0.7212
NaN,NaN,0.7384
NaN,NaN,0.7392
NaN,NaN,0.7431
NaN,NaN,0.7497
NaN,NaN,0.7389
NaN,NaN,0.7365
NaN,NaN,0.7166
NaN,NaN,0.7359
NaN,NaN,0.7235
NaN,NaN,0.7338
NaN,NaN,0.7328
NaN,NaN,0.7191
NaN,NaN,0.7498
NaN,NaN,0.7382
NaN,NaN,0.7375
NaN,NaN,0.74105
NaN,NaN,0.7187
NaN,NaN,0.73755
NaN,NaN,0.7364
NaN,NaN,0.74135
NaN,NaN,0.7484
NaN,NaN,0.73885
NaN,NaN,0.7334
NaN,NaN,0.7071
NaN,NaN,0.7341
NaN,NaN,0.7214
NaN,NaN,0.7307
NaN,NaN,0.7254
NaN,NaN,0.7369
NaN,NaN,0.73415
NaN,NaN,0.7382
NaN,NaN,0.7093
NaN,NaN,0.732
NaN,NaN,0.7301
NaN,NaN,0.7204
NaN,NaN,0.7374
NaN,NaN,0.7447
NaN,NaN,0.7337
NaN,NaN,0.72905
NaN,NaN,0.7352
NaN,NaN,0.7239
NaN,NaN,0.7312
NaN,NaN,0.7281
NaN,NaN,0.7288
NaN,NaN,0.7322
NaN,NaN,0.7338
NaN,NaN,0.7316
NaN,NaN,0.7222
NaN,NaN,0.7306
NaN,NaN,0.7286
NaN,NaN,0.7322
NaN,NaN,0.7393
NaN,NaN,0.7315
NaN,NaN,0.7285
NaN,NaN,0.73
NaN,NaN,0.7256
NaN,NaN,0.7325
NaN,NaN,0.7344
NaN,NaN,0.7362
NaN,NaN,0.731
NaN,NaN,0.7198
NaN,NaN,0.7322
NaN,NaN,0.7205
NaN,NaN,0.7306
NaN,NaN,0.7302
NaN,NaN,0.7322
NaN,NaN,0.7357
NaN,NaN,0.7303
NaN,NaN,0.7306
NaN,NaN,0.7049
NaN,NaN,0.7294
NaN,NaN,0.7267
NaN,NaN,0.7328
NaN,NaN,0.7339
NaN,NaN,0.7384
NaN,NaN,0.7316
NaN,NaN,0.732
NaN,NaN,0.73225
NaN,NaN,0.7307
NaN,NaN,0.715
NaN,NaN,0.7318
NaN,NaN,0.7358
NaN,NaN,0.73355
NaN,NaN,0.7315
NaN,NaN,0.7297
NaN,NaN,0.7308
NaN,NaN,0.736
NaN,NaN,0.7217
NaN,NaN,0.73175
NaN,NaN,0.732
NaN,NaN,0.73265
NaN,NaN,0.73215
NaN,NaN,0.73035
NaN,NaN,0.7339
NaN,NaN,0.733
NaN,NaN,0.73215
NaN,NaN,0.7177
NaN,NaN,0.73325
NaN,NaN,0.7152
NaN,NaN,0.73255
NaN,NaN,0.7305
NaN,NaN,0.70875
NaN,NaN,0.7317
NaN,NaN,0.73095
NaN,NaN,0.7207
NaN,NaN,0.73275
NaN,NaN,0.7317
NaN,NaN,0.7133
NaN,NaN,0.7311
NaN,NaN,0.7316
NaN,NaN,0.7331
NaN,NaN,0.73275
NaN,NaN,0.7082
NaN,NaN,0.7325
NaN,NaN,0.7085
NaN,NaN,0.73215
NaN,NaN,0.7211
NaN,NaN,0.7289
NaN,NaN,0.72775
NaN,NaN,0.7133
NaN,NaN,0.72885
NaN,NaN,0.7282
NaN,NaN,0.7284
NaN,NaN,0.7307
NaN,NaN,0.7298
NaN,NaN,0.7301
NaN,NaN,0.7339
NaN,NaN,0.7074
NaN,NaN,0.73155
NaN,NaN,0.73025
NaN,NaN,0.72675
NaN,NaN,0.7276
NaN,NaN,0.73075
NaN,NaN,0.72165
NaN,NaN,0.72485
NaN,NaN,0.7195
NaN,NaN,0.71
NaN,NaN,0.7279
NaN,NaN,0.72595
NaN,NaN,0.7307
NaN,NaN,0.72855
NaN,NaN,0.72815
NaN,NaN,0.7289
NaN,NaN,0.72945
NaN,NaN,0.72765
NaN,NaN,0.72325
NaN,NaN,0.72815
NaN,NaN,0.72835
NaN,NaN,0.7308
NaN,NaN,0.7146
NaN,NaN,0.7301
NaN,NaN,0.72745
NaN,NaN,0.7009
NaN,NaN,0.7003
NaN,NaN,0.70025
NaN,NaN,0.701
NaN,NaN,0.7075
NaN,NaN,0.7006
NaN,NaN,0.70165
NaN,NaN,0.70025
NaN,NaN,0.701
NaN,NaN,0.7049
NaN,NaN,0.7047
NaN,NaN,0.7208
NaN,NaN,0.7073
NaN,NaN,0.707
NaN,NaN,0.7027
NaN,NaN,0.7161
NaN,NaN,0.7176
NaN,NaN,0.7227
NaN,NaN,0.7296
NaN,NaN,0.7013
NaN,NaN,0.7035
NaN,NaN,0.7141
NaN,NaN,0.7153
NaN,NaN,0.7317
NaN,NaN,0.7303
NaN,NaN,0.7166
NaN,NaN,0.7423
NaN,NaN,0.7194
NaN,NaN,0.7243
NaN,NaN,0.7186
NaN,NaN,0.7224
NaN,NaN,0.7188
NaN,NaN,0.7228
NaN,NaN,0.7267
NaN,NaN,0.7321
NaN,NaN,0.7204
NaN,NaN,0.736
NaN,NaN,0.7223
NaN,NaN,0.725
NaN,NaN,0.7003
NaN,NaN,0.7285
NaN,NaN,0.7289
NaN,NaN,0.7295
NaN,NaN,0.7373
NaN,NaN,0.731
NaN,NaN,0.7303
NaN,NaN,0.7081
NaN,NaN,0.7295
NaN,NaN,0.7352
NaN,NaN,0.7257
NaN,NaN,0.7297
NaN,NaN,0.7373
NaN,NaN,0.7304
NaN,NaN,0.731
NaN,NaN,0.7232
NaN,NaN,0.7339
NaN,NaN,0.7349
NaN,NaN,0.7284
NaN,NaN,0.7333
NaN,NaN,0.7363
NaN,NaN,0.7368
NaN,NaN,0.7141
NaN,NaN,0.735
NaN,NaN,0.7382
NaN,NaN,0.7247
NaN,NaN,0.7361
NaN,NaN,0.7398
NaN,NaN,0.7352
NaN,NaN,0.7357
NaN,NaN,0.729
NaN,NaN,0.7364
NaN,NaN,0.7352
NaN,NaN,0.7367
NaN,NaN,0.7391
NaN,NaN,0.7427
NaN,NaN,0.7395
NaN,NaN,0.7084
NaN,NaN,0.7407
NaN,NaN,0.7436
NaN,NaN,0.7043
NaN,NaN,0.7398
NaN,NaN,0.741
NaN,NaN,0.7417
NaN,NaN,0.742
NaN,NaN,0.7338
NaN,NaN,0.7454
NaN,NaN,0.738
NaN,NaN,0.7426
NaN,NaN,0.7524
NaN,NaN,0.7454
NaN,NaN,0.7193
NaN,NaN,0.7456
NaN,NaN,0.723
NaN,NaN,0.7452
NaN,NaN,0.7479
NaN,NaN,0.7461
NaN,NaN,0.7458
NaN,NaN,0.7461
NaN,NaN,0.7434
NaN,NaN,0.7067
NaN,NaN,0.7392
NaN,NaN,0.7412
NaN,NaN,0.7415
NaN,NaN,0.7507
NaN,NaN,0.7441
NaN,NaN,0.74645
NaN,NaN,0.7375
NaN,NaN,0.7465
NaN,NaN,0.7125
NaN,NaN,0.7435
NaN,NaN,0.7455
NaN,NaN,0.7459
NaN,NaN,0.7528
NaN,NaN,0.744
NaN,NaN,0.74205
NaN,NaN,0.7193
NaN,NaN,0.7432
NaN,NaN,0.732
NaN,NaN,0.7392
NaN,NaN,0.7399
NaN,NaN,0.7364
NaN,NaN,0.7428
NaN,NaN,0.7441
NaN,NaN,0.7467
NaN,NaN,0.7458
NaN,NaN,0.7126
NaN,NaN,0.7418
NaN,NaN,0.7404
NaN,NaN,0.7446
NaN,NaN,0.7525
NaN,NaN,0.7414
NaN,NaN,0.7383
NaN,NaN,0.7062
NaN,NaN,0.7421
NaN,NaN,0.7315
NaN,NaN,0.7348
NaN,NaN,0.7356
NaN,NaN,0.7317
NaN,NaN,0.74
NaN,NaN,0.7381
NaN,NaN,0.7449
NaN,NaN,0.7416
NaN,NaN,0.7266
NaN,NaN,0.7246
NaN,NaN,0.7357
NaN,NaN,0.7359
NaN,NaN,0.7284
NaN,NaN,0.7394
NaN,NaN,0.7485
NaN,NaN,0.7361
NaN,NaN,0.73185
NaN,NaN,0.7395
NaN,NaN,0.74
NaN,NaN,0.7317
NaN,NaN,0.7404
NaN,NaN,0.7503
NaN,NaN,0.7338
NaN,NaN,0.7343
NaN,NaN,0.7362
NaN,NaN,0.7274
NaN,NaN,0.7319
NaN,NaN,0.7305
NaN,NaN,0.7363
NaN,NaN,0.7438
NaN,NaN,0.7334
NaN,NaN,0.73135
NaN,NaN,0.7346
NaN,NaN,0.7324
NaN,NaN,0.7418
NaN,NaN,0.7523
NaN,NaN,0.7349
NaN,NaN,0.7339
NaN,NaN,0.7247
NaN,NaN,0.7325
NaN,NaN,0.7313
NaN,NaN,0.7352
NaN,NaN,0.7401
NaN,NaN,0.7325
NaN,NaN,0.732
NaN,NaN,0.7314
NaN,NaN,0.7278
NaN,NaN,0.7345
NaN,NaN,0.734
NaN,NaN,0.7409
NaN,NaN,0.734
NaN,NaN,0.7317
NaN,NaN,0.7225
NaN,NaN,0.7331
NaN,NaN,0.7311
NaN,NaN,0.7335
NaN,NaN,0.7389
NaN,NaN,0.7336
NaN,NaN,0.7313
NaN,NaN,0.7121
NaN,NaN,0.7313
NaN,NaN,0.7161
NaN,NaN,0.732
NaN,NaN,0.7274
NaN,NaN,0.7246
NaN,NaN,0.7305
NaN,NaN,0.72915
NaN,NaN,0.7174
NaN,NaN,0.7326
NaN,NaN,0.731
NaN,NaN,0.7228
NaN,NaN,0.733
NaN,NaN,0.734
NaN,NaN,0.7319
NaN,NaN,0.7314
NaN,NaN,0.7135
NaN,NaN,0.7317
NaN,NaN,0.7115
NaN,NaN,0.7325
NaN,NaN,0.735
NaN,NaN,0.7343
NaN,NaN,0.7322
NaN,NaN,0.70325
NaN,NaN,0.73085
NaN,NaN,0.71285
NaN,NaN,0.7313
NaN,NaN,0.72945
NaN,NaN,0.73055
NaN,NaN,0.7328
NaN,NaN,0.7312
NaN,NaN,0.72975
NaN,NaN,0.7087
NaN,NaN,0.7321
NaN,NaN,0.7072
NaN,NaN,0.7297
NaN,NaN,0.723
NaN,NaN,0.7144
NaN,NaN,0.7274
NaN,NaN,0.70315
NaN,NaN,0.7277
NaN,NaN,0.7138
NaN,NaN,0.7273
NaN,NaN,0.7251
NaN,NaN,0.70965
NaN,NaN,0.7273
NaN,NaN,0.7285
NaN,NaN,0.728
NaN,NaN,0.72605
NaN,NaN,0.7312
NaN,NaN,0.71025
NaN,NaN,0.7056
NaN,NaN,0.7265
NaN,NaN,0.7267
NaN,NaN,0.7243
NaN,NaN,0.7236
NaN,NaN,0.72745
NaN,NaN,0.72565
NaN,NaN,0.7282
NaN,NaN,0.72275
NaN,NaN,0.7187
NaN,NaN,0.7043
NaN,NaN,0.72645
NaN,NaN,0.70415
NaN,NaN,0.72735
NaN,NaN,0.7285
NaN,NaN,0.7118
NaN,NaN,0.7261
NaN,NaN,0.7233
NaN,NaN,0.7234
NaN,NaN,0.7265
NaN,NaN,0.7262
NaN,NaN,0.7245
NaN,NaN,0.72645
NaN,NaN,0.72685
NaN,NaN,0.70155
NaN,NaN,0.7264
NaN,NaN,0.7242
NaN,NaN,0.70035
NaN,NaN,0.7018
NaN,NaN,0.70155
NaN,NaN,0.7021
NaN,NaN,0.7003
NaN,NaN,0.70195
NaN,NaN,0.7021
NaN,NaN,0.70015
NaN,NaN,0.70215
NaN,NaN,0.70285
NaN,NaN,0.7013
NaN,NaN,0.70165
NaN,NaN,0.7022
NaN,NaN,0.70005
NaN,NaN,0.7003
NaN,NaN,0.7023
NaN,NaN,0.7003
NaN,NaN,0.7023
NaN,NaN,0.70215
NaN,NaN,0.70285
NaN,NaN,0.701
NaN,NaN,0.70325
NaN,NaN,0.7013
NaN,NaN,0.70005
NaN,NaN,0.7006
NaN,NaN,0.7087
NaN,NaN,0.7014
NaN,NaN,0.7005
NaN,NaN,0.7076
NaN,NaN,0.7116
NaN,NaN,0.7225
NaN,NaN,0.7235
NaN,NaN,0.7009
NaN,NaN,0.7257
NaN,NaN,0.7335
NaN,NaN,0.7058
NaN,NaN,0.7142
NaN,NaN,0.7138
NaN,NaN,0.7133
NaN,NaN,0.7182
NaN,NaN,0.7134
NaN,NaN,0.7328
NaN,NaN,0.7153
NaN,NaN,0.7177
NaN,NaN,0.736
NaN,NaN,0.7221
NaN,NaN,0.7189
NaN,NaN,0.7028
NaN,NaN,0.7156
NaN,NaN,0.7228
NaN,NaN,0.7219
NaN,NaN,0.7235
NaN,NaN,0.7307
NaN,NaN,0.7215
NaN,NaN,0.7351
NaN,NaN,0.724
NaN,NaN,0.7284
NaN,NaN,0.715
NaN,NaN,0.7338
NaN,NaN,0.7296
NaN,NaN,0.7279
NaN,NaN,0.7039
NaN,NaN,0.7321
NaN,NaN,0.7349
NaN,NaN,0.7314
NaN,NaN,0.7094
NaN,NaN,0.7352
NaN,NaN,0.7364
NaN,NaN,0.7406
NaN,NaN,0.7326
NaN,NaN,0.7343
NaN,NaN,0.73475
NaN,NaN,0.7362
NaN,NaN,0.7249
NaN,NaN,0.7346
NaN,NaN,0.736
NaN,NaN,0.7381
NaN,NaN,0.7254
NaN,NaN,0.7371
NaN,NaN,0.7362
NaN,NaN,0.7149
NaN,NaN,0.7382
NaN,NaN,0.7376
NaN,NaN,0.7369
NaN,NaN,0.7357
NaN,NaN,0.7374
NaN,NaN,0.73815
NaN,NaN,0.7342
NaN,NaN,0.7431
NaN,NaN,0.7424
NaN,NaN,0.7515
NaN,NaN,0.7037
NaN,NaN,0.724
NaN,NaN,0.7426
NaN,NaN,0.7389
NaN,NaN,0.7194
NaN,NaN,0.7135
NaN,NaN,0.7406
NaN,NaN,0.7437
NaN,NaN,0.7379
NaN,NaN,0.7377
NaN,NaN,0.7416
NaN,NaN,0.74665
NaN,NaN,0.7372
NaN,NaN,0.73285
NaN,NaN,0.74645
NaN,NaN,0.75095
NaN,NaN,0.71165
NaN,NaN,0.72835
NaN,NaN,0.74535
NaN,NaN,0.74395
NaN,NaN,0.72305
NaN,NaN,0.71795
NaN,NaN,0.74655
NaN,NaN,0.74635
NaN,NaN,0.74255
NaN,NaN,0.74335
NaN,NaN,0.74605
NaN,NaN,0.74785
NaN,NaN,0.71035
NaN,NaN,0.74295
NaN,NaN,0.7434
NaN,NaN,0.745
NaN,NaN,0.7525
NaN,NaN,0.708
NaN,NaN,0.73555
NaN,NaN,0.74645
NaN,NaN,0.729
NaN,NaN,0.74695
NaN,NaN,0.7196
NaN,NaN,0.74645
NaN,NaN,0.7478
NaN,NaN,0.74675
NaN,NaN,0.7493
NaN,NaN,0.74535
NaN,NaN,0.74675
NaN,NaN,0.7167
NaN,NaN,0.7461
NaN,NaN,0.7344
NaN,NaN,0.7434
NaN,NaN,0.73905
NaN,NaN,0.7209
NaN,NaN,0.7371
NaN,NaN,0.74415
NaN,NaN,0.7469
NaN,NaN,0.7222
NaN,NaN,0.7234
NaN,NaN,0.7456
NaN,NaN,0.7458
NaN,NaN,0.7454
NaN,NaN,0.7526
NaN,NaN,0.7441
NaN,NaN,0.7437
NaN,NaN,0.7199
NaN,NaN,0.7454
NaN,NaN,0.737
NaN,NaN,0.738
NaN,NaN,0.7379
NaN,NaN,0.7097
NaN,NaN,0.7463
NaN,NaN,0.7421
NaN,NaN,0.7392
NaN,NaN,0.7466
NaN,NaN,0.7185
NaN,NaN,0.7305
NaN,NaN,0.7412
NaN,NaN,0.7399
NaN,NaN,0.72
NaN,NaN,0.7435
NaN,NaN,0.7503
NaN,NaN,0.7411
NaN,NaN,0.7375
NaN,NaN,0.7196
NaN,NaN,0.7435
NaN,NaN,0.7314
NaN,NaN,0.7335
NaN,NaN,0.746
NaN,NaN,0.7558
NaN,NaN,0.7373
NaN,NaN,0.7379
NaN,NaN,0.7411
NaN,NaN,0.7256
NaN,NaN,0.7338
NaN,NaN,0.7363
NaN,NaN,0.7358
NaN,NaN,0.7403
NaN,NaN,0.7443
NaN,NaN,0.7364
NaN,NaN,0.7353
NaN,NaN,0.7383
NaN,NaN,0.7269
NaN,NaN,0.734
NaN,NaN,0.7434
NaN,NaN,0.749
NaN,NaN,0.736
NaN,NaN,0.7362
NaN,NaN,0.7351
NaN,NaN,0.7338
NaN,NaN,0.7373
NaN,NaN,0.7377
NaN,NaN,0.7358
NaN,NaN,0.7328
NaN,NaN,0.7071
NaN,NaN,0.7352
NaN,NaN,0.7224
NaN,NaN,0.73445
NaN,NaN,0.7356
NaN,NaN,0.7356
NaN,NaN,0.7323
NaN,NaN,0.70355
NaN,NaN,0.7335
NaN,NaN,0.7305
NaN,NaN,0.7323
NaN,NaN,0.7301
NaN,NaN,0.7371
NaN,NaN,0.734
NaN,NaN,0.7365
NaN,NaN,0.7331
NaN,NaN,0.7295
NaN,NaN,0.7278
NaN,NaN,0.73365
NaN,NaN,0.7116
NaN,NaN,0.73225
NaN,NaN,0.7281
NaN,NaN,0.7312
NaN,NaN,0.7313
NaN,NaN,0.7161
NaN,NaN,0.732
NaN,NaN,0.7295
NaN,NaN,0.72575
NaN,NaN,0.7314
NaN,NaN,0.7333
NaN,NaN,0.73275
NaN,NaN,0.7309
NaN,NaN,0.7128
NaN,NaN,0.73205
NaN,NaN,0.7186
NaN,NaN,0.73025
NaN,NaN,0.72795
NaN,NaN,0.7297
NaN,NaN,0.7303
NaN,NaN,0.70325
NaN,NaN,0.7298
NaN,NaN,0.72875
NaN,NaN,0.7312
NaN,NaN,0.7308
NaN,NaN,0.73075
NaN,NaN,0.7287
NaN,NaN,0.712
NaN,NaN,0.73115
NaN,NaN,0.7137
NaN,NaN,0.7284
NaN,NaN,0.7219
NaN,NaN,0.7229
NaN,NaN,0.7277
NaN,NaN,0.72915
NaN,NaN,0.7181
NaN,NaN,0.72835
NaN,NaN,0.72515
NaN,NaN,0.7297
NaN,NaN,0.7318
NaN,NaN,0.7278
NaN,NaN,0.7268
NaN,NaN,0.7303
NaN,NaN,0.7195
NaN,NaN,0.72535
NaN,NaN,0.72245
NaN,NaN,0.72335
NaN,NaN,0.7235
NaN,NaN,0.72685
NaN,NaN,0.71785
NaN,NaN,0.7255
NaN,NaN,0.72335
NaN,NaN,0.7215
NaN,NaN,0.7251
NaN,NaN,0.7252
NaN,NaN,0.72335
NaN,NaN,0.72155
NaN,NaN,0.7251
NaN,NaN,0.7229
NaN,NaN,0.7306
NaN,NaN,0.7223
NaN,NaN,0.7254
NaN,NaN,0.72645
NaN,NaN,0.72445
NaN,NaN,0.7233
NaN,NaN,0.7255
NaN,NaN,0.72425
NaN,NaN,0.7071
NaN,NaN,0.72505
NaN,NaN,0.72275
NaN,NaN,0.70195
NaN,NaN,0.7025
NaN,NaN,0.7033
NaN,NaN,0.70325
NaN,NaN,0.70245
NaN,NaN,0.7013
NaN,NaN,0.701
NaN,NaN,0.7035
NaN,NaN,0.70225
NaN,NaN,0.7027
NaN,NaN,0.70255
NaN,NaN,0.7027
NaN,NaN,0.7021
NaN,NaN,0.70255
NaN,NaN,0.70265
NaN,NaN,0.703
NaN,NaN,0.7023
NaN,NaN,0.70275
NaN,NaN,0.70245
NaN,NaN,0.70185
NaN,NaN,0.70465
NaN,NaN,0.7027
NaN,NaN,0.70255
NaN,NaN,0.70045
NaN,NaN,0.7009
NaN,NaN,0.70265
NaN,NaN,0.70245
NaN,NaN,0.70105
NaN,NaN,0.70355
NaN,NaN,0.7015
NaN,NaN,0.7009
NaN,NaN,0.7165
NaN,NaN,0.7195
NaN,NaN,0.718
NaN,NaN,0.7245
NaN,NaN,0.7176
NaN,NaN,0.7061
NaN,NaN,0.7217
NaN,NaN,0.7107
NaN,NaN,0.7102
NaN,NaN,0.7124
NaN,NaN,0.7101
NaN,NaN,0.7096
NaN,NaN,0.7258
NaN,NaN,0.7094
NaN,NaN,0.7293
NaN,NaN,0.71495
NaN,NaN,0.7115
NaN,NaN,0.7121
NaN,NaN,0.7195
NaN,NaN,0.7194
NaN,NaN,0.7175
NaN,NaN,0.7226
NaN,NaN,0.7174
NaN,NaN,0.73
NaN,NaN,0.7187
NaN,NaN,0.7203
NaN,NaN,0.70635
NaN,NaN,0.7243
NaN,NaN,0.7258
NaN,NaN,0.7218
NaN,NaN,0.7278
NaN,NaN,0.7202
NaN,NaN,0.72565
NaN,NaN,0.7252
NaN,NaN,0.7273
NaN,NaN,0.7298
NaN,NaN,0.7121
NaN,NaN,0.7257
NaN,NaN,0.7275
NaN,NaN,0.7273
NaN,NaN,0.73115
NaN,NaN,0.7185
NaN,NaN,0.7272
NaN,NaN,0.7354
NaN,NaN,0.7205
NaN,NaN,0.7224
NaN,NaN,0.73245
NaN,NaN,0.73055
NaN,NaN,0.73335
NaN,NaN,0.7355
NaN,NaN,0.7294
NaN,NaN,0.73045
NaN,NaN,0.7298
NaN,NaN,0.7334
NaN,NaN,0.7367
NaN,NaN,0.7014
NaN,NaN,0.7294
NaN,NaN,0.7296
NaN,NaN,0.7374
NaN,NaN,0.7374
NaN,NaN,0.7103
NaN,NaN,0.7284
NaN,NaN,0.7353
NaN,NaN,0.734
NaN,NaN,0.7233
NaN,NaN,0.7342
NaN,NaN,0.7357
NaN,NaN,0.7347
NaN,NaN,0.7302
NaN,NaN,0.7348
NaN,NaN,0.7384
NaN,NaN,0.7244
NaN,NaN,0.7356
NaN,NaN,0.7294
NaN,NaN,0.7419
NaN,NaN,0.7488
NaN,NaN,0.7343
NaN,NaN,0.7384
NaN,NaN,0.7374
NaN,NaN,0.7091
NaN,NaN,0.7398
NaN,NaN,0.7422
NaN,NaN,0.7529
NaN,NaN,0.7375
NaN,NaN,0.7361
NaN,NaN,0.7388
NaN,NaN,0.7436
NaN,NaN,0.7327
NaN,NaN,0.7351
NaN,NaN,0.7271
NaN,NaN,0.7453
NaN,NaN,0.7443
NaN,NaN,0.7274
NaN,NaN,0.7425
NaN,NaN,0.7396
NaN,NaN,0.7138
NaN,NaN,0.74185
NaN,NaN,0.7426
NaN,NaN,0.7443
NaN,NaN,0.741
NaN,NaN,0.7419
NaN,NaN,0.7422
NaN,NaN,0.746
NaN,NaN,0.7123
NaN,NaN,0.7415
NaN,NaN,0.7348
NaN,NaN,0.7457
NaN,NaN,0.7409
NaN,NaN,0.7128
NaN,NaN,0.7317
NaN,NaN,0.745
NaN,NaN,0.7445
NaN,NaN,0.7203
NaN,NaN,0.7458
NaN,NaN,0.746
NaN,NaN,0.7437
NaN,NaN,0.7446
NaN,NaN,0.744
NaN,NaN,0.7469
NaN,NaN,0.7229
NaN,NaN,0.7445
NaN,NaN,0.7304
NaN,NaN,0.7452
NaN,NaN,0.7472
NaN,NaN,0.7054
NaN,NaN,0.7377
NaN,NaN,0.7457
NaN,NaN,0.745
NaN,NaN,0.7228
NaN,NaN,0.7451
NaN,NaN,0.7464
NaN,NaN,0.7436
NaN,NaN,0.7477
NaN,NaN,0.7442
NaN,NaN,0.7464
NaN,NaN,0.7072
NaN,NaN,0.7467
NaN,NaN,0.7224
NaN,NaN,0.7423
NaN,NaN,0.7469
NaN,NaN,0.7144
NaN,NaN,0.743
NaN,NaN,0.7455
NaN,NaN,0.7439
NaN,NaN,0.7061
NaN,NaN,0.7322
NaN,NaN,0.7435
NaN,NaN,0.7434
NaN,NaN,0.7294
NaN,NaN,0.7433
NaN,NaN,0.7476
NaN,NaN,0.7429
NaN,NaN,0.7417
NaN,NaN,0.7082
NaN,NaN,0.7465
NaN,NaN,0.7155
NaN,NaN,0.7371
NaN,NaN,0.7445
NaN,NaN,0.7414
NaN,NaN,0.74015
NaN,NaN,0.74015
NaN,NaN,0.7057
NaN,NaN,0.7358
NaN,NaN,0.7388
NaN,NaN,0.7385
NaN,NaN,0.7411
NaN,NaN,0.7443
NaN,NaN,0.7387
NaN,NaN,0.73715
NaN,NaN,0.7083
NaN,NaN,0.741
NaN,NaN,0.7366
NaN,NaN,0.7402
NaN,NaN,0.7089
NaN,NaN,0.731
NaN,NaN,0.7379
NaN,NaN,0.7361
NaN,NaN,0.7367
NaN,NaN,0.7359
NaN,NaN,0.7341
NaN,NaN,0.7389
NaN,NaN,0.7378
NaN,NaN,0.7357
NaN,NaN,0.7345
NaN,NaN,0.7261
NaN,NaN,0.7379
NaN,NaN,0.714
NaN,NaN,0.7331
NaN,NaN,0.7364
NaN,NaN,0.7364
NaN,NaN,0.73625
NaN,NaN,0.7273
NaN,NaN,0.734
NaN,NaN,0.7306
NaN,NaN,0.7387
NaN,NaN,0.7374
NaN,NaN,0.7355
NaN,NaN,0.7345
NaN,NaN,0.7308
NaN,NaN,0.7207
NaN,NaN,0.7356
NaN,NaN,0.7278
NaN,NaN,0.7314
NaN,NaN,0.7395
NaN,NaN,0.7306
NaN,NaN,0.7324
NaN,NaN,0.7331
NaN,NaN,0.726
NaN,NaN,0.7309
NaN,NaN,0.7306
NaN,NaN,0.7382
NaN,NaN,0.7348
NaN,NaN,0.7327
NaN,NaN,0.73035
NaN,NaN,0.7306
NaN,NaN,0.7131
NaN,NaN,0.73255
NaN,NaN,0.72285
NaN,NaN,0.73055
NaN,NaN,0.73655
NaN,NaN,0.72745
NaN,NaN,0.72945
NaN,NaN,0.73085
NaN,NaN,0.70875
NaN,NaN,0.72885
NaN,NaN,0.72865
NaN,NaN,0.72325
NaN,NaN,0.73025
NaN,NaN,0.73115
NaN,NaN,0.72975
NaN,NaN,0.72885
NaN,NaN,0.71445
NaN,NaN,0.73095
NaN,NaN,0.7138
NaN,NaN,0.7289
NaN,NaN,0.7314
NaN,NaN,0.7273
NaN,NaN,0.73
NaN,NaN,0.7267
NaN,NaN,0.72745
NaN,NaN,0.7271
NaN,NaN,0.7283
NaN,NaN,0.732
NaN,NaN,0.727
NaN,NaN,0.72615
NaN,NaN,0.729
NaN,NaN,0.7093
NaN,NaN,0.7197
NaN,NaN,0.7248
NaN,NaN,0.7227
NaN,NaN,0.72385
NaN,NaN,0.7273
NaN,NaN,0.7244
NaN,NaN,0.7176
NaN,NaN,0.7177
NaN,NaN,0.7252
NaN,NaN,0.72735
NaN,NaN,0.7222
NaN,NaN,0.7246
NaN,NaN,0.7267
NaN,NaN,0.72235
NaN,NaN,0.7243
NaN,NaN,0.7254
NaN,NaN,0.7234
NaN,NaN,0.7235
NaN,NaN,0.7253
NaN,NaN,0.7268
NaN,NaN,0.7299
NaN,NaN,0.7243
NaN,NaN,0.7246
NaN,NaN,0.72395
NaN,NaN,0.7306
NaN,NaN,0.7253
NaN,NaN,0.7234
NaN,NaN,0.70175
NaN,NaN,0.70235
NaN,NaN,0.702
NaN,NaN,0.70025
NaN,NaN,0.7026
NaN,NaN,0.70105
NaN,NaN,0.70195
NaN,NaN,0.7021
NaN,NaN,0.70005
NaN,NaN,0.7023
NaN,NaN,0.7019
NaN,NaN,0.70145
NaN,NaN,0.70255
NaN,NaN,0.70215
NaN,NaN,0.7003
NaN,NaN,0.70105
NaN,NaN,0.7026
NaN,NaN,0.7021
NaN,NaN,0.70005
NaN,NaN,0.70105
NaN,NaN,0.70145
NaN,NaN,0.7016
NaN,NaN,0.7003
NaN,NaN,0.7009
NaN,NaN,0.7005
NaN,NaN,0.7107
NaN,NaN,0.7184
NaN,NaN,0.7059
NaN,NaN,0.7041
NaN,NaN,0.7058
NaN,NaN,0.7075
NaN,NaN,0.7065
NaN,NaN,0.7089
NaN,NaN,0.7101
NaN,NaN,0.7081
NaN,NaN,0.7212
NaN,NaN,0.7062
NaN,NaN,0.7071
NaN,NaN,0.7107
NaN,NaN,0.7105
NaN,NaN,0.7096
NaN,NaN,0.7094
NaN,NaN,0.7157
NaN,NaN,0.7134
NaN,NaN,0.7143
NaN,NaN,0.7184
NaN,NaN,0.7144
NaN,NaN,0.7226
NaN,NaN,0.7153
NaN,NaN,0.7168
NaN,NaN,0.7158
NaN,NaN,0.7194
NaN,NaN,0.7151
NaN,NaN,0.7147
NaN,NaN,0.7218
NaN,NaN,0.7198
NaN,NaN,0.7211
NaN,NaN,0.724
NaN,NaN,0.7202
NaN,NaN,0.7254
NaN,NaN,0.7208
NaN,NaN,0.7237
NaN,NaN,0.7131
NaN,NaN,0.7164
NaN,NaN,0.7281
NaN,NaN,0.718
NaN,NaN,0.7154
NaN,NaN,0.7281
NaN,NaN,0.72315
NaN,NaN,0.7273
NaN,NaN,0.7291
NaN,NaN,0.7158
NaN,NaN,0.72545
NaN,NaN,0.7272
NaN,NaN,0.72705
NaN,NaN,0.73
NaN,NaN,0.7218
NaN,NaN,0.7102
NaN,NaN,0.733
NaN,NaN,0.7269
NaN,NaN,0.7145
NaN,NaN,0.7321
NaN,NaN,0.72895
NaN,NaN,0.7009
NaN,NaN,0.73225
NaN,NaN,0.7324
NaN,NaN,0.712
NaN,NaN,0.73115
NaN,NaN,0.728
NaN,NaN,0.73175
NaN,NaN,0.735
NaN,NaN,0.7296
NaN,NaN,0.7167
NaN,NaN,0.7347
NaN,NaN,0.7293
NaN,NaN,0.709
NaN,NaN,0.7333
NaN,NaN,0.7302
NaN,NaN,0.7049
NaN,NaN,0.7333
NaN,NaN,0.7333
NaN,NaN,0.7301
NaN,NaN,0.728
NaN,NaN,0.7327
NaN,NaN,0.7369
NaN,NaN,0.7335
NaN,NaN,0.7231
NaN,NaN,0.7386
NaN,NaN,0.7429
NaN,NaN,0.7244
NaN,NaN,0.7373
NaN,NaN,0.7357
NaN,NaN,0.7071
NaN,NaN,0.7388
NaN,NaN,0.7394
NaN,NaN,0.7349
NaN,NaN,0.7279
NaN,NaN,0.738
NaN,NaN,0.74
NaN,NaN,0.7335
NaN,NaN,0.7334
NaN,NaN,0.7222
NaN,NaN,0.7415
NaN,NaN,0.7404
NaN,NaN,0.7331
NaN,NaN,0.7409
NaN,NaN,0.7393
NaN,NaN,0.7164
NaN,NaN,0.7411
NaN,NaN,0.7411
NaN,NaN,0.7392
NaN,NaN,0.7389
NaN,NaN,0.7345
NaN,NaN,0.7396
NaN,NaN,0.7422
NaN,NaN,0.7209
NaN,NaN,0.7393
NaN,NaN,0.7443
NaN,NaN,0.7406
NaN,NaN,0.7247
NaN,NaN,0.743
NaN,NaN,0.7405
NaN,NaN,0.7098
NaN,NaN,0.7423
NaN,NaN,0.742
NaN,NaN,0.7407
NaN,NaN,0.7381
NaN,NaN,0.7407
NaN,NaN,0.744
NaN,NaN,0.7422
NaN,NaN,0.7441
NaN,NaN,0.7457
NaN,NaN,0.718
NaN,NaN,0.7412
NaN,NaN,0.7396
NaN,NaN,0.7193
NaN,NaN,0.7416
NaN,NaN,0.7423
NaN,NaN,0.7221
NaN,NaN,0.7386
NaN,NaN,0.7376
NaN,NaN,0.7406
NaN,NaN,0.7449
NaN,NaN,0.7432
NaN,NaN,0.71
NaN,NaN,0.7436
NaN,NaN,0.74715
NaN,NaN,0.7224
NaN,NaN,0.7412
NaN,NaN,0.738
NaN,NaN,0.7259
NaN,NaN,0.7306
NaN,NaN,0.7416
NaN,NaN,0.7415
NaN,NaN,0.7219
NaN,NaN,0.7405
NaN,NaN,0.7408
NaN,NaN,0.7412
NaN,NaN,0.742
NaN,NaN,0.7089
NaN,NaN,0.7432
NaN,NaN,0.7115
NaN,NaN,0.7412
NaN,NaN,0.7374
NaN,NaN,0.7147
NaN,NaN,0.7404
NaN,NaN,0.73635
NaN,NaN,0.728
NaN,NaN,0.73815
NaN,NaN,0.7362
NaN,NaN,0.73285
NaN,NaN,0.73795
NaN,NaN,0.738
NaN,NaN,0.73735
NaN,NaN,0.7386
NaN,NaN,0.719
NaN,NaN,0.7427
NaN,NaN,0.7378
NaN,NaN,0.7421
NaN,NaN,0.7133
NaN,NaN,0.7358
NaN,NaN,0.7329
NaN,NaN,0.7426
NaN,NaN,0.7354
NaN,NaN,0.7341
NaN,NaN,0.7316
NaN,NaN,0.7357
NaN,NaN,0.7358
NaN,NaN,0.7345
NaN,NaN,0.73655
NaN,NaN,0.7264
NaN,NaN,0.7387
NaN,NaN,0.7117
NaN,NaN,0.7359
NaN,NaN,0.7463
NaN,NaN,0.7234
NaN,NaN,0.7355
NaN,NaN,0.73395
NaN,NaN,0.7358
NaN,NaN,0.7349
NaN,NaN,0.7326
NaN,NaN,0.738
NaN,NaN,0.7341
NaN,NaN,0.73275
NaN,NaN,0.7358
NaN,NaN,0.7331
NaN,NaN,0.7282
NaN,NaN,0.73555
NaN,NaN,0.72915
NaN,NaN,0.73145
NaN,NaN,0.7386
NaN,NaN,0.7339
NaN,NaN,0.7332
NaN,NaN,0.7415
NaN,NaN,0.73295
NaN,NaN,0.7323
NaN,NaN,0.75365
NaN,NaN,0.73385
NaN,NaN,0.7316
NaN,NaN,0.73395
NaN,NaN,0.7306
NaN,NaN,0.73505
NaN,NaN,0.73
NaN,NaN,0.73395
NaN,NaN,0.7309
NaN,NaN,0.73135
NaN,NaN,0.72175
NaN,NaN,0.73075
NaN,NaN,0.73095
NaN,NaN,0.72225
NaN,NaN,0.73125
NaN,NaN,0.73325
NaN,NaN,0.73135
NaN,NaN,0.7291
NaN,NaN,0.73195
NaN,NaN,0.72265
NaN,NaN,0.72845
NaN,NaN,0.72345
NaN,NaN,0.71855
NaN,NaN,0.73015
NaN,NaN,0.73035
NaN,NaN,0.72675
NaN,NaN,0.72945
NaN,NaN,0.72685
NaN,NaN,0.73235
NaN,NaN,0.7343
NaN,NaN,0.73035
NaN,NaN,0.7262
NaN,NaN,0.72905
NaN,NaN,0.71235
NaN,NaN,0.7335
NaN,NaN,0.7247
NaN,NaN,0.7256
NaN,NaN,0.727
NaN,NaN,0.7268
NaN,NaN,0.72755
NaN,NaN,0.72115
NaN,NaN,0.7202
NaN,NaN,0.72825
NaN,NaN,0.72915
NaN,NaN,0.71675
NaN,NaN,0.7291
NaN,NaN,0.72945
NaN,NaN,0.72675
NaN,NaN,0.73835
NaN,NaN,0.72715
NaN,NaN,0.72675
NaN,NaN,0.7265
NaN,NaN,0.7274
NaN,NaN,0.7304
NaN,NaN,0.727
NaN,NaN,0.72865
NaN,NaN,0.7251
NaN,NaN,0.71355
NaN,NaN,0.7255
NaN,NaN,0.7261
NaN,NaN,0.7059
NaN,NaN,0.7024
NaN,NaN,0.70625
NaN,NaN,0.70155
NaN,NaN,0.7029
NaN,NaN,0.70625
NaN,NaN,0.7083
NaN,NaN,0.7066
NaN,NaN,0.709
NaN,NaN,0.7054
NaN,NaN,0.7154
NaN,NaN,0.7071
NaN,NaN,0.7033
NaN,NaN,0.70775
NaN,NaN,0.7002
NaN,NaN,0.7028
NaN,NaN,0.7146
NaN,NaN,0.713
NaN,NaN,0.7128
NaN,NaN,0.7135
NaN,NaN,0.7122
NaN,NaN,0.7188
NaN,NaN,0.7123
NaN,NaN,0.7152
NaN,NaN,0.7124
NaN,NaN,0.7179
NaN,NaN,0.7074
NaN,NaN,0.7092
NaN,NaN,0.7165
NaN,NaN,0.7166
NaN,NaN,0.7166
NaN,NaN,0.7194
NaN,NaN,0.7157
NaN,NaN,0.7208
NaN,NaN,0.7162
NaN,NaN,0.7209
NaN,NaN,0.7116
NaN,NaN,0.707
NaN,NaN,0.7211
NaN,NaN,0.7136
NaN,NaN,0.7215
NaN,NaN,0.7207
NaN,NaN,0.7229
NaN,NaN,0.7218
NaN,NaN,0.722
NaN,NaN,0.72445
NaN,NaN,0.7225
NaN,NaN,0.7239
NaN,NaN,0.7184
NaN,NaN,0.7268
NaN,NaN,0.7139
NaN,NaN,0.7241
NaN,NaN,0.72305
NaN,NaN,0.7253
NaN,NaN,0.7262
NaN,NaN,0.7154
NaN,NaN,0.722
NaN,NaN,0.7248
NaN,NaN,0.72575
NaN,NaN,0.7277
NaN,NaN,0.7227
NaN,NaN,0.7079
NaN,NaN,0.7309
NaN,NaN,0.7179
NaN,NaN,0.7285
NaN,NaN,0.7249
NaN,NaN,0.7015
NaN,NaN,0.7299
NaN,NaN,0.7274
NaN,NaN,0.7423
NaN,NaN,0.7269
NaN,NaN,0.7258
NaN,NaN,0.7285
NaN,NaN,0.7294
NaN,NaN,0.7274
NaN,NaN,0.7075
NaN,NaN,0.7317
NaN,NaN,0.7304
NaN,NaN,0.7048
NaN,NaN,0.7313
NaN,NaN,0.72555
NaN,NaN,0.7115
NaN,NaN,0.7313
NaN,NaN,0.7297
NaN,NaN,0.7422
NaN,NaN,0.7263
NaN,NaN,0.7235
NaN,NaN,0.7301
NaN,NaN,0.7356
NaN,NaN,0.7299
NaN,NaN,0.7139
NaN,NaN,0.7367
NaN,NaN,0.74
NaN,NaN,0.7348
NaN,NaN,0.7305
NaN,NaN,0.7237
NaN,NaN,0.7353
NaN,NaN,0.7338
NaN,NaN,0.7308
NaN,NaN,0.7261
NaN,NaN,0.7343
NaN,NaN,0.73845
NaN,NaN,0.7194
NaN,NaN,0.7311
NaN,NaN,0.7408
NaN,NaN,0.7343
NaN,NaN,0.7211
NaN,NaN,0.7381
NaN,NaN,0.7331
NaN,NaN,0.719
NaN,NaN,0.7372
NaN,NaN,0.736
NaN,NaN,0.7335
NaN,NaN,0.7276
NaN,NaN,0.7375
NaN,NaN,0.7403
NaN,NaN,0.7368
NaN,NaN,0.741
NaN,NaN,0.7354
NaN,NaN,0.738
NaN,NaN,0.7336
NaN,NaN,0.7178
NaN,NaN,0.7376
NaN,NaN,0.7361
NaN,NaN,0.7342
NaN,NaN,0.7301
NaN,NaN,0.7373
NaN,NaN,0.7398
NaN,NaN,0.7383
NaN,NaN,0.7405
NaN,NaN,0.7405
NaN,NaN,0.7354
NaN,NaN,0.732
NaN,NaN,0.7243
NaN,NaN,0.7373
NaN,NaN,0.7373
NaN,NaN,0.7271
NaN,NaN,0.7326
NaN,NaN,0.7328
NaN,NaN,0.7365
NaN,NaN,0.7397
NaN,NaN,0.7154
NaN,NaN,0.7402
NaN,NaN,0.7405
NaN,NaN,0.7431
NaN,NaN,0.7374
NaN,NaN,0.73225
NaN,NaN,0.7288
NaN,NaN,0.7393
NaN,NaN,0.7375
NaN,NaN,0.7349
NaN,NaN,0.7342
NaN,NaN,0.7328
NaN,NaN,0.73545
NaN,NaN,0.7382
NaN,NaN,0.7177
NaN,NaN,0.7389
NaN,NaN,0.7377
NaN,NaN,0.7375
NaN,NaN,0.7074
NaN,NaN,0.7339
NaN,NaN,0.7327
NaN,NaN,0.7371
NaN,NaN,0.7342
NaN,NaN,0.73355
NaN,NaN,0.7381
NaN,NaN,0.7335
NaN,NaN,0.731
NaN,NaN,0.7352
NaN,NaN,0.7352
NaN,NaN,0.7168
NaN,NaN,0.7375
NaN,NaN,0.7056
NaN,NaN,0.7346
NaN,NaN,0.7411
NaN,NaN,0.7323
NaN,NaN,0.7312
NaN,NaN,0.7413
NaN,NaN,0.7328
NaN,NaN,0.73165
NaN,NaN,0.7314
NaN,NaN,0.7299
NaN,NaN,0.7315
NaN,NaN,0.7343
NaN,NaN,0.7222
NaN,NaN,0.7356
NaN,NaN,0.73695
NaN,NaN,0.7344
NaN,NaN,0.7334
NaN,NaN,0.73105
NaN,NaN,0.734
NaN,NaN,0.7311
NaN,NaN,0.7299
NaN,NaN,0.7347
NaN,NaN,0.7323
NaN,NaN,0.7277
NaN,NaN,0.7307
NaN,NaN,0.73305
NaN,NaN,0.7202
NaN,NaN,0.73245
NaN,NaN,0.7345
NaN,NaN,0.73865
NaN,NaN,0.73075
NaN,NaN,0.73045
NaN,NaN,0.725
NaN,NaN,0.73135
NaN,NaN,0.73045
NaN,NaN,0.73745
NaN,NaN,0.7318
NaN,NaN,0.7311
NaN,NaN,0.73075
NaN,NaN,0.73185
NaN,NaN,0.7323
NaN,NaN,0.731
NaN,NaN,0.7347
NaN,NaN,0.7326
NaN,NaN,0.7297
NaN,NaN,0.7085
NaN,NaN,0.72
NaN,NaN,0.7315
NaN,NaN,0.73185
NaN,NaN,0.7265
NaN,NaN,0.7301
NaN,NaN,0.7322
NaN,NaN,0.7313
NaN,NaN,0.7308
NaN,NaN,0.7011
NaN,NaN,0.7318
NaN,NaN,0.7186
NaN,NaN,0.73155
NaN,NaN,0.72915
NaN,NaN,0.7305
NaN,NaN,0.7298
NaN,NaN,0.7032
NaN,NaN,0.7282
NaN,NaN,0.7302
NaN,NaN,0.7288
NaN,NaN,0.7285
NaN,NaN,0.7323
NaN,NaN,0.7301
NaN,NaN,0.72885
NaN,NaN,0.7276
NaN,NaN,0.73175
NaN,NaN,0.7211
NaN,NaN,0.72875
NaN,NaN,0.7289
NaN,NaN,0.7295
NaN,NaN,0.72495
NaN,NaN,0.72805
NaN,NaN,0.72695
NaN,NaN,0.7182
NaN,NaN,0.72725
NaN,NaN,0.727
NaN,NaN,0.7278
NaN,NaN,0.728
NaN,NaN,0.7283
NaN,NaN,0.7334
NaN,NaN,0.7287
NaN,NaN,0.72905
NaN,NaN,0.7446
NaN,NaN,0.72925
NaN,NaN,0.72915
NaN,NaN,0.7274
NaN,NaN,0.72965
NaN,NaN,0.7294
NaN,NaN,0.72865
NaN,NaN,0.72515
NaN,NaN,0.72795
NaN,NaN,0.7291
NaN,NaN,0.7006
NaN,NaN,0.7044
NaN,NaN,0.7047
NaN,NaN,0.716
NaN,NaN,0.7017
NaN,NaN,0.7097
NaN,NaN,0.7094
NaN,NaN,0.7128
NaN,NaN,0.7125
NaN,NaN,0.7098
NaN,NaN,0.7127
NaN,NaN,0.7015
NaN,NaN,0.7136
NaN,NaN,0.7043
NaN,NaN,0.7132
NaN,NaN,0.7096
NaN,NaN,0.7131
NaN,NaN,0.7139
NaN,NaN,0.712
NaN,NaN,0.7143
NaN,NaN,0.7132
NaN,NaN,0.7166
NaN,NaN,0.7095
NaN,NaN,0.7014
NaN,NaN,0.7162
NaN,NaN,0.72095
NaN,NaN,0.7183
NaN,NaN,0.7143
NaN,NaN,0.7174
NaN,NaN,0.7175
NaN,NaN,0.7148
NaN,NaN,0.718
NaN,NaN,0.7175
NaN,NaN,0.7188
NaN,NaN,0.714
NaN,NaN,0.7228
NaN,NaN,0.7255
NaN,NaN,0.7199
NaN,NaN,0.7162
NaN,NaN,0.72125
NaN,NaN,0.7204
NaN,NaN,0.7197
NaN,NaN,0.7217
NaN,NaN,0.72055
NaN,NaN,0.7226
NaN,NaN,0.7177
NaN,NaN,0.7134
NaN,NaN,0.7252
NaN,NaN,0.7184
NaN,NaN,0.7227
NaN,NaN,0.7181
NaN,NaN,0.7229
NaN,NaN,0.7222
NaN,NaN,0.7055
NaN,NaN,0.7194
NaN,NaN,0.7236
NaN,NaN,0.7225
NaN,NaN,0.7267
NaN,NaN,0.7226
NaN,NaN,0.7031
NaN,NaN,0.7285
NaN,NaN,0.7255
NaN,NaN,0.723
NaN,NaN,0.7197
NaN,NaN,0.7255
NaN,NaN,0.7235
NaN,NaN,0.7329
NaN,NaN,0.7215
NaN,NaN,0.723
NaN,NaN,0.7248
NaN,NaN,0.7263
NaN,NaN,0.7248
NaN,NaN,0.7291
NaN,NaN,0.726
NaN,NaN,0.7264
NaN,NaN,0.7226
NaN,NaN,0.707
NaN,NaN,0.7263
NaN,NaN,0.7269
NaN,NaN,0.7302
NaN,NaN,0.7231
NaN,NaN,0.722
NaN,NaN,0.7261
NaN,NaN,0.7304
NaN,NaN,0.7263
NaN,NaN,0.7332
NaN,NaN,0.7197
NaN,NaN,0.7306
NaN,NaN,0.7252
NaN,NaN,0.7184
NaN,NaN,0.7308
NaN,NaN,0.7295
NaN,NaN,0.7263
NaN,NaN,0.7237
NaN,NaN,0.7305
NaN,NaN,0.7341
NaN,NaN,0.7268
NaN,NaN,0.7347
NaN,NaN,0.7288
NaN,NaN,0.7317
NaN,NaN,0.7243
NaN,NaN,0.7126
NaN,NaN,0.732
NaN,NaN,0.73
NaN,NaN,0.7335
NaN,NaN,0.7267
NaN,NaN,0.7225
NaN,NaN,0.7315
NaN,NaN,0.7334
NaN,NaN,0.732
NaN,NaN,0.7363
NaN,NaN,0.7358
NaN,NaN,0.7317
NaN,NaN,0.7259
NaN,NaN,0.7022
NaN,NaN,0.7246
NaN,NaN,0.73155
NaN,NaN,0.7298
NaN,NaN,0.7284
NaN,NaN,0.723
NaN,NaN,0.7312
NaN,NaN,0.7338
NaN,NaN,0.7064
NaN,NaN,0.7336
NaN,NaN,0.7368
NaN,NaN,0.7296
NaN,NaN,0.7302
NaN,NaN,0.7256
NaN,NaN,0.7323
NaN,NaN,0.731
NaN,NaN,0.7303
NaN,NaN,0.7278
NaN,NaN,0.7282
NaN,NaN,0.7257
NaN,NaN,0.7312
NaN,NaN,0.7338
NaN,NaN,0.7106
NaN,NaN,0.734
NaN,NaN,0.7351
NaN,NaN,0.7386
NaN,NaN,0.713
NaN,NaN,0.7299
NaN,NaN,0.7264
NaN,NaN,0.7461
NaN,NaN,0.72925
NaN,NaN,0.7288
NaN,NaN,0.7384
NaN,NaN,0.7274
NaN,NaN,0.7257
NaN,NaN,0.7288
NaN,NaN,0.73325
NaN,NaN,0.709
NaN,NaN,0.733
NaN,NaN,0.7328
NaN,NaN,0.7304
NaN,NaN,0.7156
NaN,NaN,0.7277
NaN,NaN,0.7265
NaN,NaN,0.7296
NaN,NaN,0.72905
NaN,NaN,0.7197
NaN,NaN,0.727
NaN,NaN,0.7239
NaN,NaN,0.7297
NaN,NaN,0.7311
NaN,NaN,0.712
NaN,NaN,0.7323
NaN,NaN,0.70935
NaN,NaN,0.73065
NaN,NaN,0.73385
NaN,NaN,0.72935
NaN,NaN,0.72695
NaN,NaN,0.72905
NaN,NaN,0.72735
NaN,NaN,0.72785
NaN,NaN,0.72515
NaN,NaN,0.72905
NaN,NaN,0.72955
NaN,NaN,0.71055
NaN,NaN,0.73105
NaN,NaN,0.70585
NaN,NaN,0.7301
NaN,NaN,0.72585
NaN,NaN,0.7035
NaN,NaN,0.7282
NaN,NaN,0.725
NaN,NaN,0.71455
NaN,NaN,0.7288
NaN,NaN,0.72615
NaN,NaN,0.71425
NaN,NaN,0.72715
NaN,NaN,0.72985
NaN,NaN,0.72905
NaN,NaN,0.7294
NaN,NaN,0.7018
NaN,NaN,0.7288
NaN,NaN,0.7316
NaN,NaN,0.72625
NaN,NaN,0.7291
NaN,NaN,0.72605
NaN,NaN,0.7008
NaN,NaN,0.7287
NaN,NaN,0.72725
NaN,NaN,0.7271
NaN,NaN,0.73085
NaN,NaN,0.72875
NaN,NaN,0.7294
NaN,NaN,0.7277
NaN,NaN,0.7315
NaN,NaN,0.7267
NaN,NaN,0.7308
NaN,NaN,0.7274
NaN,NaN,0.7193
NaN,NaN,0.7191
NaN,NaN,0.73035
NaN,NaN,0.7294
NaN,NaN,0.7365
NaN,NaN,0.729
NaN,NaN,0.73045
NaN,NaN,0.73
NaN,NaN,0.72945
NaN,NaN,0.7182
NaN,NaN,0.7289
NaN,NaN,0.73095
NaN,NaN,0.7304
NaN,NaN,0.7302
NaN,NaN,0.7275
NaN,NaN,0.7141
NaN,NaN,0.7291
NaN,NaN,0.7285
NaN,NaN,0.7278
NaN,NaN,0.7287
NaN,NaN,0.72855
NaN,NaN,0.72755
NaN,NaN,0.728
NaN,NaN,0.72985
NaN,NaN,0.7273
NaN,NaN,0.7272
NaN,NaN,0.72945
NaN,NaN,0.72615
NaN,NaN,0.72525
NaN,NaN,0.73005
NaN,NaN,0.732
NaN,NaN,0.72475
NaN,NaN,0.7262
NaN,NaN,0.72375
NaN,NaN,0.7281
NaN,NaN,0.728
NaN,NaN,0.73005
NaN,NaN,0.71835
NaN,NaN,0.7269
NaN,NaN,0.72745
NaN,NaN,0.73095
NaN,NaN,0.72745
NaN,NaN,0.7262
NaN,NaN,0.7283
NaN,NaN,0.72665
NaN,NaN,0.7276
NaN,NaN,0.7286
NaN,NaN,0.726
NaN,NaN,0.7268
NaN,NaN,0.72605
NaN,NaN,0.7006
NaN,NaN,0.7074
NaN,NaN,0.704
NaN,NaN,0.7116
NaN,NaN,0.7078
NaN,NaN,0.7109
NaN,NaN,0.7094
NaN,NaN,0.7094
NaN,NaN,0.712
NaN,NaN,0.7132
NaN,NaN,0.7142
NaN,NaN,0.712
NaN,NaN,0.7022
NaN,NaN,0.7086
NaN,NaN,0.7058
NaN,NaN,0.7089
NaN,NaN,0.7074
NaN,NaN,0.7083
NaN,NaN,0.7096
NaN,NaN,0.704
NaN,NaN,0.7163
NaN,NaN,0.7082
NaN,NaN,0.7114
NaN,NaN,0.7011
NaN,NaN,0.713
NaN,NaN,0.7047
NaN,NaN,0.712
NaN,NaN,0.7093
NaN,NaN,0.7109
NaN,NaN,0.713
NaN,NaN,0.7093
NaN,NaN,0.7161
NaN,NaN,0.7114
NaN,NaN,0.7126
NaN,NaN,0.7109
NaN,NaN,0.7148
NaN,NaN,0.708
NaN,NaN,0.7144
NaN,NaN,0.7103
NaN,NaN,0.7155
NaN,NaN,0.713
NaN,NaN,0.7127
NaN,NaN,0.7167
NaN,NaN,0.7153
NaN,NaN,0.7168
NaN,NaN,0.7121
NaN,NaN,0.7194
NaN,NaN,0.7125
NaN,NaN,0.71445
NaN,NaN,0.7117
NaN,NaN,0.7158
NaN,NaN,0.7145
NaN,NaN,0.7129
NaN,NaN,0.7187
NaN,NaN,0.7165
NaN,NaN,0.7193
NaN,NaN,0.7161
NaN,NaN,0.72245
NaN,NaN,0.7126
NaN,NaN,0.7209
NaN,NaN,0.7163
NaN,NaN,0.714
NaN,NaN,0.7178
NaN,NaN,0.7172
NaN,NaN,0.7153
NaN,NaN,0.7204
NaN,NaN,0.71835
NaN,NaN,0.7192
NaN,NaN,0.7184
NaN,NaN,0.7237
NaN,NaN,0.7226
NaN,NaN,0.7189
NaN,NaN,0.714
NaN,NaN,0.7192
NaN,NaN,0.7184
NaN,NaN,0.7093
NaN,NaN,0.7167
NaN,NaN,0.721
NaN,NaN,0.7186
NaN,NaN,0.7229
NaN,NaN,0.7203
NaN,NaN,0.7264
NaN,NaN,0.723
NaN,NaN,0.72145
NaN,NaN,0.7161
NaN,NaN,0.7123
NaN,NaN,0.7223
NaN,NaN,0.7223
NaN,NaN,0.7185
NaN,NaN,0.72
NaN,NaN,0.7233
NaN,NaN,0.7263
NaN,NaN,0.7201
NaN,NaN,0.7299
NaN,NaN,0.7287
NaN,NaN,0.7246
NaN,NaN,0.71935
NaN,NaN,0.7033
NaN,NaN,0.7078
NaN,NaN,0.7248
NaN,NaN,0.7221
NaN,NaN,0.7208
NaN,NaN,0.7212
NaN,NaN,0.7244
NaN,NaN,0.7258
NaN,NaN,0.7245
NaN,NaN,0.7299
NaN,NaN,0.7208
NaN,NaN,0.7244
NaN,NaN,0.72
NaN,NaN,0.7116
NaN,NaN,0.7251
NaN,NaN,0.7231
NaN,NaN,0.72285
NaN,NaN,0.72375
NaN,NaN,0.7244
NaN,NaN,0.7259
NaN,NaN,0.7115
NaN,NaN,0.7267
NaN,NaN,0.7308
NaN,NaN,0.7195
NaN,NaN,0.7254
NaN,NaN,0.7201
NaN,NaN,0.7273
NaN,NaN,0.7253
NaN,NaN,0.7232
NaN,NaN,0.7329
NaN,NaN,0.72275
NaN,NaN,0.7221
NaN,NaN,0.7254
NaN,NaN,0.7275
NaN,NaN,0.7119
NaN,NaN,0.7279
NaN,NaN,0.7291
NaN,NaN,0.717
NaN,NaN,0.724
NaN,NaN,0.7204
NaN,NaN,0.71515
NaN,NaN,0.7245
NaN,NaN,0.7225
NaN,NaN,0.7343
NaN,NaN,0.7229
NaN,NaN,0.7219
NaN,NaN,0.7239
NaN,NaN,0.7271
NaN,NaN,0.7174
NaN,NaN,0.72775
NaN,NaN,0.7298
NaN,NaN,0.7211
NaN,NaN,0.72315
NaN,NaN,0.7188
NaN,NaN,0.7184
NaN,NaN,0.7247
NaN,NaN,0.7222
NaN,NaN,0.71445
NaN,NaN,0.7206
NaN,NaN,0.7206
NaN,NaN,0.7243
NaN,NaN,0.72775
NaN,NaN,0.7261
NaN,NaN,0.73
NaN,NaN,0.7196
NaN,NaN,0.72465
NaN,NaN,0.71875
NaN,NaN,0.7258
NaN,NaN,0.7246
NaN,NaN,0.7207
NaN,NaN,0.7218
NaN,NaN,0.718
NaN,NaN,0.7259
NaN,NaN,0.72775
NaN,NaN,0.7258
NaN,NaN,0.7284
NaN,NaN,0.7156
NaN,NaN,0.70025
NaN,NaN,0.7233
NaN,NaN,0.7224
NaN,NaN,0.7251
NaN,NaN,0.7237
NaN,NaN,0.723
NaN,NaN,0.72185
NaN,NaN,0.72445
NaN,NaN,0.72535
NaN,NaN,0.72625
NaN,NaN,0.72695
NaN,NaN,0.71505
NaN,NaN,0.70835
NaN,NaN,0.72365
NaN,NaN,0.72145
NaN,NaN,0.71155
NaN,NaN,0.72395
NaN,NaN,0.72285
NaN,NaN,0.72235
NaN,NaN,0.72635
NaN,NaN,0.72405
NaN,NaN,0.7264
NaN,NaN,0.7248
NaN,NaN,0.7287
NaN,NaN,0.7228
NaN,NaN,0.72575
NaN,NaN,0.7207
NaN,NaN,0.71015
NaN,NaN,0.7249
NaN,NaN,0.7259
NaN,NaN,0.7233
NaN,NaN,0.7279
NaN,NaN,0.7254
NaN,NaN,0.72735
NaN,NaN,0.7049
NaN,NaN,0.7242
NaN,NaN,0.7299
NaN,NaN,0.7296
NaN,NaN,0.7266
NaN,NaN,0.72485
NaN,NaN,0.725
NaN,NaN,0.7133
NaN,NaN,0.72665
NaN,NaN,0.7296
NaN,NaN,0.7568
NaN,NaN,0.72525
NaN,NaN,0.7295
NaN,NaN,0.727
NaN,NaN,0.72775
NaN,NaN,0.7155
NaN,NaN,0.728
NaN,NaN,0.7295
NaN,NaN,0.73045
NaN,NaN,0.7278
NaN,NaN,0.7292
NaN,NaN,0.7128
NaN,NaN,0.72265
NaN,NaN,0.72795
NaN,NaN,0.72975
NaN,NaN,0.72955
NaN,NaN,0.72795
NaN,NaN,0.7276
NaN,NaN,0.72875
NaN,NaN,0.72865
NaN,NaN,0.7143
NaN,NaN,0.7268
NaN,NaN,0.72695
NaN,NaN,0.7257
NaN,NaN,0.7286
NaN,NaN,0.7304
NaN,NaN,0.72295
NaN,NaN,0.7284
NaN,NaN,0.72585
NaN,NaN,0.72915
NaN,NaN,0.72855
NaN,NaN,0.72385
NaN,NaN,0.7243
NaN,NaN,0.72695
NaN,NaN,0.7287
NaN,NaN,0.71685
NaN,NaN,0.72485
NaN,NaN,0.7262
NaN,NaN,0.7289
NaN,NaN,0.72645
NaN,NaN,0.7275
NaN,NaN,0.7268
NaN,NaN,0.71765
NaN,NaN,0.7265
NaN,NaN,0.72565
NaN,NaN,0.7006
NaN,NaN,0.701
NaN,NaN,0.7142
NaN,NaN,0.7036
NaN,NaN,0.7085
NaN,NaN,0.7244
NaN,NaN,0.7035
NaN,NaN,0.7062
NaN,NaN,0.7086
NaN,NaN,0.7183
NaN,NaN,0.7147
NaN,NaN,0.7166
NaN,NaN,0.7139
NaN,NaN,0.7248
NaN,NaN,0.7113
NaN,NaN,0.7028
NaN,NaN,0.7155
NaN,NaN,0.7194
NaN,NaN,0.7016
NaN,NaN,0.7182
NaN,NaN,0.7048
NaN,NaN,0.7039
NaN,NaN,0.7151
NaN,NaN,0.7019
NaN,NaN,0.7195
NaN,NaN,0.7067
NaN,NaN,0.7054
NaN,NaN,0.7141
NaN,NaN,0.7008
NaN,NaN,0.701
NaN,NaN,0.7178
NaN,NaN,0.7154
NaN,NaN,0.7013
NaN,NaN,0.7196
NaN,NaN,0.7108
NaN,NaN,0.7108
NaN,NaN,0.7049
NaN,NaN,0.7022
NaN,NaN,0.7098
NaN,NaN,0.7073
NaN,NaN,0.7039
NaN,NaN,0.7034
NaN,NaN,0.7067
NaN,NaN,0.7015
NaN,NaN,0.7104
NaN,NaN,0.7038
NaN,NaN,0.7096
NaN,NaN,0.7124
NaN,NaN,0.7091
NaN,NaN,0.7055
NaN,NaN,0.7103
NaN,NaN,0.7105
NaN,NaN,0.7054
NaN,NaN,0.713
NaN,NaN,0.7089
NaN,NaN,0.7117
NaN,NaN,0.7065
NaN,NaN,0.7143
NaN,NaN,0.7012
NaN,NaN,0.7104
NaN,NaN,0.7076
NaN,NaN,0.7104
NaN,NaN,0.7122
NaN,NaN,0.7073
NaN,NaN,0.7124
NaN,NaN,0.7106
NaN,NaN,0.7143
NaN,NaN,0.7106
NaN,NaN,0.7149
NaN,NaN,0.7046
NaN,NaN,0.7135
NaN,NaN,0.7087
NaN,NaN,0.7127
NaN,NaN,0.7129
NaN,NaN,0.7095
NaN,NaN,0.7184
NaN,NaN,0.7121
NaN,NaN,0.7157
NaN,NaN,0.7118
NaN,NaN,0.7179
NaN,NaN,0.7119
NaN,NaN,0.714
NaN,NaN,0.7095
NaN,NaN,0.7139
NaN,NaN,0.7122
NaN,NaN,0.7112
NaN,NaN,0.7193
NaN,NaN,0.714
NaN,NaN,0.7155
NaN,NaN,0.7151
NaN,NaN,0.7171
NaN,NaN,0.7032
NaN,NaN,0.7132
NaN,NaN,0.7111
NaN,NaN,0.7142
NaN,NaN,0.7132
NaN,NaN,0.71405
NaN,NaN,0.7219
NaN,NaN,0.7144
NaN,NaN,0.7165
NaN,NaN,0.7142
NaN,NaN,0.7208
NaN,NaN,0.721
NaN,NaN,0.7148
NaN,NaN,0.7107
NaN,NaN,0.71655
NaN,NaN,0.717
NaN,NaN,0.7184
NaN,NaN,0.71325
NaN,NaN,0.7225
NaN,NaN,0.71685
NaN,NaN,0.72005
NaN,NaN,0.7149
NaN,NaN,0.7224
NaN,NaN,0.7255
NaN,NaN,0.7177
NaN,NaN,0.7132
NaN,NaN,0.7055
NaN,NaN,0.7189
NaN,NaN,0.7167
NaN,NaN,0.7145
NaN,NaN,0.72275
NaN,NaN,0.7188
NaN,NaN,0.7198
NaN,NaN,0.7193
NaN,NaN,0.7231
NaN,NaN,0.7121
NaN,NaN,0.7179
NaN,NaN,0.71415
NaN,NaN,0.7201
NaN,NaN,0.71765
NaN,NaN,0.7158
NaN,NaN,0.72455
NaN,NaN,0.72015
NaN,NaN,0.71965
NaN,NaN,0.7062
NaN,NaN,0.7209
NaN,NaN,0.7242
NaN,NaN,0.7116
NaN,NaN,0.7197
NaN,NaN,0.7139
NaN,NaN,0.7151
NaN,NaN,0.7196
NaN,NaN,0.7162
NaN,NaN,0.7239
NaN,NaN,0.7153
NaN,NaN,0.7192
NaN,NaN,0.71925
NaN,NaN,0.7193
NaN,NaN,0.7205
NaN,NaN,0.7237
NaN,NaN,0.705
NaN,NaN,0.7156
NaN,NaN,0.7133
NaN,NaN,0.7182
NaN,NaN,0.7158
NaN,NaN,0.708
NaN,NaN,0.7147
NaN,NaN,0.7175
NaN,NaN,0.7176
NaN,NaN,0.7197
NaN,NaN,0.7208
NaN,NaN,0.7225
NaN,NaN,0.7143
NaN,NaN,0.7151
NaN,NaN,0.714
NaN,NaN,0.707
NaN,NaN,0.718
NaN,NaN,0.7168
NaN,NaN,0.7153
NaN,NaN,0.7183
NaN,NaN,0.7182
NaN,NaN,0.7196
NaN,NaN,0.702
NaN,NaN,0.71935
NaN,NaN,0.7238
NaN,NaN,0.718
NaN,NaN,0.7174
NaN,NaN,0.71525
NaN,NaN,0.7193
NaN,NaN,0.71835
NaN,NaN,0.7127
NaN,NaN,0.71775
NaN,NaN,0.7194
NaN,NaN,0.72
NaN,NaN,0.7219
NaN,NaN,0.7065
NaN,NaN,0.71985
NaN,NaN,0.72285
NaN,NaN,0.7139
NaN,NaN,0.7178
NaN,NaN,0.7172
NaN,NaN,0.7191
NaN,NaN,0.7191
NaN,NaN,0.7167
NaN,NaN,0.7214
NaN,NaN,0.71955
NaN,NaN,0.721
NaN,NaN,0.7218
NaN,NaN,0.7238
NaN,NaN,0.71525
NaN,NaN,0.7201
NaN,NaN,0.717
NaN,NaN,0.7106
NaN,NaN,0.72015
NaN,NaN,0.71875
NaN,NaN,0.71835
NaN,NaN,0.72225
NaN,NaN,0.72015
NaN,NaN,0.7212
NaN,NaN,0.70785
NaN,NaN,0.7215
NaN,NaN,0.72465
NaN,NaN,0.71965
NaN,NaN,0.7246
NaN,NaN,0.72075
NaN,NaN,0.72385
NaN,NaN,0.71785
NaN,NaN,0.72355
NaN,NaN,0.72425
NaN,NaN,0.72005
NaN,NaN,0.7278
NaN,NaN,0.72455
NaN,NaN,0.726
NaN,NaN,0.71285
NaN,NaN,0.72065
NaN,NaN,0.72745
NaN,NaN,0.73
NaN,NaN,0.7262
NaN,NaN,0.7227
NaN,NaN,0.70935
NaN,NaN,0.7261
NaN,NaN,0.7269
NaN,NaN,0.7241
NaN,NaN,0.72745
NaN,NaN,0.72585
NaN,NaN,0.72825
NaN,NaN,0.72415
NaN,NaN,0.7283
NaN,NaN,0.72865
NaN,NaN,0.71195
NaN,NaN,0.72775
NaN,NaN,0.72515
NaN,NaN,0.72935
NaN,NaN,0.72805
NaN,NaN,0.72665
NaN,NaN,0.72605
NaN,NaN,0.728
NaN,NaN,0.72935
NaN,NaN,0.72655
NaN,NaN,0.72785
NaN,NaN,0.7281
NaN,NaN,0.72845
NaN,NaN,0.725
NaN,NaN,0.7274
NaN,NaN,0.7186
NaN,NaN,0.7246
NaN,NaN,0.7257
NaN,NaN,0.72155
NaN,NaN,0.7276
NaN,NaN,0.7265
NaN,NaN,0.7288
NaN,NaN,0.7267
NaN,NaN,0.7286
NaN,NaN,0.72935
NaN,NaN,0.71935
NaN,NaN,0.7286
NaN,NaN,0.7284
NaN,NaN,0.72665
NaN,NaN,0.72895
NaN,NaN,0.7282
NaN,NaN,0.7287
NaN,NaN,0.7168
NaN,NaN,0.72905
NaN,NaN,0.7267
NaN,NaN,0.7016
NaN,NaN,0.7016
NaN,NaN,0.7075
NaN,NaN,0.70675
NaN,NaN,0.7069
NaN,NaN,0.7058
NaN,NaN,0.7007
NaN,NaN,0.7097
NaN,NaN,0.712
NaN,NaN,0.7029
NaN,NaN,0.7157
NaN,NaN,0.715
NaN,NaN,0.7102
NaN,NaN,0.7152
NaN,NaN,0.7138
NaN,NaN,0.7212
NaN,NaN,0.7192
NaN,NaN,0.7134
NaN,NaN,0.7005
NaN,NaN,0.7157
NaN,NaN,0.7258
NaN,NaN,0.7008
NaN,NaN,0.7044
NaN,NaN,0.7138
NaN,NaN,0.7049
NaN,NaN,0.702
NaN,NaN,0.7074
NaN,NaN,0.7038
NaN,NaN,0.7057
NaN,NaN,0.7165
NaN,NaN,0.7034
NaN,NaN,0.705
NaN,NaN,0.7014
NaN,NaN,0.7188
NaN,NaN,0.7035
NaN,NaN,0.7007
NaN,NaN,0.7074
NaN,NaN,0.7191
NaN,NaN,0.7092
NaN,NaN,0.7072
NaN,NaN,0.7112
NaN,NaN,0.7088
NaN,NaN,0.7209
NaN,NaN,0.7075
NaN,NaN,0.705
NaN,NaN,0.7018
NaN,NaN,0.7021
NaN,NaN,0.7012
NaN,NaN,0.7086
NaN,NaN,0.7176
NaN,NaN,0.7119
NaN,NaN,0.7086
NaN,NaN,0.7103
NaN,NaN,0.7113
NaN,NaN,0.7173
NaN,NaN,0.7088
NaN,NaN,0.7011
NaN,NaN,0.7064
NaN,NaN,0.7075
NaN,NaN,0.7184
NaN,NaN,0.7117
NaN,NaN,0.7097
NaN,NaN,0.7085
NaN,NaN,0.7168
NaN,NaN,0.7004
NaN,NaN,0.7004
NaN,NaN,0.70485
NaN,NaN,0.7079
NaN,NaN,0.7122
NaN,NaN,0.70515
NaN,NaN,0.7054
NaN,NaN,0.7008
NaN,NaN,0.7039
NaN,NaN,0.7056
NaN,NaN,0.7089
NaN,NaN,0.702
NaN,NaN,0.7009
NaN,NaN,0.7081
NaN,NaN,0.7006
NaN,NaN,0.7055
NaN,NaN,0.70935
NaN,NaN,0.7034
NaN,NaN,0.70715
NaN,NaN,0.7033
NaN,NaN,0.7071
NaN,NaN,0.7086
NaN,NaN,0.70405
NaN,NaN,0.70625
NaN,NaN,0.7102
NaN,NaN,0.71025
NaN,NaN,0.7099
NaN,NaN,0.7063
NaN,NaN,0.7083
NaN,NaN,0.7097
NaN,NaN,0.7066
NaN,NaN,0.7131
NaN,NaN,0.70835
NaN,NaN,0.7108
NaN,NaN,0.7084
NaN,NaN,0.7136
NaN,NaN,0.7028
NaN,NaN,0.7088
NaN,NaN,0.70765
NaN,NaN,0.70975
NaN,NaN,0.7092
NaN,NaN,0.70805
NaN,NaN,0.7125
NaN,NaN,0.70965
NaN,NaN,0.7115
NaN,NaN,0.7092
NaN,NaN,0.7135
NaN,NaN,0.7108
NaN,NaN,0.7049
NaN,NaN,0.7109
NaN,NaN,0.7103
NaN,NaN,0.7103
NaN,NaN,0.7119
NaN,NaN,0.7119
NaN,NaN,0.711
NaN,NaN,0.7141
NaN,NaN,0.7111
NaN,NaN,0.70985
NaN,NaN,0.7054
NaN,NaN,0.7124
NaN,NaN,0.7101
NaN,NaN,0.7096
NaN,NaN,0.7118
NaN,NaN,0.7131
NaN,NaN,0.7111
NaN,NaN,0.7156
NaN,NaN,0.72
NaN,NaN,0.7135
NaN,NaN,0.7094
NaN,NaN,0.7123
NaN,NaN,0.7129
NaN,NaN,0.7122
NaN,NaN,0.7117
NaN,NaN,0.7188
NaN,NaN,0.7127
NaN,NaN,0.7142
NaN,NaN,0.7126
NaN,NaN,0.7129
NaN,NaN,0.7157
NaN,NaN,0.7202
NaN,NaN,0.7129
NaN,NaN,0.7118
NaN,NaN,0.7125
NaN,NaN,0.7134
NaN,NaN,0.713
NaN,NaN,0.7209
NaN,NaN,0.7129
NaN,NaN,0.7142
NaN,NaN,0.716
NaN,NaN,0.71325
NaN,NaN,0.71795
NaN,NaN,0.7107
NaN,NaN,0.71355
NaN,NaN,0.7104
NaN,NaN,0.70195
NaN,NaN,0.714
NaN,NaN,0.7125
NaN,NaN,0.71215
NaN,NaN,0.721
NaN,NaN,0.7145
NaN,NaN,0.71325
NaN,NaN,0.71325
NaN,NaN,0.7174
NaN,NaN,0.70185
NaN,NaN,0.7144
NaN,NaN,0.7037
NaN,NaN,0.7139
NaN,NaN,0.7131
NaN,NaN,0.71925
NaN,NaN,0.71355
NaN,NaN,0.7142
NaN,NaN,0.71445
NaN,NaN,0.7163
NaN,NaN,0.7143
NaN,NaN,0.7139
NaN,NaN,0.7157
NaN,NaN,0.7143
NaN,NaN,0.7145
NaN,NaN,0.71385
NaN,NaN,0.7172
NaN,NaN,0.7016
NaN,NaN,0.7141
NaN,NaN,0.714
NaN,NaN,0.7128
NaN,NaN,0.7115
NaN,NaN,0.7113
NaN,NaN,0.7151
NaN,NaN,0.71445
NaN,NaN,0.7159
NaN,NaN,0.7109
NaN,NaN,0.7146
NaN,NaN,0.71785
NaN,NaN,0.7104
NaN,NaN,0.7179
NaN,NaN,0.7133
NaN,NaN,0.7156
NaN,NaN,0.7146
NaN,NaN,0.713
NaN,NaN,0.7136
NaN,NaN,0.7161
NaN,NaN,0.7168
NaN,NaN,0.7106
NaN,NaN,0.71495
NaN,NaN,0.71775
NaN,NaN,0.7178
NaN,NaN,0.7147
NaN,NaN,0.7127
NaN,NaN,0.7045
NaN,NaN,0.7159
NaN,NaN,0.7164
NaN,NaN,0.7138
NaN,NaN,0.7193
NaN,NaN,0.71595
NaN,NaN,0.7191
NaN,NaN,0.7139
NaN,NaN,0.7176
NaN,NaN,0.72045
NaN,NaN,0.71705
NaN,NaN,0.70605
NaN,NaN,0.71915
NaN,NaN,0.71475
NaN,NaN,0.70775
NaN,NaN,0.71525
NaN,NaN,0.71825
NaN,NaN,0.71865
NaN,NaN,0.71755
NaN,NaN,0.7241
NaN,NaN,0.71845
NaN,NaN,0.72035
NaN,NaN,0.71765
NaN,NaN,0.7243
NaN,NaN,0.7224
NaN,NaN,0.7204
NaN,NaN,0.71945
NaN,NaN,0.7066
NaN,NaN,0.70955
NaN,NaN,0.7216
NaN,NaN,0.72315
NaN,NaN,0.7202
NaN,NaN,0.72395
NaN,NaN,0.7225
NaN,NaN,0.7233
NaN,NaN,0.71875
NaN,NaN,0.7261
NaN,NaN,0.7173
NaN,NaN,0.72215
NaN,NaN,0.7214
NaN,NaN,0.724
NaN,NaN,0.7227
NaN,NaN,0.72215
NaN,NaN,0.7265
NaN,NaN,0.72365
NaN,NaN,0.7251
NaN,NaN,0.72335
NaN,NaN,0.7273
NaN,NaN,0.71605
NaN,NaN,0.72295
NaN,NaN,0.72285
NaN,NaN,0.7257
NaN,NaN,0.72715
NaN,NaN,0.72045
NaN,NaN,0.72435
NaN,NaN,0.728
NaN,NaN,0.72555
NaN,NaN,0.72565
NaN,NaN,0.72405
NaN,NaN,0.70335
NaN,NaN,0.7281
NaN,NaN,0.72795
NaN,NaN,0.7269
NaN,NaN,0.7231
NaN,NaN,0.72745
NaN,NaN,0.7264
NaN,NaN,0.72705
NaN,NaN,0.72485
NaN,NaN,0.72515
NaN,NaN,0.7243
NaN,NaN,0.72495
NaN,NaN,0.72705
NaN,NaN,0.7143
NaN,NaN,0.72605
NaN,NaN,0.7264
NaN,NaN,0.71715
NaN,NaN,0.7275
NaN,NaN,0.72675
NaN,NaN,0.7259
NaN,NaN,0.72685
NaN,NaN,0.726
NaN,NaN,0.72685
NaN,NaN,0.72675
NaN,NaN,0.72775
NaN,NaN,0.7055
NaN,NaN,0.7188
NaN,NaN,0.7073
NaN,NaN,0.7201
NaN,NaN,0.7099
NaN,NaN,0.7234
NaN,NaN,0.7117
NaN,NaN,0.7117
NaN,NaN,0.7109
NaN,NaN,0.704
NaN,NaN,0.7052
NaN,NaN,0.7189
NaN,NaN,0.708
NaN,NaN,0.7149
NaN,NaN,0.7108
NaN,NaN,0.7076
NaN,NaN,0.7223
NaN,NaN,0.7074
NaN,NaN,0.7163
NaN,NaN,0.7207
NaN,NaN,0.7042
NaN,NaN,0.7033
NaN,NaN,0.7056
NaN,NaN,0.7039
NaN,NaN,0.7185
NaN,NaN,0.7032
NaN,NaN,0.7033
NaN,NaN,0.7031
NaN,NaN,0.7096
NaN,NaN,0.7076
NaN,NaN,0.7076
NaN,NaN,0.7085
NaN,NaN,0.7063
NaN,NaN,0.7187
NaN,NaN,0.7072
NaN,NaN,0.7087
NaN,NaN,0.7028
NaN,NaN,0.7051
NaN,NaN,0.7084
NaN,NaN,0.7086
NaN,NaN,0.7108
NaN,NaN,0.709
NaN,NaN,0.7113
NaN,NaN,0.7127
NaN,NaN,0.7092
NaN,NaN,0.7159
NaN,NaN,0.7108
NaN,NaN,0.7116
NaN,NaN,0.7073
NaN,NaN,0.7001
NaN,NaN,0.709
NaN,NaN,0.7242
NaN,NaN,0.7126
NaN,NaN,0.7106
NaN,NaN,0.7181
NaN,NaN,0.7128
NaN,NaN,0.7137
NaN,NaN,0.7109
NaN,NaN,0.7164
NaN,NaN,0.7123
NaN,NaN,0.7112
NaN,NaN,0.7114
NaN,NaN,0.7073
NaN,NaN,0.7164
NaN,NaN,0.7114
NaN,NaN,0.7113
NaN,NaN,0.7096
NaN,NaN,0.7088
NaN,NaN,0.7093
NaN,NaN,0.7101
NaN,NaN,0.714
NaN,NaN,0.7083
NaN,NaN,0.7067
NaN,NaN,0.7005
NaN,NaN,0.7118
NaN,NaN,0.7023
NaN,NaN,0.7067
NaN,NaN,0.7103
NaN,NaN,0.7062
NaN,NaN,0.7077
NaN,NaN,0.7119
NaN,NaN,0.7087
NaN,NaN,0.7068
NaN,NaN,0.70655
NaN,NaN,0.7054
NaN,NaN,0.7153
NaN,NaN,0.708
NaN,NaN,0.7117
NaN,NaN,0.70745
NaN,NaN,0.7074
NaN,NaN,0.7032
NaN,NaN,0.7069
NaN,NaN,0.7043
NaN,NaN,0.7047
NaN,NaN,0.7047
NaN,NaN,0.70595
NaN,NaN,0.707
NaN,NaN,0.7094
NaN,NaN,0.7037
NaN,NaN,0.7069
NaN,NaN,0.705
NaN,NaN,0.706
NaN,NaN,0.70275
NaN,NaN,0.70505
NaN,NaN,0.70725
NaN,NaN,0.7068
NaN,NaN,0.7094
NaN,NaN,0.70795
NaN,NaN,0.7062
NaN,NaN,0.70815
NaN,NaN,0.7102
NaN,NaN,0.70815
NaN,NaN,0.7109
NaN,NaN,0.7082
NaN,NaN,0.70725
NaN,NaN,0.7064
NaN,NaN,0.7121
NaN,NaN,0.70845
NaN,NaN,0.70815
NaN,NaN,0.7079
NaN,NaN,0.70775
NaN,NaN,0.7111
NaN,NaN,0.7076
NaN,NaN,0.7126
NaN,NaN,0.7141
NaN,NaN,0.70955
NaN,NaN,0.711
NaN,NaN,0.7097
NaN,NaN,0.7067
NaN,NaN,0.7137
NaN,NaN,0.7109
NaN,NaN,0.7115
NaN,NaN,0.7001
NaN,NaN,0.7094
NaN,NaN,0.7116
NaN,NaN,0.7112
NaN,NaN,0.7118
NaN,NaN,0.70685
NaN,NaN,0.71195
NaN,NaN,0.7097
NaN,NaN,0.7094
NaN,NaN,0.7163
NaN,NaN,0.7121
NaN,NaN,0.7117
NaN,NaN,0.7111
NaN,NaN,0.7136
NaN,NaN,0.7086
NaN,NaN,0.7115
NaN,NaN,0.70945
NaN,NaN,0.7024
NaN,NaN,0.7117
NaN,NaN,0.70955
NaN,NaN,0.7114
NaN,NaN,0.71195
NaN,NaN,0.713
NaN,NaN,0.7123
NaN,NaN,0.7183
NaN,NaN,0.7144
NaN,NaN,0.71195
NaN,NaN,0.7132
NaN,NaN,0.714
NaN,NaN,0.7101
NaN,NaN,0.7101
NaN,NaN,0.7167
NaN,NaN,0.7105
NaN,NaN,0.7112
NaN,NaN,0.7041
NaN,NaN,0.7153
NaN,NaN,0.7092
NaN,NaN,0.7119
NaN,NaN,0.7101
NaN,NaN,0.7128
NaN,NaN,0.7133
NaN,NaN,0.7108
NaN,NaN,0.7202
NaN,NaN,0.7124
NaN,NaN,0.7125
NaN,NaN,0.7103
NaN,NaN,0.7059
NaN,NaN,0.7154
NaN,NaN,0.7175
NaN,NaN,0.7155
NaN,NaN,0.7134
NaN,NaN,0.714
NaN,NaN,0.7147
NaN,NaN,0.7135
NaN,NaN,0.72395
NaN,NaN,0.7147
NaN,NaN,0.7153
NaN,NaN,0.7123
NaN,NaN,0.7178
NaN,NaN,0.7151
NaN,NaN,0.7167
NaN,NaN,0.71945
NaN,NaN,0.7166
NaN,NaN,0.71845
NaN,NaN,0.7204
NaN,NaN,0.7187
NaN,NaN,0.72555
NaN,NaN,0.72
NaN,NaN,0.7199
NaN,NaN,0.7134
NaN,NaN,0.72125
NaN,NaN,0.7151
NaN,NaN,0.7108
NaN,NaN,0.7206
NaN,NaN,0.72265
NaN,NaN,0.703
NaN,NaN,0.72255
NaN,NaN,0.7223
NaN,NaN,0.7222
NaN,NaN,0.7259
NaN,NaN,0.72255
NaN,NaN,0.7224
NaN,NaN,0.718
NaN,NaN,0.7232
NaN,NaN,0.7171
NaN,NaN,0.702
NaN,NaN,0.7225
NaN,NaN,0.72485
NaN,NaN,0.7071
NaN,NaN,0.72385
NaN,NaN,0.7248
NaN,NaN,0.72435
NaN,NaN,0.7255
NaN,NaN,0.723
NaN,NaN,0.7239
NaN,NaN,0.72225
NaN,NaN,0.72615
NaN,NaN,0.7186
NaN,NaN,0.7011
NaN,NaN,0.7242
NaN,NaN,0.72405
NaN,NaN,0.725
NaN,NaN,0.72405
NaN,NaN,0.724
NaN,NaN,0.72545
NaN,NaN,0.72495
NaN,NaN,0.7251
NaN,NaN,0.7241
NaN,NaN,0.7142
NaN,NaN,0.7251
NaN,NaN,0.7263
NaN,NaN,0.72545
NaN,NaN,0.72315
NaN,NaN,0.72755
NaN,NaN,0.7251
NaN,NaN,0.7268
NaN,NaN,0.72385
NaN,NaN,0.7225
NaN,NaN,0.7003
NaN,NaN,0.7248
NaN,NaN,0.7232
NaN,NaN,0.72765
NaN,NaN,0.71895
NaN,NaN,0.7246
NaN,NaN,0.72465
NaN,NaN,0.72835
NaN,NaN,0.72605
NaN,NaN,0.7261
NaN,NaN,0.7246
NaN,NaN,0.72505
NaN,NaN,0.7247
NaN,NaN,0.7271
NaN,NaN,0.72635
NaN,NaN,0.7268
NaN,NaN,0.7077
NaN,NaN,0.708
NaN,NaN,0.7012
NaN,NaN,0.7102
NaN,NaN,0.7167
NaN,NaN,0.71215
NaN,NaN,0.7012
NaN,NaN,0.7197
NaN,NaN,0.7
NaN,NaN,0.71605
NaN,NaN,0.7241
NaN,NaN,0.7027
NaN,NaN,0.7005
NaN,NaN,0.7
NaN,NaN,0.7165
NaN,NaN,0.7015
NaN,NaN,0.7021
NaN,NaN,0.70055
NaN,NaN,0.7149
NaN,NaN,0.7129
NaN,NaN,0.7075
NaN,NaN,0.7049
NaN,NaN,0.7137
NaN,NaN,0.7095
NaN,NaN,0.7193
NaN,NaN,0.7015
NaN,NaN,0.7125
NaN,NaN,0.7301
NaN,NaN,0.7028
NaN,NaN,0.71155
NaN,NaN,0.7051
NaN,NaN,0.7021
NaN,NaN,0.7038
NaN,NaN,0.7053
NaN,NaN,0.7111
NaN,NaN,0.7171
NaN,NaN,0.7199
NaN,NaN,0.7033
NaN,NaN,0.7052
NaN,NaN,0.7071
NaN,NaN,0.7002
NaN,NaN,0.7052
NaN,NaN,0.7118
NaN,NaN,0.7035
NaN,NaN,0.7101
NaN,NaN,0.708
NaN,NaN,0.70295
NaN,NaN,0.7079
NaN,NaN,0.70565
NaN,NaN,0.70535
NaN,NaN,0.7074
NaN,NaN,0.7073
NaN,NaN,0.7142
NaN,NaN,0.70505
NaN,NaN,0.7066
NaN,NaN,0.713
NaN,NaN,0.7065
NaN,NaN,0.7088
NaN,NaN,0.7051
NaN,NaN,0.70745
NaN,NaN,0.7088
NaN,NaN,0.7079
NaN,NaN,0.7133
NaN,NaN,0.70715
NaN,NaN,0.7094
NaN,NaN,0.7032
NaN,NaN,0.70585
NaN,NaN,0.7103
NaN,NaN,0.7026
NaN,NaN,0.711
NaN,NaN,0.707
NaN,NaN,0.7046
NaN,NaN,0.7092
NaN,NaN,0.7117
NaN,NaN,0.7075
NaN,NaN,0.7115
NaN,NaN,0.7087
NaN,NaN,0.7119
NaN,NaN,0.7012
NaN,NaN,0.7079
NaN,NaN,0.7106
NaN,NaN,0.719
NaN,NaN,0.7129
NaN,NaN,0.7074
NaN,NaN,0.7234
NaN,NaN,0.7107
NaN,NaN,0.7131
NaN,NaN,0.7099
NaN,NaN,0.71055
NaN,NaN,0.7091
NaN,NaN,0.712
NaN,NaN,0.7082
NaN,NaN,0.7113
NaN,NaN,0.7094
NaN,NaN,0.7052
NaN,NaN,0.7115
NaN,NaN,0.7074
NaN,NaN,0.716
NaN,NaN,0.7105
NaN,NaN,0.711
NaN,NaN,0.709
NaN,NaN,0.7087
NaN,NaN,0.7097
NaN,NaN,0.7095
NaN,NaN,0.7127
NaN,NaN,0.7062
NaN,NaN,0.7115
NaN,NaN,0.7088
NaN,NaN,0.7076
NaN,NaN,0.7112
NaN,NaN,0.7062
NaN,NaN,0.7083
NaN,NaN,0.7065
NaN,NaN,0.7069
NaN,NaN,0.7109
NaN,NaN,0.7054
NaN,NaN,0.7077
NaN,NaN,0.7057
NaN,NaN,0.7019
NaN,NaN,0.7105
NaN,NaN,0.7115
NaN,NaN,0.707
NaN,NaN,0.7049
NaN,NaN,0.7056
NaN,NaN,0.7084
NaN,NaN,0.709
NaN,NaN,0.70365
NaN,NaN,0.7055
NaN,NaN,0.703
NaN,NaN,0.7065
NaN,NaN,0.7087
NaN,NaN,0.70975
NaN,NaN,0.7098
NaN,NaN,0.7062
NaN,NaN,0.70805
NaN,NaN,0.70685
NaN,NaN,0.7031
NaN,NaN,0.70825
NaN,NaN,0.70905
NaN,NaN,0.70655
NaN,NaN,0.71195
NaN,NaN,0.7009
NaN,NaN,0.7093
NaN,NaN,0.7024
NaN,NaN,0.70925
NaN,NaN,0.7078
NaN,NaN,0.7034
NaN,NaN,0.70895
NaN,NaN,0.70945
NaN,NaN,0.7036
NaN,NaN,0.7099
NaN,NaN,0.712
NaN,NaN,0.7049
NaN,NaN,0.711
NaN,NaN,0.7176
NaN,NaN,0.70955
NaN,NaN,0.7182
NaN,NaN,0.7115
NaN,NaN,0.7122
NaN,NaN,0.7125
NaN,NaN,0.7163
NaN,NaN,0.71245
NaN,NaN,0.7123
NaN,NaN,0.713
NaN,NaN,0.7227
NaN,NaN,0.7128
NaN,NaN,0.7132
NaN,NaN,0.7024
NaN,NaN,0.7114
NaN,NaN,0.71345
NaN,NaN,0.706
NaN,NaN,0.7124
NaN,NaN,0.7153
NaN,NaN,0.7154
NaN,NaN,0.7114
NaN,NaN,0.7153
NaN,NaN,0.7182
NaN,NaN,0.7163
NaN,NaN,0.7237
NaN,NaN,0.716
NaN,NaN,0.7169
NaN,NaN,0.70285
NaN,NaN,0.7116
NaN,NaN,0.7068
NaN,NaN,0.7191
NaN,NaN,0.71135
NaN,NaN,0.71195
NaN,NaN,0.7191
NaN,NaN,0.7201
NaN,NaN,0.7082
NaN,NaN,0.7213
NaN,NaN,0.72345
NaN,NaN,0.7203
NaN,NaN,0.7281
NaN,NaN,0.7213
NaN,NaN,0.7212
NaN,NaN,0.714
NaN,NaN,0.7222
NaN,NaN,0.716
NaN,NaN,0.7061
NaN,NaN,0.72195
NaN,NaN,0.7237
NaN,NaN,0.72435
NaN,NaN,0.7261
NaN,NaN,0.7237
NaN,NaN,0.72875
NaN,NaN,0.72365
NaN,NaN,0.7242
NaN,NaN,0.7192
NaN,NaN,0.725
NaN,NaN,0.7061
NaN,NaN,0.7251
NaN,NaN,0.7243
NaN,NaN,0.7258
NaN,NaN,0.7238
NaN,NaN,0.7255
NaN,NaN,0.7281
NaN,NaN,0.7257
NaN,NaN,0.72495
NaN,NaN,0.7242
NaN,NaN,0.7243
NaN,NaN,0.7221
NaN,NaN,0.7239
NaN,NaN,0.7227
NaN,NaN,0.7229
NaN,NaN,0.7238
NaN,NaN,0.7232
NaN,NaN,0.72385
NaN,NaN,0.72495
NaN,NaN,0.72355
NaN,NaN,0.7238
NaN,NaN,0.72545
NaN,NaN,0.7242
NaN,NaN,0.72515
NaN,NaN,0.72145
NaN,NaN,0.72315
NaN,NaN,0.72495
NaN,NaN,0.72515
NaN,NaN,0.7238
NaN,NaN,0.72135
NaN,NaN,0.72015
NaN,NaN,0.7004
NaN,NaN,0.7229
NaN,NaN,0.72265
NaN,NaN,0.72255
NaN,NaN,0.71955
NaN,NaN,0.7235
NaN,NaN,0.7226
NaN,NaN,0.7369
NaN,NaN,0.72285
NaN,NaN,0.72315
NaN,NaN,0.72345
NaN,NaN,0.72185
NaN,NaN,0.72295
NaN,NaN,0.72335
NaN,NaN,0.72465
NaN,NaN,0.72375
NaN,NaN,0.7256
NaN,NaN,0.7091
NaN,NaN,0.71185
NaN,NaN,0.7158
NaN,NaN,0.7021
NaN,NaN,0.7013
NaN,NaN,0.7042
NaN,NaN,0.7095
NaN,NaN,0.7001
NaN,NaN,0.7017
NaN,NaN,0.70275
NaN,NaN,0.7207
NaN,NaN,0.7002
NaN,NaN,0.7012
NaN,NaN,0.70055
NaN,NaN,0.72645
NaN,NaN,0.70275
NaN,NaN,0.7005
NaN,NaN,0.7039
NaN,NaN,0.70155
NaN,NaN,0.7193
NaN,NaN,0.7005
NaN,NaN,0.7006
NaN,NaN,0.7019
NaN,NaN,0.7003
NaN,NaN,0.7049
NaN,NaN,0.70625
NaN,NaN,0.70455
NaN,NaN,0.7048
NaN,NaN,0.7052
NaN,NaN,0.7203
NaN,NaN,0.70505
NaN,NaN,0.7022
NaN,NaN,0.7013
NaN,NaN,0.7043
NaN,NaN,0.7057
NaN,NaN,0.70295
NaN,NaN,0.705
NaN,NaN,0.7197
NaN,NaN,0.70385
NaN,NaN,0.7021
NaN,NaN,0.7199
NaN,NaN,0.72065
NaN,NaN,0.7205
NaN,NaN,0.7178
NaN,NaN,0.7034
NaN,NaN,0.7129
NaN,NaN,0.7094
NaN,NaN,0.7108
NaN,NaN,0.7082
NaN,NaN,0.7006
NaN,NaN,0.711
NaN,NaN,0.7091
NaN,NaN,0.7022
NaN,NaN,0.7022
NaN,NaN,0.7029
NaN,NaN,0.7048
NaN,NaN,0.7007
NaN,NaN,0.713
NaN,NaN,0.70305
NaN,NaN,0.7041
NaN,NaN,0.7148
NaN,NaN,0.703
NaN,NaN,0.7003
NaN,NaN,0.7076
NaN,NaN,0.7064
NaN,NaN,0.7075
NaN,NaN,0.7091
NaN,NaN,0.7057
NaN,NaN,0.7134
NaN,NaN,0.7067
NaN,NaN,0.7064
NaN,NaN,0.711
NaN,NaN,0.70295
NaN,NaN,0.70545
NaN,NaN,0.70505
NaN,NaN,0.70685
NaN,NaN,0.70645
NaN,NaN,0.70775
NaN,NaN,0.70865
NaN,NaN,0.70695
NaN,NaN,0.70895
NaN,NaN,0.70955
NaN,NaN,0.70635
NaN,NaN,0.70615
NaN,NaN,0.71555
NaN,NaN,0.70545
NaN,NaN,0.7058
NaN,NaN,0.7068
NaN,NaN,0.70575
NaN,NaN,0.7126
NaN,NaN,0.7079
NaN,NaN,0.7066
NaN,NaN,0.7188
NaN,NaN,0.70875
NaN,NaN,0.707
NaN,NaN,0.7058
NaN,NaN,0.7278
NaN,NaN,0.7066
NaN,NaN,0.7084
NaN,NaN,0.7066
NaN,NaN,0.7028
NaN,NaN,0.7143
NaN,NaN,0.7077
NaN,NaN,0.7057
NaN,NaN,0.7053
NaN,NaN,0.7066
NaN,NaN,0.7067
NaN,NaN,0.7037
NaN,NaN,0.7071
NaN,NaN,0.71
NaN,NaN,0.7035
NaN,NaN,0.7081
NaN,NaN,0.7011
NaN,NaN,0.7017
NaN,NaN,0.7064
NaN,NaN,0.7064
NaN,NaN,0.7036
NaN,NaN,0.7053
NaN,NaN,0.7082
NaN,NaN,0.7008
NaN,NaN,0.7067
NaN,NaN,0.7113
NaN,NaN,0.7126
NaN,NaN,0.7081
NaN,NaN,0.70215
NaN,NaN,0.711
NaN,NaN,0.7111
NaN,NaN,0.70765
NaN,NaN,0.7074
NaN,NaN,0.7043
NaN,NaN,0.7066
NaN,NaN,0.7093
NaN,NaN,0.7036
NaN,NaN,0.7075
NaN,NaN,0.7096
NaN,NaN,0.707
NaN,NaN,0.7017
NaN,NaN,0.7082
NaN,NaN,0.7073
NaN,NaN,0.7075
NaN,NaN,0.7056
NaN,NaN,0.70865
NaN,NaN,0.7086
NaN,NaN,0.7061
NaN,NaN,0.7139
NaN,NaN,0.7085
NaN,NaN,0.7155
NaN,NaN,0.7102
NaN,NaN,0.7043
NaN,NaN,0.7085
NaN,NaN,0.7116
NaN,NaN,0.7147
NaN,NaN,0.7139
NaN,NaN,0.70525
NaN,NaN,0.70325
NaN,NaN,0.70825
NaN,NaN,0.7062
NaN,NaN,0.70595
NaN,NaN,0.70265
NaN,NaN,0.70575
NaN,NaN,0.70235
NaN,NaN,0.7088
NaN,NaN,0.72105
NaN,NaN,0.7065
NaN,NaN,0.71195
NaN,NaN,0.7131
NaN,NaN,0.7163
NaN,NaN,0.7119
NaN,NaN,0.7125
NaN,NaN,0.7149
NaN,NaN,0.72535
NaN,NaN,0.71345
NaN,NaN,0.7142
NaN,NaN,0.7109
NaN,NaN,0.7154
NaN,NaN,0.7028
NaN,NaN,0.7164
NaN,NaN,0.7187
NaN,NaN,0.71585
NaN,NaN,0.71775
NaN,NaN,0.7215
NaN,NaN,0.718
NaN,NaN,0.7303
NaN,NaN,0.71785
NaN,NaN,0.71955
NaN,NaN,0.7127
NaN,NaN,0.71015
NaN,NaN,0.72065
NaN,NaN,0.71235
NaN,NaN,0.71055
NaN,NaN,0.72065
NaN,NaN,0.72095
NaN,NaN,0.71905
NaN,NaN,0.72195
NaN,NaN,0.72325
NaN,NaN,0.72225
NaN,NaN,0.73125
NaN,NaN,0.72165
NaN,NaN,0.72365
NaN,NaN,0.7178
NaN,NaN,0.72265
NaN,NaN,0.7148
NaN,NaN,0.71155
NaN,NaN,0.7233
NaN,NaN,0.7242
NaN,NaN,0.7242
NaN,NaN,0.7247
NaN,NaN,0.7248
NaN,NaN,0.7295
NaN,NaN,0.72465
NaN,NaN,0.725
NaN,NaN,0.7166
NaN,NaN,0.7212
NaN,NaN,0.7248
NaN,NaN,0.7112
NaN,NaN,0.7007
NaN,NaN,0.7239
NaN,NaN,0.7223
NaN,NaN,0.7262
NaN,NaN,0.7249
NaN,NaN,0.7238
NaN,NaN,0.7262
NaN,NaN,0.7269
NaN,NaN,0.7249
NaN,NaN,0.7243
NaN,NaN,0.7255
NaN,NaN,0.7239
NaN,NaN,0.7169
NaN,NaN,0.72325
NaN,NaN,0.72285
NaN,NaN,0.7238
NaN,NaN,0.7245
NaN,NaN,0.7231
NaN,NaN,0.7237
NaN,NaN,0.725
NaN,NaN,0.7227
NaN,NaN,0.72195
NaN,NaN,0.7208
NaN,NaN,0.7262
NaN,NaN,0.7226
NaN,NaN,0.7196
NaN,NaN,0.72135
NaN,NaN,0.72455
NaN,NaN,0.723
NaN,NaN,0.7242
NaN,NaN,0.7199
NaN,NaN,0.7222
NaN,NaN,0.72045
NaN,NaN,0.7018
NaN,NaN,0.72145
NaN,NaN,0.722
NaN,NaN,0.7194
NaN,NaN,0.7222
NaN,NaN,0.7219
NaN,NaN,0.7252
NaN,NaN,0.7216
NaN,NaN,0.72265
NaN,NaN,0.72325
NaN,NaN,0.7207
NaN,NaN,0.7215
NaN,NaN,0.7211
NaN,NaN,0.7104
NaN,NaN,0.7212
NaN,NaN,0.7241
NaN,NaN,0.7104
NaN,NaN,0.7161
NaN,NaN,0.7007
NaN,NaN,0.7173
NaN,NaN,0.7025
NaN,NaN,0.7011
NaN,NaN,0.7036
NaN,NaN,0.7059
NaN,NaN,0.7037
NaN,NaN,0.7061
NaN,NaN,0.7045
NaN,NaN,0.7191
NaN,NaN,0.7038
NaN,NaN,0.7032
NaN,NaN,0.7068
NaN,NaN,0.7004
NaN,NaN,0.705
NaN,NaN,0.7084
NaN,NaN,0.7042
NaN,NaN,0.7068
NaN,NaN,0.70745
NaN,NaN,0.7216
NaN,NaN,0.7047
NaN,NaN,0.7052
NaN,NaN,0.70185
NaN,NaN,0.70785
NaN,NaN,0.7048
NaN,NaN,0.7036
NaN,NaN,0.7077
NaN,NaN,0.7023
NaN,NaN,0.7087
NaN,NaN,0.7066
NaN,NaN,0.70665
NaN,NaN,0.7077
NaN,NaN,0.7226
NaN,NaN,0.7061
NaN,NaN,0.705
NaN,NaN,0.70375
NaN,NaN,0.7047
NaN,NaN,0.70265
NaN,NaN,0.7068
NaN,NaN,0.7051
NaN,NaN,0.7081
NaN,NaN,0.7016
NaN,NaN,0.7052
NaN,NaN,0.70655
NaN,NaN,0.7085
NaN,NaN,0.72375
NaN,NaN,0.7058
NaN,NaN,0.7055
NaN,NaN,0.70425
NaN,NaN,0.70645
NaN,NaN,0.70565
NaN,NaN,0.704
NaN,NaN,0.7071
NaN,NaN,0.7237
NaN,NaN,0.70425
NaN,NaN,0.7125
NaN,NaN,0.7049
NaN,NaN,0.7262
NaN,NaN,0.7074
NaN,NaN,0.7239
NaN,NaN,0.7076
NaN,NaN,0.718
NaN,NaN,0.706
NaN,NaN,0.707
NaN,NaN,0.7132
NaN,NaN,0.7098
NaN,NaN,0.7
NaN,NaN,0.7061
NaN,NaN,0.707
NaN,NaN,0.7153
NaN,NaN,0.7131
NaN,NaN,0.7036
NaN,NaN,0.7045
NaN,NaN,0.7022
NaN,NaN,0.7158
NaN,NaN,0.7013
NaN,NaN,0.7008
NaN,NaN,0.7026
NaN,NaN,0.7165
NaN,NaN,0.7015
NaN,NaN,0.7013
NaN,NaN,0.7164
NaN,NaN,0.703
NaN,NaN,0.7033
NaN,NaN,0.7051
NaN,NaN,0.7008
NaN,NaN,0.7047
NaN,NaN,0.7076
NaN,NaN,0.7047
NaN,NaN,0.7184
NaN,NaN,0.7046
NaN,NaN,0.705
NaN,NaN,0.7016
NaN,NaN,0.7107
NaN,NaN,0.7071
NaN,NaN,0.7074
NaN,NaN,0.7076
NaN,NaN,0.7077
NaN,NaN,0.7095
NaN,NaN,0.70715
NaN,NaN,0.7168
NaN,NaN,0.7075
NaN,NaN,0.7075
NaN,NaN,0.7063
NaN,NaN,0.7062
NaN,NaN,0.7072
NaN,NaN,0.70665
NaN,NaN,0.7061
NaN,NaN,0.70725
NaN,NaN,0.7077
NaN,NaN,0.70745
NaN,NaN,0.7113
NaN,NaN,0.70715
NaN,NaN,0.706
NaN,NaN,0.71065
NaN,NaN,0.7085
NaN,NaN,0.7076
NaN,NaN,0.7057
NaN,NaN,0.7057
NaN,NaN,0.7151
NaN,NaN,0.7063
NaN,NaN,0.7116
NaN,NaN,0.7054
NaN,NaN,0.7062
NaN,NaN,0.7034
NaN,NaN,0.708
NaN,NaN,0.7071
NaN,NaN,0.7033
NaN,NaN,0.7009
NaN,NaN,0.7163
NaN,NaN,0.7295
NaN,NaN,0.7017
NaN,NaN,0.7023
NaN,NaN,0.7062
NaN,NaN,0.7044
NaN,NaN,0.7037
NaN,NaN,0.7023
NaN,NaN,0.7011
NaN,NaN,0.7018
NaN,NaN,0.7059
NaN,NaN,0.7018
NaN,NaN,0.7126
NaN,NaN,0.7025
NaN,NaN,0.7024
NaN,NaN,0.7055
NaN,NaN,0.71525
NaN,NaN,0.70705
NaN,NaN,0.7031
NaN,NaN,0.7046
NaN,NaN,0.7089
NaN,NaN,0.7234
NaN,NaN,0.7102
NaN,NaN,0.7144
NaN,NaN,0.7064
NaN,NaN,0.7087
NaN,NaN,0.715
NaN,NaN,0.7014
NaN,NaN,0.7005
NaN,NaN,0.715
NaN,NaN,0.7005
NaN,NaN,0.72305
NaN,NaN,0.7017
NaN,NaN,0.702
NaN,NaN,0.7068
NaN,NaN,0.73425
NaN,NaN,0.7015
NaN,NaN,0.72655
NaN,NaN,0.71815
NaN,NaN,0.7063
NaN,NaN,0.7115
NaN,NaN,0.7076
NaN,NaN,0.7067
NaN,NaN,0.7149
NaN,NaN,0.7246
NaN,NaN,0.7122
NaN,NaN,0.71535
NaN,NaN,0.7012
NaN,NaN,0.7183
NaN,NaN,0.7027
NaN,NaN,0.7096
NaN,NaN,0.7178
NaN,NaN,0.71475
NaN,NaN,0.7185
NaN,NaN,0.7211
NaN,NaN,0.7162
NaN,NaN,0.7158
NaN,NaN,0.7294
NaN,NaN,0.7186
NaN,NaN,0.721
NaN,NaN,0.71285
NaN,NaN,0.7176
NaN,NaN,0.72265
NaN,NaN,0.7178
NaN,NaN,0.7051
NaN,NaN,0.72395
NaN,NaN,0.7207
NaN,NaN,0.73
NaN,NaN,0.72295
NaN,NaN,0.7262
NaN,NaN,0.72215
NaN,NaN,0.73025
NaN,NaN,0.72265
NaN,NaN,0.7241
NaN,NaN,0.7107
NaN,NaN,0.71945
NaN,NaN,0.7245
NaN,NaN,0.712
NaN,NaN,0.7051
NaN,NaN,0.727
NaN,NaN,0.7259
NaN,NaN,0.7316
NaN,NaN,0.7268
NaN,NaN,0.7271
NaN,NaN,0.7281
NaN,NaN,0.73105
NaN,NaN,0.7263
NaN,NaN,0.7254
NaN,NaN,0.724
NaN,NaN,0.72525
NaN,NaN,0.7244
NaN,NaN,0.707
NaN,NaN,0.7154
NaN,NaN,0.724
NaN,NaN,0.7257
NaN,NaN,0.7298
NaN,NaN,0.7246
NaN,NaN,0.7242
NaN,NaN,0.7257
NaN,NaN,0.7268
NaN,NaN,0.7244
NaN,NaN,0.7226
NaN,NaN,0.7211
NaN,NaN,0.7258
NaN,NaN,0.72315
NaN,NaN,0.7133
NaN,NaN,0.7213
NaN,NaN,0.7221
NaN,NaN,0.72225
NaN,NaN,0.7233
NaN,NaN,0.72155
NaN,NaN,0.7224
NaN,NaN,0.7225
NaN,NaN,0.72925
NaN,NaN,0.723
NaN,NaN,0.7207
NaN,NaN,0.72455
NaN,NaN,0.7221
NaN,NaN,0.7202
NaN,NaN,0.7207
NaN,NaN,0.7157
NaN,NaN,0.723
NaN,NaN,0.7197
NaN,NaN,0.7165
NaN,NaN,0.7203
NaN,NaN,0.7202
NaN,NaN,0.72005
NaN,NaN,0.7255
NaN,NaN,0.7225
NaN,NaN,0.7205
NaN,NaN,0.7174
NaN,NaN,0.7202
NaN,NaN,0.7225
NaN,NaN,0.7212
NaN,NaN,0.72105
NaN,NaN,0.7217
NaN,NaN,0.7206
NaN,NaN,0.7225
NaN,NaN,0.72115
NaN,NaN,0.7005
NaN,NaN,0.70735
NaN,NaN,0.7118
NaN,NaN,0.7036
NaN,NaN,0.7048
NaN,NaN,0.7062
NaN,NaN,0.7054
NaN,NaN,0.71455
NaN,NaN,0.7046
NaN,NaN,0.706
NaN,NaN,0.7045
NaN,NaN,0.7067
NaN,NaN,0.7072
NaN,NaN,0.7085
NaN,NaN,0.709
NaN,NaN,0.7085
NaN,NaN,0.7206
NaN,NaN,0.7082
NaN,NaN,0.7059
NaN,NaN,0.70465
NaN,NaN,0.7099
NaN,NaN,0.70945
NaN,NaN,0.7094
NaN,NaN,0.709
NaN,NaN,0.71005
NaN,NaN,0.721
NaN,NaN,0.71015
NaN,NaN,0.7073
NaN,NaN,0.7059
NaN,NaN,0.70735
NaN,NaN,0.70445
NaN,NaN,0.70945
NaN,NaN,0.70875
NaN,NaN,0.70815
NaN,NaN,0.70915
NaN,NaN,0.7095
NaN,NaN,0.72235
NaN,NaN,0.7085
NaN,NaN,0.70805
NaN,NaN,0.7068
NaN,NaN,0.70695
NaN,NaN,0.70935
NaN,NaN,0.70915
NaN,NaN,0.70945
NaN,NaN,0.70595
NaN,NaN,0.70675
NaN,NaN,0.70975
NaN,NaN,0.72365
NaN,NaN,0.70695
NaN,NaN,0.70495
NaN,NaN,0.70125
NaN,NaN,0.70695
NaN,NaN,0.7055
NaN,NaN,0.7068
NaN,NaN,0.70855
NaN,NaN,0.70245
NaN,NaN,0.70565
NaN,NaN,0.70715
NaN,NaN,0.71
NaN,NaN,0.72625
NaN,NaN,0.70705
NaN,NaN,0.705
NaN,NaN,0.70665
NaN,NaN,0.7022
NaN,NaN,0.702
NaN,NaN,0.7083
NaN,NaN,0.7092
NaN,NaN,0.7175
NaN,NaN,0.70625
NaN,NaN,0.7078
NaN,NaN,0.7094
NaN,NaN,0.73
NaN,NaN,0.7066
NaN,NaN,0.7057
NaN,NaN,0.7055
NaN,NaN,0.7028
NaN,NaN,0.70655
NaN,NaN,0.708
NaN,NaN,0.7074
NaN,NaN,0.7061
NaN,NaN,0.7055
NaN,NaN,0.7022
NaN,NaN,0.7074
NaN,NaN,0.7263
NaN,NaN,0.7071
NaN,NaN,0.705
NaN,NaN,0.7068
NaN,NaN,0.7058
NaN,NaN,0.7068
NaN,NaN,0.7065
NaN,NaN,0.7064
NaN,NaN,0.707
NaN,NaN,0.7257
NaN,NaN,0.7067
NaN,NaN,0.7053
NaN,NaN,0.7036
NaN,NaN,0.7085
NaN,NaN,0.7044
NaN,NaN,0.7076
NaN,NaN,0.7136
NaN,NaN,0.708
NaN,NaN,0.7021
NaN,NaN,0.7074
NaN,NaN,0.7085
NaN,NaN,0.708
NaN,NaN,0.7211
NaN,NaN,0.7074
NaN,NaN,0.7056
NaN,NaN,0.7048
NaN,NaN,0.7109
NaN,NaN,0.7079
NaN,NaN,0.7219
NaN,NaN,0.7082
NaN,NaN,0.7061
NaN,NaN,0.707
NaN,NaN,0.7083
NaN,NaN,0.7231
NaN,NaN,0.7063
NaN,NaN,0.7032
NaN,NaN,0.7048
NaN,NaN,0.7096
NaN,NaN,0.7036
NaN,NaN,0.7077
NaN,NaN,0.7086
NaN,NaN,0.7049
NaN,NaN,0.7052
NaN,NaN,0.71105
NaN,NaN,0.709
NaN,NaN,0.7215
NaN,NaN,0.7052
NaN,NaN,0.7024
NaN,NaN,0.7036
NaN,NaN,0.7021
NaN,NaN,0.706
NaN,NaN,0.706
NaN,NaN,0.7081
NaN,NaN,0.7048
NaN,NaN,0.7071
NaN,NaN,0.7079
NaN,NaN,0.7211
NaN,NaN,0.7064
NaN,NaN,0.7032
NaN,NaN,0.7126
NaN,NaN,0.7065
NaN,NaN,0.7014
NaN,NaN,0.7062
NaN,NaN,0.7087
NaN,NaN,0.7004
NaN,NaN,0.7077
NaN,NaN,0.7106
NaN,NaN,0.7073
NaN,NaN,0.7218
NaN,NaN,0.7082
NaN,NaN,0.7082
NaN,NaN,0.7054
NaN,NaN,0.7088
NaN,NaN,0.7074
NaN,NaN,0.70875
NaN,NaN,0.7096
NaN,NaN,0.7079
NaN,NaN,0.7106
NaN,NaN,0.7099
NaN,NaN,0.7169
NaN,NaN,0.7074
NaN,NaN,0.7078
NaN,NaN,0.7082
NaN,NaN,0.7078
NaN,NaN,0.7008
NaN,NaN,0.7061
NaN,NaN,0.7085
NaN,NaN,0.7002
NaN,NaN,0.7079
NaN,NaN,0.7085
NaN,NaN,0.7123
NaN,NaN,0.7071
NaN,NaN,0.7122
NaN,NaN,0.7064
NaN,NaN,0.7061
NaN,NaN,0.7091
NaN,NaN,0.7066
NaN,NaN,0.7047
NaN,NaN,0.7042
NaN,NaN,0.7057
NaN,NaN,0.7054
NaN,NaN,0.705
NaN,NaN,0.7051
NaN,NaN,0.7019
NaN,NaN,0.7074
NaN,NaN,0.7036
NaN,NaN,0.7257
NaN,NaN,0.70405
NaN,NaN,0.7128
NaN,NaN,0.7119
NaN,NaN,0.719
NaN,NaN,0.716
NaN,NaN,0.71845
NaN,NaN,0.7095
NaN,NaN,0.7129
NaN,NaN,0.7006
NaN,NaN,0.7168
NaN,NaN,0.7
NaN,NaN,0.7081
NaN,NaN,0.7011
NaN,NaN,0.7034
NaN,NaN,0.7016
NaN,NaN,0.7179
NaN,NaN,0.7023
NaN,NaN,0.7021
NaN,NaN,0.705
NaN,NaN,0.7028
NaN,NaN,0.704
NaN,NaN,0.7012
NaN,NaN,0.7032
NaN,NaN,0.7169
NaN,NaN,0.7024
NaN,NaN,0.7025
NaN,NaN,0.7017
NaN,NaN,0.70165
NaN,NaN,0.7152
NaN,NaN,0.70095
NaN,NaN,0.71405
NaN,NaN,0.70025
NaN,NaN,0.70515
NaN,NaN,0.71685
NaN,NaN,0.71105
NaN,NaN,0.71265
NaN,NaN,0.71205
NaN,NaN,0.7134
NaN,NaN,0.72385
NaN,NaN,0.71235
NaN,NaN,0.7137
NaN,NaN,0.7184
NaN,NaN,0.7037
NaN,NaN,0.7181
NaN,NaN,0.7129
NaN,NaN,0.7187
NaN,NaN,0.7193
NaN,NaN,0.7217
NaN,NaN,0.715
NaN,NaN,0.7295
NaN,NaN,0.7187
NaN,NaN,0.72055
NaN,NaN,0.7116
NaN,NaN,0.7154
NaN,NaN,0.7217
NaN,NaN,0.716
NaN,NaN,0.7214
NaN,NaN,0.7185
NaN,NaN,0.7317
NaN,NaN,0.7225
NaN,NaN,0.72465
NaN,NaN,0.7187
NaN,NaN,0.72795
NaN,NaN,0.7228
NaN,NaN,0.7267
NaN,NaN,0.7265
NaN,NaN,0.72
NaN,NaN,0.7264
NaN,NaN,0.7122
NaN,NaN,0.7259
NaN,NaN,0.7222
NaN,NaN,0.7277
NaN,NaN,0.7269
NaN,NaN,0.7241
NaN,NaN,0.7275
NaN,NaN,0.7269
NaN,NaN,0.7257
NaN,NaN,0.7198
NaN,NaN,0.72485
NaN,NaN,0.7247
NaN,NaN,0.7159
NaN,NaN,0.7251
NaN,NaN,0.7251
NaN,NaN,0.7289
NaN,NaN,0.7248
NaN,NaN,0.7245
NaN,NaN,0.7245
NaN,NaN,0.7278
NaN,NaN,0.7169
NaN,NaN,0.7252
NaN,NaN,0.7239
NaN,NaN,0.7086
NaN,NaN,0.72685
NaN,NaN,0.72235
NaN,NaN,0.719
NaN,NaN,0.7233
NaN,NaN,0.7215
NaN,NaN,0.7275
NaN,NaN,0.7226
NaN,NaN,0.7205
NaN,NaN,0.7223
NaN,NaN,0.7208
NaN,NaN,0.72185
NaN,NaN,0.7214
NaN,NaN,0.7085
NaN,NaN,0.72425
NaN,NaN,0.72165
NaN,NaN,0.7209
NaN,NaN,0.7186
NaN,NaN,0.7219
NaN,NaN,0.7183
NaN,NaN,0.71485
NaN,NaN,0.72035
NaN,NaN,0.7197
NaN,NaN,0.72165
NaN,NaN,0.723
NaN,NaN,0.72055
NaN,NaN,0.7277
NaN,NaN,0.71715
NaN,NaN,0.7206
NaN,NaN,0.72045
NaN,NaN,0.71915
NaN,NaN,0.7198
NaN,NaN,0.72055
NaN,NaN,0.72085
NaN,NaN,0.7206
NaN,NaN,0.7002
NaN,NaN,0.7047
NaN,NaN,0.70515
NaN,NaN,0.70785
NaN,NaN,0.7105
NaN,NaN,0.7044
NaN,NaN,0.7047
NaN,NaN,0.7058
NaN,NaN,0.7077
NaN,NaN,0.707
NaN,NaN,0.7066
NaN,NaN,0.708
NaN,NaN,0.7075
NaN,NaN,0.717
NaN,NaN,0.7072
NaN,NaN,0.7077
NaN,NaN,0.70265
NaN,NaN,0.7071
NaN,NaN,0.70915
NaN,NaN,0.7098
NaN,NaN,0.7088
NaN,NaN,0.71
NaN,NaN,0.71
NaN,NaN,0.7182
NaN,NaN,0.70825
NaN,NaN,0.7094
NaN,NaN,0.70845
NaN,NaN,0.7091
NaN,NaN,0.7001
NaN,NaN,0.71075
NaN,NaN,0.70875
NaN,NaN,0.7098
NaN,NaN,0.7101
NaN,NaN,0.7104
NaN,NaN,0.71755
NaN,NaN,0.71065
NaN,NaN,0.7071
NaN,NaN,0.70915
NaN,NaN,0.70985
NaN,NaN,0.70695
NaN,NaN,0.71185
NaN,NaN,0.70785
NaN,NaN,0.7091
NaN,NaN,0.71055
NaN,NaN,0.7096
NaN,NaN,0.71705
NaN,NaN,0.70935
NaN,NaN,0.70965
NaN,NaN,0.70835
NaN,NaN,0.71075
NaN,NaN,0.71175
NaN,NaN,0.71235
NaN,NaN,0.70915
NaN,NaN,0.70895
NaN,NaN,0.70935
NaN,NaN,0.71235
NaN,NaN,0.72065
NaN,NaN,0.70925
NaN,NaN,0.70785
NaN,NaN,0.70935
NaN,NaN,0.7073
NaN,NaN,0.70905
NaN,NaN,0.7089
NaN,NaN,0.7086
NaN,NaN,0.70995
NaN,NaN,0.71085
NaN,NaN,0.72455
NaN,NaN,0.70895
NaN,NaN,0.70805
NaN,NaN,0.70775
NaN,NaN,0.7086
NaN,NaN,0.70785
NaN,NaN,0.71105
NaN,NaN,0.71195
NaN,NaN,0.7189
NaN,NaN,0.71005
NaN,NaN,0.7106
NaN,NaN,0.7055
NaN,NaN,0.71195
NaN,NaN,0.7276
NaN,NaN,0.7107
NaN,NaN,0.70655
NaN,NaN,0.7087
NaN,NaN,0.70175
NaN,NaN,0.70665
NaN,NaN,0.70735
NaN,NaN,0.70955
NaN,NaN,0.71185
NaN,NaN,0.71625
NaN,NaN,0.70755
NaN,NaN,0.70795
NaN,NaN,0.70995
NaN,NaN,0.72955
NaN,NaN,0.70755
NaN,NaN,0.70565
NaN,NaN,0.70125
NaN,NaN,0.70765
NaN,NaN,0.7029
NaN,NaN,0.7057
NaN,NaN,0.7099
NaN,NaN,0.70945
NaN,NaN,0.7221
NaN,NaN,0.7069
NaN,NaN,0.7071
NaN,NaN,0.7097
NaN,NaN,0.7271
NaN,NaN,0.7071
NaN,NaN,0.7071
NaN,NaN,0.7066
NaN,NaN,0.7148
NaN,NaN,0.7074
NaN,NaN,0.7105
NaN,NaN,0.7003
NaN,NaN,0.7084
NaN,NaN,0.7061
NaN,NaN,0.7081
NaN,NaN,0.7087
NaN,NaN,0.7094
NaN,NaN,0.725
NaN,NaN,0.7078
NaN,NaN,0.7064
NaN,NaN,0.7141
NaN,NaN,0.7071
NaN,NaN,0.70895
NaN,NaN,0.7071
NaN,NaN,0.709
NaN,NaN,0.7118
NaN,NaN,0.7044
NaN,NaN,0.70885
NaN,NaN,0.711
NaN,NaN,0.7109
NaN,NaN,0.7259
NaN,NaN,0.7083
NaN,NaN,0.7066
NaN,NaN,0.70685
NaN,NaN,0.7047
NaN,NaN,0.7067
NaN,NaN,0.71125
NaN,NaN,0.71175
NaN,NaN,0.7093
NaN,NaN,0.7116
NaN,NaN,0.7134
NaN,NaN,0.7248
NaN,NaN,0.7098
NaN,NaN,0.7075
NaN,NaN,0.70725
NaN,NaN,0.7067
NaN,NaN,0.7014
NaN,NaN,0.71125
NaN,NaN,0.714
NaN,NaN,0.7084
NaN,NaN,0.7103
NaN,NaN,0.7147
NaN,NaN,0.71165
NaN,NaN,0.72305
NaN,NaN,0.7099
NaN,NaN,0.7092
NaN,NaN,0.708
NaN,NaN,0.712
NaN,NaN,0.7075
NaN,NaN,0.7095
NaN,NaN,0.7113
NaN,NaN,0.7137
NaN,NaN,0.7114
NaN,NaN,0.7138
NaN,NaN,0.7122
NaN,NaN,0.7208
NaN,NaN,0.7118
NaN,NaN,0.7091
NaN,NaN,0.7084
NaN,NaN,0.7086
NaN,NaN,0.7156
NaN,NaN,0.7117
NaN,NaN,0.714
NaN,NaN,0.7112
NaN,NaN,0.7115
NaN,NaN,0.7116
NaN,NaN,0.7171
NaN,NaN,0.7079
NaN,NaN,0.7111
NaN,NaN,0.70815
NaN,NaN,0.7103
NaN,NaN,0.7072
NaN,NaN,0.7099
NaN,NaN,0.7061
NaN,NaN,0.7092
NaN,NaN,0.7079
NaN,NaN,0.7063
NaN,NaN,0.7085
NaN,NaN,0.7103
NaN,NaN,0.709
NaN,NaN,0.7075
NaN,NaN,0.7054
NaN,NaN,0.7106
NaN,NaN,0.70555
NaN,NaN,0.7084
NaN,NaN,0.7037
NaN,NaN,0.707
NaN,NaN,0.70015
NaN,NaN,0.7061
NaN,NaN,0.71495
NaN,NaN,0.7047
NaN,NaN,0.714
NaN,NaN,0.7069
NaN,NaN,0.7099
NaN,NaN,0.7158
NaN,NaN,0.7164
NaN,NaN,0.7028
NaN,NaN,0.713
NaN,NaN,0.71905
NaN,NaN,0.7022
NaN,NaN,0.7099
NaN,NaN,0.705
NaN,NaN,0.7065
NaN,NaN,0.7073
NaN,NaN,0.7094
NaN,NaN,0.72055
NaN,NaN,0.7067
NaN,NaN,0.7038
NaN,NaN,0.704
NaN,NaN,0.7087
NaN,NaN,0.7056
NaN,NaN,0.7108
NaN,NaN,0.7061
NaN,NaN,0.7067
NaN,NaN,0.7093
NaN,NaN,0.722
NaN,NaN,0.70645
NaN,NaN,0.7015
NaN,NaN,0.7043
NaN,NaN,0.7032
NaN,NaN,0.70775
NaN,NaN,0.70225
NaN,NaN,0.70545
NaN,NaN,0.7225
NaN,NaN,0.7041
NaN,NaN,0.7095
NaN,NaN,0.7042
NaN,NaN,0.7028
NaN,NaN,0.7113
NaN,NaN,0.70405
NaN,NaN,0.70175
NaN,NaN,0.71195
NaN,NaN,0.70545
NaN,NaN,0.70785
NaN,NaN,0.71125
NaN,NaN,0.70545
NaN,NaN,0.72075
NaN,NaN,0.71115
NaN,NaN,0.718
NaN,NaN,0.7104
NaN,NaN,0.7154
NaN,NaN,0.7155
NaN,NaN,0.7175
NaN,NaN,0.7152
NaN,NaN,0.7254
NaN,NaN,0.7156
NaN,NaN,0.7178
NaN,NaN,0.7105
NaN,NaN,0.7214
NaN,NaN,0.7087
NaN,NaN,0.71945
NaN,NaN,0.71775
NaN,NaN,0.7209
NaN,NaN,0.7217
NaN,NaN,0.71855
NaN,NaN,0.72425
NaN,NaN,0.7208
NaN,NaN,0.72325
NaN,NaN,0.71815
NaN,NaN,0.72485
NaN,NaN,0.712
NaN,NaN,0.70455
NaN,NaN,0.7209
NaN,NaN,0.7192
NaN,NaN,0.722
NaN,NaN,0.7235
NaN,NaN,0.719
NaN,NaN,0.72595
NaN,NaN,0.7218
NaN,NaN,0.72465
NaN,NaN,0.7077
NaN,NaN,0.72215
NaN,NaN,0.72425
NaN,NaN,0.716
NaN,NaN,0.7128
NaN,NaN,0.7232
NaN,NaN,0.7194
NaN,NaN,0.7284
NaN,NaN,0.7229
NaN,NaN,0.7229
NaN,NaN,0.7194
NaN,NaN,0.724
NaN,NaN,0.72255
NaN,NaN,0.7228
NaN,NaN,0.7082
NaN,NaN,0.72555
NaN,NaN,0.7225
NaN,NaN,0.7212
NaN,NaN,0.7195
NaN,NaN,0.7212
NaN,NaN,0.7179
NaN,NaN,0.7213
NaN,NaN,0.7194
NaN,NaN,0.7185
NaN,NaN,0.72135
NaN,NaN,0.72085
NaN,NaN,0.7197
NaN,NaN,0.71
NaN,NaN,0.7228
NaN,NaN,0.70845
NaN,NaN,0.71935
NaN,NaN,0.7198
NaN,NaN,0.72095
NaN,NaN,0.7208
NaN,NaN,0.71965
NaN,NaN,0.7194
NaN,NaN,0.71665
NaN,NaN,0.71785
NaN,NaN,0.7191
NaN,NaN,0.71735
NaN,NaN,0.72015
NaN,NaN,0.7166
NaN,NaN,0.7185
NaN,NaN,0.71955
NaN,NaN,0.7187
NaN,NaN,0.71875
NaN,NaN,0.7198
NaN,NaN,0.7006
NaN,NaN,0.7051
NaN,NaN,0.7055
NaN,NaN,0.70135
NaN,NaN,0.7098
NaN,NaN,0.704
NaN,NaN,0.7049
NaN,NaN,0.7124
NaN,NaN,0.7058
NaN,NaN,0.7049
NaN,NaN,0.7082
NaN,NaN,0.7064
NaN,NaN,0.7065
NaN,NaN,0.7092
NaN,NaN,0.71
NaN,NaN,0.7069
NaN,NaN,0.7152
NaN,NaN,0.70925
NaN,NaN,0.7095
NaN,NaN,0.70465
NaN,NaN,0.7089
NaN,NaN,0.7103
NaN,NaN,0.7093
NaN,NaN,0.711
NaN,NaN,0.70965
NaN,NaN,0.7119
NaN,NaN,0.71665
NaN,NaN,0.7101
NaN,NaN,0.7094
NaN,NaN,0.70905
NaN,NaN,0.71145
NaN,NaN,0.71075
NaN,NaN,0.70645
NaN,NaN,0.70955
NaN,NaN,0.7079
NaN,NaN,0.70825
NaN,NaN,0.7167
NaN,NaN,0.70955
NaN,NaN,0.7097
NaN,NaN,0.71025
NaN,NaN,0.70975
NaN,NaN,0.70135
NaN,NaN,0.70915
NaN,NaN,0.7051
NaN,NaN,0.7092
NaN,NaN,0.711
NaN,NaN,0.70645
NaN,NaN,0.71495
NaN,NaN,0.70925
NaN,NaN,0.7091
NaN,NaN,0.7116
NaN,NaN,0.71095
NaN,NaN,0.70665
NaN,NaN,0.70985
NaN,NaN,0.70895
NaN,NaN,0.70615
NaN,NaN,0.71025
NaN,NaN,0.71055
NaN,NaN,0.70915
NaN,NaN,0.71075
NaN,NaN,0.70985
NaN,NaN,0.7115
NaN,NaN,0.7091
NaN,NaN,0.71195
NaN,NaN,0.709
NaN,NaN,0.70925
NaN,NaN,0.70965
NaN,NaN,0.7114
NaN,NaN,0.7172
NaN,NaN,0.70935
NaN,NaN,0.71115
NaN,NaN,0.70935
NaN,NaN,0.7107
NaN,NaN,0.70835
NaN,NaN,0.71425
NaN,NaN,0.7105
NaN,NaN,0.71105
NaN,NaN,0.7117
NaN,NaN,0.71165
NaN,NaN,0.71945
NaN,NaN,0.71075
NaN,NaN,0.71155
NaN,NaN,0.7099
NaN,NaN,0.71005
NaN,NaN,0.71475
NaN,NaN,0.7127
NaN,NaN,0.7104
NaN,NaN,0.71155
NaN,NaN,0.7101
NaN,NaN,0.71195
NaN,NaN,0.7047
NaN,NaN,0.71145
NaN,NaN,0.72255
NaN,NaN,0.71065
NaN,NaN,0.708
NaN,NaN,0.7111
NaN,NaN,0.7093
NaN,NaN,0.7113
NaN,NaN,0.7113
NaN,NaN,0.7163
NaN,NaN,0.70845
NaN,NaN,0.70895
NaN,NaN,0.713
NaN,NaN,0.7215
NaN,NaN,0.7092
NaN,NaN,0.7073
NaN,NaN,0.70835
NaN,NaN,0.7192
NaN,NaN,0.7088
NaN,NaN,0.7115
NaN,NaN,0.7096
NaN,NaN,0.7047
NaN,NaN,0.7102
NaN,NaN,0.7121
NaN,NaN,0.7136
NaN,NaN,0.7109
NaN,NaN,0.7252
NaN,NaN,0.7106
NaN,NaN,0.7098
NaN,NaN,0.7099
NaN,NaN,0.7077
NaN,NaN,0.7127
NaN,NaN,0.70905
NaN,NaN,0.7134
NaN,NaN,0.71375
NaN,NaN,0.7062
NaN,NaN,0.7123
NaN,NaN,0.7137
NaN,NaN,0.7136
NaN,NaN,0.72295
NaN,NaN,0.71255
NaN,NaN,0.71245
NaN,NaN,0.709
NaN,NaN,0.70835
NaN,NaN,0.71105
NaN,NaN,0.70265
NaN,NaN,0.70715
NaN,NaN,0.71405
NaN,NaN,0.71445
NaN,NaN,0.71395
NaN,NaN,0.7151
NaN,NaN,0.71455
NaN,NaN,0.7244
NaN,NaN,0.71425
NaN,NaN,0.7132
NaN,NaN,0.71075
NaN,NaN,0.7134
NaN,NaN,0.71205
NaN,NaN,0.7007
NaN,NaN,0.71535
NaN,NaN,0.71635
NaN,NaN,0.70515
NaN,NaN,0.7146
NaN,NaN,0.7141
NaN,NaN,0.71535
NaN,NaN,0.72515
NaN,NaN,0.71405
NaN,NaN,0.7121
NaN,NaN,0.7144
NaN,NaN,0.7114
NaN,NaN,0.70535
NaN,NaN,0.7037
NaN,NaN,0.7127
NaN,NaN,0.7159
NaN,NaN,0.715
NaN,NaN,0.7171
NaN,NaN,0.7017
NaN,NaN,0.7142
NaN,NaN,0.7215
NaN,NaN,0.7155
NaN,NaN,0.7154
NaN,NaN,0.7138
NaN,NaN,0.7118
NaN,NaN,0.7048
NaN,NaN,0.7133
NaN,NaN,0.7167
NaN,NaN,0.7142
NaN,NaN,0.7134
NaN,NaN,0.7151
NaN,NaN,0.7167
NaN,NaN,0.7131
NaN,NaN,0.7153
NaN,NaN,0.7117
NaN,NaN,0.7161
NaN,NaN,0.70895
NaN,NaN,0.7135
NaN,NaN,0.7063
NaN,NaN,0.71335
NaN,NaN,0.705
NaN,NaN,0.7073
NaN,NaN,0.7052
NaN,NaN,0.71045
NaN,NaN,0.72615
NaN,NaN,0.70705
NaN,NaN,0.71315
NaN,NaN,0.7029
NaN,NaN,0.70765
NaN,NaN,0.7
NaN,NaN,0.7161
NaN,NaN,0.7154
NaN,NaN,0.7113
NaN,NaN,0.7192
NaN,NaN,0.7104
NaN,NaN,0.7089
NaN,NaN,0.7062
NaN,NaN,0.7123
NaN,NaN,0.7105
NaN,NaN,0.7136
NaN,NaN,0.7055
NaN,NaN,0.7104
NaN,NaN,0.7144
NaN,NaN,0.7141
NaN,NaN,0.71825
NaN,NaN,0.7106
NaN,NaN,0.7085
NaN,NaN,0.7089
NaN,NaN,0.7083
NaN,NaN,0.7106
NaN,NaN,0.7135
NaN,NaN,0.7111
NaN,NaN,0.7127
NaN,NaN,0.7142
NaN,NaN,0.7245
NaN,NaN,0.7124
NaN,NaN,0.7083
NaN,NaN,0.7091
NaN,NaN,0.70495
NaN,NaN,0.70725
NaN,NaN,0.70895
NaN,NaN,0.70415
NaN,NaN,0.70555
NaN,NaN,0.7081
NaN,NaN,0.7191
NaN,NaN,0.70485
NaN,NaN,0.70965
NaN,NaN,0.7075
NaN,NaN,0.70605
NaN,NaN,0.705
NaN,NaN,0.7145
NaN,NaN,0.71775
NaN,NaN,0.7074
NaN,NaN,0.7007
NaN,NaN,0.7056
NaN,NaN,0.70545
NaN,NaN,0.71025
NaN,NaN,0.71335
NaN,NaN,0.7151
NaN,NaN,0.7142
NaN,NaN,0.71525
NaN,NaN,0.717
NaN,NaN,0.72055
NaN,NaN,0.71515
NaN,NaN,0.7173
NaN,NaN,0.7049
NaN,NaN,0.7193
NaN,NaN,0.7046
NaN,NaN,0.7191
NaN,NaN,0.71365
NaN,NaN,0.71855
NaN,NaN,0.7189
NaN,NaN,0.71515
NaN,NaN,0.72345
NaN,NaN,0.71895
NaN,NaN,0.7207
NaN,NaN,0.71685
NaN,NaN,0.7115
NaN,NaN,0.7208
NaN,NaN,0.7168
NaN,NaN,0.71765
NaN,NaN,0.71665
NaN,NaN,0.7195
NaN,NaN,0.7197
NaN,NaN,0.7171
NaN,NaN,0.7224
NaN,NaN,0.7189
NaN,NaN,0.7188
NaN,NaN,0.7106
NaN,NaN,0.71885
NaN,NaN,0.7046
NaN,NaN,0.72155
NaN,NaN,0.7173
NaN,NaN,0.71875
NaN,NaN,0.71815
NaN,NaN,0.724
NaN,NaN,0.71895
NaN,NaN,0.71755
NaN,NaN,0.71645
NaN,NaN,0.72315
NaN,NaN,0.71755
NaN,NaN,0.71845
NaN,NaN,0.72045
NaN,NaN,0.70325
NaN,NaN,0.7196
NaN,NaN,0.71625
NaN,NaN,0.708
NaN,NaN,0.7165
NaN,NaN,0.7164
NaN,NaN,0.7195
NaN,NaN,0.71595
NaN,NaN,0.7157
NaN,NaN,0.71675
NaN,NaN,0.7208
NaN,NaN,0.71595
NaN,NaN,0.71705
NaN,NaN,0.71925
NaN,NaN,0.7167
NaN,NaN,0.71545
NaN,NaN,0.7186
NaN,NaN,0.71815
NaN,NaN,0.70975
NaN,NaN,0.71585
NaN,NaN,0.7124
NaN,NaN,0.7156
NaN,NaN,0.71655
NaN,NaN,0.71545
NaN,NaN,0.71555
NaN,NaN,0.7159
NaN,NaN,0.7162
NaN,NaN,0.70415
NaN,NaN,0.7154
NaN,NaN,0.7155
NaN,NaN,0.7168
NaN,NaN,0.7156
NaN,NaN,0.7146
NaN,NaN,0.70295
NaN,NaN,0.7069
NaN,NaN,0.7029
NaN,NaN,0.70245
NaN,NaN,0.7034
NaN,NaN,0.7015
NaN,NaN,0.7113
NaN,NaN,0.70325
NaN,NaN,0.7052
NaN,NaN,0.70535
NaN,NaN,0.70495
NaN,NaN,0.70625
NaN,NaN,0.7077
NaN,NaN,0.70465
NaN,NaN,0.71225
NaN,NaN,0.7063
NaN,NaN,0.7073
NaN,NaN,0.70945
NaN,NaN,0.7075
NaN,NaN,0.70595
NaN,NaN,0.7072
NaN,NaN,0.70895
NaN,NaN,0.70685
NaN,NaN,0.7134
NaN,NaN,0.7082
NaN,NaN,0.7103
NaN,NaN,0.70645
NaN,NaN,0.7112
NaN,NaN,0.7103
NaN,NaN,0.70825
NaN,NaN,0.71
NaN,NaN,0.70745
NaN,NaN,0.7086
NaN,NaN,0.71325
NaN,NaN,0.7097
NaN,NaN,0.7075
NaN,NaN,0.70875
NaN,NaN,0.70955
NaN,NaN,0.7062
NaN,NaN,0.70735
NaN,NaN,0.7066
NaN,NaN,0.7055
NaN,NaN,0.7078
NaN,NaN,0.71265
NaN,NaN,0.7075
NaN,NaN,0.7058
NaN,NaN,0.71005
NaN,NaN,0.7094
NaN,NaN,0.708
NaN,NaN,0.7065
NaN,NaN,0.70745
NaN,NaN,0.7051
NaN,NaN,0.70645
NaN,NaN,0.70805
NaN,NaN,0.70725
NaN,NaN,0.71085
NaN,NaN,0.7099
NaN,NaN,0.70015
NaN,NaN,0.70955
NaN,NaN,0.7068
NaN,NaN,0.7109
NaN,NaN,0.7108
NaN,NaN,0.71475
NaN,NaN,0.7119
NaN,NaN,0.71005
NaN,NaN,0.70975
NaN,NaN,0.70985
NaN,NaN,0.71545
NaN,NaN,0.7097
NaN,NaN,0.70975
NaN,NaN,0.71125
NaN,NaN,0.71105
NaN,NaN,0.7097
NaN,NaN,0.70975
NaN,NaN,0.70895
NaN,NaN,0.71345
NaN,NaN,0.71055
NaN,NaN,0.7115
NaN,NaN,0.7102
NaN,NaN,0.71115
NaN,NaN,0.71155
NaN,NaN,0.71005
NaN,NaN,0.70735
NaN,NaN,0.7117
NaN,NaN,0.711
NaN,NaN,0.7107
NaN,NaN,0.71575
NaN,NaN,0.71225
NaN,NaN,0.70985
NaN,NaN,0.7112
NaN,NaN,0.7115
NaN,NaN,0.7124
NaN,NaN,0.70955
NaN,NaN,0.71065
NaN,NaN,0.713
NaN,NaN,0.7048
NaN,NaN,0.7101
NaN,NaN,0.7214
NaN,NaN,0.71195
NaN,NaN,0.71145
NaN,NaN,0.7022
NaN,NaN,0.7104
NaN,NaN,0.7135
NaN,NaN,0.7126
NaN,NaN,0.7156
NaN,NaN,0.71365
NaN,NaN,0.71
NaN,NaN,0.7143
NaN,NaN,0.7141
NaN,NaN,0.71375
NaN,NaN,0.7232
NaN,NaN,0.71415
NaN,NaN,0.71295
NaN,NaN,0.7105
NaN,NaN,0.7142
NaN,NaN,0.70835
NaN,NaN,0.7054
NaN,NaN,0.7155
NaN,NaN,0.71435
NaN,NaN,0.7089
NaN,NaN,0.71495
NaN,NaN,0.71665
NaN,NaN,0.7034
NaN,NaN,0.71555
NaN,NaN,0.7208
NaN,NaN,0.7147
NaN,NaN,0.7147
NaN,NaN,0.7129
NaN,NaN,0.7152
NaN,NaN,0.7112
NaN,NaN,0.7021
NaN,NaN,0.71605
NaN,NaN,0.7144
NaN,NaN,0.71565
NaN,NaN,0.7159
NaN,NaN,0.70055
NaN,NaN,0.7158
NaN,NaN,0.72195
NaN,NaN,0.7159
NaN,NaN,0.71485
NaN,NaN,0.7017
NaN,NaN,0.715
NaN,NaN,0.7144
NaN,NaN,0.7057
NaN,NaN,0.7027
NaN,NaN,0.7166
NaN,NaN,0.7167
NaN,NaN,0.7173
NaN,NaN,0.7185
NaN,NaN,0.7159
NaN,NaN,0.7199
NaN,NaN,0.7176
NaN,NaN,0.7171
NaN,NaN,0.7161
NaN,NaN,0.71605
NaN,NaN,0.707
NaN,NaN,0.7162
NaN,NaN,0.716
NaN,NaN,0.71885
NaN,NaN,0.7002
NaN,NaN,0.7173
NaN,NaN,0.7175
NaN,NaN,0.71965
NaN,NaN,0.7188
NaN,NaN,0.71675
NaN,NaN,0.7141
NaN,NaN,0.71725
NaN,NaN,0.7077
NaN,NaN,0.7102
NaN,NaN,0.7235
NaN,NaN,0.705
NaN,NaN,0.7103
NaN,NaN,0.71325
NaN,NaN,0.7094
NaN,NaN,0.7126
NaN,NaN,0.7089
NaN,NaN,0.71765
NaN,NaN,0.7114
NaN,NaN,0.7051
NaN,NaN,0.7169
NaN,NaN,0.7152
NaN,NaN,0.71165
NaN,NaN,0.7156
NaN,NaN,0.7129
NaN,NaN,0.7114
NaN,NaN,0.714
NaN,NaN,0.7144
NaN,NaN,0.7158
NaN,NaN,0.7153
NaN,NaN,0.7181
NaN,NaN,0.71355
NaN,NaN,0.7189
NaN,NaN,0.71515
NaN,NaN,0.71345
NaN,NaN,0.7121
NaN,NaN,0.71175
NaN,NaN,0.7099
NaN,NaN,0.7145
NaN,NaN,0.71425
NaN,NaN,0.7123
NaN,NaN,0.7126
NaN,NaN,0.7152
NaN,NaN,0.7215
NaN,NaN,0.71305
NaN,NaN,0.7106
NaN,NaN,0.71335
NaN,NaN,0.70605
NaN,NaN,0.7104
NaN,NaN,0.71275
NaN,NaN,0.71255
NaN,NaN,0.70745
NaN,NaN,0.70835
NaN,NaN,0.71165
NaN,NaN,0.7186
NaN,NaN,0.70825
NaN,NaN,0.70605
NaN,NaN,0.7132
NaN,NaN,0.70545
NaN,NaN,0.70525
NaN,NaN,0.71155
NaN,NaN,0.72485
NaN,NaN,0.70175
NaN,NaN,0.70815
NaN,NaN,0.71345
NaN,NaN,0.70525
NaN,NaN,0.70125
NaN,NaN,0.72755
NaN,NaN,0.70235
NaN,NaN,0.7057
NaN,NaN,0.7001
NaN,NaN,0.707
NaN,NaN,0.7093
NaN,NaN,0.71085
NaN,NaN,0.71095
NaN,NaN,0.71055
NaN,NaN,0.7277
NaN,NaN,0.7144
NaN,NaN,0.70595
NaN,NaN,0.71295
NaN,NaN,0.7131
NaN,NaN,0.7064
NaN,NaN,0.71365
NaN,NaN,0.7151
NaN,NaN,0.7116
NaN,NaN,0.71245
NaN,NaN,0.719
NaN,NaN,0.71395
NaN,NaN,0.7137
NaN,NaN,0.70695
NaN,NaN,0.71755
NaN,NaN,0.70605
NaN,NaN,0.71595
NaN,NaN,0.71465
NaN,NaN,0.71625
NaN,NaN,0.71775
NaN,NaN,0.71515
NaN,NaN,0.7188
NaN,NaN,0.71755
NaN,NaN,0.71715
NaN,NaN,0.71355
NaN,NaN,0.7029
NaN,NaN,0.7184
NaN,NaN,0.7141
NaN,NaN,0.709
NaN,NaN,0.7171
NaN,NaN,0.7162
NaN,NaN,0.7172
NaN,NaN,0.7181
NaN,NaN,0.7166
NaN,NaN,0.7206
NaN,NaN,0.7173
NaN,NaN,0.7177
NaN,NaN,0.7012
NaN,NaN,0.7172
NaN,NaN,0.7178
NaN,NaN,0.71245
NaN,NaN,0.71585
NaN,NaN,0.7176
NaN,NaN,0.71655
NaN,NaN,0.71195
NaN,NaN,0.7169
NaN,NaN,0.71685
NaN,NaN,0.71645
NaN,NaN,0.7206
NaN,NaN,0.7168
NaN,NaN,0.7164
NaN,NaN,0.71705
NaN,NaN,0.71735
NaN,NaN,0.7144
NaN,NaN,0.7105
NaN,NaN,0.7174
NaN,NaN,0.71645
NaN,NaN,0.7104
NaN,NaN,0.71625
NaN,NaN,0.72
NaN,NaN,0.7163
NaN,NaN,0.72045
NaN,NaN,0.7168
NaN,NaN,0.7172
NaN,NaN,0.71605
NaN,NaN,0.71335
NaN,NaN,0.7164
NaN,NaN,0.7169
NaN,NaN,0.7183
NaN,NaN,0.72075
NaN,NaN,0.716
NaN,NaN,0.71865
NaN,NaN,0.7175
NaN,NaN,0.71575
NaN,NaN,0.71595
NaN,NaN,0.71815
NaN,NaN,0.7173
NaN,NaN,0.7205
NaN,NaN,0.7176
NaN,NaN,0.71825
NaN,NaN,0.71685
NaN,NaN,0.7108
NaN,NaN,0.7182
NaN,NaN,0.71805
NaN,NaN,0.7177
NaN,NaN,0.72125
NaN,NaN,0.71765
NaN,NaN,0.7176
NaN,NaN,0.7005
NaN,NaN,0.7008
NaN,NaN,0.70045
NaN,NaN,0.7013
NaN,NaN,0.70155
NaN,NaN,0.70175
NaN,NaN,0.70045
NaN,NaN,0.70105
NaN,NaN,0.70415
NaN,NaN,0.7042
NaN,NaN,0.70345
NaN,NaN,0.703
NaN,NaN,0.70535
NaN,NaN,0.7053
NaN,NaN,0.7044
NaN,NaN,0.703
NaN,NaN,0.70345
NaN,NaN,0.70455
NaN,NaN,0.7041
NaN,NaN,0.7042
NaN,NaN,0.70505
NaN,NaN,0.70425
NaN,NaN,0.7047
NaN,NaN,0.7053
NaN,NaN,0.70155
NaN,NaN,0.7041
NaN,NaN,0.7013
NaN,NaN,0.70305
NaN,NaN,0.7032
NaN,NaN,0.70545
NaN,NaN,0.7066
NaN,NaN,0.70565
NaN,NaN,0.70775
NaN,NaN,0.70715
NaN,NaN,0.70575
NaN,NaN,0.70505
NaN,NaN,0.7052
NaN,NaN,0.70745
NaN,NaN,0.70725
NaN,NaN,0.7071
NaN,NaN,0.70555
NaN,NaN,0.706
NaN,NaN,0.7018
NaN,NaN,0.7073
NaN,NaN,0.70655
NaN,NaN,0.705
NaN,NaN,0.70905
NaN,NaN,0.7001
NaN,NaN,0.7055
NaN,NaN,0.70545
NaN,NaN,0.7069
NaN,NaN,0.70735
NaN,NaN,0.7076
NaN,NaN,0.7085
NaN,NaN,0.70915
NaN,NaN,0.7075
NaN,NaN,0.7079
NaN,NaN,0.70665
NaN,NaN,0.709
NaN,NaN,0.70885
NaN,NaN,0.7094
NaN,NaN,0.7053
NaN,NaN,0.7047
NaN,NaN,0.7037
NaN,NaN,0.7088
NaN,NaN,0.70965
NaN,NaN,0.7071
NaN,NaN,0.7096
NaN,NaN,0.70105
NaN,NaN,0.70395
NaN,NaN,0.70675
NaN,NaN,0.7111
NaN,NaN,0.71065
NaN,NaN,0.7102
NaN,NaN,0.70995
NaN,NaN,0.7096
NaN,NaN,0.7085
NaN,NaN,0.70955
NaN,NaN,0.7108
NaN,NaN,0.7099
NaN,NaN,0.7101
NaN,NaN,0.70995
NaN,NaN,0.7078
NaN,NaN,0.70595
NaN,NaN,0.71045
NaN,NaN,0.7096
NaN,NaN,0.711
NaN,NaN,0.70765
NaN,NaN,0.70895
NaN,NaN,0.70765
NaN,NaN,0.708
NaN,NaN,0.70905
NaN,NaN,0.7039
NaN,NaN,0.71085
NaN,NaN,0.7058
NaN,NaN,0.7049
NaN,NaN,0.70755
NaN,NaN,0.7072
NaN,NaN,0.70705
NaN,NaN,0.7108
NaN,NaN,0.70575
NaN,NaN,0.7068
NaN,NaN,0.7063
NaN,NaN,0.708
NaN,NaN,0.70485
NaN,NaN,0.7021
NaN,NaN,0.70445
NaN,NaN,0.7041
NaN,NaN,0.7106
NaN,NaN,0.7089
NaN,NaN,0.70525
NaN,NaN,0.7026
NaN,NaN,0.71015
NaN,NaN,0.71175
NaN,NaN,0.7087
NaN,NaN,0.71275
NaN,NaN,0.70915
NaN,NaN,0.7094
NaN,NaN,0.7079
NaN,NaN,0.70985
NaN,NaN,0.7098
NaN,NaN,0.708
NaN,NaN,0.71045
NaN,NaN,0.7059
NaN,NaN,0.70705
NaN,NaN,0.70705
NaN,NaN,0.71255
NaN,NaN,0.7133
NaN,NaN,0.71025
NaN,NaN,0.7082
NaN,NaN,0.7115
NaN,NaN,0.7099
NaN,NaN,0.71515
NaN,NaN,0.70925
NaN,NaN,0.71065
NaN,NaN,0.7128
NaN,NaN,0.7114
NaN,NaN,0.72585
NaN,NaN,0.70965
NaN,NaN,0.71075
NaN,NaN,0.71285
NaN,NaN,0.7115
NaN,NaN,0.7091
NaN,NaN,0.7138
NaN,NaN,0.71135
NaN,NaN,0.7096
NaN,NaN,0.7129
NaN,NaN,0.71205
NaN,NaN,0.7111
NaN,NaN,0.7128
NaN,NaN,0.71065
NaN,NaN,0.7113
NaN,NaN,0.71715
NaN,NaN,0.7115
NaN,NaN,0.7124
NaN,NaN,0.71255
NaN,NaN,0.7128
NaN,NaN,0.7237
NaN,NaN,0.71095
NaN,NaN,0.7111
NaN,NaN,0.71245
NaN,NaN,0.71245
NaN,NaN,0.71195
NaN,NaN,0.7132
NaN,NaN,0.7077
NaN,NaN,0.70445
NaN,NaN,0.71065
NaN,NaN,0.71525
NaN,NaN,0.7152
NaN,NaN,0.7127
NaN,NaN,0.71155
NaN,NaN,0.71365
NaN,NaN,0.71435
NaN,NaN,0.71525
NaN,NaN,0.71275
NaN,NaN,0.7159
NaN,NaN,0.71565
NaN,NaN,0.71505
NaN,NaN,0.7184
NaN,NaN,0.71435
NaN,NaN,0.7125
NaN,NaN,0.70895
NaN,NaN,0.7155
NaN,NaN,0.71475
NaN,NaN,0.7126
NaN,NaN,0.7157
NaN,NaN,0.7093
NaN,NaN,0.71425
NaN,NaN,0.70765
NaN,NaN,0.70725
NaN,NaN,0.7171
NaN,NaN,0.71605
NaN,NaN,0.71465
NaN,NaN,0.71585
NaN,NaN,0.715
NaN,NaN,0.71545
NaN,NaN,0.7147
NaN,NaN,0.7144
NaN,NaN,0.7148
NaN,NaN,0.70535
NaN,NaN,0.7154
NaN,NaN,0.71575
NaN,NaN,0.71475
NaN,NaN,0.71425
NaN,NaN,0.7142
NaN,NaN,0.7162
NaN,NaN,0.71425
NaN,NaN,0.71595
NaN,NaN,0.71535
NaN,NaN,0.716
NaN,NaN,0.7161
NaN,NaN,0.707
NaN,NaN,0.71635
NaN,NaN,0.7164
NaN,NaN,0.71455
NaN,NaN,0.7145
NaN,NaN,0.7178
NaN,NaN,0.7161
NaN,NaN,0.7182
[truncated: 971,229 more chars]
