# Supplementary material for: Deep-Manager: a versatile tool for optimal feature selection in live-cell imaging analysis
Source: Commun Biol. 2023 Mar 3;6:241. doi: 10.1038/s42003-023-04585-9 (PMC9984362; doi:10.1038/s42003-023-04585-9)
Supplement: Supplementary file 3 — Supplementary Data 1 [file 42003_2023_4585_MOESM3_ESM.zip › Supplementary Data/Supplementary_Data_fig7_IM_ACQ1_vgg19_layers.txt]

TEST1,TEST2,TEST3
pool1
0.7391,0.7007,0.72685
0.7007,0.7034,0.72715
0.7004,0.7077,0.72715
0.7067,0.7002,0.72675
0.71295,0.7052,0.72725
0.715,0.7012,0.72635
0.7024,0.7185,0.7272
0.7059,0.7011,0.72725
0.7038,0.7145,0.72745
0.73045,0.705,0.72755
0.7018,0.7041,0.72865
0.7182,0.7172,0.72675
0.7447,0.7024,0.72775
0.7227,0.7073,0.72685
0.7304,0.7016,0.7281
0.7079,0.7027,0.72675
0.7131,0.7094,0.72755
0.7073,0.7084,0.72635
0.727,0.7074,0.72655
0.72225,0.7028,0.727
0.7109,0.7067,0.72815
0.7325,0.7093,0.72815
0.7454,0.7134,0.72635
0.7486,0.717,0.7235
0.7246,0.709,0.72705
0.748,0.7054,0.7263
0.704,0.7,0.72735
0.7285,0.7179,0.72715
0.7157,0.7129,0.7274
0.7187,0.7104,0.72715
0.726,0.7109,0.72655
0.722,0.712,0.72715
0.70325,0.7019,0.72745
0.702,0.7065,0.72725
0.7,0.7071,0.72785
0.702,0.7082,0.72675
0.72375,0.7037,0.72625
0.7366,0.702,0.72835
0.7197,0.7181,0.72635
0.7431,0.718,0.72795
0.74005,0.7121,0.7264
0.74295,0.7107,0.72645
0.734,0.7014,0.72685
0.7443,0.7107,0.72655
0.7295,0.7082,0.72715
0.715,0.7171,0.72675
0.7107,0.7081,0.72735
0.7057,0.7085,0.72215
0.72055,0.7105,0.72735
0.7116,0.7023,0.72685
0.7175,0.7045,0.72755
0.7094,0.7231,0.72655
0.723,0.701,0.72625
0.70385,0.7161,0.726
0.7114,0.7261,0.7265
0.7179,0.7157,0.72455
0.73045,0.7194,0.7253
0.72755,0.7002,0.7256
0.70855,0.7152,0.7238
0.71145,0.7251,0.7261
0.7303,0.7079,0.72705
0.7209,0.7206,0.7265
0.711,0.7144,0.71715
0.72855,0.7021,0.72705
0.71635,0.7079,0.72855
0.7272,0.7086,0.72585
0.70595,0.7256,0.72645
0.70685,0.7136,0.7262
0.7009,0.7172,0.7271
0.7082,0.7044,0.7272
0.72635,0.718,0.71795
0.7059,0.705,0.72685
0.727,0.7198,0.72635
0.7109,0.7215,0.7276
0.7221,0.7195,0.72325
0.70565,0.7158,0.7198
0.7309,0.7135,0.7274
0.738,0.7172,0.7249
0.7023,0.7134,0.7276
0.7025,0.7205,0.72375
0.7097,0.7019,0.72545
0.71495,0.7052,0.7256
0.7,0.7254,0.7264
0.7062,0.7152,0.72585
0.7018,0.7283,0.72845
0.7063,0.7081,0.7253
0.70445,0.7244,0.7266
0.7034,0.7331,0.7271
0.7172,0.7013,0.72515
0.7081,0.7251,0.72725
0.7076,0.7275,0.72585
0.71335,0.7107,0.72705
0.73095,0.725,0.72385
0.7077,0.7181,0.7243
0.72255,0.7005,0.72625
0.7102,0.7399,0.7259
0.7326,0.7343,0.7262
0.7261,0.7309,0.7249
0.72665,0.722,0.72765
0.7008,0.727,0.72385
0.7084,0.7212,0.7263
0.70875,0.7137,0.72785
0.7008,0.7155,0.7263
0.7032,0.7344,0.7255
0.7202,0.7019,0.7263
0.7027,0.7251,0.72645
0.70135,0.7262,0.7247
0.7009,0.7251,0.7257
0.7075,0.7191,0.72995
0.7072,0.728,0.7243
0.7034,0.7173,0.72695
0.7082,0.726,0.7265
0.7011,0.7266,0.72705
0.714,0.7011,0.72545
0.7221,0.7034,0.72675
0.7027,0.7246,0.7254
0.7118,0.7221,0.7262
0.72215,0.7295,0.71715
0.737,0.731,0.72015
0.71955,0.7292,0.7259
0.7059,0.7074,0.72665
0.70185,0.7251,0.7261
0.7083,0.7222,0.72745
0.7197,0.7152,0.72655
0.705,0.7317,0.72125
0.7121,0.7226,0.72615
0.70775,0.7298,0.72695
0.7135,0.7115,0.72645
0.7075,0.7379,0.72475
0.7294,0.7275,0.72665
0.73135,0.7206,0.72705
0.7236,0.7236,0.7213
0.7008,0.7291,0.72615
0.7108,0.7138,0.72665
0.7001,0.7318,0.7251
0.7143,0.7245,0.72735
0.7014,0.7295,0.72095
0.70155,0.7258,0.7234
0.70445,0.7154,0.72415
0.72155,0.7448,0.7256
0.7052,0.7395,0.7257
0.7114,0.733,0.72365
0.70495,0.7294,0.72245
0.7009,0.7266,0.7243
0.704,0.73,0.72735
0.7087,0.7232,0.72505
0.7038,0.725,0.72745
0.7044,0.7398,0.72555
0.7005,0.7093,0.7261
0.7157,0.7302,0.7204
0.7029,0.7259,0.7064
0.7047,0.7304,0.72385
0.7022,0.7311,0.7316
0.7058,0.7321,0.7201
0.7032,0.7287,0.7254
0.70435,0.7274,0.72435
0.7114,0.7332,0.70595
0.7107,0.7234,0.72775
0.7206,0.7207,0.72145
0.7145,0.7303,0.72305
0.713,0.7288,0.7241
0.72985,0.7337,0.72415
0.71975,0.7386,0.7097
0.7063,0.7321,0.72735
0.727,0.7204,0.72335
0.7114,0.7372,0.72305
0.7144,0.724,0.72465
0.70575,0.7302,0.7285
0.7081,0.7363,0.72555
0.7013,0.7365,0.7239
0.7071,0.7343,0.724
0.7023,0.7245,0.72645
0.7369,0.7417,0.7222
0.7329,0.7309,0.72525
0.70045,0.7334,0.72585
0.7075,0.7359,0.72495
0.72305,0.7343,0.72585
0.703,0.7263,0.72215
0.7098,0.7367,0.7251
0.70325,0.7323,0.71725
0.7012,0.7361,0.7209
0.7127,0.7442,0.72105
0.7015,0.7323,0.7219
0.7024,0.7483,0.72725
0.7154,0.736,0.7205
0.7043,0.7373,0.72195
0.7095,0.7387,0.71985
0.703,0.731,0.7238
0.7193,0.7316,0.722
0.71475,0.7361,0.7252
0.7047,0.7333,0.7214
0.7131,0.7398,0.7225
0.7164,0.7293,0.7182
0.70425,0.7352,0.71015
0.7028,0.7283,0.72055
0.7018,0.7349,0.72975
0.7221,0.7391,0.7202
0.7033,0.7365,0.7222
0.7076,0.7334,0.72095
0.70625,0.7314,0.72575
0.7123,0.7389,0.71935
0.7036,0.74,0.72015
0.7346,0.7303,0.7206
0.71775,0.7346,0.72165
0.7671,0.7339,0.72425
0.7439,0.7375,0.72035
0.7109,0.7371,0.719
0.7063,0.7367,0.72145
0.7323,0.7382,0.72615
NaN,0.7399,0.7245
NaN,0.7355,0.719
NaN,0.7403,0.7211
NaN,0.7395,0.7211
NaN,0.739,0.7255
NaN,0.739,0.7177
NaN,0.7313,0.7217
NaN,0.7412,0.72195
NaN,0.7318,0.7265
NaN,0.7398,0.72115
NaN,0.7373,0.72175
NaN,0.7383,0.72095
NaN,0.7303,0.7196
NaN,0.74,0.7176
NaN,0.7383,0.7175
NaN,0.7371,0.7179
NaN,0.7381,0.71965
NaN,0.7388,0.7254
NaN,0.7432,0.71735
NaN,0.7356,0.7181
NaN,0.7399,0.7152
NaN,0.7401,0.7202
NaN,0.7297,0.71945
NaN,0.7372,0.72435
NaN,0.7393,0.7179
NaN,0.738,0.72125
NaN,0.7392,0.71455
NaN,0.7406,0.7176
NaN,0.7404,0.7283
NaN,0.7353,0.7163
NaN,0.7387,0.71785
NaN,0.7397,0.7163
NaN,0.7402,0.7226
NaN,0.7375,0.717
NaN,0.7374,0.71885
NaN,0.7212,0.71715
NaN,0.7417,0.7192
NaN,0.7392,0.7148
NaN,0.7366,0.7178
NaN,0.7385,0.71575
NaN,0.7393,0.7189
NaN,0.74,0.7238
NaN,0.7387,0.7212
NaN,0.7391,0.7161
NaN,0.7411,0.71825
NaN,0.738,0.717
NaN,0.7225,0.72385
NaN,0.7382,0.7148
NaN,0.7391,0.7197
NaN,0.738,0.7191
NaN,0.7399,0.71865
NaN,0.7379,0.7185
NaN,0.739,0.71925
NaN,0.7344,0.71705
NaN,0.7375,0.7163
NaN,0.7382,0.71165
NaN,0.7406,0.7157
NaN,0.7368,0.71495
NaN,0.74,0.71565
NaN,0.7395,0.722
NaN,0.7362,0.71335
NaN,0.7314,0.71445
NaN,0.738,0.71835
NaN,0.7408,0.7164
NaN,0.7386,0.72405
NaN,0.7408,0.71545
NaN,0.7393,0.7172
NaN,0.7258,0.7117
NaN,0.7399,0.70645
NaN,0.7372,0.71425
NaN,0.7088,0.7254
NaN,0.7407,0.7158
NaN,0.7392,0.7151
NaN,0.7394,0.7203
NaN,0.7329,0.7123
NaN,0.7385,0.714
NaN,0.7375,0.71545
NaN,0.7407,0.7153
NaN,0.7376,0.7148
NaN,0.739,0.71275
NaN,0.7272,0.7155
NaN,0.7407,0.7218
NaN,0.7371,0.71845
NaN,0.7412,0.7156
NaN,0.7363,0.7144
NaN,0.7403,0.72085
NaN,0.7393,0.71235
NaN,0.7396,0.71615
NaN,0.7408,0.7148
NaN,0.7384,0.7155
NaN,0.7399,0.71605
NaN,0.7282,0.71355
NaN,0.7381,0.715
NaN,0.7378,0.7101
NaN,0.7377,0.7118
NaN,0.7382,0.71205
NaN,0.7426,0.7122
NaN,0.7361,0.7218
NaN,0.7368,0.708
NaN,0.7349,0.7119
NaN,0.7383,0.70805
NaN,0.7377,0.7111
NaN,0.7395,0.7122
NaN,0.738,0.7184
NaN,0.7396,0.71145
NaN,0.7389,0.713
NaN,0.7369,0.7102
NaN,0.7373,0.71115
NaN,0.7378,0.72135
NaN,0.734,0.71195
NaN,0.7375,0.70955
NaN,0.737,0.7167
NaN,0.7155,0.7127
NaN,0.7402,0.7112
NaN,0.7369,0.71135
NaN,0.7242,0.71315
NaN,0.7391,0.71165
NaN,0.737,0.70865
NaN,0.738,0.71245
NaN,0.7279,0.71505
NaN,0.7033,0.71245
NaN,0.7369,0.7107
NaN,0.7341,0.70955
NaN,0.7387,0.7187
NaN,0.7377,0.7072
NaN,0.7391,0.71235
NaN,0.7283,0.71225
NaN,0.7378,0.71245
NaN,0.7342,0.7113
NaN,0.7422,0.71195
NaN,0.7352,0.708
NaN,0.7383,0.7095
NaN,0.7373,0.71
NaN,0.7111,0.7106
NaN,0.7383,0.71365
NaN,0.7383,0.7079
NaN,0.7388,0.70875
NaN,0.7367,0.71095
NaN,0.7246,0.7106
NaN,0.736,0.70885
NaN,0.7371,0.71095
NaN,0.7343,0.708
NaN,0.7366,0.709
NaN,0.7401,0.7181
NaN,0.7353,0.7053
NaN,0.7347,0.7093
NaN,0.7354,0.70825
NaN,0.7359,0.7127
NaN,0.737,0.70925
NaN,0.7341,0.70075
NaN,0.7371,0.7093
NaN,0.7368,0.71035
NaN,0.7349,0.71125
NaN,0.7413,0.70965
NaN,0.7364,0.7068
NaN,0.7433,0.71065
NaN,0.7333,0.7096
NaN,0.7373,0.70985
NaN,0.7362,0.70735
NaN,0.7184,0.71455
NaN,0.7374,0.71055
NaN,0.7345,0.70935
NaN,0.7283,0.7104
NaN,0.7373,0.7101
NaN,0.735,0.70945
NaN,0.737,0.7072
NaN,0.7257,0.70755
NaN,0.7363,0.70775
NaN,0.7343,0.7077
NaN,0.7378,0.71465
NaN,0.7353,0.7078
NaN,0.7371,0.71005
NaN,0.7224,0.70875
NaN,0.7362,0.71295
NaN,0.7342,0.70765
NaN,0.7381,0.70895
NaN,0.7342,0.71505
NaN,0.7372,0.70695
NaN,0.737,0.70775
NaN,0.7367,0.71065
NaN,0.7373,0.70765
NaN,0.7342,0.7083
NaN,0.7357,0.70785
NaN,0.7248,0.70755
NaN,0.7376,0.70815
NaN,0.733,0.71065
NaN,0.7336,0.71015
NaN,0.7335,0.7074
NaN,0.7381,0.7065
NaN,0.733,0.7126
NaN,0.7309,0.70805
NaN,0.7313,0.70825
NaN,0.7339,0.70815
NaN,0.7337,0.7078
NaN,0.7314,0.70705
NaN,0.7327,0.70745
NaN,0.7326,0.7067
NaN,0.7325,0.70535
NaN,0.7366,0.70525
NaN,0.734,0.70695
NaN,0.7492,0.7048
NaN,0.7292,0.7057
NaN,0.7343,0.7058
NaN,0.7329,0.70535
NaN,0.7228,0.70545
NaN,0.7357,0.71325
NaN,0.7354,0.7056
NaN,0.738,0.7054
NaN,0.7353,0.70625
NaN,0.7334,0.70485
NaN,0.7336,0.7054
NaN,0.7295,0.70595
NaN,0.7336,0.70495
NaN,0.7297,0.70445
NaN,0.7331,0.70545
NaN,0.731,0.70475
NaN,0.7328,0.70455
NaN,0.7198,0.70745
NaN,0.734,0.7057
NaN,0.7315,0.70545
NaN,0.7354,0.70595
NaN,0.7304,0.70955
NaN,0.733,0.70565
NaN,0.734,0.7052
NaN,0.7348,0.7047
NaN,0.7346,0.70745
NaN,0.7356,0.7042
NaN,0.7321,0.701
NaN,0.7235,0.70285
NaN,0.7376,0.70425
NaN,0.734,0.70395
NaN,0.7324,0.70465
NaN,0.7344,0.7055
NaN,0.7334,0.7151
NaN,0.7334,0.7048
NaN,0.7261,0.70385
NaN,0.7331,0.70585
NaN,0.733,0.7081
NaN,0.7336,0.70455
NaN,0.7335,0.70565
NaN,0.7343,0.70635
NaN,0.7343,0.70485
NaN,0.7324,0.703
NaN,0.7228,0.70625
NaN,0.7336,0.7039
NaN,0.7496,0.7034
NaN,0.723,0.7052
NaN,0.7351,0.7035
NaN,0.7344,0.70485
NaN,0.7197,0.70505
NaN,0.7297,0.70505
NaN,0.7355,0.70435
NaN,0.7356,0.7072
NaN,0.7284,0.7021
NaN,0.7352,0.707
NaN,0.7356,0.70615
NaN,0.7345,0.70595
NaN,0.7286,0.7039
NaN,0.733,0.7055
NaN,0.7336,0.7038
NaN,0.7346,0.70685
NaN,0.7351,0.7142
NaN,0.7304,0.7043
NaN,0.7196,0.70465
NaN,0.7362,0.708
NaN,0.7314,0.7074
NaN,0.7352,0.7072
NaN,0.73,0.70355
NaN,0.7356,0.70325
NaN,0.7343,0.70335
NaN,0.7338,0.70755
NaN,0.7343,0.707
NaN,0.7339,0.7063
NaN,0.7355,0.7051
NaN,0.7314,0.70975
NaN,0.7307,0.7075
NaN,0.7315,0.7001
NaN,0.7328,0.7152
NaN,0.7332,0.70375
NaN,0.7294,0.70715
NaN,0.725,0.70045
NaN,0.7283,0.70595
NaN,0.7304,0.7077
NaN,0.7339,0.70555
NaN,0.72,0.706
NaN,0.732,0.7075
NaN,0.7371,0.712
NaN,0.7274,0.711
NaN,0.7218,0.708
NaN,0.7305,0.70835
NaN,0.7389,0.7077
NaN,0.7128,0.7064
NaN,0.7331,0.7074
NaN,0.7325,0.7084
NaN,0.7125,0.71795
NaN,0.7367,0.70775
NaN,0.7353,0.7068
NaN,0.7346,0.7101
NaN,0.7353,0.7043
NaN,0.7336,0.70845
NaN,0.7164,0.70645
NaN,0.7303,0.70825
NaN,0.7296,0.7085
NaN,0.734,0.7072
NaN,0.7321,0.70825
NaN,0.7286,0.70785
NaN,0.7136,0.707
NaN,0.7351,0.70975
NaN,0.7268,0.70485
NaN,0.7359,0.71005
NaN,0.7252,0.71235
NaN,0.7363,0.7094
NaN,0.7322,0.70925
NaN,0.7309,0.7086
NaN,0.7318,0.7098
NaN,0.7326,0.7088
NaN,0.7233,0.70925
NaN,0.7108,0.71015
NaN,0.7239,0.7084
NaN,0.7304,0.70865
NaN,0.7297,0.71955
NaN,0.7131,0.71005
NaN,0.7027,0.7099
NaN,0.723,0.7143
NaN,0.7085,0.71095
NaN,0.7012,0.71105
NaN,0.7304,0.7099
NaN,0.7096,0.70895
NaN,0.728,0.7123
NaN,0.726,0.70925
NaN,0.7222,0.70955
NaN,0.7257,0.70965
NaN,0.7209,0.7104
NaN,0.7221,0.70905
NaN,0.7247,0.70965
NaN,0.732,0.70895
NaN,0.7314,0.70925
NaN,0.7179,0.7084
NaN,0.7319,0.71025
NaN,0.7147,0.72115
NaN,0.7272,0.71515
NaN,0.7255,0.7118
NaN,0.726,0.71175
NaN,0.7284,0.7109
NaN,0.702,0.70785
NaN,0.7006,0.7106
NaN,0.7194,0.7087
NaN,0.7276,0.7085
NaN,0.7187,0.70985
NaN,0.7144,0.7033
NaN,0.733,0.71125
NaN,0.7225,0.7105
NaN,0.702,0.711
NaN,0.7214,0.71185
NaN,0.7334,0.71755
NaN,0.7115,0.70755
NaN,0.7268,0.71115
NaN,0.7072,0.7118
NaN,0.7174,0.71525
NaN,0.7211,0.70915
NaN,0.7086,0.71365
NaN,0.7143,0.7115
NaN,0.7219,0.7121
NaN,0.7017,0.71175
NaN,0.717,0.71595
NaN,0.7087,0.71145
NaN,0.7199,0.71005
NaN,0.7288,0.71135
NaN,0.7023,0.7067
NaN,0.7033,0.71135
NaN,0.7212,0.70985
NaN,0.7082,0.7113
NaN,0.7025,0.7109
NaN,0.7109,0.71125
NaN,0.7249,0.711
NaN,0.7052,0.71035
NaN,0.7124,0.7129
NaN,0.7158,0.71965
NaN,0.7184,0.71685
NaN,0.7143,0.71185
NaN,0.7176,0.71225
NaN,0.7237,0.71215
NaN,0.7096,0.7132
NaN,0.701,0.7105
NaN,0.7315,0.71115
NaN,0.7008,0.7117
NaN,0.7184,0.712
NaN,0.7113,0.71135
NaN,0.7145,0.70455
NaN,0.7147,0.71145
NaN,0.7119,0.7206
NaN,0.7017,0.7127
NaN,0.707,0.7114
NaN,0.7127,0.7106
NaN,0.7015,0.7143
NaN,0.7126,0.7135
NaN,0.7061,0.71225
NaN,0.7024,0.7129
NaN,0.7147,0.7188
NaN,0.7075,0.7118
NaN,0.7127,0.71275
NaN,0.7033,0.7126
NaN,0.7056,0.71375
NaN,0.7154,0.71205
NaN,0.7096,0.711
NaN,0.7299,0.71125
NaN,0.7007,0.7126
NaN,0.7117,0.71285
NaN,0.7159,0.7128
NaN,0.7169,0.71115
NaN,0.7026,0.7128
NaN,0.7082,0.71815
NaN,0.701,0.71725
NaN,0.7056,0.71375
NaN,0.7067,0.71355
NaN,0.7211,0.71305
NaN,0.7114,0.70995
NaN,0.7226,0.7152
NaN,0.7003,0.71035
NaN,0.7115,0.71295
NaN,0.7352,0.7118
NaN,0.7071,0.714
NaN,0.702,0.70765
NaN,0.7139,0.71305
NaN,0.7128,0.71375
NaN,0.7352,0.71425
NaN,0.7234,0.7129
NaN,0.7098,0.721
NaN,0.7046,0.71275
NaN,0.7198,0.7144
NaN,0.7145,0.714
NaN,0.7033,0.7131
NaN,0.7008,0.71525
NaN,0.706,0.71525
NaN,0.7042,0.71425
NaN,0.7076,0.7137
NaN,0.7179,0.72065
NaN,0.7024,0.713
NaN,0.7042,0.7143
NaN,0.71,0.7143
NaN,0.7049,0.7113
NaN,0.7048,0.7143
NaN,0.7022,0.71355
NaN,0.7,0.71375
NaN,0.7125,0.713
NaN,0.7047,0.7134
NaN,0.7067,0.7136
NaN,0.7048,0.7138
NaN,0.706,0.71365
NaN,0.7034,0.71495
NaN,0.7026,0.7155
NaN,0.7027,0.7181
NaN,0.7205,0.72155
NaN,0.7083,0.71695
NaN,0.7087,0.71625
NaN,0.7091,0.71535
NaN,0.7088,0.7108
NaN,0.7037,0.71635
NaN,0.7044,0.71205
NaN,0.7063,0.7121
NaN,0.7073,0.71455
NaN,0.7033,0.71545
NaN,0.7214,0.71545
NaN,0.711,0.71705
NaN,0.7111,0.72965
NaN,0.7104,0.71535
NaN,0.7107,0.72075
NaN,0.7078,0.71265
NaN,0.7055,0.71605
NaN,0.7106,0.71615
NaN,0.7113,0.71245
NaN,0.7026,0.71815
NaN,0.7223,0.71675
NaN,0.7133,0.7163
NaN,0.7162,0.71625
NaN,0.7162,0.71955
NaN,0.7161,0.71595
NaN,0.713,0.7159
NaN,0.7134,0.71625
NaN,0.717,0.71685
NaN,0.7181,0.71505
NaN,0.7109,0.71485
NaN,0.7288,0.71485
NaN,0.7227,0.71515
NaN,0.7002,0.71645
NaN,0.723,0.71635
NaN,0.7224,0.71415
NaN,0.7221,0.71825
NaN,0.7033,0.72245
NaN,0.7208,0.71905
NaN,0.7081,0.7182
NaN,0.7219,0.71755
NaN,0.7236,0.7178
NaN,0.7254,0.71315
NaN,0.704,0.7189
NaN,0.722,0.71385
NaN,0.7352,0.718
NaN,0.7287,0.7174
NaN,0.7279,0.7176
NaN,0.7283,0.7131
NaN,0.7291,0.71765
NaN,0.7158,0.71825
NaN,0.7113,0.7186
NaN,0.7265,0.71765
NaN,0.7034,0.71855
NaN,0.7298,0.7147
NaN,0.7284,0.71815
NaN,0.7301,0.7182
NaN,0.7064,0.71505
NaN,0.7287,0.71895
NaN,0.7047,0.71815
NaN,0.742,0.7182
NaN,0.7362,0.71805
NaN,0.7327,0.7204
NaN,0.7324,0.71775
NaN,0.7337,0.71935
NaN,0.7328,0.71795
NaN,0.7163,0.7158
NaN,0.7303,0.71925
NaN,0.7222,0.7168
NaN,0.7179,0.71565
NaN,0.7337,0.7182
NaN,0.7346,0.71815
NaN,0.736,0.71755
NaN,0.7151,0.71765
NaN,0.7337,0.717
NaN,0.7071,0.71815
NaN,0.7427,0.7193
NaN,0.7407,0.71865
NaN,0.7166,0.7196
NaN,0.7038,0.71765
NaN,0.7371,0.71815
NaN,0.7361,0.71805
NaN,0.7383,0.71675
NaN,0.7345,0.7173
NaN,0.7203,0.71635
NaN,0.7363,0.7162
NaN,0.7112,0.7168
NaN,0.7311,0.71785
NaN,0.7249,0.71485
NaN,0.734,0.7176
NaN,0.7354,0.7188
NaN,0.7368,0.7184
NaN,0.7068,0.71035
NaN,0.737,0.71885
NaN,0.7058,0.7184
NaN,0.7434,0.7227
NaN,0.7402,0.7188
NaN,0.7203,0.7176
NaN,0.7032,0.7167
NaN,0.7363,0.7178
NaN,0.7356,0.71855
NaN,0.7373,0.7172
NaN,0.7349,0.7177
NaN,0.7285,0.7184
NaN,0.7364,0.718
NaN,0.7136,0.7184
NaN,0.7327,0.7174
NaN,0.7194,0.718
NaN,0.7322,0.7163
NaN,0.7361,0.7172
NaN,0.7376,0.7152
NaN,0.7005,0.71745
NaN,0.7337,0.71695
NaN,0.7075,0.71905
NaN,0.7402,0.7167
NaN,0.7377,0.71835
NaN,0.7367,0.7184
NaN,0.7117,0.7181
NaN,0.7363,0.718
NaN,0.7346,0.71775
NaN,0.7367,0.71665
NaN,0.7322,0.7177
NaN,0.7359,0.72005
NaN,0.7372,0.71845
NaN,0.7169,0.718
NaN,0.7298,0.7178
NaN,0.7193,0.7152
NaN,0.7317,0.7186
NaN,0.7027,0.7147
NaN,0.7325,0.7177
NaN,0.735,0.71715
NaN,0.7055,0.7173
NaN,0.7315,0.718
NaN,0.7106,0.71765
NaN,0.7374,0.71435
NaN,0.7353,0.7174
NaN,0.7406,0.72405
NaN,0.7147,0.7129
NaN,0.7323,0.71745
NaN,0.732,0.71875
NaN,0.7348,0.7183
NaN,0.7263,0.7199
NaN,0.7392,0.7179
NaN,0.7327,0.7187
NaN,0.712,0.7179
NaN,0.7286,0.72005
NaN,0.7226,0.7181
NaN,0.7287,0.7185
NaN,0.7291,0.718
NaN,0.7318,0.71515
NaN,0.7272,0.71895
NaN,0.7347,0.7169
NaN,0.7329,0.71965
NaN,0.7102,0.7169
NaN,0.7313,0.71765
NaN,0.7321,0.7178
NaN,0.7327,0.7175
NaN,0.7248,0.7172
NaN,0.7132,0.71825
NaN,0.7317,0.7196
NaN,0.7109,0.70945
NaN,0.7161,0.7195
NaN,0.7207,0.71955
NaN,0.7311,0.71805
NaN,0.7294,0.71825
NaN,0.7306,0.7198
NaN,0.7178,0.7171
NaN,0.7252,0.7153
NaN,0.7342,0.71595
NaN,0.703,0.71735
NaN,0.7262,0.71895
NaN,0.7349,0.71735
NaN,0.734,0.71925
NaN,0.7051,0.7175
NaN,0.735,0.71735
NaN,0.7101,0.7247
NaN,0.7146,0.7187
NaN,0.7293,0.71785
NaN,0.7277,0.71745
NaN,0.7312,0.7073
NaN,0.7061,0.71905
NaN,0.7048,0.7174
NaN,0.7352,0.7054
NaN,0.7024,0.7173
NaN,0.7183,0.71865
NaN,0.7335,0.7183
NaN,0.7334,0.71225
NaN,0.7364,0.7183
NaN,0.7027,0.7163
NaN,0.726,0.7182
NaN,0.7255,0.71805
NaN,0.7302,0.7183
NaN,0.7001,0.7177
NaN,0.726,0.7166
NaN,0.706,0.72065
NaN,0.7068,0.7165
NaN,0.7314,0.71885
NaN,0.7262,0.71785
NaN,0.7287,0.7182
NaN,0.7135,0.718
NaN,0.7243,0.7168
NaN,0.7275,0.71635
NaN,0.7227,0.70655
NaN,0.7031,0.7194
NaN,0.7015,0.71785
NaN,0.7289,0.71755
NaN,0.7204,0.7167
NaN,0.7015,0.71785
NaN,0.7003,0.71785
NaN,0.7158,0.71515
NaN,0.7165,0.71445
NaN,0.7237,0.7155
NaN,0.7009,0.71685
NaN,0.7259,0.71705
NaN,0.7116,0.71735
NaN,0.7066,0.71675
NaN,0.7126,0.70515
NaN,0.7029,0.71535
NaN,0.7222,0.7278
NaN,0.7037,0.71385
NaN,0.7053,0.71785
NaN,0.7132,0.71665
NaN,0.70775,0.7044
NaN,0.7056,0.71885
NaN,0.7076,0.7189
NaN,0.7042,0.71925
NaN,0.706,0.7175
NaN,0.7039,0.7179
NaN,0.714,0.7119
NaN,0.7041,0.7166
NaN,0.7054,0.71645
NaN,0.7029,0.718
NaN,0.7093,0.7164
NaN,0.7009,0.71595
NaN,0.7043,0.7184
NaN,0.7112,0.71595
NaN,0.7,0.7206
NaN,0.7059,0.7146
NaN,0.7022,0.7166
NaN,0.7033,0.71755
NaN,0.7033,0.7171
NaN,0.7006,0.7166
NaN,0.7031,0.7181
NaN,0.7104,0.71705
NaN,0.7017,0.7181
NaN,0.7089,0.7183
NaN,0.7014,0.71775
NaN,0.7049,0.71825
NaN,0.7039,0.71705
NaN,0.7075,0.7163
NaN,0.7071,0.71335
NaN,0.7013,0.7151
NaN,0.7137,0.71675
NaN,0.707,0.7182
NaN,0.7133,0.7149
NaN,0.7067,0.71795
NaN,0.7106,0.71785
NaN,0.7163,0.715
NaN,0.7,0.71645
NaN,0.7145,0.7264
NaN,0.7059,0.7122
NaN,0.7086,0.71825
NaN,0.7095,0.71665
NaN,0.7055,0.71685
NaN,0.7191,0.71705
NaN,0.7106,0.7165
NaN,0.7171,0.718
NaN,0.7098,0.71825
NaN,0.7146,0.7085
NaN,0.7257,0.71725
NaN,0.7061,0.7152
NaN,0.7159,0.71845
NaN,0.7147,0.717
NaN,0.7167,0.7153
NaN,0.7175,0.7178
NaN,0.7124,0.71685
NaN,0.7248,0.71805
NaN,0.719,0.71495
NaN,0.7224,0.7186
NaN,0.7175,0.71815
NaN,0.7215,0.71825
NaN,0.7307,0.7178
NaN,0.7037,0.71695
NaN,0.722,0.7151
NaN,0.704,0.71845
NaN,0.7188,0.71565
NaN,0.7221,0.7152
NaN,0.7229,0.7164
NaN,0.7177,0.71735
NaN,0.7295,0.7171
NaN,0.7239,0.71315
NaN,0.7262,0.71375
NaN,0.7221,0.71615
NaN,0.7251,0.716
NaN,0.7299,0.71285
NaN,0.7005,0.7159
NaN,0.7248,0.71555
NaN,0.714,0.7148
NaN,0.7215,0.7117
NaN,0.7249,0.71425
NaN,0.7267,0.72825
NaN,0.7225,0.71025
NaN,0.7003,0.71575
NaN,0.7375,0.7149
NaN,0.7299,0.7185
NaN,0.7316,0.71775
NaN,0.7273,0.70875
NaN,0.7312,0.7167
NaN,0.7351,0.71575
NaN,0.7019,0.71645
NaN,0.7252,0.71115
NaN,0.7197,0.71525
NaN,0.7234,0.71545
NaN,0.7279,0.71655
NaN,0.7311,0.71755
NaN,0.7252,0.71585
NaN,0.7435,0.7171
NaN,0.7313,0.7153
NaN,0.7115,0.71915
NaN,0.733,0.7139
NaN,0.7304,0.71605
NaN,0.7337,0.71595
NaN,0.7377,0.71575
NaN,0.7019,0.7161
NaN,0.7284,0.7165
NaN,0.7234,0.71535
NaN,0.7263,0.71625
NaN,0.7314,0.71725
NaN,0.7344,0.71625
NaN,0.7309,0.7172
NaN,0.7442,0.71685
NaN,0.7358,0.71515
NaN,0.7095,0.7115
NaN,0.7352,0.71295
NaN,0.7342,0.7165
NaN,0.7368,0.7167
NaN,0.7378,0.7154
NaN,0.707,0.71635
NaN,0.7295,0.7164
NaN,0.7289,0.71345
NaN,0.7286,0.70235
NaN,0.7325,0.71515
NaN,0.7346,0.7286
NaN,0.7321,0.71155
NaN,0.7427,0.71675
NaN,0.7359,0.71505
NaN,0.7138,0.71685
NaN,0.7369,0.71565
NaN,0.7338,0.71475
NaN,0.7375,0.71655
NaN,0.7356,0.71715
NaN,0.7123,0.71585
NaN,0.7327,0.71355
NaN,0.7293,0.71705
NaN,0.7288,0.71725
NaN,0.7321,0.7155
NaN,0.7342,0.71725
NaN,0.7315,0.7158
NaN,0.7427,0.71815
NaN,0.7355,0.7131
NaN,0.7228,0.71685
NaN,0.7351,0.71715
NaN,0.7321,0.71715
NaN,0.7365,0.7178
NaN,0.7349,0.7156
NaN,0.7162,0.71435
NaN,0.7356,0.717
NaN,0.7273,0.71495
NaN,0.7304,0.715
NaN,0.7318,0.7147
NaN,0.7339,0.71785
NaN,0.731,0.71565
NaN,0.7004,0.7109
NaN,0.7393,0.7115
NaN,0.7336,0.71485
NaN,0.7342,0.71515
NaN,0.7361,0.71475
NaN,0.732,0.7148
NaN,0.7343,0.71535
NaN,0.7367,0.71175
NaN,0.7241,0.7134
NaN,0.7362,0.7305
NaN,0.726,0.714
NaN,0.7021,0.7155
NaN,0.7316,0.7143
NaN,0.7325,0.71755
NaN,0.7328,0.7156
NaN,0.7315,0.7148
NaN,0.723,0.71475
NaN,0.7331,0.7151
NaN,0.7366,0.714
NaN,0.7328,0.713
NaN,0.7355,0.7153
NaN,0.7421,0.7161
NaN,0.7039,0.71485
NaN,0.7373,0.71625
NaN,0.7295,0.71455
NaN,0.7337,0.71845
NaN,0.734,0.71105
NaN,0.7319,0.7149
NaN,0.7202,0.7153
NaN,0.7364,0.7148
NaN,0.734,0.71525
NaN,0.7358,0.71485
NaN,0.7484,0.71415
NaN,0.7051,0.71545
NaN,0.7379,0.7198
NaN,0.7173,0.7146
NaN,0.7287,0.7155
NaN,0.7317,0.71475
NaN,0.7288,0.71655
NaN,0.7001,0.71675
NaN,0.7371,0.7121
NaN,0.7337,0.7116
NaN,0.7347,0.71415
NaN,0.7462,0.7143
NaN,0.7139,0.71485
NaN,0.7282,0.7149
NaN,0.7074,0.71295
NaN,0.7259,0.71575
NaN,0.7248,0.7142
NaN,0.7256,0.7312
NaN,0.7383,0.7113
NaN,0.734,0.7152
NaN,0.7303,0.71525
NaN,0.7394,0.7158
NaN,0.7229,0.71755
NaN,0.7315,0.712
NaN,0.7088,0.718
NaN,0.7254,0.7154
NaN,0.7222,0.71615
NaN,0.7213,0.7143
NaN,0.732,0.71515
NaN,0.7318,0.71405
NaN,0.7165,0.71555
NaN,0.7183,0.7147
NaN,0.7154,0.71245
NaN,0.7339,0.7167
NaN,0.7138,0.71435
NaN,0.727,0.71785
NaN,0.7189,0.7126
NaN,0.72095,0.71495
NaN,0.7073,0.7154
NaN,0.7143,0.71525
NaN,0.7328,0.7155
NaN,0.7096,0.71685
NaN,0.7134,0.71545
NaN,0.7251,0.71335
NaN,0.7032,0.7191
NaN,0.7193,0.7154
NaN,0.7161,0.71515
NaN,0.7264,0.71605
NaN,0.70605,0.7131
NaN,0.7299,0.71775
NaN,0.7128,0.71215
NaN,0.7087,0.7142
NaN,0.7171,0.71645
NaN,0.7133,0.7172
NaN,0.7213,0.7107
NaN,0.7114,0.71465
NaN,0.7083,0.71545
NaN,0.711,0.7148
NaN,0.709,0.7062
NaN,0.7034,0.71415
NaN,0.7038,0.72835
NaN,0.7082,0.716
NaN,0.7006,0.71595
NaN,0.7146,0.7162
NaN,0.7077,0.70945
NaN,0.7129,0.71515
NaN,0.7101,0.7179
NaN,0.7072,0.70855
NaN,0.7013,0.71695
NaN,0.7038,0.71575
NaN,0.7092,0.7166
NaN,0.7128,0.71405
NaN,0.7004,0.7147
NaN,0.7104,0.71665
NaN,0.7181,0.7159
NaN,0.702,0.71645
NaN,0.7033,0.7157
NaN,0.7001,0.717
NaN,0.7096,0.7164
NaN,0.7092,0.71605
NaN,0.7003,0.7141
NaN,0.7156,0.7161
NaN,0.7054,0.71625
NaN,0.7103,0.715
NaN,0.7094,0.7167
NaN,0.7151,0.71725
NaN,0.7115,0.71765
NaN,0.7106,0.7176
NaN,0.7087,0.72225
NaN,0.7142,0.7178
NaN,0.7031,0.71775
NaN,0.7075,0.717
NaN,0.7123,0.715
NaN,0.7142,0.71965
NaN,0.7123,0.71225
NaN,0.711,0.71505
NaN,0.7102,0.7161
NaN,0.7137,0.71725
NaN,0.7026,0.7104
NaN,0.7047,0.7163
NaN,0.7081,0.7176
NaN,0.7127,0.7162
NaN,0.7106,0.71645
NaN,0.709,0.72995
NaN,0.7116,0.71535
NaN,0.7106,0.7179
NaN,0.708,0.71815
NaN,0.708,0.7164
NaN,0.7112,0.7199
NaN,0.7015,0.7021
NaN,0.7051,0.7185
NaN,0.7137,0.7179
NaN,0.7134,0.7182
NaN,0.7097,0.71885
NaN,0.7137,0.7168
NaN,0.703,0.71815
NaN,0.7148,0.7178
NaN,0.7074,0.7161
NaN,0.7137,0.71535
NaN,0.7147,0.7191
NaN,0.7093,0.717
NaN,0.7207,0.71855
NaN,0.7162,0.7155
NaN,0.7165,0.7175
NaN,0.7107,0.71775
NaN,0.7156,0.7174
NaN,0.7124,0.7172
NaN,0.7039,0.7192
NaN,0.7189,0.71755
NaN,0.7005,0.7149
NaN,0.7135,0.72095
NaN,0.7171,0.7199
NaN,0.7161,0.72015
NaN,0.7159,0.7192
NaN,0.7248,0.71355
NaN,0.7182,0.72175
NaN,0.7186,0.71355
NaN,0.7168,0.71805
NaN,0.7192,0.71765
NaN,0.7246,0.7186
NaN,0.7033,0.713
NaN,0.7192,0.7199
NaN,0.705,0.719
NaN,0.7187,0.7183
NaN,0.7233,0.71385
NaN,0.7236,0.71935
NaN,0.7219,0.72535
NaN,0.7282,0.7126
NaN,0.7242,0.7206
NaN,0.723,0.7202
NaN,0.7207,0.718
NaN,0.7238,0.72115
NaN,0.7278,0.71235
NaN,0.7052,0.7203
NaN,0.7239,0.7199
NaN,0.7131,0.7203
NaN,0.7203,0.717
NaN,0.7242,0.7198
NaN,0.7244,0.7192
NaN,0.7232,0.7202
NaN,0.7042,0.7172
NaN,0.7315,0.7165
NaN,0.7259,0.7213
NaN,0.7255,0.72015
NaN,0.7217,0.7189
NaN,0.726,0.7167
NaN,0.7253,0.71915
NaN,0.7141,0.71995
NaN,0.7241,0.7197
NaN,0.7169,0.7189
NaN,0.7213,0.7216
NaN,0.7241,0.7203
NaN,0.7251,0.721
NaN,0.7243,0.7213
NaN,0.7076,0.7215
NaN,0.7336,0.72085
NaN,0.7268,0.71915
NaN,0.7253,0.72015
NaN,0.7248,0.7153
NaN,0.7265,0.71785
NaN,0.7261,0.72025
NaN,0.7124,0.7207
NaN,0.7252,0.71265
NaN,0.7208,0.7203
NaN,0.721,0.72165
NaN,0.7251,0.719
NaN,0.7272,0.70885
NaN,0.7045,0.72095
NaN,0.7257,0.7264
NaN,0.7023,0.7197
NaN,0.7345,0.7214
NaN,0.7255,0.72005
NaN,0.7263,0.71985
NaN,0.725,0.7218
NaN,0.7277,0.7218
NaN,0.7252,0.7216
NaN,0.7135,0.7221
NaN,0.7253,0.7216
NaN,0.7245,0.71955
NaN,0.7231,0.7216
NaN,0.7263,0.71705
NaN,0.7273,0.7185
NaN,0.7068,0.72135
NaN,0.7282,0.71965
NaN,0.7385,0.72175
NaN,0.7289,0.7186
NaN,0.7283,0.72175
NaN,0.7274,0.721
NaN,0.7286,0.7212
NaN,0.7325,0.72055
NaN,0.7186,0.7221
NaN,0.7271,0.71845
NaN,0.7192,0.7221
NaN,0.7255,0.72055
NaN,0.7294,0.72075
NaN,0.7316,0.7199
NaN,0.7296,0.71715
NaN,0.7071,0.72145
NaN,0.7426,0.71735
NaN,0.7314,0.72045
NaN,0.733,0.721
NaN,0.7314,0.7122
NaN,0.7333,0.7195
NaN,0.735,0.72035
NaN,0.725,0.72055
NaN,0.731,0.72035
NaN,0.7235,0.72695
NaN,0.7294,0.71855
NaN,0.7322,0.72005
NaN,0.7333,0.71985
NaN,0.7301,0.7209
NaN,0.7068,0.7211
NaN,0.7425,0.7113
NaN,0.7338,0.72065
NaN,0.7358,0.7207
NaN,0.7338,0.7206
NaN,0.7356,0.7204
NaN,0.7334,0.72075
NaN,0.7298,0.721
NaN,0.7355,0.7199
NaN,0.7248,0.72055
NaN,0.731,0.7198
NaN,0.7348,0.7223
NaN,0.736,0.7187
NaN,0.7333,0.71985
NaN,0.7107,0.71995
NaN,0.7419,0.7199
NaN,0.735,0.7199
NaN,0.7029,0.72115
NaN,0.7368,0.7202
NaN,0.7351,0.7234
NaN,0.7369,0.72485
NaN,0.7339,0.7208
NaN,0.7336,0.7212
NaN,0.7366,0.7204
NaN,0.7264,0.71845
NaN,0.7063,0.72235
NaN,0.7298,0.7192
NaN,0.7367,0.71865
NaN,0.737,0.71995
NaN,0.735,0.7206
NaN,0.7091,0.7208
NaN,0.7485,0.7204
NaN,0.7375,0.7204
NaN,0.7396,0.7204
NaN,0.737,0.72065
NaN,0.7393,0.72825
NaN,0.7349,0.7208
NaN,0.7154,0.72185
NaN,0.7368,0.7215
NaN,0.7124,0.715
NaN,0.7315,0.7187
NaN,0.741,0.7228
NaN,0.7425,0.7194
NaN,0.7324,0.72215
NaN,0.7458,0.72125
NaN,0.7419,0.72145
NaN,0.7438,0.721
NaN,0.7409,0.72085
NaN,0.7429,0.72165
NaN,0.7085,0.72105
NaN,0.7024,0.7184
NaN,0.742,0.7218
NaN,0.73,0.7211
NaN,0.7428,0.72035
NaN,0.744,0.7204
NaN,0.7237,0.72045
NaN,0.7424,0.7007
NaN,0.7445,0.72105
NaN,0.7463,0.72055
NaN,0.7421,0.7206
NaN,0.7473,0.7223
NaN,0.7005,0.72045
NaN,0.7464,0.72745
NaN,0.7336,0.72645
NaN,0.7485,0.7234
NaN,0.748,0.72355
NaN,0.7246,0.7224
NaN,0.7458,0.72095
NaN,0.7491,0.72355
NaN,0.7488,0.72035
NaN,0.7456,0.721
NaN,0.7493,0.72105
NaN,0.7515,0.7216
NaN,0.7352,0.71845
NaN,0.7498,0.7226
NaN,0.7527,0.72205
NaN,0.7301,0.7227
NaN,0.7492,0.72295
NaN,0.755,0.72275
NaN,0.7513,0.72835
NaN,0.7461,0.72215
NaN,0.7498,0.7239
NaN,0.7003,0.7235
NaN,0.7521,0.7246
NaN,0.737,0.72155
NaN,0.7485,0.72405
NaN,0.751,0.72985
NaN,0.7178,0.72445
NaN,0.7253,0.72335
NaN,0.7438,0.72335
NaN,0.7463,0.7266
NaN,0.7386,0.72295
NaN,0.7465,0.72265
NaN,0.7534,0.72335
NaN,0.7284,0.7218
NaN,0.7449,0.7221
NaN,0.7442,0.7245
NaN,0.7359,0.7225
NaN,0.7325,0.7221
NaN,0.7401,0.7224
NaN,0.7328,0.7224
NaN,0.7555,0.72275
NaN,0.7129,0.72295
NaN,0.7255,0.7215
NaN,0.729,0.7243
NaN,0.7117,0.72175
NaN,0.7169,0.72745
NaN,0.7498,0.72815
NaN,0.7115,0.72455
NaN,0.7553,0.72495
NaN,0.7465,0.72415
NaN,0.7413,0.72235
NaN,0.7253,0.7252
NaN,0.7129,0.7205
NaN,0.7271,0.72185
NaN,0.7,0.72195
NaN,0.7274,0.7236
NaN,0.7022,0.71805
NaN,0.7006,0.7245
NaN,0.7213,0.72455
NaN,0.7007,0.7245
NaN,0.7017,0.71205
NaN,0.7126,0.7244
NaN,0.7097,0.73115
NaN,0.7057,0.72205
NaN,0.7015,0.72515
NaN,0.7007,0.7245
NaN,0.7122,0.7272
NaN,0.7191,0.7037
NaN,0.7142,0.7223
NaN,0.7002,0.72645
NaN,0.7025,0.71315
NaN,0.7052,0.7256
NaN,0.7104,0.72405
NaN,0.7257,0.72415
NaN,0.7155,0.72755
NaN,0.7017,0.7248
NaN,0.7153,0.7237
NaN,0.7088,0.7248
NaN,0.7238,0.72065
NaN,0.7135,0.7202
NaN,0.7025,0.7262
NaN,0.7095,0.7242
NaN,0.7009,0.7231
NaN,0.7046,0.72225
NaN,0.7043,0.72395
NaN,0.7128,0.7243
NaN,0.7197,0.7244
NaN,0.7194,0.72415
NaN,0.7157,0.7271
NaN,0.7121,0.72455
NaN,0.7072,0.7305
NaN,0.7109,0.7306
NaN,0.7127,0.7266
NaN,0.7154,0.7265
NaN,0.7187,0.7264
NaN,0.7174,0.72105
NaN,0.711,0.7271
NaN,0.7077,0.7207
NaN,0.7098,0.723
NaN,0.7121,0.72345
NaN,0.7212,0.726
NaN,0.7131,0.71955
NaN,0.718,0.72575
NaN,0.7153,0.7257
NaN,0.7082,0.7261
NaN,0.7029,0.71395
NaN,0.7109,0.72535
NaN,0.7119,0.7317
NaN,0.715,0.72295
NaN,0.7011,0.72615
NaN,0.7286,0.7263
NaN,0.7182,0.727
NaN,0.7187,0.72315
NaN,0.7084,0.7278
NaN,0.7178,0.7088
NaN,0.7093,0.72765
NaN,0.7041,0.7269
NaN,0.7168,0.7272
NaN,0.7094,0.7315
NaN,0.714,0.7263
NaN,0.7159,0.72595
NaN,0.7082,0.7266
NaN,0.7264,0.7215
NaN,0.7203,0.724
NaN,0.7074,0.72765
NaN,0.7218,0.72485
NaN,0.715,0.725
NaN,0.7201,0.72495
NaN,0.7095,0.72635
NaN,0.7133,0.7257
NaN,0.7162,0.72615
NaN,0.7109,0.72565
NaN,0.7131,0.72775
NaN,0.716,0.7247
NaN,0.7115,0.73875
NaN,0.7308,0.73215
NaN,0.7206,0.7286
NaN,0.7034,0.72855
NaN,0.7243,0.72755
NaN,0.7187,0.72255
NaN,0.7218,0.7297
NaN,0.7147,0.72165
NaN,0.7176,0.72495
NaN,0.718,0.72545
NaN,0.7229,0.727
NaN,0.703,0.71895
NaN,0.7014,0.728
NaN,0.7181,0.728
NaN,0.7189,0.7279
NaN,0.7205,0.7174
NaN,0.7165,0.72795
NaN,0.7328,0.73685
NaN,0.7224,0.7262
NaN,0.7081,0.7287
NaN,0.7034,0.72925
NaN,0.7276,0.7354
NaN,0.7222,0.7258
NaN,0.7259,0.73065
NaN,0.72,0.70885
NaN,0.7215,0.72955
NaN,0.7217,0.72825
NaN,0.7328,0.72845
NaN,0.7124,0.7354
NaN,0.702,0.72805
NaN,0.7193,0.72805
NaN,0.7211,0.72855
NaN,0.7236,0.72395
NaN,0.721,0.7233
NaN,0.7317,0.70945
NaN,0.7252,0.7289
NaN,0.7174,0.728
NaN,0.7009,0.7266
NaN,0.7301,0.7267
NaN,0.7259,0.7276
NaN,0.7269,0.74165
NaN,0.721,0.72755
NaN,0.7277,0.72805
NaN,0.7235,0.727
NaN,0.7331,0.72935
NaN,0.7142,0.72665
NaN,0.7057,0.7399
NaN,0.7223,0.7354
NaN,0.7256,0.7302
NaN,0.7272,0.7301
NaN,0.7237,0.7299
NaN,0.7322,0.7238
NaN,0.7258,0.73245
NaN,0.7157,0.72515
NaN,0.7316,0.7285
NaN,0.727,0.72795
NaN,0.7296,0.7297
NaN,0.7227,0.72005
NaN,0.7314,0.72995
NaN,0.7269,0.7293
NaN,0.7304,0.7292
NaN,0.7207,0.7151
NaN,0.7073,0.7292
NaN,0.7236,0.74095
NaN,0.726,0.7294
NaN,0.7259,0.72995
NaN,0.726,0.72975
NaN,0.7348,0.7368
NaN,0.726,0.7278
NaN,0.7141,0.73225
NaN,0.7044,0.71095
NaN,0.7318,0.73135
NaN,0.7285,0.72965
NaN,0.73,0.7302
NaN,0.7247,0.7384
NaN,0.7315,0.7299
NaN,0.7285,0.7306
NaN,0.7268,0.7301
NaN,0.7215,0.7258
NaN,0.7157,0.72625
NaN,0.7238,0.7306
NaN,0.7271,0.73
NaN,0.7279,0.72935
NaN,0.7279,0.7289
NaN,0.701,0.7291
NaN,0.7364,0.72995
NaN,0.7273,0.7301
NaN,0.7135,0.72985
NaN,0.7095,0.7315
NaN,0.7341,0.72885
NaN,0.7306,0.7454
NaN,0.7324,0.7401
NaN,0.7288,0.73185
NaN,0.7317,0.7324
NaN,0.7311,0.73165
NaN,0.7252,0.72615
NaN,0.725,0.7342
NaN,0.7146,0.72685
NaN,0.7309,0.73195
NaN,0.732,0.73095
NaN,0.7307,0.7321
NaN,0.7323,0.7231
NaN,0.7082,0.73195
NaN,0.7404,0.73185
NaN,0.7331,0.7328
NaN,0.7119,0.72575
NaN,0.714,0.73185
NaN,0.7382,0.74435
NaN,0.735,0.73225
NaN,0.7357,0.7331
NaN,0.7385,0.73345
NaN,0.7316,0.75
NaN,0.737,0.70765
NaN,0.7302,0.73035
NaN,0.7269,0.73685
NaN,0.7116,0.71765
NaN,0.7355,0.735
NaN,0.7381,0.7322
NaN,0.7368,0.7324
NaN,0.7377,0.74225
NaN,0.7091,0.7312
NaN,0.7409,0.73395
NaN,0.7362,0.7322
NaN,0.7229,0.72995
NaN,0.7125,0.72955
NaN,0.7413,0.70695
NaN,0.7382,0.73435
NaN,0.7398,0.73225
NaN,0.7392,0.7299
NaN,0.7336,0.73145
NaN,0.74,0.73195
NaN,0.7252,0.7308
NaN,0.7321,0.73245
NaN,0.716,0.73125
NaN,0.7364,0.7319
NaN,0.7389,0.7355
NaN,0.7384,0.73445
NaN,0.7394,0.73405
NaN,0.7048,0.73955
NaN,0.7425,0.73675
NaN,0.7364,0.73555
NaN,0.714,0.73515
NaN,0.7118,0.73015
NaN,0.7413,0.73835
NaN,0.7403,0.7295
NaN,0.7405,0.7355
NaN,0.7375,0.73415
NaN,0.7284,0.73565
NaN,0.7404,0.72665
NaN,0.7196,0.73505
NaN,0.7328,0.7353
NaN,0.7146,0.73535
NaN,0.7372,0.7159
NaN,0.7371,0.7349
NaN,0.737,0.74465
NaN,0.7336,0.73235
NaN,0.7493,0.7371
NaN,0.7389,0.737
NaN,0.70285,0.73715
NaN,0.7441,0.7326
NaN,0.7407,0.73795
NaN,0.7425,0.7276
NaN,0.7339,0.73585
NaN,0.7158,0.73655
NaN,0.74,0.73545
NaN,0.7037,0.73725
NaN,0.7096,0.73535
NaN,0.7261,0.7374
NaN,0.7386,0.73545
NaN,0.736,0.7322
NaN,0.7394,0.7334
NaN,0.7239,0.71745
NaN,0.7514,0.73835
NaN,0.7423,0.73515
NaN,0.7474,0.7336
NaN,0.7382,0.735
NaN,0.7447,0.7355
NaN,0.7096,0.7354
NaN,0.7446,0.73435
NaN,0.7143,0.7358
NaN,0.7416,0.73825
NaN,0.7359,0.7368
NaN,0.7393,0.73965
NaN,0.7127,0.74295
NaN,0.7415,0.737
NaN,0.7461,0.7386
NaN,0.7466,0.7377
NaN,0.7323,0.7313
NaN,0.7494,0.73945
NaN,0.7018,0.73405
NaN,0.7473,0.73485
NaN,0.7437,0.7359
NaN,0.7381,0.7371
NaN,0.7432,0.72675
NaN,0.7097,0.73755
NaN,0.7399,0.73765
NaN,0.7524,0.7369
NaN,0.7431,0.72005
NaN,0.7344,0.73805
NaN,0.7547,0.75135
NaN,0.7512,0.7336
NaN,0.7435,0.7384
NaN,0.7395,0.73705
NaN,0.7458,0.7382
NaN,0.7071,0.73575
NaN,0.7412,0.7402
NaN,0.7535,0.7163
NaN,0.7366,0.7394
NaN,0.7376,0.7363
NaN,0.7567,0.73865
NaN,0.7548,0.7373
NaN,0.7479,0.73775
NaN,0.7393,0.737
NaN,0.7465,0.73825
NaN,0.7386,0.73415
NaN,0.7537,0.7336
NaN,0.746,0.7124
NaN,0.7406,0.73855
NaN,0.7599,0.73775
NaN,0.7587,0.73665
NaN,0.7499,0.73525
NaN,0.7349,0.73745
NaN,0.7475,0.7387
NaN,0.7155,0.73825
NaN,0.7625,0.73805
NaN,0.7419,0.74065
NaN,0.7332,0.7357
NaN,0.7655,0.73675
NaN,0.7433,0.742
NaN,0.7309,0.73965
NaN,0.7194,0.73945
NaN,0.7295,0.73905
NaN,0.70895,0.73255
NaN,0.7438,0.7423
NaN,0.734,0.7342
NaN,0.7299,0.73945
NaN,0.7572,0.74005
NaN,0.7399,0.73935
NaN,0.728,0.7337
NaN,0.715,0.73925
NaN,0.7234,0.7399
NaN,0.7365,0.73695
NaN,0.7228,0.7307
NaN,0.7217,0.73815
NaN,0.7444,0.75175
NaN,0.7452,0.7385
NaN,0.7296,0.7404
NaN,0.7145,0.74065
NaN,0.7232,0.73985
NaN,0.73665,0.73815
NaN,0.70465,0.7401
NaN,0.701,0.7221
NaN,0.726,0.74115
NaN,0.7507,0.74015
NaN,0.7092,0.73915
NaN,0.7103,0.73705
NaN,0.70005,0.73855
NaN,0.70225,0.74125
NaN,0.7039,0.73965
NaN,0.7462,0.73935
NaN,0.7298,0.73895
NaN,0.7019,0.7202
NaN,0.7026,0.74105
NaN,0.7092,0.7412
NaN,0.70255,0.738
NaN,0.7006,0.7375
NaN,0.7064,0.74005
NaN,0.7134,0.73945
NaN,0.7021,0.73925
NaN,0.71125,0.7401
NaN,0.7084,0.74005
NaN,0.7083,0.7434
NaN,0.7008,0.741
NaN,0.7153,0.7435
NaN,0.7211,0.7392
NaN,0.7153,0.7396
NaN,0.71475,0.7393
NaN,0.7077,0.7401
NaN,0.7116,0.7405
NaN,0.7223,0.73665
NaN,0.7317,0.73695
NaN,0.7214,0.73975
NaN,0.70915,0.7403
NaN,0.7074,0.73705
NaN,0.7209,0.739
NaN,0.7326,0.74045
NaN,0.7222,0.73765
NaN,0.70615,0.731
NaN,0.7017,0.7379
NaN,0.70355,0.7534
NaN,0.7176,0.7387
NaN,0.7269,0.7401
NaN,0.7188,0.7398
NaN,0.70325,0.7343
NaN,0.7015,0.7408
NaN,0.7165,0.7426
NaN,0.7239,0.7388
NaN,0.7168,0.7412
NaN,0.70085,0.74035
NaN,0.7029,0.73995
NaN,0.722,0.7392
NaN,0.7183,0.73845
NaN,0.7167,0.7384
NaN,0.704,0.74025
NaN,0.7022,0.7399
NaN,0.7305,0.7385
NaN,0.7012,0.74135
NaN,0.7211,0.73955
NaN,0.7043,0.74255
NaN,0.7115,0.73635
NaN,0.7058,0.7392
NaN,0.7302,0.705
NaN,0.7286,0.7397
NaN,0.7192,0.73885
NaN,0.7121,0.73965
NaN,0.7177,0.74105
NaN,0.7209,0.7396
NaN,0.7256,0.7347
NaN,0.7191,0.74285
NaN,0.7094,0.74065
NaN,0.7124,0.7413
NaN,0.7193,0.7397
NaN,0.7071,0.7387
NaN,0.7199,0.74145
NaN,0.7038,0.7364
NaN,0.7222,0.73675
NaN,0.715,0.74025
NaN,0.7108,0.74045
NaN,0.712,0.73605
NaN,0.7173,0.7397
NaN,0.7056,0.7414
NaN,0.7185,0.73795
NaN,0.7086,0.7294
NaN,0.7181,0.7391
NaN,0.7182,0.75325
NaN,0.7118,0.73895
NaN,0.7119,0.74135
NaN,0.7172,0.7401
NaN,0.7073,0.73105
NaN,0.7165,0.7405
NaN,0.706,0.7414
NaN,0.7186,0.7125
NaN,0.7176,0.74145
NaN,0.7152,0.74065
NaN,0.716,0.7417
NaN,0.7028,0.73655
NaN,0.7201,0.7404
NaN,0.7123,0.73865
NaN,0.7178,0.7412
NaN,0.7087,0.73965
NaN,0.7202,0.73895
NaN,0.7191,0.7231
NaN,0.7052,0.74155
NaN,0.7175,0.73915
NaN,0.7197,0.74345
NaN,0.7132,0.73635
NaN,0.7329,0.74105
NaN,0.7203,0.7071
NaN,0.7214,0.7401
NaN,0.7167,0.7402
NaN,0.7237,0.74035
NaN,0.7069,0.741
NaN,0.723,0.73855
NaN,0.7131,0.7367
NaN,0.7226,0.74335
NaN,0.7234,0.74035
NaN,0.7189,0.7404
NaN,0.7344,0.73955
NaN,0.7217,0.7406
NaN,0.726,0.741
NaN,0.7195,0.73675
NaN,0.7259,0.7374
NaN,0.72,0.7395
NaN,0.7046,0.73985
NaN,0.7274,0.7358
NaN,0.7173,0.74035
NaN,0.7266,0.74065
NaN,0.7265,0.7386
NaN,0.7239,0.72875
NaN,0.7371,0.7391
NaN,0.7267,0.75235
NaN,0.728,0.7379
NaN,0.7219,0.7405
NaN,0.7283,0.7395
NaN,0.7269,0.72955
NaN,0.7053,0.74075
NaN,0.7318,0.7423
NaN,0.7203,0.72715
NaN,0.7288,0.74085
NaN,0.7284,0.73985
NaN,0.7269,0.7409
NaN,0.7436,0.7354
NaN,0.7303,0.7396
NaN,0.7298,0.7387
NaN,0.7235,0.7406
NaN,0.7302,0.7387
NaN,0.7353,0.73845
NaN,0.71,0.7246
NaN,0.735,0.7411
NaN,0.7046,0.73965
NaN,0.7246,0.7434
NaN,0.7337,0.7372
NaN,0.7322,0.74005
NaN,0.7285,0.7402
NaN,0.7442,0.7402
NaN,0.732,0.7404
NaN,0.7316,0.74135
NaN,0.7265,0.7383
NaN,0.7333,0.73285
NaN,0.7361,0.7427
NaN,0.7176,0.74175
NaN,0.7359,0.7411
NaN,0.7138,0.74045
NaN,0.7236,0.74085
NaN,0.7325,0.742
NaN,0.7328,0.7362
NaN,0.7299,0.7384
NaN,0.7437,0.74055
NaN,0.7327,0.7409
NaN,0.733,0.73835
NaN,0.7276,0.7406
NaN,0.7338,0.741
NaN,0.7364,0.7397
NaN,0.7227,0.73
NaN,0.7359,0.74
NaN,0.7186,0.74955
NaN,0.7272,0.73995
NaN,0.7353,0.7415
NaN,0.7347,0.74075
NaN,0.7315,0.7304
NaN,0.7454,0.74095
NaN,0.7353,0.7411
NaN,0.7044,0.7226
NaN,0.735,0.7413
NaN,0.729,0.74115
NaN,0.736,0.74125
NaN,0.7394,0.73635
NaN,0.7185,0.70795
NaN,0.7388,0.74045
NaN,0.7206,0.74095
NaN,0.7275,0.74195
NaN,0.7358,0.7407
NaN,0.7367,0.7405
NaN,0.7325,0.72645
NaN,0.7025,0.7424
NaN,0.745,0.7405
NaN,0.7353,0.7421
NaN,0.7081,0.73835
NaN,0.7367,0.7409
NaN,0.732,0.7414
NaN,0.7374,0.7121
NaN,0.7378,0.74095
NaN,0.7241,0.74095
NaN,0.7372,0.74175
NaN,0.7238,0.73905
NaN,0.7312,0.7404
NaN,0.7361,0.7444
NaN,0.7362,0.7415
NaN,0.7348,0.74165
NaN,0.7105,0.7415
NaN,0.7476,0.7392
NaN,0.7381,0.743
NaN,0.7022,0.7395
NaN,0.7379,0.7406
NaN,0.7358,0.74035
NaN,0.7391,0.74105
NaN,0.7397,0.7362
NaN,0.7194,0.74195
NaN,0.7384,0.7415
NaN,0.7244,0.74115
NaN,0.7321,0.7421
NaN,0.738,0.74105
NaN,0.7391,0.74965
NaN,0.7367,0.7394
NaN,0.7111,0.74215
NaN,0.7455,0.7424
NaN,0.7383,0.73435
NaN,0.7053,0.70275
NaN,0.7382,0.74155
NaN,0.7385,0.74325
NaN,0.7401,0.7432
NaN,0.7395,0.74325
NaN,0.7274,0.741
NaN,0.7402,0.74225
NaN,0.7299,0.7399
NaN,0.7311,0.74165
NaN,0.7361,0.74185
NaN,0.738,0.74145
NaN,0.7353,0.7399
NaN,0.7074,0.7387
NaN,0.7485,0.7267
NaN,0.7375,0.7428
NaN,0.739,0.74215
NaN,0.7393,0.74215
NaN,0.7394,0.7403
NaN,0.7362,0.74215
NaN,0.7218,0.74205
NaN,0.7384,0.713
NaN,0.7252,0.74185
NaN,0.7273,0.7416
NaN,0.7363,0.7423
NaN,0.7381,0.7399
NaN,0.732,0.7338
NaN,0.7471,0.74245
NaN,0.7386,0.74145
NaN,0.7428,0.7419
NaN,0.7392,0.7413
NaN,0.7411,0.7424
NaN,0.7337,0.74295
NaN,0.7374,0.7405
NaN,0.7282,0.74245
NaN,0.7382,0.7441
NaN,0.741,0.74265
NaN,0.7307,0.74245
NaN,0.7306,0.7411
NaN,0.7352,0.74265
NaN,0.7464,0.74055
NaN,0.7385,0.73045
NaN,0.7453,0.74145
NaN,0.7258,0.74795
NaN,0.7406,0.74425
NaN,0.7268,0.7422
NaN,0.7392,0.7424
NaN,0.7412,0.73305
NaN,0.7315,0.74245
NaN,0.7341,0.7412
NaN,0.7207,0.72885
NaN,0.7482,0.74175
NaN,0.7303,0.7423
NaN,0.7477,0.7416
NaN,0.7151,0.73655
NaN,0.7407,0.7412
NaN,0.7253,0.74255
NaN,0.7388,0.7418
NaN,0.7399,0.74545
NaN,0.7368,0.74425
NaN,0.7393,0.73295
NaN,0.7156,0.74265
NaN,0.7509,0.74245
NaN,0.7308,0.74245
NaN,0.7476,0.74065
NaN,0.713,0.7414
NaN,0.7456,0.74185
NaN,0.7132,0.72255
NaN,0.7304,0.7418
NaN,0.7327,0.74285
NaN,0.7285,0.7423
NaN,0.7404,0.74355
NaN,0.7158,0.7373
NaN,0.7512,0.74335
NaN,0.7345,0.7416
NaN,0.7439,0.7421
NaN,0.7059,0.7422
NaN,0.7384,0.7413
NaN,0.7128,0.74255
NaN,0.7222,0.74065
NaN,0.7256,0.73925
NaN,0.7197,0.7412
NaN,0.7277,0.7419
NaN,0.7167,0.7387
NaN,0.7544,0.7424
NaN,0.7387,0.74235
NaN,0.7402,0.7397
NaN,0.7274,0.74325
NaN,0.7075,0.74155
NaN,0.7214,0.7493
NaN,0.726,0.7405
NaN,0.7185,0.7421
NaN,0.7074,0.74175
NaN,0.7009,0.7313
NaN,0.7526,0.71095
NaN,0.7364,0.74155
NaN,0.7413,0.7422
NaN,0.7288,0.73645
NaN,0.7086,0.74305
NaN,0.7164,0.74105
NaN,0.7079,0.7423
NaN,0.7089,0.7381
NaN,0.7017,0.742
NaN,0.7419,0.73995
NaN,0.7433,0.7424
NaN,0.731,0.74195
NaN,0.7171,0.741
NaN,0.7059,0.7323
NaN,0.7088,0.74265
NaN,0.7051,0.74145
NaN,0.7076,0.743
NaN,0.7024,0.73895
NaN,0.7337,0.7423
NaN,0.7468,0.74235
NaN,0.7219,0.72475
NaN,0.7107,0.7424
NaN,0.7068,0.74195
NaN,0.7094,0.7427
NaN,0.7073,0.74085
NaN,0.7031,0.7382
NaN,0.7202,0.7419
NaN,0.7488,0.7421
NaN,0.7178,0.742
NaN,0.7092,0.74245
NaN,0.7062,0.74215
NaN,0.7089,0.74315
NaN,0.7022,0.73975
NaN,0.7015,0.7404
NaN,0.7159,0.74265
NaN,0.745,0.74235
NaN,0.7165,0.7404
NaN,0.7095,0.74145
NaN,0.707,0.74125
NaN,0.7089,0.74035
NaN,0.7023,0.7314
NaN,0.704,0.74055
NaN,0.7292,0.74735
NaN,0.7111,0.74065
NaN,0.7094,0.74215
NaN,0.7033,0.7426
NaN,0.7063,0.73695
NaN,0.706,0.7424
NaN,0.7081,0.7418
NaN,0.7044,0.7314
NaN,0.70065,0.74355
NaN,0.70125,0.74195
NaN,0.70335,0.7423
NaN,0.70745,0.7403
NaN,0.71035,0.7145
NaN,0.71095,0.741
NaN,0.70795,0.74145
NaN,0.70905,0.7419
NaN,0.71075,0.74315
NaN,0.70695,0.7407
NaN,0.70195,0.73335
NaN,0.70395,0.74335
NaN,0.71405,0.74195
NaN,0.70575,0.74255
NaN,0.71255,0.73935
NaN,0.71105,0.7415
NaN,0.70965,0.74215
NaN,0.71465,0.72305
NaN,0.71115,0.7419
NaN,0.70835,0.74225
NaN,0.71075,0.74215
NaN,0.70965,0.74195
NaN,0.70735,0.7426
NaN,0.71055,0.7432
NaN,0.70015,0.7417
NaN,0.71315,0.7423
NaN,0.70915,0.74155
NaN,0.71095,0.7419
NaN,0.71055,0.7424
NaN,0.71265,0.73985
NaN,0.70745,0.74135
NaN,0.7046,0.741
NaN,0.7058,0.7418
NaN,0.72505,0.73995
NaN,0.7013,0.74115
NaN,0.71915,0.7419
NaN,0.70625,0.74135
NaN,0.7073,0.73585
NaN,0.7061,0.7421
NaN,0.7078,0.7467
NaN,0.7067,0.74025
NaN,0.703,0.7415
NaN,0.7043,0.74175
NaN,0.71595,0.73955
NaN,0.70385,0.7417
NaN,0.7047,0.743
NaN,0.7014,0.738
NaN,0.7055,0.74225
NaN,0.7054,0.74155
NaN,0.7004,0.7417
NaN,0.7028,0.7424
NaN,0.71275,0.7102
NaN,0.70255,0.7421
NaN,0.703,0.74205
NaN,0.7005,0.7422
NaN,0.7023,0.7414
NaN,0.7073,0.74045
NaN,0.702,0.73175
NaN,0.7017,0.74175
NaN,0.71225,0.74145
NaN,0.7002,0.74285
NaN,0.7023,0.741
NaN,0.7051,0.741
NaN,0.7021,0.7422
NaN,0.7017,0.7202
NaN,0.7037,0.742
NaN,0.705,0.741
NaN,0.7005,0.74265
NaN,0.7029,0.7416
NaN,0.7151,0.74215
NaN,0.71045,0.7431
NaN,0.7016,0.7429
NaN,0.7082,0.7421
NaN,0.7114,0.74155
NaN,0.7051,0.7401
NaN,0.7148,0.7426
NaN,0.7012,0.73945
NaN,0.7062,0.74295
NaN,0.7166,0.7428
NaN,0.7179,0.7423
NaN,0.7088,0.7399
NaN,0.70835,0.74195
NaN,0.7181,0.74275
NaN,0.7162,0.74145
NaN,0.7121,0.73095
NaN,0.716,0.73835
NaN,0.7129,0.7418
NaN,0.7115,0.7455
NaN,0.7155,0.7387
NaN,0.7,0.74285
NaN,0.7071,0.7426
NaN,0.7158,0.74055
NaN,0.717,0.74115
NaN,0.7147,0.74345
NaN,0.7185,0.73315
NaN,0.7102,0.7424
NaN,0.7075,0.7423
NaN,0.7116,0.7418
NaN,0.70515,0.7426
NaN,0.7217,0.7414
NaN,0.7094,0.7421
NaN,0.7158,0.7419
NaN,0.7147,0.74295
NaN,0.7154,0.7414
NaN,0.7089,0.7319
NaN,0.7056,0.7428
NaN,0.7079,0.74205
NaN,0.7197,0.74155
NaN,0.7206,0.7411
NaN,0.7057,0.74175
NaN,0.7116,0.7426
NaN,0.711,0.71695
NaN,0.7119,0.7419
NaN,0.7098,0.7417
NaN,0.7061,0.74285
NaN,0.707,0.74425
NaN,0.7158,0.7381
NaN,0.7016,0.74355
NaN,0.7197,0.74255
NaN,0.7052,0.74325
NaN,0.7122,0.74315
NaN,0.7118,0.74055
NaN,0.7113,0.74375
NaN,0.708,0.7415
NaN,0.7058,0.7417
NaN,0.7095,0.74145
NaN,0.7091,0.74225
NaN,0.7085,0.7391
NaN,0.7202,0.7425
NaN,0.7111,0.74265
NaN,0.7121,0.74235
NaN,0.7116,0.7311
NaN,0.7122,0.743
NaN,0.7004,0.7456
NaN,0.7119,0.74245
NaN,0.7107,0.7425
NaN,0.7122,0.7438
NaN,0.7116,0.73585
NaN,0.7122,0.716
NaN,0.7201,0.74235
NaN,0.7131,0.74285
NaN,0.7051,0.73125
NaN,0.7145,0.7427
NaN,0.7136,0.74245
NaN,0.7141,0.7432
NaN,0.7046,0.74075
NaN,0.7056,0.7432
NaN,0.7148,0.7429
NaN,0.702,0.743
NaN,0.7153,0.7429
NaN,0.7158,0.74245
NaN,0.7151,0.7341
NaN,0.7141,0.74335
NaN,0.7213,0.7433
NaN,0.7159,0.74205
NaN,0.7084,0.74205
NaN,0.718,0.74295
NaN,0.7183,0.74335
NaN,0.7176,0.72435
NaN,0.7109,0.743
NaN,0.7106,0.74195
NaN,0.7182,0.74325
NaN,0.7032,0.74245
NaN,0.7261,0.73715
NaN,0.7212,0.74315
NaN,0.7209,0.74315
NaN,0.7198,0.74345
NaN,0.7204,0.74295
NaN,0.7095,0.7406
NaN,0.7253,0.74315
NaN,0.7216,0.74055
NaN,0.71,0.743
NaN,0.723,0.74285
NaN,0.7227,0.74265
NaN,0.7222,0.73885
NaN,0.7224,0.7429
NaN,0.716,0.74255
NaN,0.7227,0.74205
NaN,0.7096,0.7262
NaN,0.7089,0.74285
NaN,0.7305,0.7473
NaN,0.7263,0.74085
NaN,0.7254,0.74325
NaN,0.7251,0.7435
NaN,0.7272,0.73525
NaN,0.7166,0.74195
NaN,0.729,0.7428
NaN,0.7283,0.71955
NaN,0.7221,0.7439
NaN,0.7267,0.7425
NaN,0.726,0.7426
NaN,0.7268,0.74115
NaN,0.7303,0.7422
NaN,0.7209,0.74305
NaN,0.7269,0.7431
NaN,0.7083,0.7417
NaN,0.7225,0.7415
NaN,0.725,0.7335
NaN,0.726,0.74385
NaN,0.727,0.74355
NaN,0.7278,0.74235
NaN,0.7072,0.7423
NaN,0.7285,0.74285
NaN,0.7163,0.74355
NaN,0.7346,0.72555
NaN,0.7293,0.743
NaN,0.7035,0.743
NaN,0.7128,0.7428
NaN,0.7297,0.7439
NaN,0.7277,0.7458
NaN,0.73,0.74775
NaN,0.7338,0.74455
NaN,0.7207,0.7448
NaN,0.7289,0.7434
NaN,0.7198,0.74055
NaN,0.7277,0.7443
NaN,0.7218,0.74385
NaN,0.7268,0.7428
NaN,0.7299,0.7424
NaN,0.7301,0.7425
NaN,0.7194,0.737
NaN,0.7312,0.7435
NaN,0.7136,0.7424
NaN,0.7404,0.7449
NaN,0.7328,0.72415
NaN,0.7102,0.74425
NaN,0.7299,0.7479
NaN,0.7291,0.7413
NaN,0.7315,0.7437
NaN,0.7361,0.7438
NaN,0.7193,0.7412
NaN,0.731,0.74205
NaN,0.7249,0.74575
NaN,0.7304,0.7443
NaN,0.7129,0.7458
NaN,0.7262,0.7433
NaN,0.7311,0.7445
NaN,0.7313,0.74575
NaN,0.7351,0.7445
NaN,0.7313,0.7449
NaN,0.7119,0.7446
NaN,0.7451,0.7407
NaN,0.7341,0.74065
NaN,0.7167,0.7319
NaN,0.732,0.7449
NaN,0.7298,0.74365
NaN,0.7322,0.7432
NaN,0.7353,0.7447
NaN,0.7204,0.7429
NaN,0.7315,0.74425
NaN,0.7262,0.7231
NaN,0.7335,0.7443
NaN,0.7089,0.743
NaN,0.7279,0.74535
NaN,0.7319,0.74275
NaN,0.7322,0.75225
NaN,0.7365,0.751
NaN,0.7338,0.7468
NaN,0.7118,0.74595
NaN,0.7462,0.7465
NaN,0.7355,0.7405
NaN,0.7056,0.7478
NaN,0.7333,0.74245
NaN,0.7316,0.7456
NaN,0.7343,0.74495
NaN,0.7381,0.7459
NaN,0.7186,0.7395
NaN,0.7317,0.74625
NaN,0.719,0.7454
NaN,0.7328,0.7472
NaN,0.7131,0.73645
NaN,0.7307,0.7462
NaN,0.7346,0.75265
NaN,0.7349,0.7456
NaN,0.7116,0.7467
NaN,0.7344,0.7471
NaN,0.7123,0.75195
NaN,0.7446,0.7421
NaN,0.7353,0.74745
NaN,0.7201,0.7225
NaN,0.7345,0.74815
NaN,0.7331,0.74655
NaN,0.7354,0.74595
NaN,0.7393,0.75135
NaN,0.7235,0.74615
NaN,0.7354,0.74815
NaN,0.716,0.74585
NaN,0.7336,0.7423
NaN,0.7057,0.7434
NaN,0.7306,0.7333
NaN,0.7337,0.7483
NaN,0.735,0.7467
NaN,0.7281,0.7435
NaN,0.733,0.7469
NaN,0.7144,0.74585
NaN,0.7451,0.7462
NaN,0.7348,0.7161
NaN,0.7256,0.74585
NaN,0.7029,0.7456
NaN,0.7343,0.74755
NaN,0.7332,0.74595
NaN,0.7354,0.75
NaN,0.7364,0.75315
NaN,0.7296,0.7493
NaN,0.7344,0.7491
NaN,0.7178,0.7484
NaN,0.7331,0.7428
NaN,0.7204,0.75
NaN,0.7321,0.7443
NaN,0.7342,0.74505
NaN,0.7354,0.74685
NaN,0.7269,0.7479
NaN,0.7348,0.74075
NaN,0.721,0.74865
NaN,0.7456,0.74765
NaN,0.7375,0.747
NaN,0.7201,0.73515
NaN,0.7355,0.74865
NaN,0.7343,0.7594
NaN,0.736,0.7445
NaN,0.7393,0.7487
NaN,0.7242,0.7488
NaN,0.7356,0.7501
NaN,0.7194,0.7461
NaN,0.7323,0.7507
NaN,0.7183,0.7328
NaN,0.7339,0.7504
NaN,0.7361,0.74855
NaN,0.7374,0.7484
NaN,0.7181,0.7507
NaN,0.7373,0.7098
NaN,0.7173,0.7487
NaN,0.7449,0.74775
NaN,0.7387,0.7488
NaN,0.7314,0.74485
NaN,0.7357,0.7459
NaN,0.7353,0.7347
NaN,0.7372,0.7507
NaN,0.7394,0.7491
NaN,0.729,0.74675
NaN,0.7362,0.74605
NaN,0.7215,0.7479
NaN,0.7385,0.731
NaN,0.704,0.74875
NaN,0.7313,0.717
NaN,0.7354,0.7483
NaN,0.7362,0.74895
NaN,0.7454,0.7501
NaN,0.7356,0.7476
NaN,0.7159,0.75345
NaN,0.7457,0.75385
NaN,0.7366,0.7502
NaN,0.7266,0.7498
NaN,0.7371,0.74935
NaN,0.7352,0.74385
NaN,0.7375,0.7517
NaN,0.7353,0.74505
NaN,0.7314,0.74795
NaN,0.7336,0.7503
NaN,0.7143,0.75
NaN,0.7368,0.7424
NaN,0.7105,0.7496
NaN,0.7266,0.7501
NaN,0.7327,0.7476
NaN,0.7357,0.73985
NaN,0.7358,0.7487
NaN,0.7301,0.76175
NaN,0.7071,0.7465
NaN,0.7445,0.7504
NaN,0.7348,0.75015
NaN,0.7358,0.751
NaN,0.7346,0.716
NaN,0.7363,0.748
NaN,0.7269,0.75055
NaN,0.7178,0.74065
NaN,0.7329,0.75065
NaN,0.723,0.7495
NaN,0.704,0.74955
NaN,0.7199,0.75195
NaN,0.7325,0.74875
NaN,0.7346,0.7494
NaN,0.7385,0.74935
NaN,0.7194,0.74965
NaN,0.7458,0.7482
NaN,0.7289,0.7319
NaN,0.736,0.75115
NaN,0.7339,0.75145
NaN,0.7365,0.74785
NaN,0.7058,0.74755
NaN,0.7051,0.7497
NaN,0.7341,0.75
NaN,0.7038,0.7498
NaN,0.7183,0.7502
NaN,0.7329,0.7502
NaN,0.7343,0.75025
NaN,0.7438,0.75235
NaN,0.7133,0.7543
NaN,0.7469,0.75085
NaN,0.7297,0.75095
NaN,0.7374,0.7507
NaN,0.7353,0.7468
NaN,0.7374,0.75205
NaN,0.7001,0.74625
NaN,0.735,0.7489
NaN,0.7215,0.75055
NaN,0.7361,0.74995
NaN,0.7374,0.74605
NaN,0.7171,0.7513
NaN,0.7159,0.7509
NaN,0.7539,0.74895
NaN,0.7358,0.7415
NaN,0.7426,0.7498
NaN,0.7416,0.76505
NaN,0.7414,0.74915
NaN,0.7017,0.7521
NaN,0.7367,0.7511
NaN,0.7209,0.75175
NaN,0.7353,0.7508
NaN,0.7388,0.75205
NaN,0.722,0.72995
NaN,0.7216,0.75155
NaN,0.7377,0.75035
NaN,0.7335,0.75085
NaN,0.7448,0.75375
NaN,0.7443,0.75025
NaN,0.7445,0.75065
NaN,0.7025,0.75085
NaN,0.7374,0.751
NaN,0.7176,0.74895
NaN,0.7358,0.73505
NaN,0.7384,0.75215
NaN,0.722,0.7513
NaN,0.7103,0.7519
NaN,0.7305,0.74825
NaN,0.731,0.751
NaN,0.7473,0.72565
NaN,0.7438,0.7514
NaN,0.7478,0.75075
NaN,0.7383,0.75115
NaN,0.7239,0.75145
NaN,0.7394,0.752
NaN,0.7421,0.74765
NaN,0.7088,0.755
NaN,0.7044,0.7515
NaN,0.7335,0.75205
NaN,0.74,0.7513
NaN,0.748,0.7496
NaN,0.7396,0.7541
NaN,0.751,0.7476
NaN,0.7418,0.75
NaN,0.7384,0.7512
NaN,0.7475,0.7513
NaN,0.7504,0.7477
NaN,0.7037,0.7514
NaN,0.7151,0.75115
NaN,0.7152,0.75
NaN,0.7505,0.73605
NaN,0.7482,0.74995
NaN,0.7389,0.76625
NaN,0.7484,0.7489
NaN,0.7438,0.7532
NaN,0.7475,0.75175
NaN,0.751,0.7495
NaN,0.7523,0.72635
NaN,0.7061,0.75155
NaN,0.7251,0.7539
NaN,0.7121,0.7453
NaN,0.738,0.7531
NaN,0.7383,0.75095
NaN,0.724,0.75165
NaN,0.7406,0.7506
NaN,0.7464,0.75095
NaN,0.728,0.75245
NaN,0.7437,0.75145
NaN,0.7421,0.7522
NaN,0.7046,0.7498
NaN,0.7508,0.73375
NaN,0.7109,0.753
NaN,0.7103,0.7525
NaN,0.7285,0.75215
NaN,0.7184,0.7495
NaN,0.7238,0.7513
NaN,0.7495,0.7246
NaN,0.7055,0.75235
NaN,0.7151,0.75165
NaN,0.7139,0.7512
NaN,0.7358,0.7528
NaN,0.7198,0.7522
NaN,0.7087,0.7565
NaN,0.7069,0.75995
NaN,0.7227,0.7525
NaN,0.7147,0.75445
NaN,0.7177,0.7532
NaN,0.7134,0.7515
NaN,0.7184,0.7552
NaN,0.7432,0.74925
NaN,0.7171,0.75075
NaN,0.7072,0.75055
NaN,0.7078,0.7525
NaN,0.7071,0.74775
NaN,0.7261,0.75375
NaN,0.7112,0.75305
NaN,0.7076,0.75175
NaN,0.7072,0.74295
NaN,0.7082,0.7529
NaN,0.7151,0.7675
NaN,0.707,0.7515
NaN,0.7308,0.7544
NaN,0.7221,0.75405
NaN,0.7432,0.753
NaN,0.7079,0.75235
NaN,0.7066,0.7569
NaN,0.7057,0.73565
NaN,0.721,0.75505
NaN,0.7057,0.7532
NaN,0.7073,0.7537
NaN,0.709,0.7535
NaN,0.7064,0.7533
NaN,0.7095,0.75385
NaN,0.7059,0.7539
NaN,0.7109,0.74965
NaN,0.7068,0.75
NaN,0.7069,0.73225
NaN,0.7088,0.7549
NaN,0.7069,0.7527
NaN,0.7086,0.75375
NaN,0.701,0.7507
NaN,0.7018,0.753
NaN,0.7047,0.73785
NaN,0.7071,0.7539
NaN,0.7067,0.7537
NaN,0.7084,0.7524
NaN,0.7053,0.7556
NaN,0.7076,0.75385
NaN,0.7079,0.75405
NaN,0.7006,0.7587
NaN,0.7026,0.7563
NaN,0.7034,0.75695
NaN,0.7059,0.75485
NaN,0.70125,0.75145
NaN,0.70175,0.75735
NaN,0.70555,0.7503
NaN,0.71255,0.75365
NaN,0.70325,0.75405
NaN,0.70435,0.7552
NaN,0.71485,0.74905
NaN,0.71115,0.7554
NaN,0.71045,0.7562
NaN,0.71375,0.7543
NaN,0.71095,0.7373
NaN,0.70615,0.7589
NaN,0.70795,0.75445
NaN,0.72025,0.76525
NaN,0.71665,0.7535
NaN,0.71575,0.7571
NaN,0.70755,0.75645
NaN,0.71305,0.7552
NaN,0.71485,0.73435
NaN,0.71145,0.753
NaN,0.71325,0.75785
NaN,0.71455,0.73915
NaN,0.70925,0.7574
NaN,0.71365,0.75675
NaN,0.70245,0.75645
NaN,0.7105,0.7541
NaN,0.71205,0.75565
NaN,0.71235,0.75595
NaN,0.71265,0.75675
NaN,0.71425,0.75185
NaN,0.7078,0.7522
NaN,0.709,0.7365
NaN,0.7011,0.7576
NaN,0.71375,0.7556
NaN,0.70625,0.75595
NaN,0.7104,0.75315
NaN,0.7098,0.75535
NaN,0.7111,0.71375
NaN,0.7067,0.75555
NaN,0.7025,0.75585
NaN,0.7047,0.75535
NaN,0.7066,0.75675
NaN,0.71435,0.75665
NaN,0.70275,0.7556
NaN,0.7063,0.7588
NaN,0.7047,0.7568
NaN,0.7059,0.75835
NaN,0.7016,0.75705
NaN,0.701,0.75245
NaN,0.7036,0.75755
NaN,0.71125,0.754
NaN,0.70525,0.75305
NaN,0.7039,0.75565
NaN,0.7043,0.7565
NaN,0.7056,0.75135
NaN,0.7005,0.75725
NaN,0.7014,0.75695
NaN,0.71305,0.7548
NaN,0.70325,0.7482
NaN,0.703,0.75935
NaN,0.7081,0.75595
NaN,0.7034,0.7681
NaN,0.7047,0.755
NaN,0.7028,0.75825
NaN,0.7014,0.75695
NaN,0.701,0.7535
NaN,0.7051,0.72675
NaN,0.706,0.75625
NaN,0.71355,0.7587
NaN,0.7009,0.74515
NaN,0.7087,0.7586
NaN,0.7121,0.75675
NaN,0.7061,0.75815
NaN,0.7153,0.7556
NaN,0.7039,0.75775
NaN,0.7023,0.75555
NaN,0.7118,0.75825
NaN,0.7099,0.75535
NaN,0.70735,0.75445
NaN,0.7046,0.73775
NaN,0.70965,0.75795
NaN,0.7034,0.7569
NaN,0.7147,0.75805
NaN,0.7119,0.7541
NaN,0.7127,0.7569
NaN,0.7145,0.75805
NaN,0.7077,0.72715
NaN,0.7113,0.7581
NaN,0.70995,0.75735
NaN,0.7077,0.758
NaN,0.7075,0.7551
NaN,0.7154,0.75335
NaN,0.7115,0.7578
NaN,0.7157,0.7559
NaN,0.7103,0.75615
NaN,0.7011,0.7566
NaN,0.7049,0.75645
NaN,0.71725,0.75715
NaN,0.7187,0.75345
NaN,0.7019,0.756
NaN,0.7101,0.75725
NaN,0.7107,0.7567
NaN,0.7104,0.75295
NaN,0.7051,0.7563
NaN,0.7005,0.757
NaN,0.7034,0.7555
NaN,0.7198,0.74635
NaN,0.7202,0.76015
NaN,0.7024,0.7554
NaN,0.7068,0.7671
NaN,0.705,0.75335
NaN,0.7077,0.75705
NaN,0.7042,0.75725
NaN,0.7034,0.7541
NaN,0.7064,0.74765
NaN,0.7166,0.7576
NaN,0.716,0.75645
NaN,0.7049,0.73835
NaN,0.7052,0.75575
NaN,0.7051,0.75635
NaN,0.7072,0.7567
NaN,0.7044,0.755
NaN,0.7006,0.727
NaN,0.7029,0.7559
NaN,0.7207,0.75665
NaN,0.7004,0.7562
NaN,0.7156,0.75695
NaN,0.7041,0.7557
NaN,0.7051,0.7437
NaN,0.7023,0.7571
NaN,0.7046,0.7574
NaN,0.7002,0.7584
NaN,0.7018,0.7551
NaN,0.7001,0.75655
NaN,0.7045,0.75715
NaN,0.7048,0.73065
NaN,0.7054,0.7563
NaN,0.7063,0.7567
NaN,0.7151,0.75705
NaN,0.7069,0.75815
NaN,0.7054,0.75265
NaN,0.7056,0.75835
NaN,0.7073,0.7563
NaN,0.7043,0.75665
NaN,0.7004,0.7565
NaN,0.7046,0.7583
NaN,0.701,0.7563
NaN,0.7019,0.7551
NaN,0.7034,0.75395
NaN,0.7051,0.755
NaN,0.7054,0.75665
NaN,0.7074,0.7543
NaN,0.7147,0.7554
NaN,0.709,0.75655
NaN,0.7048,0.7554
NaN,0.707,0.74675
NaN,0.7063,0.75775
NaN,0.7073,0.7562
NaN,0.7138,0.7652
NaN,0.7013,0.75595
NaN,0.7061,0.7553
NaN,0.7026,0.75595
NaN,0.7053,0.7493
NaN,0.7089,0.7398
NaN,0.7081,0.75755
NaN,0.7108,0.75865
NaN,0.7101,0.7539
NaN,0.7118,0.7576
NaN,0.7171,0.7558
NaN,0.7127,0.75665
NaN,0.7026,0.7514
NaN,0.7128,0.75625
NaN,0.7114,0.7558
NaN,0.7116,0.75655
NaN,0.7165,0.75565
NaN,0.7058,0.75395
NaN,0.7126,0.7456
NaN,0.7071,0.7567
NaN,0.7111,0.7555
NaN,0.7115,0.7596
NaN,0.724,0.75375
NaN,0.7142,0.7562
NaN,0.7149,0.7566
NaN,0.7139,0.73705
NaN,0.7154,0.75635
NaN,0.704,0.75615
NaN,0.7204,0.7577
NaN,0.7166,0.75585
NaN,0.7123,0.75315
NaN,0.7165,0.7588
NaN,0.7147,0.7582
NaN,0.7166,0.75785
NaN,0.7222,0.75795
NaN,0.7085,0.7536
NaN,0.7166,0.75795
NaN,0.7044,0.75355
NaN,0.7116,0.7553
NaN,0.7207,0.75655
NaN,0.719,0.75665
NaN,0.719,0.75345
NaN,0.7181,0.7567
NaN,0.7194,0.7573
NaN,0.7078,0.7574
NaN,0.7234,0.74995
NaN,0.7209,0.75695
NaN,0.7033,0.76545
NaN,0.7158,0.7554
NaN,0.7205,0.75675
NaN,0.7198,0.7573
NaN,0.7206,0.74855
NaN,0.726,0.7553
NaN,0.7096,0.75805
NaN,0.7209,0.75085
NaN,0.7163,0.7586
NaN,0.7172,0.75685
NaN,0.72,0.75795
NaN,0.723,0.75345
NaN,0.7238,0.7296
NaN,0.7229,0.75755
NaN,0.7234,0.7578
NaN,0.714,0.75755
NaN,0.7286,0.75685
NaN,0.7256,0.7556
NaN,0.7044,0.7448
NaN,0.7139,0.7584
NaN,0.7248,0.7583
NaN,0.7236,0.7563
NaN,0.7248,0.7562
NaN,0.7296,0.75705
NaN,0.7125,0.7222
NaN,0.7244,0.7579
NaN,0.7188,0.73715
NaN,0.7207,0.75705
NaN,0.7159,0.7576
NaN,0.7247,0.758
NaN,0.7261,0.7582
NaN,0.7255,0.7508
NaN,0.7265,0.7591
NaN,0.7093,0.7583
NaN,0.7347,0.7575
NaN,0.7277,0.7584
NaN,0.7142,0.75575
NaN,0.7123,0.7581
NaN,0.727,0.75395
NaN,0.726,0.75705
NaN,0.7272,0.7575
NaN,0.7308,0.7581
NaN,0.7169,0.7535
NaN,0.7272,0.7579
NaN,0.7182,0.7573
NaN,0.7254,0.7566
NaN,0.7087,0.74665
NaN,0.7243,0.7654
NaN,0.7276,0.7571
NaN,0.7281,0.76435
NaN,0.7024,0.7556
NaN,0.7268,0.75875
NaN,0.71,0.75845
NaN,0.7361,0.7473
NaN,0.7285,0.721
NaN,0.7143,0.75715
NaN,0.7287,0.75795
NaN,0.7266,0.7536
NaN,0.7288,0.75985
NaN,0.7312,0.7583
NaN,0.7215,0.75815
NaN,0.7283,0.7538
NaN,0.7146,0.73145
NaN,0.7258,0.75755
NaN,0.7046,0.75815
NaN,0.7249,0.75795
NaN,0.7279,0.75545
NaN,0.7295,0.75495
NaN,0.7212,0.74715
NaN,0.7285,0.7595
NaN,0.7073,0.758
NaN,0.7403,0.7587
NaN,0.7291,0.7564
NaN,0.7119,0.75775
NaN,0.7294,0.7583
NaN,0.7281,0.7369
NaN,0.7294,0.7577
NaN,0.7301,0.7579
NaN,0.7233,0.757
NaN,0.7263,0.75875
NaN,0.7179,0.7503
NaN,0.7271,0.7581
NaN,0.7235,0.7582
NaN,0.7273,0.75785
NaN,0.7282,0.75865
NaN,0.7273,0.7586
NaN,0.7283,0.7577
NaN,0.7068,0.75585
NaN,0.74,0.75565
NaN,0.7294,0.75625
NaN,0.705,0.7576
NaN,0.729,0.7563
NaN,0.7272,0.7573
NaN,0.7291,0.7574
NaN,0.7319,0.75635
NaN,0.7207,0.74975
NaN,0.728,0.77025
NaN,0.7141,0.75725
NaN,0.7292,0.76315
NaN,0.7256,0.7568
NaN,0.7289,0.75745
NaN,0.7288,0.75825
NaN,0.7343,0.7482
NaN,0.7291,0.7584
NaN,0.714,0.75795
NaN,0.7427,0.73
NaN,0.7313,0.75865
NaN,0.7321,0.75795
NaN,0.7295,0.75805
NaN,0.7322,0.7527
NaN,0.7356,0.7406
NaN,0.7164,0.75775
NaN,0.7294,0.75725
NaN,0.7171,0.75745
NaN,0.7288,0.75625
NaN,0.7106,0.7568
NaN,0.7298,0.7464
NaN,0.7324,0.75865
NaN,0.733,0.7567
NaN,0.7197,0.7593
NaN,0.7329,0.75635
NaN,0.7134,0.7591
NaN,0.7425,0.7571
NaN,0.7355,0.7412
NaN,0.7078,0.75745
NaN,0.7333,0.7582
NaN,0.7314,0.75785
NaN,0.7335,0.75605
NaN,0.736,0.7495
NaN,0.7214,0.7569
NaN,0.7325,0.75745
NaN,0.7262,0.7571
NaN,0.7332,0.7577
NaN,0.7034,0.7586
NaN,0.702,0.75635
NaN,0.7294,0.7545
NaN,0.7312,0.7556
NaN,0.7335,0.75635
NaN,0.7201,0.75755
NaN,0.7311,0.75505
NaN,0.714,0.7564
NaN,0.7426,0.75775
NaN,0.7339,0.75505
NaN,0.7268,0.75215
NaN,0.7326,0.75985
NaN,0.7309,0.7565
NaN,0.7331,0.76365
NaN,0.7343,0.7537
NaN,0.7277,0.7568
NaN,0.7331,0.757
NaN,0.726,0.74195
NaN,0.7351,0.72795
NaN,0.7132,0.75785
NaN,0.727,0.7577
NaN,0.7308,0.75785
NaN,0.7313,0.75605
NaN,0.7442,0.75755
NaN,0.7311,0.7577
NaN,0.7157,0.75015
NaN,0.744,0.73965
NaN,0.7338,0.7568
NaN,0.7147,0.75525
NaN,0.7327,0.7571
NaN,0.7314,0.7573
NaN,0.734,0.75645
NaN,0.7353,0.75165
NaN,0.7223,0.75725
NaN,0.7303,0.7559
NaN,0.7196,0.75995
NaN,0.7314,0.75455
NaN,0.70965,0.7573
NaN,0.7298,0.7568
NaN,0.7325,0.74565
NaN,0.7339,0.757
NaN,0.726,0.75725
NaN,0.7337,0.75765
NaN,0.7131,0.75665
NaN,0.7436,0.7417
NaN,0.7363,0.7557
NaN,0.7179,0.75525
NaN,0.7322,0.75585
NaN,0.7309,0.7559
NaN,0.734,0.75765
NaN,0.7373,0.7553
NaN,0.7223,0.7538
NaN,0.732,0.7536
NaN,0.7102,0.7565
NaN,0.7348,0.75655
NaN,0.7036,0.7559
NaN,0.728,0.7554
NaN,0.7328,0.7572
NaN,0.7339,0.7534
NaN,0.7407,0.7411
NaN,0.7337,0.74315
NaN,0.7146,0.75485
NaN,0.7414,0.7652
NaN,0.7339,0.75485
NaN,0.7193,0.75585
NaN,0.7321,0.7545
NaN,0.7314,0.73735
NaN,0.7334,0.72505
NaN,0.7338,0.75785
NaN,0.7282,0.75575
NaN,0.7317,0.7349
NaN,0.7079,0.75665
NaN,0.7329,0.7556
NaN,0.7139,0.75635
NaN,0.7288,0.74735
NaN,0.7309,0.74135
NaN,0.7321,0.75545
NaN,0.7363,0.7539
NaN,0.7321,0.75625
NaN,0.7184,0.75735
NaN,0.7406,0.757
NaN,0.7339,0.75075
NaN,0.7231,0.75595
NaN,0.7329,0.7548
NaN,0.7316,0.7587
NaN,0.733,0.7533
NaN,0.7341,0.7567
NaN,0.7278,0.7556
NaN,0.7302,0.75015
NaN,0.7188,0.75625
NaN,0.7321,0.7561
NaN,0.7114,0.75575
NaN,0.7143,0.7553
NaN,0.7296,0.7458
NaN,0.7048,0.757
NaN,0.7323,0.75425
NaN,0.733,0.75455
NaN,0.7278,0.7547
NaN,0.7328,0.75655
NaN,0.7211,0.75395
NaN,0.7402,0.75245
NaN,0.7348,0.7526
NaN,0.728,0.75415
NaN,0.7038,0.7546
NaN,0.7328,0.75365
NaN,0.7317,0.75405
NaN,0.7336,0.75555
NaN,0.7356,0.75295
NaN,0.7259,0.7428
NaN,0.7329,0.75645
NaN,0.7228,0.7539
NaN,0.7299,0.7648
NaN,0.7228,0.7504
NaN,0.7038,0.7544
NaN,0.7295,0.7543
NaN,0.7002,0.73865
NaN,0.7332,0.756
NaN,0.7338,0.7549
NaN,0.749,0.73255
NaN,0.7338,0.7545
NaN,0.7132,0.75425
NaN,0.7424,0.75525
NaN,0.7352,0.74925
NaN,0.7242,0.741
NaN,0.7006,0.7539
NaN,0.7341,0.75345
NaN,0.7336,0.7545
NaN,0.7352,0.75525
NaN,0.7374,0.7536
NaN,0.7237,0.7457
NaN,0.7335,0.75365
NaN,0.7214,0.7541
NaN,0.7346,0.7578
NaN,0.7204,0.7524
NaN,0.7281,0.7547
NaN,0.733,0.75475
NaN,0.7346,0.7447
NaN,0.7534,0.7541
NaN,0.7344,0.75435
NaN,0.71,0.75365
NaN,0.7456,0.75315
NaN,0.7361,0.7417
NaN,0.7221,0.75545
NaN,0.7344,0.755
NaN,0.7325,0.75455
NaN,0.7357,0.75355
NaN,0.7379,0.7566
NaN,0.7228,0.75435
NaN,0.7328,0.7521
NaN,0.7241,0.7533
NaN,0.7353,0.755
NaN,0.7092,0.7542
NaN,0.7072,0.7551
NaN,0.7311,0.75385
NaN,0.7017,0.7533
NaN,0.7341,0.7529
NaN,0.7347,0.74045
NaN,0.7477,0.75365
NaN,0.7356,0.76215
NaN,0.716,0.75275
NaN,0.7438,0.75435
NaN,0.7363,0.75395
NaN,0.7239,0.73695
NaN,0.7032,0.75515
NaN,0.7357,0.75455
NaN,0.7343,0.7399
NaN,0.7361,0.75615
NaN,0.7394,0.7541
NaN,0.7255,0.7548
NaN,0.7342,0.74635
NaN,0.722,0.7437
NaN,0.7352,0.7542
NaN,0.714,0.7533
NaN,0.7162,0.7548
NaN,0.7317,0.7562
NaN,0.735,0.75595
NaN,0.736,0.7492
NaN,0.7457,0.75575
NaN,0.735,0.7539
NaN,0.7224,0.7554
NaN,0.746,0.75235
NaN,0.738,0.75345
NaN,0.705,0.75415
NaN,0.7381,0.7483
NaN,0.7369,0.7542
NaN,0.7388,0.75415
NaN,0.7412,0.7545
NaN,0.7243,0.7543
NaN,0.7359,0.74695
NaN,0.7333,0.7553
NaN,0.7214,0.7547
NaN,0.7296,0.75505
NaN,0.7371,0.75505
NaN,0.739,0.75405
NaN,0.7369,0.75435
NaN,0.7303,0.75295
NaN,0.7105,0.75235
NaN,0.7473,0.754
NaN,0.7371,0.75415
NaN,0.7426,0.7518
NaN,0.7392,0.75495
NaN,0.7416,0.7549
NaN,0.7238,0.7536
NaN,0.7082,0.75135
NaN,0.7383,0.7549
NaN,0.7127,0.75755
NaN,0.7201,0.75185
NaN,0.7248,0.75565
NaN,0.7382,0.75425
NaN,0.7416,0.7407
NaN,0.727,0.75385
NaN,0.7204,0.75625
NaN,0.7482,0.7374
NaN,0.7349,0.75545
NaN,0.7429,0.75395
NaN,0.7421,0.75515
NaN,0.7428,0.7487
NaN,0.7078,0.73895
NaN,0.7417,0.75495
NaN,0.7004,0.7532
NaN,0.7212,0.75525
NaN,0.7395,0.7519
NaN,0.7436,0.7532
NaN,0.7237,0.74445
NaN,0.7084,0.7548
NaN,0.7507,0.7534
NaN,0.7335,0.75385
NaN,0.7453,0.7529
NaN,0.7435,0.7544
NaN,0.7454,0.71745
NaN,0.7412,0.7554
NaN,0.7257,0.7439
NaN,0.7397,0.75545
NaN,0.7438,0.7538
NaN,0.7059,0.75455
NaN,0.751,0.75285
NaN,0.7366,0.7417
NaN,0.7472,0.75425
NaN,0.7471,0.75515
NaN,0.747,0.7551
NaN,0.7424,0.7552
NaN,0.7201,0.75275
NaN,0.7388,0.7538
NaN,0.7444,0.75335
NaN,0.7072,0.75075
NaN,0.7109,0.75465
NaN,0.7314,0.75455
NaN,0.7442,0.75475
NaN,0.7421,0.7548
NaN,0.7466,0.7552
NaN,0.7416,0.75285
NaN,0.7198,0.7433
NaN,0.7362,0.75435
NaN,0.7399,0.75775
NaN,0.7103,0.75445
NaN,0.7057,0.75535
NaN,0.707,0.7554
NaN,0.7288,0.7368
NaN,0.7359,0.7557
NaN,0.7265,0.7552
NaN,0.738,0.7353
NaN,0.7382,0.7546
NaN,0.7127,0.75585
NaN,0.7307,0.75595
NaN,0.7334,0.7454
NaN,0.7156,0.7437
NaN,0.707,0.75545
NaN,0.723,0.7522
NaN,0.7282,0.75575
NaN,0.7181,0.75465
NaN,0.7291,0.75275
NaN,0.7381,0.75015
NaN,0.7234,0.75515
NaN,0.7259,0.75415
NaN,0.7277,0.75495
NaN,0.7047,0.75185
NaN,0.7077,0.7554
NaN,0.7073,0.71135
NaN,0.7245,0.75565
NaN,0.7235,0.7476
NaN,0.7167,0.75535
NaN,0.7214,0.75535
NaN,0.7014,0.755
NaN,0.7329,0.75195
NaN,0.702,0.73325
NaN,0.7276,0.7514
NaN,0.7284,0.75295
NaN,0.7249,0.7533
NaN,0.7274,0.7537
NaN,0.7086,0.7531
NaN,0.7123,0.75375
NaN,0.7188,0.75125
NaN,0.7132,0.75245
NaN,0.7152,0.7544
NaN,0.7281,0.75445
NaN,0.7018,0.752
NaN,0.7122,0.75355
NaN,0.7184,0.7548
NaN,0.7141,0.7521
NaN,0.7177,0.72805
NaN,0.705,0.7532
NaN,0.7083,0.7559
NaN,0.7124,0.75115
NaN,0.7102,0.75395
NaN,0.7094,0.7527
NaN,0.7277,0.72945
NaN,0.7071,0.7551
NaN,0.7105,0.7533
NaN,0.7069,0.7252
NaN,0.7026,0.75435
NaN,0.7071,0.7529
NaN,0.7012,0.75325
NaN,0.7029,0.7412
NaN,0.7034,0.753
NaN,0.7235,0.75215
NaN,0.7046,0.7536
NaN,0.7047,0.7544
NaN,0.7033,0.75325
NaN,0.7039,0.74765
NaN,0.7113,0.75415
NaN,0.7025,0.75265
NaN,0.7016,0.75635
NaN,0.7075,0.75135
NaN,0.7006,0.754
NaN,0.70635,0.75325
NaN,0.70695,0.7446
NaN,0.71195,0.75355
NaN,0.70715,0.75315
NaN,0.70875,0.75415
NaN,0.71195,0.75395
NaN,0.70875,0.7391
NaN,0.70495,0.75155
NaN,0.70675,0.754
NaN,0.71435,0.7539
NaN,0.71725,0.7538
NaN,0.71665,0.7525
NaN,0.70945,0.7533
NaN,0.71655,0.75245
NaN,0.71595,0.7522
NaN,0.71255,0.75245
NaN,0.71545,0.75285
NaN,0.71485,0.75
NaN,0.71635,0.7536
NaN,0.70045,0.754
NaN,0.7179,0.75225
NaN,0.71735,0.7484
NaN,0.71835,0.75415
NaN,0.71145,0.7557
NaN,0.71795,0.74765
NaN,0.71875,0.75395
NaN,0.70675,0.7533
NaN,0.71295,0.72765
NaN,0.7012,0.7144
NaN,0.7022,0.75345
NaN,0.70935,0.75255
NaN,0.7036,0.742
NaN,0.7097,0.7534
NaN,0.7039,0.7533
NaN,0.702,0.75455
NaN,0.7018,0.7423
NaN,0.70885,0.73595
NaN,0.7081,0.75455
NaN,0.7135,0.7532
NaN,0.7041,0.75415
NaN,0.7134,0.75205
NaN,0.7009,0.75065
NaN,0.7096,0.74355
NaN,0.7134,0.75325
NaN,0.7079,0.75375
NaN,0.70245,0.75435
NaN,0.7115,0.75195
NaN,0.70645,0.75375
NaN,0.7039,0.7538
NaN,0.7139,0.7396
NaN,0.7118,0.7543
NaN,0.7112,0.75365
NaN,0.7174,0.7536
NaN,0.7133,0.75225
NaN,0.7163,0.73545
NaN,0.70795,0.75135
NaN,0.7,0.75205
NaN,0.70425,0.75285
NaN,0.7148,0.753
NaN,0.716,0.75385
NaN,0.7121,0.7529
NaN,0.716,0.7521
NaN,0.7137,0.75165
NaN,0.7062,0.75315
NaN,0.7113,0.75315
NaN,0.70435,0.75145
NaN,0.7101,0.7531
NaN,0.7071,0.7533
NaN,0.7123,0.75055
NaN,0.7108,0.7402
NaN,0.7129,0.7519
NaN,0.7099,0.7557
NaN,0.7054,0.75325
NaN,0.7071,0.75325
NaN,0.7058,0.75235
NaN,0.7222,0.7313
NaN,0.7073,0.7156
NaN,0.7087,0.754
NaN,0.7079,0.751
NaN,0.7087,0.7524
NaN,0.7018,0.75205
NaN,0.7071,0.7526
NaN,0.7039,0.7414
NaN,0.7065,0.72515
NaN,0.7227,0.75225
NaN,0.7146,0.7518
NaN,0.7039,0.75275
NaN,0.7058,0.7523
NaN,0.7038,0.75285
NaN,0.7065,0.7451
NaN,0.7058,0.75255
NaN,0.7067,0.7521
NaN,0.7019,0.75335
NaN,0.7028,0.75105
NaN,0.7054,0.7525
NaN,0.7009,0.7531
NaN,0.712,0.73545
NaN,0.7043,0.75245
NaN,0.7045,0.75285
NaN,0.7027,0.7511
NaN,0.7038,0.75235
NaN,0.705,0.7357
NaN,0.703,0.74875
NaN,0.7027,0.75045
NaN,0.703,0.7505
NaN,0.7019,0.75115
NaN,0.711,0.75175
NaN,0.7047,0.75135
NaN,0.7045,0.751
NaN,0.7021,0.7505
NaN,0.7044,0.75155
NaN,0.7038,0.7508
NaN,0.7032,0.75245
NaN,0.704,0.75125
NaN,0.7013,0.7513
NaN,0.7015,0.74895
NaN,0.7013,0.73985
NaN,0.7127,0.75
NaN,0.7032,0.75245
NaN,0.7022,0.7435
NaN,0.7001,0.75175
NaN,0.7027,0.7509
NaN,0.7035,0.73025
NaN,0.7052,0.75295
NaN,0.7023,0.7505
NaN,0.7011,0.74055
NaN,0.7011,0.75035
NaN,0.7022,0.75005
NaN,0.7025,0.7505
NaN,0.7005,0.73995
NaN,0.7137,0.72685
NaN,0.7021,0.7503
NaN,0.7042,0.7503
NaN,0.701,0.7507
NaN,0.7034,0.752
NaN,0.7056,0.75055
NaN,0.7022,0.74335
NaN,0.7009,0.75135
NaN,0.7024,0.7509
NaN,0.7024,0.7516
NaN,0.702,0.74905
NaN,0.7127,0.7513
NaN,0.7049,0.7512
NaN,0.7052,0.72905
NaN,0.7032,0.7507
NaN,0.7051,0.75095
NaN,0.7079,0.7507
NaN,0.7049,0.75145
NaN,0.7003,0.72895
NaN,0.7051,0.7459
NaN,0.7034,0.749
NaN,0.7039,0.75005
NaN,0.7053,0.7503
NaN,0.7056,0.75135
NaN,0.7059,0.74825
NaN,0.7159,0.74845
NaN,0.7075,0.74795
NaN,0.7075,0.75115
NaN,0.7058,0.74995
NaN,0.7069,0.75095
NaN,0.7144,0.7498
NaN,0.7072,0.7511
NaN,0.7062,0.74795
NaN,0.7051,0.7304
NaN,0.7086,0.7495
NaN,0.7104,0.7515
NaN,0.7111,0.747
NaN,0.7075,0.74985
NaN,0.7122,0.7479
NaN,0.7189,0.72145
NaN,0.7132,0.75195
NaN,0.7119,0.74915
NaN,0.7115,0.7184
NaN,0.7116,0.74925
NaN,0.7181,0.7486
NaN,0.7023,0.75085
NaN,0.7121,0.7347
NaN,0.7078,0.74975
NaN,0.7099,0.74795
NaN,0.7043,0.75055
NaN,0.7144,0.75075
NaN,0.7162,0.74965
NaN,0.7146,0.7441
NaN,0.7162,0.7491
NaN,0.7022,0.74885
NaN,0.7232,0.7523
NaN,0.7183,0.74765
NaN,0.7184,0.7503
NaN,0.7173,0.7503
NaN,0.7179,0.7358
NaN,0.7217,0.75045
NaN,0.7037,0.75075
NaN,0.7163,0.7494
NaN,0.7106,0.74685
NaN,0.713,0.72915
NaN,0.7043,0.74465
NaN,0.7165,0.7485
NaN,0.7193,0.74745
NaN,0.7193,0.74945
NaN,0.7116,0.7491
NaN,0.72,0.7462
NaN,0.7029,0.74805
NaN,0.7273,0.74705
NaN,0.7214,0.749
NaN,0.7015,0.74885
NaN,0.7213,0.7489
NaN,0.7196,0.7487
NaN,0.7204,0.7493
NaN,0.7251,0.7466
NaN,0.7061,0.7404
NaN,0.72,0.74735
NaN,0.7119,0.74845
NaN,0.7209,0.74325
NaN,0.7051,0.7483
NaN,0.7189,0.74635
NaN,0.7217,0.7219
NaN,0.7216,0.75035
NaN,0.7146,0.74415
NaN,0.7236,0.73525
NaN,0.703,0.7459
NaN,0.7307,0.748
NaN,0.7255,0.74795
NaN,0.7036,0.73225
NaN,0.725,0.73135
NaN,0.7225,0.74715
NaN,0.7246,0.74665
NaN,0.7264,0.74805
NaN,0.7085,0.75
NaN,0.7219,0.7481
NaN,0.7189,0.7406
NaN,0.721,0.74675
NaN,0.7041,0.74755
NaN,0.7199,0.75
NaN,0.7224,0.7465
NaN,0.7236,0.7493
NaN,0.7234,0.74835
NaN,0.7238,0.7334
NaN,0.7039,0.74865
NaN,0.7358,0.74865
NaN,0.7252,0.74585
NaN,0.7091,0.7476
NaN,0.725,0.72835
NaN,0.7231,0.7431
NaN,0.7256,0.74425
NaN,0.7301,0.74495
NaN,0.7149,0.7453
NaN,0.7237,0.7507
NaN,0.7186,0.7435
NaN,0.7226,0.7462
NaN,0.7222,0.74445
NaN,0.7258,0.74615
NaN,0.7259,0.74555
NaN,0.7135,0.7479
NaN,0.7266,0.745
NaN,0.7036,0.74565
NaN,0.736,0.74395
NaN,0.7282,0.7342
NaN,0.7152,0.74595
NaN,0.726,0.74375
NaN,0.7238,0.74365
NaN,0.7267,0.74445
NaN,0.7289,0.74315
NaN,0.7136,0.7223
NaN,0.7262,0.7482
NaN,0.7161,0.74485
NaN,0.726,0.7416
NaN,0.7209,0.74365
NaN,0.7251,0.74435
NaN,0.726,0.74445
NaN,0.7238,0.7308
NaN,0.7265,0.7335
NaN,0.7048,0.74455
NaN,0.7347,0.7426
NaN,0.7259,0.74485
NaN,0.7206,0.7472
NaN,0.725,0.74635
NaN,0.725,0.7415
NaN,0.7266,0.744
NaN,0.7276,0.7439
NaN,0.7224,0.7485
NaN,0.7244,0.74385
NaN,0.7122,0.7451
NaN,0.7265,0.7449
NaN,0.7221,0.737
NaN,0.7243,0.7453
NaN,0.7255,0.7448
NaN,0.7235,0.74465
NaN,0.726,0.74245
NaN,0.7072,0.731
NaN,0.7367,0.74365
NaN,0.7286,0.74295
NaN,0.71,0.7438
NaN,0.7276,0.743
NaN,0.7258,0.7457
NaN,0.7281,0.74335
NaN,0.7285,0.7436
NaN,0.7209,0.74275
NaN,0.7243,0.74435
NaN,0.7034,0.74335
NaN,0.7243,0.74545
NaN,0.701,0.7432
NaN,0.7246,0.7443
NaN,0.7269,0.74305
NaN,0.7283,0.73575
NaN,0.7113,0.7434
NaN,0.7282,0.7439
NaN,0.7099,0.73895
NaN,0.7378,0.7438
NaN,0.7297,0.74405
NaN,0.7003,0.7447
NaN,0.7299,0.7432
NaN,0.728,0.7207
NaN,0.7296,0.7435
NaN,0.7337,0.7436
NaN,0.7163,0.7437
NaN,0.7273,0.73465
NaN,0.7084,0.7301
NaN,0.7264,0.7431
NaN,0.7157,0.74355
NaN,0.7287,0.7436
NaN,0.7306,0.74415
NaN,0.7318,0.74455
NaN,0.714,0.73915
NaN,0.7315,0.74345
NaN,0.7114,0.7432
NaN,0.7387,0.7447
NaN,0.7329,0.74225
NaN,0.7039,0.74355
NaN,0.7319,0.7434
NaN,0.7309,0.7306
NaN,0.732,0.7435
NaN,0.7359,0.74325
NaN,0.7162,0.7429
NaN,0.7303,0.74285
NaN,0.7126,0.73155
NaN,0.7305,0.7415
NaN,0.7135,0.7427
NaN,0.7282,0.74245
NaN,0.7321,0.74255
NaN,0.7329,0.74325
NaN,0.7197,0.741
NaN,0.7317,0.74185
NaN,0.7108,0.74265
NaN,0.7385,0.7442
NaN,0.733,0.7433
NaN,0.7219,0.74425
NaN,0.7319,0.74275
NaN,0.7303,0.74335
NaN,0.7328,0.7414
NaN,0.7329,0.7305
NaN,0.7234,0.74215
NaN,0.7312,0.7435
NaN,0.7156,0.7379
NaN,0.7312,0.7423
NaN,0.7254,0.742
NaN,0.7285,0.74395
NaN,0.7289,0.7411
NaN,0.7282,0.74045
NaN,0.7284,0.7419
NaN,0.7117,0.7429
NaN,0.7395,0.74205
NaN,0.7304,0.7349
NaN,0.7169,0.73435
NaN,0.7303,0.74165
NaN,0.7287,0.7407
NaN,0.7304,0.74215
NaN,0.731,0.7441
NaN,0.7211,0.7428
NaN,0.7293,0.7444
NaN,0.7149,0.7424
NaN,0.7278,0.74155
NaN,0.7046,0.74465
NaN,0.7249,0.7414
NaN,0.7282,0.74305
NaN,0.7293,0.74245
NaN,0.739,0.73765
NaN,0.7295,0.74215
NaN,0.7092,0.7428
NaN,0.7396,0.74215
NaN,0.7312,0.74125
NaN,0.7126,0.73165
NaN,0.7285,0.7408
NaN,0.7291,0.7405
NaN,0.7297,0.7408
NaN,0.7305,0.74085
NaN,0.7145,0.74175
NaN,0.7271,0.7409
NaN,0.7107,0.7423
NaN,0.7317,0.73945
NaN,0.725,0.74155
NaN,0.7281,0.7409
NaN,0.7285,0.73975
NaN,0.7356,0.74075
NaN,0.7296,0.74135
NaN,0.7078,0.7395
NaN,0.7388,0.73175
NaN,0.7314,0.73955
NaN,0.7125,0.74405
NaN,0.7277,0.73755
NaN,0.7274,0.7415
NaN,0.7297,0.74015
NaN,0.7301,0.7278
NaN,0.7164,0.74205
NaN,0.7257,0.7404
NaN,0.7105,0.7321
NaN,0.733,0.7415
NaN,0.7035,0.7405
NaN,0.7258,0.7412
NaN,0.7288,0.7348
NaN,0.7293,0.7401
NaN,0.7425,0.73955
NaN,0.7295,0.7407
NaN,0.7136,0.74195
NaN,0.7389,0.741
NaN,0.7304,0.7352
NaN,0.7136,0.7409
NaN,0.7288,0.73925
NaN,0.7282,0.74285
NaN,0.7287,0.7389
NaN,0.7317,0.7413
NaN,0.7195,0.74085
NaN,0.7269,0.7406
NaN,0.7169,0.741
NaN,0.7299,0.74095
NaN,0.7172,0.7391
NaN,0.7282,0.7243
NaN,0.7302,0.73935
NaN,0.7309,0.74055
NaN,0.7256,0.73945
NaN,0.7301,0.73995
NaN,0.7185,0.74205
NaN,0.7389,0.7381
NaN,0.7328,0.7378
NaN,0.72,0.73685
NaN,0.7295,0.74005
NaN,0.7286,0.74025
NaN,0.7307,0.7395
NaN,0.7339,0.7389
NaN,0.7177,0.74045
NaN,0.7279,0.73935
NaN,0.7127,0.72435
NaN,0.7299,0.7396
NaN,0.7135,0.74295
NaN,0.7246,0.73975
NaN,0.7281,0.7389
NaN,0.73,0.73795
NaN,0.7545,0.72235
NaN,0.7317,0.7416
NaN,0.7103,0.7393
NaN,0.7402,0.71925
NaN,0.7322,0.7386
NaN,0.72,0.7396
NaN,0.7308,0.7406
NaN,0.729,0.73165
NaN,0.732,0.7398
NaN,0.7318,0.7382
NaN,0.7222,0.7399
NaN,0.7277,0.74055
NaN,0.708,0.74065
NaN,0.7322,0.7385
NaN,0.7078,0.74
NaN,0.7079,0.7382
NaN,0.7257,0.74215
NaN,0.7288,0.73765
NaN,0.7303,0.74
NaN,0.7369,0.73995
NaN,0.731,0.73985
NaN,0.7086,0.74025
NaN,0.7408,0.7401
NaN,0.7317,0.73785
NaN,0.7124,0.73305
NaN,0.7053,0.73925
NaN,0.7309,0.74005
NaN,0.7296,0.73975
NaN,0.7323,0.7391
NaN,0.7335,0.73765
NaN,0.7252,0.74045
NaN,0.7308,0.73785
NaN,0.7071,0.73955
NaN,0.73,0.7382
NaN,0.7174,0.7392
NaN,0.719,0.7353
NaN,0.7286,0.7392
NaN,0.7314,0.7398
NaN,0.7317,0.7399
NaN,0.7254,0.7386
NaN,0.7336,0.7398
NaN,0.7146,0.74165
NaN,0.7407,0.736
NaN,0.7352,0.74025
NaN,0.7091,0.74015
NaN,0.7134,0.7283
NaN,0.7324,0.70555
NaN,0.7319,0.7392
NaN,0.7335,0.7394
NaN,0.737,0.74035
NaN,0.7248,0.7403
NaN,0.732,0.7399
NaN,0.7101,0.7402
NaN,0.7313,0.735
NaN,0.7272,0.7401
NaN,0.7308,0.7395
NaN,0.7339,0.7396
NaN,0.7353,0.73735
NaN,0.7228,0.7368
NaN,0.7346,0.72715
NaN,0.7211,0.74015
NaN,0.7429,0.73935
NaN,0.7365,0.73995
NaN,0.7149,0.73925
NaN,0.7176,0.7392
NaN,0.7348,0.7397
NaN,0.7337,0.7396
NaN,0.7359,0.73845
NaN,0.7408,0.7403
NaN,0.7255,0.73885
NaN,0.7333,0.7343
NaN,0.7166,0.7395
NaN,0.7354,0.7399
NaN,0.7272,0.74015
NaN,0.733,0.7398
NaN,0.7361,0.73935
NaN,0.737,0.7386
NaN,0.7218,0.7392
NaN,0.7376,0.7386
NaN,0.7275,0.74045
NaN,0.7458,0.7406
NaN,0.7388,0.73855
NaN,0.7183,0.73985
NaN,0.7385,0.74045
NaN,0.7371,0.7395
NaN,0.7388,0.7285
NaN,0.7425,0.7398
NaN,0.7235,0.7423
NaN,0.7362,0.7392
NaN,0.7286,0.7398
NaN,0.737,0.7392
NaN,0.7301,0.7312
NaN,0.7377,0.73995
NaN,0.7018,0.73915
NaN,0.7388,0.733
NaN,0.7396,0.7391
NaN,0.7329,0.73895
NaN,0.7405,0.74015
NaN,0.7282,0.7367
NaN,0.7472,0.74005
NaN,0.7419,0.73905
NaN,0.7309,0.74015
NaN,0.7398,0.7408
NaN,0.7396,0.7399
NaN,0.7404,0.73655
NaN,0.7433,0.7393
NaN,0.7273,0.7403
NaN,0.7392,0.74065
NaN,0.7402,0.7396
NaN,0.7423,0.7399
NaN,0.7155,0.74
NaN,0.7398,0.7251
NaN,0.7172,0.73985
NaN,0.7402,0.7398
NaN,0.7412,0.73925
NaN,0.7484,0.7387
NaN,0.7414,0.7338
NaN,0.729,0.73665
NaN,0.7447,0.73895
NaN,0.7432,0.7386
NaN,0.7304,0.73925
NaN,0.7419,0.7395
NaN,0.7411,0.73835
NaN,0.7423,0.7392
NaN,0.7409,0.7386
NaN,0.7329,0.7399
NaN,0.7409,0.7392
NaN,0.7355,0.7383
NaN,0.7415,0.7391
NaN,0.716,0.73915
NaN,0.7393,0.73795
NaN,0.741,0.73865
NaN,0.7421,0.73835
NaN,0.7356,0.7396
NaN,0.7424,0.73815
NaN,0.7306,0.73905
NaN,0.7449,0.73915
NaN,0.7422,0.7341
NaN,0.7299,0.7375
NaN,0.74,0.7399
NaN,0.741,0.7389
NaN,0.7417,0.73625
NaN,0.7409,0.738
NaN,0.7383,0.7392
NaN,0.7401,0.73865
NaN,0.7274,0.73585
NaN,0.741,0.73835
NaN,0.7239,0.7381
NaN,0.7352,0.73895
NaN,0.7379,0.7396
NaN,0.7412,0.73945
NaN,0.7224,0.72945
NaN,0.738,0.73885
NaN,0.7136,0.7388
NaN,0.7433,0.73975
NaN,0.7396,0.73795
NaN,0.7038,0.7391
NaN,0.7384,0.73915
NaN,0.7386,0.72135
NaN,0.7388,0.73925
NaN,0.7339,0.73925
NaN,0.7302,0.73875
NaN,0.7376,0.7387
NaN,0.7321,0.73775
NaN,0.7005,0.73685
NaN,0.7294,0.73645
NaN,0.7364,0.73715
NaN,0.7385,0.7377
NaN,0.7302,0.7409
NaN,0.7223,0.73535
NaN,0.7415,0.7398
NaN,0.736,0.7348
NaN,0.7377,0.73785
NaN,0.738,0.7378
NaN,0.7382,0.7402
NaN,0.7104,0.7375
NaN,0.7051,0.7387
NaN,0.7374,0.7359
NaN,0.7218,0.73375
NaN,0.7357,0.7371
NaN,0.737,0.7389
NaN,0.7128,0.7408
NaN,0.7377,0.73695
NaN,0.7312,0.7364
NaN,0.7385,0.7314
NaN,0.7365,0.7389
NaN,0.7384,0.73835
NaN,0.7374,0.7382
NaN,0.7198,0.7366
NaN,0.7362,0.73695
NaN,0.7384,0.73785
NaN,0.7066,0.73775
NaN,0.7076,0.7115
NaN,0.7275,0.73725
NaN,0.7296,0.73625
NaN,0.7362,0.73735
NaN,0.7314,0.73985
NaN,0.7395,0.7393
NaN,0.741,0.7371
NaN,0.7204,0.73625
NaN,0.7372,0.73635
NaN,0.7393,0.7396
NaN,0.7115,0.7359
NaN,0.7307,0.73825
NaN,0.7288,0.72455
NaN,0.733,0.73675
NaN,0.7253,0.7278
NaN,0.7338,0.738
NaN,0.74,0.73745
NaN,0.7107,0.73755
NaN,0.7275,0.7352
NaN,0.7302,0.736
NaN,0.7138,0.73765
NaN,0.7207,0.73715
NaN,0.7152,0.7363
NaN,0.7279,0.7359
NaN,0.7279,0.7374
NaN,0.7274,0.73635
NaN,0.7377,0.7372
NaN,0.7059,0.73725
NaN,0.7177,0.73645
NaN,0.7211,0.73585
NaN,0.7022,0.73745
NaN,0.7033,0.7365
NaN,0.7126,0.7367
NaN,0.7257,0.73775
NaN,0.7258,0.73085
NaN,0.725,0.7368
NaN,0.7266,0.74045
NaN,0.7006,0.73725
NaN,0.708,0.7364
NaN,0.7194,0.7364
NaN,0.7205,0.73625
NaN,0.7138,0.71915
NaN,0.7014,0.7378
NaN,0.7143,0.73675
NaN,0.7198,0.7228
NaN,0.7133,0.73705
NaN,0.7213,0.73685
NaN,0.7187,0.737
NaN,0.7132,0.73985
NaN,0.7208,0.7063
NaN,0.7216,0.7373
NaN,0.7229,0.73755
NaN,0.7136,0.7368
NaN,0.7067,0.7366
NaN,0.7146,0.73685
NaN,0.7171,0.73275
NaN,0.7172,0.73685
NaN,0.7183,0.73645
NaN,0.7172,0.7376
NaN,0.7021,0.73715
NaN,0.7089,0.73705
NaN,0.7027,0.7358
NaN,0.7026,0.7148
NaN,0.7158,0.737
NaN,0.7068,0.73555
NaN,0.712,0.7363
NaN,0.7086,0.73725
NaN,0.7071,0.73265
NaN,0.717,0.73935
NaN,0.7043,0.7384
NaN,0.7138,0.7378
NaN,0.7173,0.7371
NaN,0.7008,0.73735
NaN,0.70035,0.7378
NaN,0.70145,0.7376
NaN,0.70615,0.73725
NaN,0.70135,0.7371
NaN,0.70115,0.7373
NaN,0.70685,0.7383
NaN,0.70885,0.73735
NaN,0.70875,0.73735
NaN,0.71015,0.7388
NaN,0.70925,0.7289
NaN,0.70525,0.73775
NaN,0.70955,0.7394
NaN,0.71255,0.7374
NaN,0.70845,0.73775
NaN,0.71315,0.73785
NaN,0.7089,0.7318
NaN,0.71165,0.73655
NaN,0.71355,0.7386
NaN,0.71255,0.72535
NaN,0.71435,0.7387
NaN,0.70815,0.7371
NaN,0.70325,0.7379
NaN,0.70935,0.7366
NaN,0.7056,0.7377
NaN,0.71805,0.738
NaN,0.70305,0.7374
NaN,0.71365,0.73725
NaN,0.71415,0.73525
NaN,0.71445,0.7314
NaN,0.70745,0.7387
NaN,0.7065,0.7374
NaN,0.73915,0.73785
NaN,0.72435,0.7374
NaN,0.7079,0.73645
NaN,0.7096,0.7378
NaN,0.7046,0.71545
NaN,0.711,0.7371
NaN,0.71735,0.7368
NaN,0.7133,0.7381
NaN,0.71405,0.73805
NaN,0.71035,0.7337
NaN,0.70855,0.73875
NaN,0.70415,0.7384
NaN,0.7203,0.7372
NaN,0.7109,0.73815
NaN,0.70545,0.7368
NaN,0.7031,0.738
NaN,0.7046,0.7385
NaN,0.7119,0.7378
NaN,0.7157,0.73805
NaN,0.7146,0.7391
NaN,0.7163,0.7383
NaN,0.709,0.7373
NaN,0.7112,0.7378
NaN,0.7011,0.7386
NaN,0.7208,0.7314
NaN,0.7103,0.73775
NaN,0.7108,0.7384
NaN,0.711,0.7409
NaN,0.7126,0.7368
NaN,0.7093,0.7375
NaN,0.7049,0.7306
NaN,0.7085,0.7362
NaN,0.7211,0.73775
NaN,0.703,0.7243
NaN,0.7183,0.7378
NaN,0.7076,0.73715
NaN,0.7077,0.7375
NaN,0.7069,0.736
NaN,0.7088,0.7382
NaN,0.7064,0.7378
NaN,0.7039,0.7376
NaN,0.7058,0.737
NaN,0.7128,0.7384
NaN,0.7038,0.73915
NaN,0.7187,0.7375
NaN,0.7071,0.7383
NaN,0.7064,0.7378
NaN,0.7038,0.7385
NaN,0.7067,0.73675
NaN,0.7047,0.7373
NaN,0.7032,0.7282
NaN,0.7052,0.7379
NaN,0.7048,0.7383
NaN,0.7156,0.7376
NaN,0.7064,0.73645
NaN,0.7045,0.73125
NaN,0.7023,0.73785
NaN,0.7056,0.7381
NaN,0.7053,0.7376
NaN,0.7026,0.73825
NaN,0.704,0.7365
NaN,0.7047,0.7386
NaN,0.7021,0.7384
NaN,0.7032,0.7387
NaN,0.7088,0.73925
NaN,0.7029,0.7385
NaN,0.7131,0.73655
NaN,0.7057,0.7383
NaN,0.7045,0.7377
NaN,0.7032,0.7374
NaN,0.7058,0.7341
NaN,0.7048,0.7384
NaN,0.702,0.73925
NaN,0.7035,0.7362
NaN,0.704,0.73855
NaN,0.7012,0.73775
NaN,0.7036,0.72875
NaN,0.7007,0.7374
NaN,0.7116,0.7379
NaN,0.7043,0.7217
NaN,0.7045,0.73855
NaN,0.7024,0.73725
NaN,0.7025,0.738
NaN,0.7046,0.73705
NaN,0.703,0.7385
NaN,0.7032,0.73865
NaN,0.7003,0.7375
NaN,0.7032,0.7379
NaN,0.7033,0.7389
NaN,0.7032,0.737
NaN,0.7095,0.7381
NaN,0.7051,0.7392
NaN,0.703,0.7366
NaN,0.7032,0.7383
NaN,0.7022,0.73785
NaN,0.7038,0.738
NaN,0.7041,0.7282
NaN,0.7033,0.7383
NaN,0.7012,0.7382
NaN,0.7009,0.7376
NaN,0.7027,0.7389
NaN,0.7056,0.72405
NaN,0.7009,0.73645
NaN,0.7104,0.7378
NaN,0.702,0.73685
NaN,0.7019,0.73695
NaN,0.7003,0.7404
NaN,0.7018,0.7375
NaN,0.7032,0.7363
NaN,0.7,0.73815
NaN,0.7008,0.73785
NaN,0.7007,0.73805
NaN,0.7012,0.74045
NaN,0.7002,0.7367
NaN,0.7114,0.73785
NaN,0.7044,0.73745
NaN,0.703,0.7291
NaN,0.703,0.73715
NaN,0.7055,0.73805
NaN,0.703,0.73675
NaN,0.7031,0.7369
NaN,0.704,0.73695
NaN,0.7021,0.72375
NaN,0.7139,0.7376
NaN,0.7051,0.73615
NaN,0.7039,0.73815
NaN,0.7014,0.73765
NaN,0.7038,0.73735
NaN,0.7097,0.7331
NaN,0.7034,0.7397
NaN,0.7007,0.73725
NaN,0.7045,0.73715
NaN,0.7067,0.73695
NaN,0.7059,0.73955
NaN,0.707,0.73815
NaN,0.7182,0.7391
NaN,0.7092,0.73885
NaN,0.7086,0.7379
NaN,0.7069,0.73835
NaN,0.7089,0.7371
NaN,0.7153,0.7379
NaN,0.7085,0.73735
NaN,0.7041,0.7362
NaN,0.7095,0.73735
NaN,0.7115,0.737
NaN,0.7106,0.7366
NaN,0.7071,0.73875
NaN,0.713,0.72805
NaN,0.7191,0.73645
NaN,0.714,0.7375
NaN,0.7129,0.737
NaN,0.7121,0.73785
NaN,0.7134,0.73675
NaN,0.7171,0.73605
NaN,0.7046,0.7371
NaN,0.7125,0.73615
NaN,0.7054,0.7366
NaN,0.7079,0.7362
NaN,0.7041,0.73645
NaN,0.7119,0.73735
NaN,0.7147,0.7374
NaN,0.7144,0.73655
NaN,0.7158,0.73335
NaN,0.7005,0.737
NaN,0.7223,0.7389
NaN,0.7165,0.73525
NaN,0.716,0.73735
NaN,0.7145,0.7371
NaN,0.7159,0.7171
NaN,0.7228,0.7376
NaN,0.7051,0.7371
NaN,0.716,0.73235
NaN,0.704,0.73605
NaN,0.7141,0.73665
NaN,0.7135,0.73805
NaN,0.7167,0.7298
NaN,0.7171,0.7284
NaN,0.7078,0.73785
NaN,0.7173,0.73585
NaN,0.7004,0.73785
NaN,0.725,0.73655
NaN,0.7197,0.73675
NaN,0.7175,0.7378
NaN,0.7159,0.7366
NaN,0.7186,0.73655
NaN,0.721,0.73865
NaN,0.7118,0.73535
NaN,0.7168,0.7379
NaN,0.7167,0.73755
NaN,0.7057,0.73285
NaN,0.7164,0.73795
NaN,0.7187,0.73675
NaN,0.7184,0.73635
NaN,0.7036,0.73575
NaN,0.7199,0.72925
NaN,0.7018,0.73525
NaN,0.7293,0.73585
NaN,0.7208,0.73565
NaN,0.72,0.7356
NaN,0.7204,0.73855
NaN,0.7201,0.7336
NaN,0.7232,0.7354
NaN,0.7119,0.73365
NaN,0.7177,0.73565
NaN,0.7182,0.7364
NaN,0.7017,0.73585
NaN,0.7179,0.7354
NaN,0.7203,0.73665
NaN,0.7216,0.73525
NaN,0.718,0.72615
NaN,0.7212,0.74245
NaN,0.7033,0.7347
NaN,0.7334,0.73755
NaN,0.7236,0.73585
NaN,0.7123,0.73555
NaN,0.7223,0.7342
NaN,0.7212,0.726
NaN,0.7222,0.7377
NaN,0.727,0.73585
NaN,0.7133,0.72395
NaN,0.7207,0.7357
NaN,0.7181,0.73525
NaN,0.7199,0.7371
NaN,0.724,0.73145
NaN,0.7238,0.7212
NaN,0.7199,0.7358
NaN,0.7247,0.73385
NaN,0.7035,0.7365
NaN,0.7349,0.73545
NaN,0.7254,0.73485
NaN,0.7067,0.7335
NaN,0.7236,0.7352
NaN,0.7222,0.7345
NaN,0.7246,0.73905
NaN,0.7289,0.73445
NaN,0.7156,0.73635
NaN,0.724,0.7361
NaN,0.7083,0.73085
NaN,0.7225,0.7361
NaN,0.7197,0.7354
NaN,0.7238,0.7359
NaN,0.7246,0.73285
NaN,0.723,0.73455
NaN,0.7245,0.7357
NaN,0.7044,0.73465
NaN,0.7332,0.73495
NaN,0.7258,0.73665
NaN,0.716,0.7336
NaN,0.724,0.73275
NaN,0.7209,0.73395
NaN,0.7249,0.73415
NaN,0.7275,0.7348
NaN,0.7238,0.73605
NaN,0.7253,0.73515
NaN,0.7247,0.73625
NaN,0.7051,0.73395
NaN,0.7205,0.7197
NaN,0.7227,0.73465
NaN,0.724,0.73605
NaN,0.7277,0.7291
NaN,0.7236,0.73455
NaN,0.7094,0.7337
NaN,0.7332,0.7195
NaN,0.7253,0.73645
NaN,0.7254,0.73465
NaN,0.7244,0.73475
NaN,0.7257,0.73555
NaN,0.7269,0.73525
NaN,0.7263,0.72845
NaN,0.7237,0.7313
NaN,0.7149,0.73515
NaN,0.7213,0.73315
NaN,0.7139,0.73495
NaN,0.7251,0.7367
NaN,0.7247,0.7333
NaN,0.7258,0.73115
NaN,0.7055,0.735
NaN,0.7254,0.7338
NaN,0.7129,0.73765
NaN,0.7345,0.7338
NaN,0.7276,0.7354
NaN,0.728,0.73475
NaN,0.727,0.72665
NaN,0.7279,0.73475
NaN,0.7312,0.7345
NaN,0.7213,0.73455
NaN,0.7268,0.7341
NaN,0.7208,0.71815
NaN,0.7235,0.7311
NaN,0.7067,0.73405
NaN,0.7237,0.73295
NaN,0.7279,0.73405
NaN,0.7281,0.73685
NaN,0.7172,0.73185
NaN,0.7277,0.73365
NaN,0.7098,0.7313
NaN,0.7386,0.73325
NaN,0.7297,0.73395
NaN,0.7272,0.73565
NaN,0.7261,0.7333
NaN,0.7291,0.73435
NaN,0.7297,0.7332
NaN,0.7188,0.72215
NaN,0.7272,0.7347
NaN,0.7211,0.7331
NaN,0.7285,0.73425
NaN,0.7239,0.73135
NaN,0.7264,0.73305
NaN,0.7274,0.73155
NaN,0.739,0.7089
NaN,0.7283,0.7352
NaN,0.7081,0.7328
NaN,0.7367,0.714
NaN,0.7311,0.7324
NaN,0.7156,0.7331
NaN,0.7276,0.7339
NaN,0.727,0.72265
NaN,0.7296,0.7336
NaN,0.7291,0.73135
NaN,0.7217,0.7338
NaN,0.7261,0.734
NaN,0.7162,0.7336
NaN,0.7311,0.7343
NaN,0.7228,0.7315
NaN,0.7271,0.73195
NaN,0.7287,0.73555
NaN,0.7329,0.73225
NaN,0.7261,0.7345
NaN,0.7098,0.73355
NaN,0.7356,0.73405
NaN,0.7283,0.7342
NaN,0.7159,0.7329
NaN,0.7271,0.7337
NaN,0.7258,0.7311
NaN,0.7279,0.73025
NaN,0.7268,0.73295
NaN,0.7202,0.73275
NaN,0.7265,0.73355
NaN,0.7137,0.73325
NaN,0.7287,0.73365
NaN,0.702,0.73225
NaN,0.7209,0.7321
NaN,0.7247,0.73175
NaN,0.7265,0.7315
NaN,0.7438,0.73245
NaN,0.7246,0.7308
NaN,0.7096,0.7331
NaN,0.7327,0.7334
NaN,0.7254,0.73285
NaN,0.7125,0.74445
NaN,0.7245,0.73325
NaN,0.7234,0.7347
NaN,0.7259,0.73105
NaN,0.7256,0.7334
NaN,0.7176,0.73325
NaN,0.7248,0.72055
NaN,0.7087,0.7324
NaN,0.7272,0.7332
NaN,0.7207,0.74005
NaN,0.7228,0.7332
NaN,0.7238,0.7334
NaN,0.7454,0.7333
NaN,0.7234,0.72905
NaN,0.7076,0.7333
NaN,0.7339,0.7318
NaN,0.7241,0.7336
NaN,0.7025,0.73035
NaN,0.7241,0.73095
NaN,0.7233,0.73065
NaN,0.7241,0.73185
NaN,0.7253,0.73195
NaN,0.7131,0.7345
NaN,0.7226,0.73215
NaN,0.7134,0.7333
NaN,0.7256,0.73325
NaN,0.7031,0.7333
NaN,0.7102,0.73215
NaN,0.7209,0.7327
NaN,0.7235,0.73255
NaN,0.7242,0.71935
NaN,0.7444,0.7299
NaN,0.7248,0.7322
NaN,0.713,0.73165
NaN,0.7336,0.73215
NaN,0.727,0.7355
NaN,0.7045,0.73105
NaN,0.7249,0.73115
NaN,0.7247,0.7313
NaN,0.726,0.7335
NaN,0.7277,0.7326
NaN,0.7151,0.736
NaN,0.7224,0.7319
NaN,0.7183,0.7327
NaN,0.727,0.7307
NaN,0.7122,0.71915
NaN,0.7234,0.7317
NaN,0.7261,0.7337
NaN,0.7276,0.7337
NaN,0.7304,0.7319
NaN,0.7266,0.7314
NaN,0.7133,0.7211
NaN,0.7357,0.7335
NaN,0.7279,0.72995
NaN,0.7133,0.72225
NaN,0.7252,0.731
NaN,0.7248,0.7323
NaN,0.7271,0.7318
NaN,0.7277,0.7252
NaN,0.7167,0.732
NaN,0.7232,0.7306
NaN,0.712,0.732
NaN,0.7319,0.7341
NaN,0.7036,0.73435
NaN,0.7212,0.7361
NaN,0.7248,0.73205
NaN,0.7259,0.73145
NaN,0.7571,0.7344
NaN,0.7277,0.7313
NaN,0.7101,0.7322
NaN,0.738,0.7325
NaN,0.7281,0.7322
NaN,0.7106,0.7334
NaN,0.7264,0.73075
NaN,0.7261,0.7338
NaN,0.7264,0.7234
NaN,0.7278,0.733
NaN,0.7188,0.72995
NaN,0.7233,0.73
NaN,0.711,0.72975
NaN,0.7252,0.7319
NaN,0.7141,0.72935
NaN,0.7233,0.7308
NaN,0.7259,0.72745
NaN,0.7274,0.72945
NaN,0.7272,0.7302
NaN,0.7279,0.72845
NaN,0.7127,0.72965
NaN,0.7384,0.73155
NaN,0.7293,0.73015
NaN,0.7088,0.72165
NaN,0.7285,0.7302
NaN,0.7274,0.7349
NaN,0.729,0.7292
NaN,0.7288,0.73015
NaN,0.7152,0.7288
NaN,0.7262,0.71715
NaN,0.7146,0.73125
NaN,0.7276,0.7322
NaN,0.7168,0.72195
NaN,0.7263,0.7301
NaN,0.7278,0.7295
NaN,0.729,0.7306
NaN,0.7241,0.72495
NaN,0.7291,0.7303
NaN,0.7134,0.72945
NaN,0.7405,0.7305
NaN,0.7311,0.72815
NaN,0.7151,0.7274
NaN,0.7299,0.73015
NaN,0.7289,0.729
NaN,0.7299,0.73315
NaN,0.7337,0.72955
NaN,0.7192,0.73095
NaN,0.7285,0.72945
NaN,0.727,0.7303
NaN,0.7295,0.7291
NaN,0.7164,0.7307
NaN,0.7293,0.72715
NaN,0.7307,0.73005
NaN,0.7307,0.73385
NaN,0.7316,0.7316
NaN,0.7316,0.73145
NaN,0.7182,0.73115
NaN,0.7418,0.72865
NaN,0.7333,0.7311
NaN,0.7152,0.73025
NaN,0.7336,0.7288
NaN,0.7313,0.7292
NaN,0.7333,0.7303
NaN,0.7369,0.7247
NaN,0.7234,0.73105
NaN,0.7307,0.73135
NaN,0.7277,0.7314
NaN,0.7318,0.71725
NaN,0.7295,0.73065
NaN,0.7327,0.73405
NaN,0.7342,0.7284
NaN,0.735,0.73185
NaN,0.7187,0.7308
NaN,0.7352,0.7317
NaN,0.7221,0.72935
NaN,0.7429,0.73305
NaN,0.7362,0.72
NaN,0.712,0.73245
NaN,0.7379,0.7314
NaN,0.7359,0.73165
NaN,0.7364,0.7332
NaN,0.7392,0.73185
NaN,0.722,0.7306
NaN,0.735,0.73135
NaN,0.7216,0.726
NaN,0.7344,0.7274
NaN,0.7326,0.7219
NaN,0.736,0.7326
NaN,0.738,0.7298
NaN,0.7378,0.73215
NaN,0.7224,0.7294
NaN,0.7384,0.73105
NaN,0.7288,0.7309
NaN,0.7432,0.73085
NaN,0.7393,0.7299
NaN,0.7202,0.73195
NaN,0.74,0.7299
NaN,0.7393,0.7355
NaN,0.7399,0.7357
NaN,0.7424,0.7329
NaN,0.7325,0.7321
NaN,0.7391,0.73235
NaN,0.7237,0.72985
NaN,0.7368,0.7318
NaN,0.723,0.73015
NaN,0.7391,0.72945
NaN,0.7404,0.73045
NaN,0.7403,0.73205
NaN,0.7183,0.72705
NaN,0.7403,0.7322
NaN,0.7318,0.732
NaN,0.7425,0.7327
NaN,0.7411,0.72385
NaN,0.719,0.7315
NaN,0.7407,0.7357
NaN,0.7393,0.72985
NaN,0.74115,0.7322
NaN,0.7411,0.73185
NaN,0.7355,0.7359
NaN,0.7404,0.70165
NaN,0.7254,0.73085
NaN,0.7394,0.73385
NaN,0.7226,0.73215
NaN,0.738,0.73285
NaN,0.7381,0.73245
NaN,0.7388,0.736
NaN,0.7253,0.73265
NaN,0.7397,0.7313
NaN,0.7332,0.73215
NaN,0.7418,0.7282
NaN,0.7382,0.72925
NaN,0.7241,0.72315
NaN,0.7379,0.7332
NaN,0.7376,0.72975
NaN,0.7392,0.7327
NaN,0.7386,0.7309
NaN,0.7401,0.73245
NaN,0.7394,0.732
NaN,0.7298,0.73215
NaN,0.74,0.732
NaN,0.721,0.7331
NaN,0.736,0.73025
NaN,0.7369,0.7317
NaN,0.7382,0.73535
NaN,0.7249,0.73215
NaN,0.7369,0.7316
NaN,0.7263,0.73235
NaN,0.7405,0.7317
NaN,0.7358,0.7327
NaN,0.7321,0.7299
NaN,0.7364,0.7312
NaN,0.737,0.73055
NaN,0.7369,0.7319
NaN,0.7381,0.72765
NaN,0.7379,0.7316
NaN,0.737,0.7323
NaN,0.73,0.7336
NaN,0.7416,0.70675
NaN,0.7331,0.7319
NaN,0.7361,0.7352
NaN,0.7366,0.7308
NaN,0.7342,0.7308
NaN,0.7368,0.7319
NaN,0.7267,0.7339
NaN,0.7405,0.73155
NaN,0.7367,0.7338
NaN,0.732,0.7103
NaN,0.7375,0.73245
NaN,0.7355,0.7332
NaN,0.737,0.732
NaN,0.7368,0.7339
NaN,0.7341,0.7323
NaN,0.7365,0.73235
NaN,0.7287,0.7322
NaN,0.7406,0.73025
NaN,0.7273,0.7307
NaN,0.7356,0.72355
NaN,0.7359,0.73305
NaN,0.7351,0.7308
NaN,0.7167,0.7341
NaN,0.736,0.73295
NaN,0.7242,0.73285
NaN,0.7424,0.7311
NaN,0.738,0.7313
NaN,0.7313,0.73155
NaN,0.7371,0.73375
NaN,0.7365,0.73195
NaN,0.7372,0.73835
NaN,0.7395,0.73705
NaN,0.732,0.7344
NaN,0.7371,0.7336
NaN,0.7311,0.7332
NaN,0.7368,0.7312
NaN,0.7192,0.7346
NaN,0.7325,0.7307
NaN,0.7368,0.7341
NaN,0.7375,0.7328
NaN,0.7428,0.7334
NaN,0.7362,0.72935
NaN,0.7095,0.7332
NaN,0.7436,0.73325
NaN,0.7378,0.73335
NaN,0.7,0.72605
NaN,0.7371,0.73345
NaN,0.7368,0.73625
NaN,0.7381,0.73195
NaN,0.7312,0.7338
NaN,0.7213,0.7338
NaN,0.7382,0.73585
NaN,0.723,0.73105
NaN,0.7309,0.7346
NaN,0.7357,0.7187
NaN,0.7355,0.7349
NaN,0.7409,0.7342
NaN,0.7264,0.73355
NaN,0.7039,0.73785
NaN,0.7426,0.7331
NaN,0.7371,0.73415
NaN,0.7356,0.7331
NaN,0.7357,0.72945
NaN,0.7368,0.7312
NaN,0.7119,0.7234
NaN,0.7067,0.7354
NaN,0.7355,0.73265
NaN,0.7024,0.73255
NaN,0.71025,0.73275
NaN,0.7319,0.73365
NaN,0.7343,0.73305
NaN,0.7354,0.7052
NaN,0.7182,0.7325
NaN,0.7259,0.7332
NaN,0.7069,0.73425
NaN,0.728,0.7342
NaN,0.7342,0.73935
NaN,0.7018,0.73715
NaN,0.7361,0.73525
NaN,0.7355,0.7346
NaN,0.7353,0.7341
NaN,0.7084,0.7316
NaN,0.7094,0.7356
NaN,0.7343,0.73365
NaN,0.7003,0.7345
NaN,0.7125,0.73365
NaN,0.7312,0.7337
NaN,0.7325,0.73035
NaN,0.7333,0.7346
NaN,0.7059,0.73445
NaN,0.7221,0.73485
NaN,0.7015,0.72665
NaN,0.7188,0.73475
NaN,0.7328,0.7375
NaN,0.7297,0.73255
NaN,0.7254,0.7352
NaN,0.7345,0.7351
NaN,0.7062,0.7419
NaN,0.7059,0.7332
NaN,0.7322,0.73595
NaN,0.7093,0.73535
NaN,0.7218,0.73385
NaN,0.7303,0.73515
NaN,0.7326,0.74065
NaN,0.7181,0.73485
NaN,0.7219,0.73555
NaN,0.7175,0.73485
NaN,0.7169,0.7326
NaN,0.7231,0.73295
NaN,0.7191,0.7286
NaN,0.7232,0.735
NaN,0.7297,0.73455
NaN,0.7011,0.73505
NaN,0.7149,0.73485
NaN,0.7188,0.7341
NaN,0.7146,0.73445
NaN,0.7048,0.70855
NaN,0.7159,0.73455
NaN,0.7062,0.73345
NaN,0.7161,0.7348
NaN,0.7165,0.735
NaN,0.7167,0.73645
NaN,0.7269,0.7355
NaN,0.7022,0.73565
NaN,0.7111,0.73605
NaN,0.7128,0.73575
NaN,0.7162,0.7339
NaN,0.7155,0.7353
NaN,0.706,0.7349
NaN,0.7141,0.73495
NaN,0.7152,0.73515
NaN,0.7136,0.73555
NaN,0.7164,0.73305
NaN,0.7017,0.7361
NaN,0.7141,0.73555
NaN,0.7137,0.73615
NaN,0.7161,0.73235
NaN,0.7115,0.736
NaN,0.7156,0.73585
NaN,0.7149,0.73825
NaN,0.7154,0.7357
NaN,0.714,0.7355
NaN,0.7018,0.73695
NaN,0.711,0.734
NaN,0.7142,0.7363
NaN,0.7069,0.72595
NaN,0.7149,0.73615
NaN,0.7145,0.7358
NaN,0.7154,0.736
NaN,0.7131,0.73825
NaN,0.7119,0.736
NaN,0.7124,0.7354
NaN,0.7059,0.736
NaN,0.7052,0.73325
NaN,0.7119,0.7342
NaN,0.7131,0.7298
NaN,0.7017,0.73485
NaN,0.7087,0.7367
NaN,0.7104,0.73485
NaN,0.7058,0.7351
NaN,0.7105,0.73565
NaN,0.7007,0.7253
NaN,0.7114,0.7362
NaN,0.70035,0.736
NaN,0.70085,0.73565
NaN,0.70515,0.73595
NaN,0.70455,0.73465
NaN,0.70695,0.74015
NaN,0.70555,0.7371
NaN,0.70805,0.73635
NaN,0.70635,0.73565
NaN,0.70875,0.73565
NaN,0.70615,0.73525
NaN,0.70295,0.73615
NaN,0.70695,0.73685
NaN,0.71435,0.73525
NaN,0.70045,0.7357
NaN,0.70915,0.73565
NaN,0.70715,0.73455
NaN,0.71055,0.73555
NaN,0.70705,0.73615
NaN,0.7001,0.73695
NaN,0.7046,0.73415
NaN,0.72025,0.7357
NaN,0.71555,0.73715
NaN,0.7075,0.73815
NaN,0.7055,0.73545
NaN,0.7076,0.73615
NaN,0.7037,0.74035
NaN,0.7006,0.7175
NaN,0.7035,0.73575
NaN,0.7048,0.737
NaN,0.71305,0.7333
NaN,0.70065,0.73655
NaN,0.7056,0.73615
NaN,0.7047,0.73645
NaN,0.7055,0.74035
NaN,0.7024,0.73605
NaN,0.7009,0.7358
NaN,0.7029,0.73605
NaN,0.71115,0.73365
NaN,0.70245,0.73535
NaN,0.7037,0.73325
NaN,0.703,0.73575
NaN,0.704,0.73575
NaN,0.7181,0.73595
NaN,0.7035,0.73605
NaN,0.71105,0.7359
NaN,0.7028,0.74165
NaN,0.70075,0.7359
NaN,0.723,0.73605
NaN,0.70815,0.73575
NaN,0.71685,0.73615
NaN,0.70755,0.7349
NaN,0.71335,0.73705
NaN,0.7076,0.73595
NaN,0.70535,0.73655
NaN,0.7236,0.7358
NaN,0.7211,0.73695
NaN,0.7176,0.73605
NaN,0.7087,0.73665
NaN,0.7018,0.73695
NaN,0.7061,0.73715
NaN,0.7079,0.73615
NaN,0.7066,0.73655
NaN,0.7143,0.735
NaN,0.7074,0.73565
NaN,0.7053,0.73695
NaN,0.7047,0.73655
NaN,0.7063,0.73625
NaN,0.7046,0.73705
NaN,0.7053,0.73695
NaN,0.7043,0.73715
NaN,0.7024,0.73905
NaN,0.7042,0.73755
NaN,0.7034,0.7359
NaN,0.7135,0.73585
NaN,0.7046,0.73595
NaN,0.7029,0.73635
NaN,0.7021,0.73635
NaN,0.7032,0.73625
NaN,0.7022,0.73925
NaN,0.706,0.73575
NaN,0.7003,0.73625
NaN,0.7016,0.73705
NaN,0.7089,0.73625
NaN,0.7014,0.73625
NaN,0.713,0.73635
NaN,0.7023,0.73675
NaN,0.7017,0.7362
NaN,0.7004,0.73695
NaN,0.7022,0.73555
NaN,0.7003,0.73565
NaN,0.7005,0.73725
NaN,0.7015,0.73035
NaN,0.7022,0.73605
NaN,0.7011,0.72785
NaN,0.713,0.73615
NaN,0.703,0.73585
NaN,0.7018,0.73625
NaN,0.7027,0.73655
NaN,0.7044,0.73635
NaN,0.7006,0.73665
NaN,0.7012,0.73645
NaN,0.7014,0.72155
NaN,0.7022,0.72315
NaN,0.703,0.72765
NaN,0.7111,0.7272
NaN,0.7039,0.7278
NaN,0.7023,0.7255
NaN,0.7001,0.727
NaN,0.7023,0.7279
NaN,0.7048,0.7256
NaN,0.701,0.7273
NaN,0.7011,0.7294
NaN,0.7003,0.7276
NaN,0.7016,0.7268
NaN,0.7013,0.7281
NaN,0.7117,0.7236
NaN,0.7031,0.7276
NaN,0.7005,0.7261
NaN,0.7007,0.72765
NaN,0.7015,0.72775
NaN,0.705,0.72755
NaN,0.7018,0.7275
NaN,0.702,0.7284
NaN,0.7068,0.7164
NaN,0.7002,0.72675
NaN,0.7087,0.7257
NaN,0.7008,0.7248
NaN,0.7001,0.72705
NaN,0.7007,0.7273
NaN,0.701,0.72725
NaN,0.7003,0.7273
NaN,0.7083,0.72715
NaN,0.7094,0.7268
NaN,0.7009,0.72725
NaN,0.7006,0.72755
NaN,0.7023,0.7272
NaN,0.7003,0.7246
NaN,0.7015,0.72685
NaN,0.7008,0.7282
NaN,0.7128,0.7273
NaN,0.7042,0.72205
NaN,0.7024,0.7273
NaN,0.7001,0.72485
NaN,0.7036,0.729
NaN,0.7052,0.726
NaN,0.7028,0.7261
NaN,0.7007,0.72655
NaN,0.7009,0.71355
NaN,0.7013,0.7263
NaN,0.7163,0.7228
NaN,0.7034,0.7276
NaN,0.704,0.7261
NaN,0.7013,0.727
NaN,0.7034,0.72195
NaN,0.7101,0.72755
NaN,0.7036,0.72735
NaN,0.7007,0.72755
NaN,0.7037,0.726
NaN,0.7055,0.7268
NaN,0.7051,0.727
NaN,0.7071,0.7222
NaN,0.718,0.72505
NaN,0.7096,0.7195
NaN,0.7083,0.72585
NaN,0.7063,0.72515
NaN,0.7085,0.72635
NaN,0.7157,0.71055
NaN,0.7088,0.7249
NaN,0.7048,0.72005
NaN,0.709,0.72785
NaN,0.7109,0.72595
NaN,0.7108,0.72815
NaN,0.7105,0.71515
NaN,0.7194,0.7259
NaN,0.7135,0.7256
NaN,0.7127,0.7259
NaN,0.7112,0.7241
NaN,0.7126,0.72595
NaN,0.7173,0.7261
NaN,0.7127,0.72115
NaN,0.7075,0.72545
NaN,0.7114,0.71045
NaN,0.7137,0.72245
NaN,0.7129,0.7246
NaN,0.7143,0.7246
NaN,0.7223,0.71965
NaN,0.715,0.7243
NaN,0.7154,0.7133
NaN,0.7145,0.727
NaN,0.7154,0.7242
NaN,0.7181,0.73065
NaN,0.7053,0.71215
NaN,0.7133,0.7244
NaN,0.7127,0.7237
NaN,0.7122,0.7245
NaN,0.714,0.7214
NaN,0.7153,0.7254
NaN,0.7127,0.7239
NaN,0.7148,0.72405
NaN,0.7278,0.7255
NaN,0.7157,0.72015
NaN,0.7149,0.722
NaN,0.7137,0.72215
NaN,0.7154,0.71935
NaN,0.7185,0.7212
NaN,0.7078,0.72475
NaN,0.71535,0.7212
NaN,0.7088,0.7322
NaN,0.7165,0.7215
NaN,0.7015,0.7204
NaN,0.7132,0.7215
NaN,0.7153,0.71935
NaN,0.7151,0.7252
NaN,0.7126,0.7221
NaN,0.7163,0.7199
NaN,0.7266,0.72205
NaN,0.7181,0.7165
NaN,0.7169,0.71955
NaN,0.716,0.7198
NaN,0.7169,0.71775
NaN,0.7222,0.72265
NaN,0.7109,0.71775
NaN,0.7165,0.73005
NaN,0.7168,0.7092
NaN,0.715,0.71845
NaN,0.7187,0.71705
NaN,0.7183,0.71795
NaN,0.7288,0.7171
NaN,0.7191,0.7245
NaN,0.7021,0.71995
NaN,0.7283,0.7159
NaN,0.7215,0.71925
NaN,0.7199,0.71435
NaN,0.7182,0.7161
NaN,0.721,0.7163
NaN,0.7232,0.71615
NaN,0.7157,0.71845
NaN,0.7188,0.7157
NaN,0.7171,0.7263
NaN,0.7175,0.7057
NaN,0.7197,0.7157
NaN,0.7207,0.7153
NaN,0.723,0.7158
NaN,0.7212,0.71215
NaN,0.7056,0.72355
NaN,0.7322,0.7164
NaN,0.7229,0.7145
NaN,0.7115,0.7156
NaN,0.7207,0.71185
NaN,0.7188,0.7125
NaN,0.7206,0.71265
NaN,0.7259,0.7121
NaN,0.7125,0.7155
NaN,0.7202,0.7125
NaN,0.7216,0.72565
NaN,0.7184,0.71375
NaN,0.7227,0.71235
NaN,0.7234,0.71325
NaN,0.7228,0.7108
NaN,0.7239,0.7207
NaN,0.7046,0.7134
NaN,0.732,0.7108
NaN,0.7251,0.71
NaN,0.7163,0.70945
NaN,0.7227,0.71185
NaN,0.7204,0.71145
NaN,0.7236,0.71
NaN,0.7258,0.712
NaN,0.7162,0.7102
NaN,0.7235,0.72355
NaN,0.7152,0.71105
NaN,0.7231,0.70985
NaN,0.7216,0.71095
NaN,0.7248,0.708
NaN,0.7247,0.71735
NaN,0.7127,0.71135
NaN,0.724,0.7104
NaN,0.7048,0.70775
NaN,0.7324,0.7091
NaN,0.7266,0.70745
NaN,0.716,0.71035
NaN,0.7258,0.70795
NaN,0.7242,0.72055
NaN,0.725,0.70765
NaN,0.7288,0.70765
NaN,0.722,0.70775
NaN,0.7232,0.70625
NaN,0.7088,0.7143
NaN,0.721,0.70885
NaN,0.7157,0.70765
NaN,0.7239,0.70625
NaN,0.7269,0.70705
NaN,0.7261,0.7056
NaN,0.726,0.70595
NaN,0.7105,0.70565
NaN,0.7337,0.70585
NaN,0.7277,0.7049
NaN,0.714,0.7066
NaN,0.7256,0.7056
NaN,0.7252,0.70465
NaN,0.7268,0.7041
NaN,0.7285,0.7084
NaN,0.717,0.7058
NaN,0.7257,0.7065
NaN,0.7103,0.706
NaN,0.7249,0.70745
NaN,0.7061,0.70645
NaN,0.7227,0.7029
NaN,0.7248,0.71
NaN,0.726,0.70875
NaN,0.7161,0.70785
NaN,0.7254,0.71235
NaN,0.7086,0.7062
NaN,0.7334,0.7211
NaN,0.7257,0.7116
NaN,0.7149,0.7082
NaN,0.724,0.70795
NaN,0.7229,0.70915
NaN,0.7244,0.7088
NaN,0.726,0.7082
NaN,0.7178,0.70875
NaN,0.7259,0.7115
NaN,0.7098,0.7105
NaN,0.7261,0.70965
NaN,0.7202,0.70935
NaN,0.7235,0.70965
NaN,0.7248,0.71115
NaN,0.7354,0.70955
NaN,0.724,0.71355
NaN,0.7112,0.7114
NaN,0.7322,0.71025
NaN,0.7248,0.7096
NaN,0.7112,0.71045
NaN,0.7244,0.71005
NaN,0.7245,0.7132
NaN,0.7253,0.71125
NaN,0.7232,0.7195
NaN,0.7196,0.71125
NaN,0.7231,0.71115
NaN,0.7096,0.71125
NaN,0.7262,0.7137
NaN,0.7208,0.70895
NaN,0.7231,0.7112
NaN,0.7236,0.70885
NaN,0.733,0.7137
NaN,0.7248,0.71685
NaN,0.7114,0.71075
NaN,0.7318,0.71175
NaN,0.7258,0.71175
NaN,0.7078,0.71105
NaN,0.724,0.71145
NaN,0.7229,0.7157
NaN,0.7255,0.71235
NaN,0.7245,0.7193
NaN,0.7172,0.713
NaN,0.7225,0.7116
NaN,0.7041,0.7127
NaN,0.7232,0.71435
NaN,0.703,0.7093
NaN,0.72,0.71245
NaN,0.7224,0.7137
NaN,0.7242,0.71235
NaN,0.7158,0.713
NaN,0.7217,0.713
NaN,0.7118,0.71295
NaN,0.7292,0.7132
NaN,0.7233,0.7137
NaN,0.7167,0.71605
NaN,0.7223,0.7136
NaN,0.7203,0.7186
NaN,0.7234,0.7141
NaN,0.7225,0.7131
NaN,0.7196,0.7137
NaN,0.7224,0.7157
NaN,0.7048,0.7095
NaN,0.7246,0.71305
NaN,0.7064,0.7151
NaN,0.7205,0.7115
NaN,0.7216,0.714
NaN,0.722,0.72065
NaN,0.7345,0.71685
NaN,0.7212,0.7087
NaN,0.7113,0.71515
NaN,0.7279,0.7143
NaN,0.7216,0.71585
NaN,0.7055,0.71785
NaN,0.7213,0.7175
NaN,0.7205,0.71655
NaN,0.7216,0.7217
NaN,0.7232,0.71655
NaN,0.7157,0.71645
NaN,0.722,0.71695
NaN,0.7046,0.71635
NaN,0.7207,0.71815
NaN,0.7075,0.7113
NaN,0.718,0.7158
NaN,0.7199,0.7159
NaN,0.7213,0.7115
NaN,0.7348,0.71855
NaN,0.722,0.7143
NaN,0.7116,0.71865
NaN,0.7297,0.7139
NaN,0.7219,0.71845
NaN,0.7222,0.7183
NaN,0.7213,0.71745
NaN,0.7223,0.71975
NaN,0.7241,0.7192
NaN,0.7142,0.7187
NaN,0.7199,0.7242
NaN,0.7084,0.71795
NaN,0.7224,0.71765
NaN,0.7154,0.72405
NaN,0.7194,0.71795
NaN,0.7226,0.71915
NaN,0.7239,0.71535
NaN,0.7227,0.71825
NaN,0.7234,0.71855
NaN,0.7078,0.71515
NaN,0.7317,0.71915
NaN,0.7252,0.7182
NaN,0.7124,0.71815
NaN,0.7222,0.7181
NaN,0.7216,0.71745
NaN,0.7238,0.7181
NaN,0.7269,0.72005
NaN,0.716,0.7177
NaN,0.7224,0.70895
NaN,0.708,0.726
NaN,0.7252,0.7183
NaN,0.7039,0.7179
NaN,0.718,0.71835
NaN,0.7217,0.7181
NaN,0.723,0.71755
NaN,0.7431,0.71775
NaN,0.7215,0.71855
NaN,0.7113,0.71745
NaN,0.7334,0.7156
NaN,0.7238,0.72295
NaN,0.7094,0.70525
NaN,0.7246,0.7182
NaN,0.7233,0.7088
NaN,0.7246,0.71885
NaN,0.7247,0.7176
NaN,0.7185,0.7171
NaN,0.7211,0.71655
NaN,0.7085,0.7207
NaN,0.7207,0.7175
NaN,0.7215,0.711
NaN,0.7202,0.7224
NaN,0.7234,0.7182
NaN,0.7239,0.718
NaN,0.7231,0.72105
NaN,0.724,0.7181
NaN,0.7127,0.71805
NaN,0.7352,0.71585
NaN,0.728,0.7185
NaN,0.7083,0.71755
NaN,0.7254,0.71625
NaN,0.7236,0.7144
NaN,0.7261,0.71855
NaN,0.7289,0.71905
NaN,0.7113,0.71845
NaN,0.7231,0.71835
NaN,0.7037,0.71225
NaN,0.7233,0.7205
NaN,0.7187,0.71875
NaN,0.7237,0.7158
NaN,0.7254,0.7201
NaN,0.7272,0.719
NaN,0.7285,0.7182
NaN,0.7272,0.72045
NaN,0.7104,0.7189
NaN,0.736,0.71735
NaN,0.7277,0.7182
NaN,0.7129,0.71915
NaN,0.7281,0.71575
NaN,0.7276,0.71645
NaN,0.7278,0.71215
NaN,0.7315,0.7167
NaN,0.7185,0.7172
NaN,0.7255,0.7174
NaN,0.7081,0.71625
NaN,0.7279,0.71055
NaN,0.7184,0.72215
NaN,0.7269,0.7175
NaN,0.729,0.7178
NaN,0.7292,0.7175
NaN,0.7271,0.7168
NaN,0.7301,0.7178
NaN,0.7163,0.7183
NaN,0.738,0.7205
NaN,0.7338,0.71825
NaN,0.7089,0.7173
NaN,0.7319,0.7155
NaN,0.7305,0.7083
NaN,0.7311,0.71675
NaN,0.7357,0.7177
NaN,0.7219,0.71705
NaN,0.7292,0.71755
NaN,0.7164,0.72115
NaN,0.7295,0.7183
NaN,0.7225,0.71595
NaN,0.7298,0.71785
NaN,0.731,0.71715
NaN,0.7324,0.71825
NaN,0.7148,0.71595
NaN,0.734,0.7173
NaN,0.7196,0.71825
NaN,0.7418,0.721
NaN,0.7363,0.71465
NaN,0.711,0.7141
NaN,0.7345,0.715
NaN,0.7333,0.71575
NaN,0.7351,0.7157
NaN,0.7395,0.7093
NaN,0.7198,0.715
NaN,0.731,0.7205
NaN,0.7321,0.716
NaN,0.7326,0.7168
NaN,0.7196,0.7169
NaN,0.7342,0.7169
NaN,0.7366,0.7153
NaN,0.7366,0.717
NaN,0.7092,0.7179
NaN,0.737,0.7171
NaN,0.7267,0.71675
NaN,0.7428,0.7188
NaN,0.7397,0.7148
NaN,0.7205,0.71505
NaN,0.7372,0.7164
NaN,0.7371,0.71645
NaN,0.7386,0.7161
NaN,0.7393,0.7195
NaN,0.7296,0.71645
NaN,0.7371,0.7227
NaN,0.7303,0.71655
NaN,0.7358,0.71555
NaN,0.7205,0.71705
NaN,0.7389,0.71515
NaN,0.7399,0.71755
NaN,0.7403,0.7172
NaN,0.7109,0.71545
NaN,0.7403,0.7134
NaN,0.7323,0.71405
NaN,0.7436,0.7151
NaN,0.7407,0.71405
NaN,0.7224,0.72035
NaN,0.7393,0.7151
NaN,0.739,0.7195
NaN,0.7405,0.7148
NaN,0.7434,0.7142
NaN,0.7334,0.7146
NaN,0.7395,0.71555
NaN,0.7265,0.7194
NaN,0.7393,0.7161
NaN,0.7174,0.7137
NaN,0.7374,0.71265
NaN,0.7385,0.7141
NaN,0.7389,0.7148
NaN,0.713,0.71445
NaN,0.739,0.7186
NaN,0.729,0.7144
NaN,0.7414,0.7205
NaN,0.7394,0.71515
NaN,0.7268,0.71835
NaN,0.7382,0.71585
NaN,0.7375,0.71505
NaN,0.7392,0.71565
NaN,0.7389,0.716
NaN,0.7389,0.71675
NaN,0.7393,0.71505
NaN,0.7332,0.71545
NaN,0.739,0.71295
NaN,0.7236,0.70915
NaN,0.7349,0.7146
NaN,0.7359,0.71525
NaN,0.7369,0.7156
NaN,0.7151,0.71455
NaN,0.7355,0.7212
NaN,0.7284,0.7159
NaN,0.7388,0.71585
NaN,0.7364,0.71455
NaN,0.7331,0.71545
NaN,0.7367,0.71725
NaN,0.7361,0.7135
NaN,0.7369,0.71605
NaN,0.7353,0.71625
NaN,0.7376,0.715
NaN,0.7369,0.7081
NaN,0.7294,0.71675
NaN,0.7397,0.7173
NaN,0.7328,0.71725
NaN,0.735,0.7132
NaN,0.7367,0.71645
NaN,0.7333,0.71155
NaN,0.7342,0.7224
NaN,0.7269,0.7171
NaN,0.7389,0.7159
NaN,0.7358,0.7183
NaN,0.7286,0.7169
NaN,0.7371,0.7179
NaN,0.7356,0.72035
NaN,0.7363,0.7147
NaN,0.7345,0.7171
NaN,0.7393,0.7174
NaN,0.7347,0.71485
NaN,0.7248,0.7144
NaN,0.7359,0.70225
NaN,0.7341,0.7186
NaN,0.735,0.71945
NaN,0.7368,0.71875
NaN,0.7251,0.71895
NaN,0.7354,0.71155
NaN,0.7246,0.72285
NaN,0.7405,0.72055
NaN,0.7374,0.71345
NaN,0.7281,0.72005
NaN,0.7358,0.71925
NaN,0.7347,0.70115
NaN,0.7357,0.72005
NaN,0.7368,0.72145
NaN,0.7325,0.71325
NaN,0.735,0.71955
NaN,0.7308,0.71785
NaN,0.7369,0.71695
NaN,0.7324,0.713
NaN,0.7353,0.71935
NaN,0.7367,0.7206
NaN,0.7468,0.7209
NaN,0.7362,0.7209
NaN,0.7187,0.71195
NaN,0.7409,0.72345
NaN,0.737,0.7212
NaN,0.7381,0.71455
NaN,0.7351,0.71915
NaN,0.7334,0.72145
NaN,0.7356,0.72145
NaN,0.7354,0.7022
NaN,0.7386,0.72165
NaN,0.7343,0.7202
NaN,0.7293,0.7162
NaN,0.738,0.72075
NaN,0.7317,0.71685
NaN,0.7335,0.7185
NaN,0.734,0.7175
NaN,0.7572,0.7117
NaN,0.7338,0.71975
NaN,0.7227,0.72005
NaN,0.7388,0.7211
NaN,0.7347,0.7191
NaN,0.7246,0.71585
NaN,0.7354,0.722
NaN,0.7344,0.7204
NaN,0.7356,0.70865
NaN,0.7318,0.71915
NaN,0.7329,0.7203
NaN,0.7344,0.72
NaN,0.7257,0.70675
NaN,0.733,0.7208
NaN,0.7312,0.7204
NaN,0.7111,0.7161
NaN,0.7333,0.7196
NaN,0.7348,0.71725
NaN,0.725,0.71915
NaN,0.733,0.71795
NaN,0.7262,0.71955
NaN,0.7349,0.7204
NaN,0.7325,0.71375
NaN,0.7162,0.72075
NaN,0.7327,0.7202
NaN,0.7329,0.72
NaN,0.733,0.7183
NaN,0.7305,0.724
NaN,0.7318,0.72145
NaN,0.7323,0.7139
NaN,0.7335,0.7249
NaN,0.7165,0.72095
NaN,0.7299,0.72025
NaN,0.731,0.71385
NaN,0.7324,0.72055
NaN,0.7051,0.7239
NaN,0.7261,0.7172
NaN,0.7112,0.72015
NaN,0.7306,0.7196
NaN,0.7312,0.72035
NaN,0.707,0.72185
NaN,0.7318,0.7225
NaN,0.7319,0.72305
NaN,0.731,0.72185
NaN,0.716,0.72245
NaN,0.7156,0.72
NaN,0.7327,0.726
NaN,0.7125,0.7238
NaN,0.7275,0.71415
NaN,0.7309,0.72535
NaN,0.7305,0.7232
NaN,0.7182,0.723
NaN,0.7063,0.71415
NaN,0.729,0.7235
NaN,0.7288,0.7238
NaN,0.7022,0.717
NaN,0.731,0.72185
NaN,0.731,0.72045
NaN,0.7306,0.72125
NaN,0.7034,0.7249
NaN,0.7104,0.72315
NaN,0.731,0.7232
NaN,0.7055,0.7225
NaN,0.7044,0.714
NaN,0.7034,0.72435
NaN,0.7253,0.7233
NaN,0.708,0.72805
NaN,0.7287,0.72485
NaN,0.7291,0.71295
NaN,0.7149,0.7233
NaN,0.706,0.7238
NaN,0.7146,0.7235
NaN,0.7257,0.7277
NaN,0.7028,0.7198
NaN,0.7306,0.7229
NaN,0.7287,0.7218
NaN,0.7304,0.7219
NaN,0.7038,0.7233
NaN,0.7076,0.7253
NaN,0.7307,0.7262
NaN,0.7015,0.7257
NaN,0.7024,0.72085
NaN,0.7096,0.7256
NaN,0.7292,0.725
NaN,0.7292,0.7292
NaN,0.7283,0.72605
NaN,0.7154,0.71525
NaN,0.7065,0.72635
NaN,0.7134,0.72585
NaN,0.7298,0.72665
NaN,0.7247,0.7279
NaN,0.7184,0.72125
NaN,0.7276,0.72535
NaN,0.704,0.72515
NaN,0.7034,0.7232
NaN,0.7297,0.7244
NaN,0.7023,0.73255
NaN,0.7046,0.72745
NaN,0.7239,0.7174
NaN,0.7276,0.72735
NaN,0.7281,0.72695
NaN,0.7013,0.7164
NaN,0.7271,0.72755
NaN,0.7051,0.72625
NaN,0.7142,0.73185
NaN,0.7148,0.72855
NaN,0.7186,0.71545
NaN,0.715,0.73195
NaN,0.7185,0.7277
NaN,0.7034,0.7274
NaN,0.7043,0.7273
NaN,0.7302,0.73035
NaN,0.7085,0.72045
NaN,0.7127,0.72735
NaN,0.7152,0.72675
NaN,0.7147,0.72525
NaN,0.7218,0.72805
NaN,0.7144,0.73925
NaN,0.7004,0.73
NaN,0.712,0.7208
NaN,0.7124,0.7297
NaN,0.7133,0.72905
NaN,0.7138,0.7189
NaN,0.7135,0.7295
NaN,0.7275,0.72965
NaN,0.7023,0.7325
NaN,0.7265,0.7305
NaN,0.7183,0.7398
NaN,0.7122,0.7299
NaN,0.7126,0.7294
NaN,0.7126,0.7297
NaN,0.7142,0.73175
NaN,0.7006,0.7238
NaN,0.7112,0.729
NaN,0.7122,0.7289
NaN,0.7114,0.7275
NaN,0.7136,0.7343
NaN,0.7117,0.7317
NaN,0.712,0.72145
NaN,0.7011,0.7315
NaN,0.713,0.7317
NaN,0.7264,0.7256
NaN,0.7064,0.7319
NaN,0.7042,0.73185
NaN,0.7093,0.73675
NaN,0.7095,0.73265
NaN,0.725,0.7177
NaN,0.7004,0.7387
NaN,0.7118,0.7316
NaN,0.7097,0.7311
NaN,0.7118,0.732
NaN,0.7111,0.7364
NaN,0.7111,0.724
NaN,0.7079,0.7327
NaN,0.70205,0.7348
NaN,0.71255,0.73065
NaN,0.71175,0.7327
NaN,0.7059,0.72465
NaN,0.7074,0.7349
NaN,0.70975,0.715
NaN,0.71065,0.73455
NaN,0.71275,0.73515
NaN,0.71295,0.72605
NaN,0.7009,0.73495
NaN,0.7035,0.7278
NaN,0.7164,0.7387
NaN,0.7153,0.7365
NaN,0.7118,0.72425
NaN,0.7019,0.7305
NaN,0.7108,0.73505
NaN,0.7193,0.73485
NaN,0.709,0.73545
NaN,0.7179,0.7376
NaN,0.7186,0.72695
NaN,0.7119,0.7349
NaN,0.702,0.7346
NaN,0.7204,0.73455
NaN,0.7004,0.7276
NaN,0.7173,0.7307
NaN,0.7069,0.7352
NaN,0.70055,0.7367
NaN,0.70105,0.7366
NaN,0.70215,0.73765
NaN,0.70505,0.7304
NaN,0.7046,0.74225
NaN,0.70665,0.73805
NaN,0.70395,0.7246
NaN,0.70675,0.73815
NaN,0.70355,0.73835
NaN,0.7014,0.73735
NaN,0.7043,0.73805
NaN,0.71175,0.7403
NaN,0.7075,0.72875
NaN,0.7074,0.73705
NaN,0.7064,0.7331
NaN,0.7088,0.7348
NaN,0.7037,0.73245
NaN,0.7062,0.7364
NaN,0.71435,0.73785
NaN,0.70245,0.7193
NaN,0.7084,0.7388
NaN,0.7056,0.7388
NaN,0.7071,0.7292
NaN,0.7085,0.73875
NaN,0.7039,0.7323
NaN,0.7059,0.743
NaN,0.71275,0.7404
NaN,0.70235,0.7247
NaN,0.7075,0.7408
NaN,0.7052,0.73975
NaN,0.7075,0.73925
NaN,0.7094,0.73995
NaN,0.7023,0.74085
NaN,0.7038,0.733
NaN,0.701,0.73905
NaN,0.71065,0.7357
NaN,0.70305,0.73755
NaN,0.7046,0.73405
NaN,0.7097,0.7273
NaN,0.7043,0.7381
NaN,0.7181,0.71945
NaN,0.7073,0.73875
NaN,0.702,0.73905
NaN,0.7075,0.72705
NaN,0.702,0.73925
NaN,0.71495,0.729
NaN,0.70765,0.7456
NaN,0.7015,0.74035
NaN,0.7112,0.737
NaN,0.7073,0.74135
NaN,0.7197,0.73915
NaN,0.70805,0.73805
NaN,0.7023,0.7335
NaN,0.7067,0.73945
NaN,0.71385,0.742
NaN,0.7162,0.73865
NaN,0.7362,0.74075
NaN,0.7203,0.73665
NaN,0.7174,0.73805
NaN,0.7164,0.73345
NaN,0.7151,0.72295
NaN,0.7134,0.73765
NaN,0.7031,0.71725
NaN,0.7008,0.73955
NaN,0.7022,0.73975
NaN,0.7105,0.7275
NaN,0.7038,0.73935
NaN,0.7017,0.72975
NaN,0.7008,0.7458
NaN,0.7029,0.7405
NaN,0.7012,0.73775
NaN,0.7006,0.73905
NaN,0.702,0.74045
NaN,0.7079,0.73935
NaN,0.7004,0.74065
NaN,0.7002,0.7412
NaN,0.7124,0.7388
NaN,0.7081,0.74105
NaN,0.7006,0.73515
NaN,0.7001,0.73865
NaN,0.7083,0.72985
NaN,0.7003,0.72065
NaN,0.7123,0.7377
NaN,0.7093,0.73935
NaN,0.7111,0.73965
NaN,0.7012,0.736
NaN,0.7017,0.73935
NaN,0.7073,0.73175
NaN,0.7004,0.74495
NaN,0.7007,0.7403
NaN,0.7005,0.7379
NaN,0.7006,0.73815
NaN,0.7108,0.74005
NaN,0.7001,0.73955
NaN,0.7006,0.7099
NaN,0.7005,0.73965
NaN,0.7034,0.74175
NaN,0.701,0.73825
NaN,0.7013,0.7399
NaN,0.7,0.73755
NaN,0.7117,0.73835
NaN,0.7022,0.7318
NaN,0.7029,0.7236
NaN,0.7025,0.73895
NaN,0.706,0.72015
NaN,0.7046,0.74005
NaN,0.7005,0.74055
NaN,0.7033,0.73545
NaN,0.7019,0.74035
NaN,0.702,0.73325
NaN,0.7168,0.74425
NaN,0.7042,0.74125
NaN,0.7049,0.73875
NaN,0.7026,0.73805
NaN,0.7039,0.74065
NaN,0.7113,0.73975
NaN,0.707,0.7249
NaN,0.7051,0.74115
NaN,0.7083,0.74205
NaN,0.7068,0.7388
NaN,0.7079,0.74105
NaN,0.7197,0.73605
NaN,0.7104,0.7382
NaN,0.7093,0.7326
NaN,0.7068,0.7417
NaN,0.7089,0.73265
NaN,0.7159,0.74115
NaN,0.7102,0.74075
NaN,0.7043,0.73785
NaN,0.7074,0.74145
NaN,0.7109,0.73645
NaN,0.7104,0.74345
NaN,0.7105,0.74205
NaN,0.7216,0.7396
NaN,0.7128,0.74205
NaN,0.7117,0.74165
NaN,0.7091,0.74135
NaN,0.7117,0.74125
NaN,0.7153,0.7427
NaN,0.713,0.7393
NaN,0.7086,0.74105
NaN,0.7074,0.7404
NaN,0.7101,0.7397
NaN,0.71,0.7385
NaN,0.7077,0.72525
NaN,0.7114,0.7411
NaN,0.7238,0.72485
NaN,0.7139,0.74165
NaN,0.7141,0.74265
NaN,0.7118,0.73725
NaN,0.7128,0.74105
NaN,0.7144,0.7328
NaN,0.7121,0.74385
NaN,0.7105,0.74155
NaN,0.7083,0.74145
NaN,0.7125,0.73485
NaN,0.7126,0.7408
NaN,0.7222,0.7408
NaN,0.7133,0.7413
NaN,0.7253,0.74195
NaN,0.7145,0.74065
NaN,0.7139,0.7422
NaN,0.7122,0.74185
NaN,0.7141,0.7429
NaN,0.7168,0.73335
NaN,0.7127,0.74065
NaN,0.7131,0.7313
NaN,0.7098,0.7411
NaN,0.7133,0.741
NaN,0.7128,0.7457
NaN,0.7216,0.7406
NaN,0.7151,0.73435
NaN,0.726,0.74485
NaN,0.7159,0.74125
NaN,0.714,0.7394
NaN,0.7137,0.7386
NaN,0.7153,0.74205
NaN,0.7193,0.74175
NaN,0.7127,0.74215
NaN,0.7141,0.7408
NaN,0.7106,0.74185
NaN,0.7141,0.7421
NaN,0.7161,0.73865
NaN,0.722,0.7417
NaN,0.7175,0.7369
NaN,0.7269,0.74065
NaN,0.7186,0.73105
NaN,0.7146,0.74095
NaN,0.7148,0.74135
NaN,0.7167,0.74505
NaN,0.7191,0.7406
NaN,0.7128,0.7372
NaN,0.7004,0.745
NaN,0.7158,0.742
NaN,0.713,0.73715
NaN,0.7155,0.73655
NaN,0.7168,0.74115
NaN,0.7211,0.74055
NaN,0.7183,0.74155
NaN,0.7287,0.74165
NaN,0.7197,0.73885
NaN,0.7166,0.74135
NaN,0.7157,0.74005
NaN,0.7179,0.74005
NaN,0.7223,0.73585
NaN,0.7155,0.7417
NaN,0.7026,0.7354
NaN,0.7202,0.74055
NaN,0.7151,0.74145
NaN,0.7188,0.74335
NaN,0.7197,0.7411
NaN,0.7246,0.7389
NaN,0.7214,0.7435
NaN,0.7307,0.74135
NaN,0.7224,0.73345
NaN,0.7194,0.74035
NaN,0.7181,0.74205
NaN,0.7202,0.74175
NaN,0.7232,0.74215
NaN,0.709,0.7413
NaN,0.7166,0.7388
NaN,0.7117,0.7411
NaN,0.7207,0.7381
NaN,0.7171,0.7405
NaN,0.7185,0.7406
NaN,0.7205,0.7419
NaN,0.7175,0.7355
NaN,0.7225,0.7416
NaN,0.7021,0.7414
NaN,0.7314,0.738
NaN,0.7228,0.74175
NaN,0.7209,0.73935
NaN,0.7201,0.74425
NaN,0.7206,0.74225
NaN,0.7257,0.7353
NaN,0.712,0.7357
NaN,0.7181,0.742
NaN,0.7172,0.7415
NaN,0.7218,0.7418
NaN,0.7195,0.7431
NaN,0.724,0.73795
NaN,0.7244,0.7423
NaN,0.7266,0.7397
NaN,0.7259,0.7414
NaN,0.7054,0.7377
NaN,0.7304,0.7421
NaN,0.7266,0.73345
NaN,0.7231,0.7423
NaN,0.7234,0.74245
NaN,0.7254,0.745
NaN,0.7262,0.7421
NaN,0.7118,0.7397
NaN,0.721,0.74405
NaN,0.7089,0.7419
NaN,0.7245,0.7377
NaN,0.721,0.73385
NaN,0.7233,0.7427
NaN,0.7243,0.7427
NaN,0.7216,0.7426
NaN,0.7245,0.74215
NaN,0.7104,0.7389
NaN,0.7294,0.74145
NaN,0.7249,0.73915
NaN,0.7222,0.74245
NaN,0.7217,0.7373
NaN,0.7231,0.7305
NaN,0.7236,0.74255
NaN,0.7156,0.7305
NaN,0.7213,0.74235
NaN,0.7261,0.7417
NaN,0.7,0.74155
NaN,0.719,0.74215
NaN,0.7218,0.7398
NaN,0.7226,0.7452
NaN,0.7329,0.7422
NaN,0.7226,0.73645
NaN,0.7075,0.7366
NaN,0.7277,0.74285
NaN,0.723,0.74215
NaN,0.7217,0.74305
NaN,0.721,0.743
NaN,0.7219,0.73855
NaN,0.721,0.74215
NaN,0.7167,0.7391
NaN,0.7208,0.7413
NaN,0.7063,0.7367
NaN,0.7251,0.74435
NaN,0.7031,0.7426
NaN,0.7182,0.74235
NaN,0.7197,0.74595
NaN,0.7199,0.7428
NaN,0.7346,0.7424
NaN,0.7207,0.7452
NaN,0.7101,0.743
NaN,0.7289,0.73425
NaN,0.7211,0.7497
NaN,0.705,0.74425
NaN,0.7199,0.74445
NaN,0.7204,0.74405
NaN,0.7208,0.746
NaN,0.7203,0.74185
NaN,0.715,0.7422
NaN,0.7187,0.74115
NaN,0.7226,0.741
NaN,0.7038,0.748
NaN,0.7161,0.7442
NaN,0.7194,0.7465
NaN,0.7207,0.73665
NaN,0.7171,0.7457
NaN,0.7197,0.7453
NaN,0.7096,0.72965
NaN,0.7262,0.7464
NaN,0.7201,0.74305
NaN,0.7068,0.74875
NaN,0.7194,0.7467
NaN,0.7178,0.7347
NaN,0.7195,0.7494
NaN,0.7217,0.74545
NaN,0.714,0.74585
NaN,0.7187,0.74355
NaN,0.7065,0.74585
NaN,0.7211,0.74925
NaN,0.7026,0.7409
NaN,0.7171,0.74515
NaN,0.7187,0.74135
NaN,0.7195,0.74385
NaN,0.7154,0.7442
NaN,0.7195,0.74525
NaN,0.7114,0.74715
NaN,0.7267,0.7359
NaN,0.7211,0.74755
NaN,0.7079,0.74695
NaN,0.7196,0.73785
NaN,0.7183,0.747
NaN,0.7197,0.74325
NaN,0.721,0.752
NaN,0.7138,0.74785
NaN,0.7192,0.73935
NaN,0.7109,0.74915
NaN,0.7205,0.74835
NaN,0.717,0.74815
NaN,0.7194,0.74845
NaN,0.7193,0.74955
NaN,0.7237,0.7438
NaN,0.7189,0.7475
NaN,0.7081,0.7441
NaN,0.727,0.74665
NaN,0.7201,0.74335
NaN,0.704,0.74845
NaN,0.718,0.7482
NaN,0.7176,0.73675
NaN,0.7187,0.74915
NaN,0.721,0.74925
NaN,0.7104,0.74175
NaN,0.7188,0.74875
NaN,0.7139,0.7435
NaN,0.7188,0.7548
NaN,0.7062,0.74985
NaN,0.7175,0.7338
NaN,0.7188,0.75205
NaN,0.7197,0.74895
NaN,0.7248,0.74835
NaN,0.7201,0.7353
NaN,0.708,0.74875
NaN,0.7291,0.7508
NaN,0.7203,0.7416
NaN,0.7071,0.7492
NaN,0.7188,0.7457
NaN,0.7189,0.74725
NaN,0.7202,0.7459
NaN,0.7213,0.74475
NaN,0.7159,0.7491
NaN,0.7178,0.7305
NaN,0.7195,0.74955
NaN,0.7218,0.7488
NaN,0.7059,0.7417
NaN,0.7156,0.74975
NaN,0.7177,0.74315
NaN,0.7187,0.75515
NaN,0.7239,0.75065
NaN,0.7181,0.7392
NaN,0.7122,0.75375
NaN,0.7291,0.75015
NaN,0.7205,0.74995
NaN,0.704,0.73945
NaN,0.7201,0.75015
NaN,0.719,0.7516
NaN,0.7195,0.7458
NaN,0.722,0.7503
NaN,0.7175,0.7478
NaN,0.7183,0.7489
NaN,0.7166,0.7445
NaN,0.7196,0.7435
NaN,0.7187,0.75025
NaN,0.7189,0.73755
NaN,0.7204,0.75075
NaN,0.7211,0.7504
NaN,0.7124,0.7385
NaN,0.7201,0.75095
NaN,0.7119,0.7426
NaN,0.7307,0.7562
NaN,0.7222,0.75225
NaN,0.7004,0.74035
NaN,0.722,0.7555
NaN,0.7214,0.7513
NaN,0.7218,0.7504
NaN,0.7243,0.7488
NaN,0.7134,0.7516
NaN,0.7225,0.7531
NaN,0.7171,0.7485
NaN,0.7195,0.7512
NaN,0.7106,0.7488
NaN,0.7221,0.7482
NaN,0.7232,0.745
NaN,0.7232,0.7544
NaN,0.7163,0.75235
NaN,0.7249,0.7416
NaN,0.7138,0.75245
NaN,0.7313,0.7518
NaN,0.7271,0.7449
NaN,0.7267,0.75285
NaN,0.7254,0.74695
NaN,0.7264,0.7588
NaN,0.7277,0.75375
NaN,0.7192,0.74485
NaN,0.724,0.7608
NaN,0.7162,0.7538
NaN,0.7221,0.7534
NaN,0.7235,0.7504
NaN,0.7299,0.7536
NaN,0.7265,0.75635
NaN,0.727,0.75095
NaN,0.7276,0.7532
NaN,0.708,0.75295
NaN,0.7284,0.74935
NaN,0.7175,0.7499
NaN,0.7334,0.74915
NaN,0.7298,0.7559
NaN,0.7024,0.741
NaN,0.7301,0.75485
NaN,0.7305,0.75515
NaN,0.7303,0.7414
NaN,0.7311,0.7559
NaN,0.7196,0.7467
NaN,0.7274,0.76
NaN,0.7108,0.757
NaN,0.7255,0.75085
NaN,0.7267,0.7593
NaN,0.7204,0.7566
NaN,0.7307,0.7556
NaN,0.7309,0.7609
NaN,0.7304,0.7569
NaN,0.7024,0.7576
NaN,0.7301,0.75415
NaN,0.7249,0.7576
NaN,0.739,0.7554
NaN,0.7325,0.75285
NaN,0.7098,0.75015
NaN,0.7335,0.752
NaN,0.7327,0.75575
NaN,0.7329,0.7492
NaN,0.7378,0.75655
NaN,0.7213,0.7564
NaN,0.7309,0.75005
NaN,0.7194,0.75625
NaN,0.7271,0.75115
NaN,0.7244,0.7614
NaN,0.7337,0.75805
NaN,0.7357,0.755
NaN,0.7357,0.76025
NaN,0.7096,0.75775
NaN,0.7363,0.75735
NaN,0.7299,0.74785
NaN,0.7409,0.75805
NaN,0.7378,0.7569
NaN,0.7182,0.7553
NaN,0.7376,0.75775
NaN,0.7361,0.75475
NaN,0.7372,0.7541
NaN,0.7375,0.75525
NaN,0.7271,0.74925
NaN,0.7351,0.75605
NaN,0.7338,0.74425
NaN,0.7334,0.75615
NaN,0.7253,0.75625
NaN,0.7368,0.7438
NaN,0.7371,0.75575
NaN,0.7376,0.7502
NaN,0.7031,0.76045
NaN,0.7398,0.75625
NaN,0.7301,0.7531
NaN,0.7413,0.75575
NaN,0.7398,0.7569
NaN,0.7219,0.7559
NaN,0.7388,0.74145
NaN,0.7381,0.7565
NaN,0.739,0.75635
NaN,0.7389,0.756
NaN,0.7304,0.75685
NaN,0.7381,0.75425
NaN,0.7443,0.75575
NaN,0.7366,0.751
NaN,0.7208,0.7394
NaN,0.7387,0.7557
NaN,0.7401,0.7441
NaN,0.7394,0.75645
NaN,0.7212,0.7565
NaN,0.7381,0.74825
NaN,0.7288,0.75605
NaN,0.7408,0.7497
NaN,0.7399,0.7594
NaN,0.7284,0.7555
NaN,0.7392,0.75985
NaN,0.7383,0.7543
NaN,0.7396,0.7566
NaN,0.7397,0.7561
NaN,0.7348,0.73765
NaN,0.7403,0.7565
NaN,0.7366,0.7571
NaN,0.7378,0.75865
NaN,0.735,0.7568
NaN,0.7383,0.7528
NaN,0.7376,0.7539
NaN,0.7192,0.74995
NaN,0.7357,0.7373
NaN,0.726,0.7565
NaN,0.7386,0.7437
NaN,0.7374,0.7565
NaN,0.7291,0.7562
NaN,0.7381,0.7563
NaN,0.7365,0.75015
NaN,0.7386,0.7598
NaN,0.7349,0.757
NaN,0.7379,0.7536
NaN,0.74,0.75425
NaN,0.7341,0.75745
NaN,0.7363,0.75675
NaN,0.7318,0.7279
NaN,0.7337,0.75715
NaN,0.7352,0.75685
NaN,0.73,0.75705
NaN,0.7331,0.7567
NaN,0.7254,0.75335
NaN,0.7385,0.75455
NaN,0.735,0.74865
NaN,0.7312,0.7344
NaN,0.7361,0.7574
NaN,0.7349,0.74105
NaN,0.7354,0.7582
NaN,0.7339,0.7567
NaN,0.7354,0.74395
NaN,0.7374,0.7576
NaN,0.733,0.7519
NaN,0.7326,0.76055
NaN,0.7325,0.75815
NaN,0.7339,0.75475
NaN,0.7331,0.7555
NaN,0.7394,0.7571
NaN,0.7337,0.757
NaN,0.7214,0.7377
NaN,0.7411,0.7577
NaN,0.7348,0.7575
NaN,0.733,0.7541
NaN,0.7341,0.75795
NaN,0.7323,0.75315
NaN,0.7342,0.7549
NaN,0.7339,0.7493
NaN,0.7319,0.7283
NaN,0.7332,0.7576
NaN,0.7351,0.736
NaN,0.7306,0.7575
NaN,0.7319,0.75755
NaN,0.7334,0.74565
NaN,0.7312,0.7579
NaN,0.7322,0.7514
NaN,0.7177,0.76075
NaN,0.7402,0.75835
NaN,0.7341,0.7576
NaN,0.7375,0.7537
NaN,0.7339,0.75745
NaN,0.7327,0.75725
NaN,0.7341,0.75745
NaN,0.7329,0.75815
NaN,0.7342,0.75645
NaN,0.7345,0.7578
NaN,0.7331,0.7528
NaN,0.7327,0.75785
NaN,0.7095,0.74505
NaN,0.7334,0.7337
NaN,0.7343,0.75615
NaN,0.729,0.74065
NaN,0.7335,0.75725
NaN,0.7219,0.75735
NaN,0.7356,0.7525
NaN,0.7329,0.7572
NaN,0.7335,0.74855
NaN,0.7343,0.75955
NaN,0.734,0.75725
NaN,0.7348,0.7578
NaN,0.7321,0.75255
NaN,0.7306,0.7565
NaN,0.7327,0.7562
NaN,0.7228,0.73065
NaN,0.7317,0.7566
NaN,0.7268,0.75565
NaN,0.7136,0.7575
NaN,0.7325,0.75645
NaN,0.7218,0.7534
NaN,0.7325,0.75715
NaN,0.7332,0.7477
NaN,0.7211,0.72515
NaN,0.7316,0.75435
NaN,0.7283,0.7347
NaN,0.7335,0.75535
NaN,0.7317,0.75625
NaN,0.7266,0.7473
NaN,0.7327,0.7549
NaN,0.7324,0.7478
NaN,0.7315,0.75905
NaN,0.7305,0.7556
NaN,0.7296,0.7569
NaN,0.7306,0.7488
NaN,0.7297,0.7561
NaN,0.7328,0.7553
NaN,0.7256,0.72085
NaN,0.7226,0.7561
NaN,0.7314,0.75395
NaN,0.7263,0.7566
NaN,0.7302,0.75655
NaN,0.731,0.7503
NaN,0.7069,0.7543
NaN,0.7304,0.7442
NaN,0.7304,0.7222
NaN,0.7313,0.7526
NaN,0.7314,0.7337
NaN,0.7268,0.7541
NaN,0.7307,0.75385
NaN,0.7303,0.7444
NaN,0.7308,0.75405
NaN,0.7287,0.74655
NaN,0.7302,0.75725
NaN,0.7301,0.75445
NaN,0.7418,0.756
NaN,0.7325,0.7498
NaN,0.7305,0.7542
NaN,0.7208,0.7536
NaN,0.7318,0.729
NaN,0.7307,0.754
NaN,0.7308,0.7539
NaN,0.7305,0.7563
NaN,0.734,0.75385
NaN,0.7306,0.7496
NaN,0.73,0.75395
NaN,0.7244,0.741
NaN,0.7284,0.7186
NaN,0.7311,0.7532
NaN,0.7309,0.7346
NaN,0.7307,0.75255
NaN,0.7314,0.75305
NaN,0.7331,0.7469
NaN,0.7321,0.75345
NaN,0.7355,0.74655
NaN,0.7303,0.75805
NaN,0.7372,0.75415
NaN,0.7303,0.75665
NaN,0.7317,0.7492
NaN,0.7315,0.754
NaN,0.7296,0.7537
NaN,0.7234,0.72105
NaN,0.7304,0.7541
NaN,0.7301,0.75325
NaN,0.7127,0.7552
NaN,0.7077,0.75325
NaN,0.7308,0.74955
NaN,0.7297,0.7542
NaN,0.7304,0.7439
NaN,0.7313,0.7231
NaN,0.7298,0.7542
NaN,0.7322,0.7388
NaN,0.7012,0.7542
NaN,0.7261,0.7536
NaN,0.7182,0.73965
NaN,0.7181,0.7543
NaN,0.7258,0.7499
NaN,0.7311,0.75775
NaN,0.7303,0.75485
NaN,0.7207,0.755
NaN,0.7059,0.75015
NaN,0.7296,0.75435
NaN,0.7283,0.75425
NaN,0.7078,0.75455
NaN,0.731,0.75475
NaN,0.729,0.7506
NaN,0.7305,0.75315
NaN,0.7082,0.7502
NaN,0.7058,0.75175
NaN,0.7321,0.74595
NaN,0.7042,0.71525
NaN,0.7255,0.75315
NaN,0.7301,0.7361
NaN,0.73,0.7545
NaN,0.7147,0.7547
NaN,0.702,0.7448
NaN,0.73,0.7549
NaN,0.7276,0.74595
NaN,0.7018,0.75705
NaN,0.7297,0.7545
NaN,0.7305,0.7567
NaN,0.729,0.7433
NaN,0.7043,0.75495
NaN,0.7036,0.75435
NaN,0.7294,0.75485
NaN,0.7053,0.7538
NaN,0.7233,0.75235
NaN,0.7278,0.756
NaN,0.7296,0.74975
NaN,0.7033,0.7532
NaN,0.7126,0.74045
NaN,0.7139,0.7079
NaN,0.726,0.75215
NaN,0.7285,0.7344
NaN,0.7241,0.75395
NaN,0.7302,0.75385
NaN,0.7016,0.74195
NaN,0.7042,0.75405
NaN,0.7278,0.7461
NaN,0.7042,0.75525
NaN,0.7274,0.75395
NaN,0.7292,0.75475
NaN,0.7293,0.7402
NaN,0.7158,0.75365
NaN,0.71,0.7532
NaN,0.7277,0.7534
NaN,0.7214,0.7524
NaN,0.715,0.75105
NaN,0.7236,0.75415
NaN,0.7066,0.74965
NaN,0.7277,0.75215
NaN,0.7029,0.74065
NaN,0.7087,0.75325
NaN,0.7157,0.73765
NaN,0.7133,0.75285
NaN,0.7221,0.75285
NaN,0.7222,0.74395
NaN,0.7274,0.75325
NaN,0.7101,0.7454
NaN,0.7091,0.75385
NaN,0.7044,0.75385
NaN,0.716,0.75065
NaN,0.7139,0.74255
NaN,0.7136,0.75435
NaN,0.7032,0.75415
NaN,0.7003,0.75375
NaN,0.7275,0.7512
NaN,0.7031,0.75245
NaN,0.7039,0.75285
NaN,0.7311,0.74955
NaN,0.7129,0.75135
NaN,0.7186,0.7432
NaN,0.714,0.7509
NaN,0.7133,0.75205
NaN,0.7139,0.7522
NaN,0.7026,0.7461
NaN,0.7149,0.75255
NaN,0.7131,0.7454
NaN,0.7068,0.75385
NaN,0.7159,0.7523
NaN,0.717,0.7459
NaN,0.7137,0.74125
NaN,0.7313,0.7517
NaN,0.7222,0.7518
NaN,0.701,0.7519
NaN,0.7211,0.7506
NaN,0.7139,0.7521
NaN,0.7184,0.75155
NaN,0.7185,0.7513
NaN,0.7175,0.7519
NaN,0.7156,0.7418
NaN,0.7196,0.7489
NaN,0.722,0.72835
NaN,0.7199,0.7499
NaN,0.7181,0.75005
NaN,0.719,0.7333
NaN,0.7184,0.75065
NaN,0.7243,0.74295
NaN,0.7017,0.7538
NaN,0.7168,0.7511
NaN,0.7237,0.75075
NaN,0.7343,0.739
NaN,0.7199,0.74965
NaN,0.7216,0.74915
NaN,0.721,0.75015
NaN,0.7166,0.7497
NaN,0.7272,0.75135
NaN,0.7241,0.7501
NaN,0.7196,0.7478
NaN,0.7199,0.7501
NaN,0.7213,0.73385
NaN,0.7046,0.7047
NaN,0.7199,0.74805
NaN,0.7018,0.7495
NaN,0.72075,0.7495
NaN,0.72215,0.7371
NaN,0.72195,0.7493
NaN,0.71275,0.7427
NaN,0.7069,0.75215
NaN,0.7234,0.74945
NaN,0.71625,0.75215
NaN,0.71585,0.73765
NaN,0.72055,0.74995
NaN,0.7013,0.74985
NaN,0.72185,0.75045
NaN,0.70595,0.7481
NaN,0.7156,0.7497
NaN,0.72,0.74965
NaN,0.7206,0.74835
NaN,0.7103,0.7503
NaN,0.7206,0.7346
NaN,0.7095,0.7467
NaN,0.7193,0.74835
NaN,0.7019,0.74875
NaN,0.7122,0.7357
NaN,0.7147,0.74855
NaN,0.7056,0.74105
NaN,0.7164,0.74665
NaN,0.7064,0.7481
NaN,0.70015,0.75075
NaN,0.70165,0.7373
NaN,0.70115,0.74865
NaN,0.70545,0.74745
NaN,0.70115,0.74845
NaN,0.70245,0.7437
NaN,0.70075,0.7496
NaN,0.70235,0.74905
NaN,0.70175,0.7471
NaN,0.70455,0.74875
NaN,0.7027,0.73405
NaN,0.7027,0.74425
NaN,0.7024,0.7448
NaN,0.7036,0.7448
NaN,0.7012,0.74245
NaN,0.7013,0.7452
NaN,0.71015,0.74065
NaN,0.70105,0.7457
NaN,0.7036,0.7448
NaN,0.7008,0.74785
NaN,0.7029,0.7398
NaN,0.7053,0.74445
NaN,0.703,0.74435
NaN,0.7035,0.74435
NaN,0.71025,0.7432
NaN,0.7027,0.74965
NaN,0.707,0.74495
NaN,0.7048,0.7456
NaN,0.7061,0.74675
NaN,0.707,0.73725
NaN,0.7019,0.7426
NaN,0.7087,0.73255
NaN,0.7091,0.74355
NaN,0.7072,0.74345
NaN,0.71245,0.7373
NaN,0.70855,0.74285
NaN,0.7105,0.73885
NaN,0.714,0.7446
NaN,0.71,0.74425
NaN,0.7209,0.74515
NaN,0.7113,0.7393
NaN,0.7053,0.743
NaN,0.7118,0.7429
NaN,0.7101,0.7431
NaN,0.7156,0.74295
NaN,0.71265,0.7482
NaN,0.709,0.74425
NaN,0.7176,0.7438
NaN,0.7235,0.74425
NaN,0.7133,0.73595
NaN,0.7031,0.74185
NaN,0.7273,0.73165
NaN,0.7207,0.7429
NaN,0.7252,0.74315
NaN,0.7196,0.73885
NaN,0.7218,0.74275
NaN,0.71025,0.73785
NaN,0.714,0.74295
NaN,0.7232,0.7426
NaN,0.7213,0.74505
NaN,0.7194,0.73885
NaN,0.7279,0.74235
NaN,0.7235,0.74185
NaN,0.70775,0.74225
NaN,0.7206,0.74005
NaN,0.7218,0.74505
NaN,0.7114,0.7429
NaN,0.7267,0.74565
NaN,0.7227,0.74325
NaN,0.7452,0.73745
NaN,0.7169,0.7279
NaN,0.7066,0.7401
NaN,0.7368,0.73235
NaN,0.7084,0.74045
NaN,0.7078,0.74105
NaN,0.7071,0.73715
NaN,0.7049,0.74005
NaN,0.7039,0.736
NaN,0.7153,0.74285
NaN,0.7046,0.7404
NaN,0.7207,0.74035
NaN,0.7072,0.7401
NaN,0.7071,0.74125
NaN,0.7011,0.74025
NaN,0.7006,0.72245
NaN,0.7061,0.74055
NaN,0.709,0.73945
NaN,0.7011,0.74325
NaN,0.7006,0.7407
NaN,0.7046,0.7449
NaN,0.7022,0.74025
NaN,0.7021,0.73565
NaN,0.701,0.72575
NaN,0.7129,0.73975
NaN,0.7046,0.73015
NaN,0.704,0.74
NaN,0.7012,0.74035
NaN,0.7034,0.7336
NaN,0.7074,0.73905
NaN,0.7007,0.73575
NaN,0.7038,0.74155
NaN,0.7042,0.73975
NaN,0.7038,0.73915
NaN,0.7141,0.7385
NaN,0.7061,0.7406
NaN,0.7051,0.7398
NaN,0.703,0.7399
NaN,0.7056,0.7382
NaN,0.7108,0.7439
NaN,0.7003,0.74075
NaN,0.7072,0.7396
NaN,0.7069,0.7387
NaN,0.708,0.73475
NaN,0.7209,0.7403
NaN,0.7112,0.73425
NaN,0.709,0.73935
NaN,0.7068,0.73945
NaN,0.7087,0.73385
NaN,0.7143,0.73925
NaN,0.7058,0.73755
NaN,0.7051,0.74115
NaN,0.7093,0.7399
NaN,0.7103,0.7347
NaN,0.7104,0.74075
NaN,0.7217,0.74005
NaN,0.7122,0.73995
NaN,0.7086,0.7163
NaN,0.7068,0.73975
NaN,0.7101,0.73935
NaN,0.7128,0.74025
NaN,0.71,0.74045
NaN,0.7113,0.74085
NaN,0.7049,0.73775
NaN,0.708,0.7366
NaN,0.7094,0.7401
NaN,0.7092,0.7398
NaN,0.7089,0.7358
NaN,0.7221,0.74
NaN,0.7118,0.74015
NaN,0.7099,0.7344
NaN,0.708,0.7398
NaN,0.7109,0.7389
NaN,0.7131,0.7398
NaN,0.7086,0.7396
NaN,0.7087,0.7353
NaN,0.7047,0.742
NaN,0.7088,0.7404
NaN,0.7095,0.7401
NaN,0.7168,0.7261
NaN,0.7104,0.7402
NaN,0.7232,0.73825
NaN,0.7123,0.7409
NaN,0.7098,0.7402
NaN,0.7094,0.7401
NaN,0.7109,0.73875
NaN,0.7134,0.7406
NaN,0.7091,0.7394
NaN,0.7097,0.73515
NaN,0.707,0.7393
NaN,0.7089,0.73925
NaN,0.7101,0.73005
NaN,0.726,0.7389
NaN,0.7107,0.73925
NaN,0.7213,0.73905
NaN,0.712,0.73885
NaN,0.71,0.7353
NaN,0.7084,0.741
NaN,0.7109,0.73895
NaN,0.7118,0.73875
NaN,0.7099,0.74025
NaN,0.7124,0.73905
NaN,0.7068,0.7383
NaN,0.7092,0.74265
NaN,0.7096,0.7391
NaN,0.7385,0.74105
NaN,0.7115,0.7387
NaN,0.7222,0.73905
NaN,0.7125,0.7407
NaN,0.7114,0.73705
NaN,0.711,0.73895
NaN,0.7113,0.73805
NaN,0.7131,0.73805
NaN,0.7085,0.73165
NaN,0.7131,0.73755
NaN,0.7098,0.7376
NaN,0.7121,0.73845
NaN,0.713,0.73755
NaN,0.724,0.73615
NaN,0.7155,0.74265
NaN,0.723,0.7377
NaN,0.7158,0.738
NaN,0.7126,0.74235
NaN,0.7127,0.7377
NaN,0.7132,0.73725
NaN,0.7175,0.7431
NaN,0.7118,0.73885
NaN,0.716,0.7376
NaN,0.7104,0.73715
NaN,0.7144,0.74045
NaN,0.7153,0.73965
NaN,0.7137,0.738
NaN,0.7166,0.7358
NaN,0.7272,0.7369
NaN,0.7166,0.73615
NaN,0.715,0.72645
NaN,0.7137,0.73615
NaN,0.7155,0.7398
NaN,0.7187,0.7368
NaN,0.7133,0.7365
NaN,0.7167,0.7354
NaN,0.7131,0.7413
NaN,0.716,0.73765
NaN,0.7153,0.73735
NaN,0.721,0.7353
NaN,0.7171,0.73705
NaN,0.7272,0.7371
NaN,0.7196,0.73885
NaN,0.7164,0.7383
NaN,0.715,0.73525
NaN,0.7169,0.7352
NaN,0.7217,0.7378
NaN,0.7153,0.72335
NaN,0.718,0.7393
NaN,0.7145,0.72795
NaN,0.7171,0.7375
NaN,0.7179,0.7371
NaN,0.73615,0.71845
NaN,0.7193,0.73715
NaN,0.7294,0.73805
NaN,0.7198,0.7375
NaN,0.7173,0.7371
NaN,0.7178,0.7382
NaN,0.7189,0.73875
NaN,0.7202,0.73785
NaN,0.7155,0.73835
NaN,0.7209,0.7354
NaN,0.7006,0.73715
NaN,0.717,0.7376
NaN,0.7187,0.73875
NaN,0.7201,0.73805
NaN,0.7294,0.7366
NaN,0.719,0.7358
NaN,0.7066,0.73285
NaN,0.7282,0.73205
NaN,0.7206,0.73905
NaN,0.7187,0.7357
NaN,0.7178,0.7379
NaN,0.7191,0.7386
NaN,0.7192,0.73265
NaN,0.7173,0.73735
NaN,0.7226,0.7388
NaN,0.7004,0.7369
NaN,0.7173,0.73765
NaN,0.7177,0.7369
NaN,0.7187,0.7395
NaN,0.7416,0.73745
NaN,0.7187,0.73825
NaN,0.7086,0.7257
NaN,0.7237,0.73745
NaN,0.7193,0.7375
NaN,0.7173,0.73965
NaN,0.7172,0.738
NaN,0.7186,0.7378
NaN,0.7184,0.7366
NaN,0.717,0.73725
NaN,0.7209,0.73215
NaN,0.7151,0.73865
NaN,0.7171,0.7298
NaN,0.7174,0.7374
NaN,0.7403,0.73805
NaN,0.717,0.7305
NaN,0.7238,0.7381
NaN,0.7177,0.73715
NaN,0.7175,0.73835
NaN,0.7168,0.73765
NaN,0.7177,0.7359
NaN,0.7185,0.73825
NaN,0.7154,0.7383
NaN,0.7197,0.7384
NaN,0.7146,0.73125
NaN,0.7159,0.7379
NaN,0.7166,0.73835
NaN,0.7365,0.7385
NaN,0.7178,0.738
NaN,0.7243,0.7369
NaN,0.7187,0.7379
NaN,0.7169,0.73765
NaN,0.7165,0.71995
NaN,0.7173,0.73805
NaN,0.7176,0.7272
NaN,0.7154,0.7372
NaN,0.7138,0.73765
NaN,0.7179,0.7365
NaN,0.7149,0.73765
NaN,0.7171,0.7384
NaN,0.71695,0.73785
NaN,0.72035,0.7383
NaN,0.7174,0.7361
NaN,0.7246,0.73795
NaN,0.7194,0.73765
NaN,0.7159,0.7228
NaN,0.7151,0.73785
NaN,0.7175,0.7372
NaN,0.7192,0.7397
NaN,0.7162,0.7379
NaN,0.70895,0.7387
NaN,0.71755,0.73715
NaN,0.715,0.73225
NaN,0.7172,0.73685
NaN,0.7169,0.7316
NaN,0.7297,0.73655
NaN,0.7169,0.73605
NaN,0.7057,0.7273
NaN,0.7238,0.73675
NaN,0.7181,0.73335
NaN,0.7086,0.7386
NaN,0.717,0.73675
NaN,0.7161,0.7395
NaN,0.7175,0.73735
NaN,0.7166,0.7377
NaN,0.7128,0.7375
NaN,0.7171,0.71685
NaN,0.7182,0.7375
NaN,0.7149,0.7356
NaN,0.7162,0.73975
NaN,0.7172,0.7368
NaN,0.724,0.7358
NaN,0.7182,0.73495
NaN,0.7068,0.7337
NaN,0.7252,0.7185
NaN,0.7188,0.7353
NaN,0.7171,0.72425
NaN,0.7164,0.7361
NaN,0.7178,0.73665
NaN,0.7187,0.72505
NaN,0.7173,0.73575
NaN,0.717,0.73315
NaN,0.7067,0.73715
NaN,0.7152,0.73585
NaN,0.7172,0.73665
NaN,0.7174,0.737
NaN,0.7098,0.7372
NaN,0.7181,0.7358
NaN,0.7088,0.7365
NaN,0.7254,0.73435
NaN,0.7193,0.73895
NaN,0.7171,0.73635
NaN,0.7161,0.7347
NaN,0.7174,0.7357
NaN,0.7225,0.7297
NaN,0.7094,0.7347
NaN,0.7179,0.71785
NaN,0.719,0.7357
NaN,0.7173,0.73545
NaN,0.7181,0.72545
NaN,0.7196,0.73525
NaN,0.7193,0.73335
NaN,0.7015,0.7359
NaN,0.7208,0.7351
NaN,0.71,0.73915
NaN,0.7284,0.73615
NaN,0.7229,0.73595
NaN,0.7212,0.73635
NaN,0.7199,0.73385
NaN,0.7215,0.73675
NaN,0.7265,0.7358
NaN,0.7095,0.7358
NaN,0.7202,0.73365
NaN,0.7189,0.7228
NaN,0.7149,0.71535
NaN,0.7235,0.73355
NaN,0.7235,0.71815
NaN,0.7231,0.7333
NaN,0.7248,0.7337
NaN,0.716,0.7285
NaN,0.7297,0.7335
NaN,0.7243,0.72895
NaN,0.7252,0.73475
NaN,0.7241,0.73395
NaN,0.7247,0.736
NaN,0.7305,0.73175
NaN,0.7115,0.7338
NaN,0.726,0.7335
NaN,0.7208,0.7338
NaN,0.7213,0.73205
NaN,0.7248,0.73655
NaN,0.7273,0.7342
NaN,0.7273,0.73305
NaN,0.7007,0.73305
NaN,0.7283,0.7271
NaN,0.7201,0.72185
NaN,0.7309,0.73285
NaN,0.7289,0.7229
NaN,0.7284,0.73345
NaN,0.7285,0.7331
NaN,0.7286,0.73215
NaN,0.7313,0.72945
NaN,0.7183,0.7333
NaN,0.7284,0.7331
NaN,0.726,0.7318
NaN,0.7267,0.73335
NaN,0.7306,0.73365
NaN,0.7298,0.73315
NaN,0.7308,0.70715
NaN,0.7312,0.73335
NaN,0.7024,0.73195
NaN,0.7315,0.73395
NaN,0.725,0.73305
NaN,0.7376,0.73225
NaN,0.7327,0.73155
NaN,0.7098,0.7278
NaN,0.7328,0.7166
NaN,0.7323,0.73215
NaN,0.7325,0.7217
NaN,0.7379,0.73255
NaN,0.7222,0.7329
NaN,0.7322,0.73225
NaN,0.722,0.7265
NaN,0.729,0.7321
NaN,0.7365,0.73205
NaN,0.7368,0.73555
NaN,0.7355,0.7328
NaN,0.7371,0.7323
NaN,0.7272,0.7321
NaN,0.7403,0.72055
NaN,0.7369,0.7324
NaN,0.7173,0.72935
NaN,0.7372,0.7338
NaN,0.7364,0.73235
NaN,0.7366,0.7317
NaN,0.7426,0.73295
NaN,0.7271,0.7265
NaN,0.7379,0.73505
NaN,0.7183,0.7307
NaN,0.7333,0.72805
NaN,0.7373,0.73085
NaN,0.7397,0.73065
NaN,0.7387,0.72335
NaN,0.7047,0.73135
NaN,0.7382,0.7279
NaN,0.7277,0.73185
NaN,0.7401,0.73115
NaN,0.7397,0.7327
NaN,0.7269,0.73985
NaN,0.7391,0.73045
NaN,0.7374,0.73055
NaN,0.7396,0.73035
NaN,0.7411,0.7327
NaN,0.7302,0.7329
NaN,0.7405,0.73185
NaN,0.7179,0.73015
NaN,0.7387,0.72875
NaN,0.7371,0.7349
NaN,0.739,0.7358
NaN,0.7396,0.7321
NaN,0.7169,0.72575
NaN,0.7392,0.73165
NaN,0.7272,0.73095
NaN,0.7425,0.72065
NaN,0.7402,0.731
NaN,0.7307,0.7325
NaN,0.7388,0.73195
NaN,0.7385,0.7321
NaN,0.7392,0.72825
NaN,0.739,0.74
NaN,0.7352,0.73155
NaN,0.74,0.73125
NaN,0.7205,0.73135
NaN,0.7376,0.73205
NaN,0.7362,0.73125
NaN,0.7391,0.73165
NaN,0.7402,0.73115
NaN,0.7285,0.7283
NaN,0.7377,0.73465
NaN,0.7248,0.7321
NaN,0.7404,0.7326
NaN,0.7404,0.72735
NaN,0.7328,0.73305
NaN,0.7381,0.73185
NaN,0.7358,0.73265
NaN,0.739,0.7329
NaN,0.7372,0.73305
NaN,0.7348,0.7329
NaN,0.7383,0.727
NaN,0.7183,0.73705
NaN,0.7361,0.73215
NaN,0.7181,0.73185
NaN,0.7306,0.73765
NaN,0.7347,0.73175
NaN,0.7351,0.7332
NaN,0.74,0.7306
NaN,0.7336,0.7323
NaN,0.7225,0.73155
NaN,0.7396,0.7297
NaN,0.736,0.7322
NaN,0.7318,0.7267
NaN,0.7355,0.7322
NaN,0.7328,0.72235
NaN,0.7357,0.73235
NaN,0.7315,0.73245
NaN,0.733,0.72185
NaN,0.735,0.7315
NaN,0.7281,0.731
NaN,0.7337,0.733
NaN,0.7293,0.73255
NaN,0.731,0.7284
NaN,0.7316,0.7318
NaN,0.7329,0.7323
NaN,0.7305,0.7319
NaN,0.7207,0.71695
NaN,0.7392,0.7321
NaN,0.7322,0.7338
NaN,0.7277,0.7309
NaN,0.7321,0.7324
NaN,0.7314,0.7321
NaN,0.7332,0.7314
NaN,0.732,0.73125
NaN,0.7353,0.73215
NaN,0.7317,0.7339
NaN,0.722,0.7294
NaN,0.7304,0.7325
NaN,0.7291,0.7325
NaN,0.7311,0.72075
NaN,0.7311,0.73275
NaN,0.7274,0.7331
NaN,0.7316,0.73515
NaN,0.7165,0.73475
NaN,0.7385,0.7218
NaN,0.7335,0.73665
NaN,0.7286,0.7337
NaN,0.7341,0.7336
NaN,0.7318,0.7334
NaN,0.7339,0.73365
NaN,0.7322,0.73175
NaN,0.7329,0.7329
NaN,0.7316,0.73615
NaN,0.722,0.7314
NaN,0.7314,0.7337
NaN,0.7293,0.7415
NaN,0.7318,0.7351
NaN,0.7326,0.73625
NaN,0.7331,0.73375
NaN,0.7326,0.73305
NaN,0.7184,0.7218
NaN,0.7352,0.73405
NaN,0.7326,0.7365
NaN,0.7242,0.73605
NaN,0.732,0.73455
NaN,0.732,0.72655
NaN,0.7324,0.7376
NaN,0.7298,0.7348
NaN,0.7327,0.7345
NaN,0.7315,0.74265
NaN,0.721,0.7344
NaN,0.731,0.73555
NaN,0.725,0.7339
NaN,0.7314,0.73485
NaN,0.7319,0.7346
NaN,0.7309,0.73235
NaN,0.7315,0.73765
NaN,0.7243,0.7417
NaN,0.7328,0.7366
NaN,0.7305,0.7357
NaN,0.7327,0.7346
NaN,0.732,0.73535
NaN,0.7314,0.72295
NaN,0.7322,0.73545
NaN,0.7292,0.7388
NaN,0.7323,0.736
NaN,0.7169,0.73575
NaN,0.7305,0.7294
NaN,0.734,0.7402
NaN,0.7087,0.7357
NaN,0.7337,0.736
NaN,0.7328,0.736
NaN,0.7323,0.73585
NaN,0.7052,0.73615
NaN,0.7326,0.7347
NaN,0.7313,0.7392
NaN,0.7311,0.73385
NaN,0.7333,0.73765
NaN,0.7231,0.7493
NaN,0.7322,0.7367
NaN,0.7318,0.73905
NaN,0.7318,0.73555
NaN,0.7326,0.7356
NaN,0.7296,0.7352
NaN,0.7333,0.73785
NaN,0.7184,0.7363
NaN,0.7294,0.73545
NaN,0.7296,0.7305
NaN,0.7044,0.7413
NaN,0.7329,0.73645
NaN,0.7331,0.73605
NaN,0.733,0.72945
NaN,0.732,0.73615
NaN,0.7311,0.73575
NaN,0.7296,0.73715
NaN,0.7317,0.7366
NaN,0.7286,0.73795
NaN,0.7312,0.7336
NaN,0.7321,0.74025
NaN,0.732,0.7369
NaN,0.7307,0.7363
NaN,0.7286,0.73605
NaN,0.731,0.73635
NaN,0.7216,0.73585
NaN,0.7316,0.73615
NaN,0.7254,0.73595
NaN,0.7311,0.73755
NaN,0.7301,0.73675
NaN,0.7315,0.73395
NaN,0.7135,0.7359
NaN,0.7312,0.7349
NaN,0.7277,0.73595
NaN,0.733,0.7353
NaN,0.7298,0.73795
NaN,0.7281,0.737
NaN,0.7306,0.73615
NaN,0.7307,0.737
NaN,0.7301,0.73665
NaN,0.7297,0.73695
NaN,0.7327,0.7362
NaN,0.7286,0.73775
NaN,0.7277,0.74095
NaN,0.7315,0.7381
NaN,0.7284,0.73515
NaN,0.7238,0.7364
NaN,0.7286,0.7365
NaN,0.7296,0.7365
NaN,0.7292,0.7362
NaN,0.7303,0.73775
NaN,0.7268,0.7358
NaN,0.7339,0.7363
NaN,0.7314,0.7337
NaN,0.7293,0.73635
NaN,0.7199,0.7368
NaN,0.7296,0.72875
NaN,0.7292,0.73655
NaN,0.73,0.7367
NaN,0.7286,0.72615
NaN,0.7299,0.73695
NaN,0.7295,0.73325
NaN,0.7306,0.73575
NaN,0.7314,0.7367
NaN,0.7235,0.7359
NaN,0.7236,0.7346
NaN,0.7285,0.7367
NaN,0.7291,0.73635
NaN,0.7292,0.7254
NaN,0.7291,0.7262
NaN,0.724,0.72725
NaN,0.7308,0.7273
NaN,0.7296,0.72735
NaN,0.7314,0.72295
NaN,0.7244,0.72655
NaN,0.7296,0.72625
NaN,0.7291,0.72395
NaN,0.7292,0.7272
NaN,0.7288,0.72655
NaN,0.7339,0.7282
NaN,0.7296,0.7262
NaN,0.7189,0.7281
NaN,0.729,0.7274
NaN,0.7265,0.72645
NaN,0.735,0.72675
NaN,0.7244,0.7265
NaN,0.7013,0.72735
NaN,0.7272,0.7136
NaN,0.7291,0.7271
NaN,0.7249,0.72615
NaN,0.7109,0.72745
NaN,0.7302,0.7182
NaN,0.7254,0.72715
NaN,0.7018,0.7273
NaN,0.7125,0.72325
NaN,0.7274,0.72645
NaN,0.7268,0.72685
NaN,0.7279,0.72695
NaN,0.7223,0.72215
NaN,0.7239,0.72735
NaN,0.7276,0.7263
NaN,0.7173,0.72635
NaN,0.7065,0.72795
NaN,0.728,0.72655
NaN,0.7222,0.71485
NaN,0.7267,0.72615
NaN,0.7279,0.72695
NaN,0.7145,0.7269
NaN,0.7288,0.7206
NaN,0.7254,0.7278
NaN,0.7062,0.726
NaN,0.7275,0.72405
NaN,0.7271,0.72575
NaN,0.7272,0.7269
NaN,0.7044,0.7275
NaN,0.7052,0.7126
NaN,0.7272,0.72735
NaN,0.7392,0.7231
NaN,0.7226,0.72725
NaN,0.7162,0.72745
NaN,0.7261,0.72515
NaN,0.726,0.72595
NaN,0.7126,0.72575
NaN,0.7001,0.72675
NaN,0.7237,0.7263
NaN,0.724,0.72545
NaN,0.7101,0.72705
NaN,0.7311,0.7194
NaN,0.7306,0.7256
NaN,0.7282,0.71895
NaN,0.7033,0.724
NaN,0.7039,0.7253
NaN,0.7272,0.72525
NaN,0.7048,0.7258
NaN,0.7058,0.71735
NaN,0.7173,0.7268
NaN,0.7254,0.7254
NaN,0.715,0.73135
NaN,0.7277,0.71355
NaN,0.7285,0.72535
NaN,0.7139,0.72475
NaN,0.7014,0.72505
NaN,0.7152,0.7241
NaN,0.7269,0.7235
NaN,0.7072,0.72565
NaN,0.7307,0.72105
NaN,0.7252,0.7251
NaN,0.7319,0.7116
NaN,0.7065,0.7222
NaN,0.729,0.72395
NaN,0.704,0.7234
NaN,0.7072,0.716
NaN,0.7134,0.7229
NaN,0.7332,0.71455
NaN,0.7078,0.72475
NaN,0.7345,0.7227
NaN,0.7342,0.7302
NaN,0.7241,0.72355
NaN,0.7213,0.72395
NaN,0.7314,0.72405
NaN,0.7053,0.72225
NaN,0.7274,0.72655
NaN,0.7197,0.724
NaN,0.7279,0.72095
NaN,0.7095,0.72375
NaN,0.7318,0.721
NaN,0.7116,0.7216
NaN,0.705,0.72215
NaN,0.7068,0.71615
NaN,0.7196,0.7211
NaN,0.7262,0.71025
NaN,0.7282,0.72425
NaN,0.7333,0.7211
NaN,0.7247,0.73235
NaN,0.7201,0.7095
NaN,0.7223,0.72135
NaN,0.7223,0.72045
NaN,0.7228,0.72125
NaN,0.7169,0.7192
NaN,0.7043,0.725
NaN,0.737,0.72215
NaN,0.7026,0.7191
NaN,0.7142,0.72275
NaN,0.7178,0.7099
NaN,0.7189,0.71605
NaN,0.7193,0.718
NaN,0.7048,0.7188
NaN,0.7195,0.71815
NaN,0.7,0.7238
NaN,0.7248,0.7182
NaN,0.7203,0.72755
NaN,0.7092,0.71825
NaN,0.7205,0.71685
NaN,0.7221,0.71885
NaN,0.72,0.71515
NaN,0.724,0.72375
NaN,0.7101,0.7189
NaN,0.7258,0.7172
NaN,0.7358,0.7192
NaN,0.7033,0.7065
NaN,0.7189,0.7137
NaN,0.7194,0.7164
NaN,0.7202,0.71665
NaN,0.7105,0.7158
NaN,0.7189,0.71885
NaN,0.7203,0.71565
NaN,0.7192,0.72515
NaN,0.7188,0.71565
NaN,0.7186,0.71395
NaN,0.7187,0.71565
NaN,0.7168,0.7141
NaN,0.7214,0.72195
NaN,0.72,0.7172
NaN,0.7152,0.71525
NaN,0.7164,0.7155
NaN,0.7186,0.71265
NaN,0.7168,0.71265
NaN,0.7042,0.71305
NaN,0.7108,0.71275
NaN,0.7169,0.71635
NaN,0.7188,0.71325
NaN,0.7158,0.72595
NaN,0.7169,0.71435
NaN,0.7173,0.71305
NaN,0.7165,0.71365
NaN,0.7042,0.71165
NaN,0.7143,0.72095
NaN,0.7168,0.71395
NaN,0.7162,0.71445
NaN,0.7092,0.71195
NaN,0.716,0.70955
NaN,0.7072,0.71145
NaN,0.7041,0.71125
NaN,0.7122,0.71035
NaN,0.7141,0.7128
NaN,0.7123,0.71035
NaN,0.713,0.72065
NaN,0.7118,0.71185
NaN,0.7057,0.71005
NaN,0.715,0.71145
NaN,0.7127,0.70845
NaN,0.7011,0.71695
NaN,0.7021,0.71315
NaN,0.7125,0.71225
NaN,0.7095,0.71045
NaN,0.7035,0.7086
NaN,0.70235,0.70975
NaN,0.70415,0.70865
NaN,0.70135,0.70845
NaN,0.70615,0.7148
NaN,0.70365,0.70905
NaN,0.70425,0.7085
NaN,0.7018,0.708
NaN,0.7032,0.70555
NaN,0.70485,0.7057
NaN,0.7051,0.7091
NaN,0.7033,0.7027
NaN,0.70505,0.71185
NaN,0.7052,0.7092
NaN,0.7005,0.71215
NaN,0.7003,0.70905
NaN,0.7037,0.71015
NaN,0.7055,0.7063
NaN,0.7037,0.7224
NaN,0.7043,0.70775
NaN,0.7029,0.71235
NaN,0.7039,0.7093
NaN,0.7035,0.7076
NaN,0.7034,0.7087
NaN,0.7013,0.70985
NaN,0.70735,0.71005
NaN,0.70355,0.71805
NaN,0.7057,0.70885
NaN,0.7054,0.70835
NaN,0.7053,0.70845
NaN,0.7056,0.70865
NaN,0.7162,0.7069
NaN,0.7063,0.7115
NaN,0.7032,0.7103
NaN,0.706,0.70955
NaN,0.7047,0.70895
NaN,0.7068,0.70925
NaN,0.71005,0.7123
NaN,0.7058,0.7102
NaN,0.71795,0.71165
NaN,0.7108,0.7153
NaN,0.7162,0.71165
NaN,0.707,0.7116
NaN,0.7109,0.712
NaN,0.719,0.7106
NaN,0.7113,0.70895
NaN,0.7215,0.7139
NaN,0.7133,0.7119
NaN,0.7263,0.7219
NaN,0.71455,0.7124
NaN,0.709,0.7118
NaN,0.7234,0.7118
NaN,0.7166,0.713
NaN,0.7038,0.7121
NaN,0.71485,0.71155
NaN,0.7151,0.7098
NaN,0.7221,0.7089
NaN,0.7323,0.7115
NaN,0.7196,0.7113
NaN,0.7136,0.71205
NaN,0.7242,0.71175
NaN,0.719,0.71165
NaN,0.7225,0.7124
NaN,0.7243,0.71595
NaN,0.7221,0.71245
NaN,0.7285,0.7224
NaN,0.7111,0.7131
NaN,0.7162,0.7124
NaN,0.7026,0.7127
NaN,0.7032,0.71425
NaN,0.7091,0.7096
NaN,0.7023,0.713
NaN,0.7148,0.7094
NaN,0.7018,0.7095
NaN,0.7164,0.71805
NaN,0.7,0.71345
NaN,0.7317,0.71265
NaN,0.7004,0.71235
NaN,0.7209,0.7124
NaN,0.703,0.7143
NaN,0.711,0.71655
NaN,0.7029,0.71335
NaN,0.7129,0.72015
NaN,0.7056,0.714
NaN,0.7002,0.7134
NaN,0.7117,0.7137
NaN,0.7139,0.71615
NaN,0.7023,0.7119
NaN,0.7007,0.7142
NaN,0.7181,0.71085
NaN,0.7036,0.70965
NaN,0.7177,0.7155
NaN,0.7083,0.7192
NaN,0.7097,0.71575
NaN,0.706,0.71135
NaN,0.7063,0.71485
NaN,0.7069,0.7139
NaN,0.7196,0.71455
NaN,0.7083,0.71825
NaN,0.7075,0.7177
NaN,0.7056,0.71615
NaN,0.7079,0.72175
NaN,0.7109,0.7156
NaN,0.7056,0.7158
NaN,0.7022,0.716
NaN,0.7067,0.7181
NaN,0.7083,0.71
NaN,0.711,0.7146
NaN,0.7073,0.71365
NaN,0.7179,0.7133
NaN,0.7098,0.71715
NaN,0.7072,0.705
NaN,0.7062,0.718
NaN,0.7088,0.7172
NaN,0.7091,0.7167
NaN,0.7078,0.7175
NaN,0.7037,0.7178
NaN,0.7077,0.72065
NaN,0.7081,0.7189
NaN,0.7058,0.71995
NaN,0.7083,0.7179
NaN,0.7172,0.7181
NaN,0.7101,0.7179
NaN,0.7078,0.71925
NaN,0.7066,0.71225
NaN,0.7092,0.717
NaN,0.7124,0.7153
NaN,0.7075,0.7157
NaN,0.7078,0.7145
NaN,0.7081,0.70775
NaN,0.7285,0.71815
NaN,0.7086,0.71865
NaN,0.716,0.71805
NaN,0.7099,0.71835
NaN,0.7085,0.71785
NaN,0.7079,0.7209
NaN,0.7095,0.71895
NaN,0.7092,0.71265
NaN,0.7057,0.7213
NaN,0.7073,0.7181
NaN,0.7063,0.7176
NaN,0.7084,0.7183
NaN,0.7091,0.71895
NaN,0.7269,0.7147
NaN,0.7105,0.71865
NaN,0.7182,0.71775
NaN,0.7111,0.71715
NaN,0.7078,0.71585
NaN,0.7092,0.70835
NaN,0.7092,0.71845
NaN,0.7105,0.70865
NaN,0.7073,0.71805
NaN,0.7131,0.71825
NaN,0.7058,0.71745
NaN,0.7083,0.71615
NaN,0.7091,0.72065
NaN,0.741,0.71775
NaN,0.7114,0.71175
NaN,0.7226,0.71925
NaN,0.7117,0.71855
NaN,0.7102,0.71775
NaN,0.7106,0.71845
NaN,0.7106,0.71765
NaN,0.7131,0.7174
NaN,0.7052,0.71845
NaN,0.7161,0.71655
NaN,0.7082,0.7177
NaN,0.711,0.71215
NaN,0.7122,0.7179
NaN,0.7332,0.7183
NaN,0.7142,0.7177
NaN,0.7234,0.718
NaN,0.715,0.7136
NaN,0.7128,0.72055
NaN,0.7123,0.7184
NaN,0.7138,0.70995
NaN,0.7153,0.71875
NaN,0.7091,0.71875
NaN,0.7153,0.71855
NaN,0.7104,0.7168
NaN,0.7133,0.7186
NaN,0.7148,0.7189
NaN,0.7275,0.7196
NaN,0.7143,0.7165
NaN,0.7246,0.7112
NaN,0.7157,0.71675
NaN,0.7138,0.7173
NaN,0.7121,0.7181
NaN,0.7144,0.7163
NaN,0.7176,0.7113
NaN,0.7113,0.72145
NaN,0.7177,0.7168
NaN,0.711,0.71815
NaN,0.7138,0.71815
NaN,0.715,0.71785
NaN,0.7345,0.7167
NaN,0.7165,0.71865
NaN,0.7236,0.71835
NaN,0.7166,0.7206
NaN,0.7147,0.7166
NaN,0.7139,0.71025
NaN,0.7153,0.71555
NaN,0.7168,0.71625
NaN,0.7123,0.7159
NaN,0.718,0.71575
NaN,0.714,0.7209
NaN,0.7142,0.71745
NaN,0.7151,0.7176
NaN,0.742,0.7159
NaN,0.7162,0.7173
NaN,0.7206,0.7166
NaN,0.7162,0.71735
NaN,0.714,0.71725
NaN,0.7147,0.71775
NaN,0.7155,0.7139
NaN,0.7159,0.7157
NaN,0.7137,0.71635
NaN,0.718,0.71635
NaN,0.7137,0.7153
NaN,0.7138,0.7201
NaN,0.7144,0.71645
NaN,0.7311,0.71655
NaN,0.7148,0.7166
NaN,0.7186,0.7155
NaN,0.7148,0.7161
NaN,0.7148,0.7163
NaN,0.7144,0.7179
NaN,0.7147,0.71755
NaN,0.7145,0.7166
NaN,0.7134,0.7149
NaN,0.7166,0.7021
NaN,0.71175,0.7151
NaN,0.71215,0.71655
NaN,0.71265,0.71625
NaN,0.7262,0.71545
NaN,0.71275,0.7191
NaN,0.72115,0.71505
NaN,0.7144,0.7199
NaN,0.71405,0.71635
NaN,0.71365,0.71505
NaN,0.71415,0.71625
NaN,0.71475,0.71465
NaN,0.71195,0.71625
NaN,0.71315,0.718
NaN,0.7137,0.7111
NaN,0.7143,0.71445
NaN,0.71365,0.71365
NaN,0.7149,0.71335
NaN,0.7147,0.71315
NaN,0.7211,0.71375
NaN,0.7161,0.72055
NaN,0.7153,0.71435
NaN,0.715,0.71405
NaN,0.7157,0.71355
NaN,0.71615,0.71405
NaN,0.7131,0.7135
NaN,0.71515,0.71585
NaN,0.7122,0.71505
NaN,0.714,0.71195
NaN,0.7154,0.71275
NaN,0.7175,0.7042
NaN,0.7152,0.701
NaN,0.707,0.7131
NaN,0.7187,0.7144
NaN,0.7162,0.71405
NaN,0.7149,0.7143
NaN,0.7148,0.7196
NaN,0.7169,0.7159
NaN,0.7155,0.7162
NaN,0.7118,0.71265
NaN,0.7146,0.7153
NaN,0.711,0.7145
NaN,0.7154,0.7154
NaN,0.7111,0.71545
NaN,0.7137,0.71465
NaN,0.7154,0.715
NaN,0.7185,0.7123
NaN,0.7136,0.70495
NaN,0.7082,0.7141
NaN,0.7193,0.71515
NaN,0.7156,0.71555
NaN,0.7153,0.71385
NaN,0.715,0.7211
NaN,0.7155,0.71565
NaN,0.7161,0.71015
NaN,0.7102,0.7158
NaN,0.7132,0.7147
NaN,0.7103,0.716
NaN,0.7173,0.71725
NaN,0.7136,0.7128
NaN,0.715,0.71615
NaN,0.7157,0.71455
NaN,0.7306,0.7096
NaN,0.7159,0.71455
NaN,0.7084,0.7164
NaN,0.7218,0.7156
NaN,0.7169,0.71005
NaN,0.7143,0.7161
NaN,0.7142,0.71025
NaN,0.7159,0.72205
NaN,0.7174,0.71755
NaN,0.7088,0.71405
NaN,0.714,0.71705
NaN,0.7157,0.71555
NaN,0.7179,0.71685
NaN,0.716,0.7197
NaN,0.7175,0.7133
NaN,0.7166,0.71635
NaN,0.7254,0.71445
NaN,0.7188,0.7152
NaN,0.7129,0.71255
NaN,0.7261,0.70035
NaN,0.72,0.7177
NaN,0.7193,0.7169
NaN,0.7189,0.7177
NaN,0.7192,0.71855
NaN,0.7239,0.71065
NaN,0.7084,0.7231
NaN,0.7155,0.71905
NaN,0.7167,0.71075
NaN,0.7186,0.71805
NaN,0.7116,0.71785
NaN,0.721,0.71865
NaN,0.7231,0.7202
NaN,0.7223,0.7146
NaN,0.7057,0.71805
NaN,0.7244,0.7143
NaN,0.7192,0.7182
NaN,0.7282,0.71235
NaN,0.7258,0.7182
NaN,0.7231,0.7187
NaN,0.723,0.7196
NaN,0.7242,0.71935
NaN,0.7301,0.71435
NaN,0.7097,0.7232
NaN,0.722,0.72
NaN,0.7235,0.70915
NaN,0.7217,0.7145
NaN,0.7195,0.72025
NaN,0.7251,0.72045
NaN,0.7261,0.72055
NaN,0.7275,0.7195
NaN,0.7135,0.71575
NaN,0.7265,0.7186
NaN,0.7192,0.71725
NaN,0.7322,0.7191
NaN,0.7266,0.71445
NaN,0.7264,0.71845
NaN,0.7264,0.71985
NaN,0.7272,0.7204
NaN,0.7312,0.7198
NaN,0.7144,0.7147
NaN,0.7261,0.723
NaN,0.7275,0.71995
NaN,0.7273,0.7075
NaN,0.73,0.7147
NaN,0.7297,0.7207
NaN,0.7294,0.71975
NaN,0.7181,0.72065
NaN,0.7313,0.7195
NaN,0.7213,0.7144
NaN,0.7369,0.72005
NaN,0.7337,0.71645
NaN,0.702,0.7195
NaN,0.7324,0.7178
NaN,0.7308,0.71975
NaN,0.7328,0.7191
NaN,0.7358,0.71935
NaN,0.7129,0.72
NaN,0.7305,0.7159
NaN,0.7305,0.72415
NaN,0.7328,0.72035
NaN,0.7347,0.71395
NaN,0.7348,0.7172
NaN,0.7254,0.7201
NaN,0.7359,0.71965
NaN,0.722,0.72025
NaN,0.7429,0.7222
NaN,0.7373,0.71345
NaN,0.7173,0.71995
NaN,0.7355,0.7163
NaN,0.7342,0.72
NaN,0.7363,0.7164
NaN,0.7392,0.72045
NaN,0.7196,0.7216
NaN,0.7346,0.7217
NaN,0.729,0.7217
NaN,0.7377,0.7176
NaN,0.7183,0.7262
NaN,0.7332,0.72305
NaN,0.736,0.70925
NaN,0.7367,0.72015
NaN,0.7413,0.7217
NaN,0.7381,0.7219
NaN,0.7192,0.7223
NaN,0.7441,0.7229
NaN,0.7385,0.7156
NaN,0.7208,0.7201
NaN,0.7366,0.7194
NaN,0.7358,0.7203
NaN,0.7378,0.7216
NaN,0.7379,0.7213
NaN,0.7199,0.7231
NaN,0.7352,0.7222
NaN,0.7403,0.7226
NaN,0.7321,0.72115
NaN,0.7354,0.7284
NaN,0.7369,0.72295
NaN,0.7388,0.71005
NaN,0.7368,0.7229
NaN,0.7212,0.7221
NaN,0.744,0.7225
NaN,0.7376,0.7257
NaN,0.7218,0.71615
NaN,0.7361,0.72185
NaN,0.7359,0.71975
NaN,0.7373,0.7216
NaN,0.7341,0.72045
NaN,0.7271,0.72375
NaN,0.7358,0.72425
NaN,0.7278,0.72455
NaN,0.7356,0.71275
NaN,0.7127,0.72475
NaN,0.7327,0.72225
NaN,0.7334,0.72895
NaN,0.7356,0.7251
NaN,0.7234,0.71485
NaN,0.7362,0.72455
NaN,0.7238,0.72425
NaN,0.7421,0.72515
NaN,0.7372,0.72705
NaN,0.7209,0.72055
NaN,0.735,0.72395
NaN,0.7332,0.72055
NaN,0.7356,0.72395
NaN,0.7335,0.7218
NaN,0.7341,0.73205
NaN,0.7352,0.7264
NaN,0.723,0.72635
NaN,0.7355,0.72465
NaN,0.7307,0.71665
NaN,0.7333,0.72665
NaN,0.7336,0.72355
NaN,0.7207,0.73225
NaN,0.7323,0.72735
NaN,0.7236,0.71405
NaN,0.7384,0.72905
NaN,0.7331,0.72655
NaN,0.7231,0.72675
NaN,0.735,0.72665
NaN,0.7328,0.7295
NaN,0.7348,0.7202
NaN,0.7327,0.7262
NaN,0.7387,0.72245
NaN,0.7332,0.7246
NaN,0.7211,0.7261
NaN,0.7291,0.73755
NaN,0.7288,0.72855
NaN,0.7325,0.72805
NaN,0.733,0.72785
NaN,0.707,0.71645
NaN,0.7287,0.72885
NaN,0.7384,0.72545
NaN,0.7314,0.7326
NaN,0.7248,0.72995
NaN,0.7338,0.7319
NaN,0.731,0.72815
NaN,0.7339,0.72855
NaN,0.7332,0.72885
NaN,0.7361,0.73165
NaN,0.7341,0.72135
NaN,0.7252,0.7281
NaN,0.7277,0.7254
NaN,0.7286,0.72715
NaN,0.7318,0.72885
NaN,0.7319,0.71935
NaN,0.7165,0.73095
NaN,0.7302,0.71365
NaN,0.7157,0.7302
NaN,0.7366,0.73025
NaN,0.7316,0.72335
NaN,0.7303,0.7311
NaN,0.7331,0.72705
NaN,0.731,0.73655
NaN,0.7328,0.732
NaN,0.7321,0.72665
NaN,0.7369,0.73115
NaN,0.7341,0.73045
NaN,0.7262,0.73175
NaN,0.7306,0.7343
NaN,0.7151,0.72175
NaN,0.7132,0.7291
NaN,0.7284,0.72255
NaN,0.7313,0.73
NaN,0.731,0.72525
NaN,0.7231,0.72
NaN,0.7319,0.7319
NaN,0.7204,0.733
NaN,0.7362,0.733
NaN,0.7326,0.7259
NaN,0.7323,0.7343
NaN,0.7311,0.7244
NaN,0.7328,0.7382
NaN,0.732,0.7352
NaN,0.7318,0.7192
NaN,0.7314,0.7249
NaN,0.7231,0.7341
NaN,0.7299,0.7335
NaN,0.7285,0.7343
NaN,0.7066,0.7366
NaN,0.7304,0.7255
NaN,0.7169,0.7326
NaN,0.7315,0.7258
NaN,0.7314,0.7332
NaN,0.7156,0.7253
NaN,0.7322,0.7345
NaN,0.7247,0.7336
NaN,0.7339,0.7352
NaN,0.7337,0.7345
NaN,0.7327,0.7362
NaN,0.7324,0.7302
NaN,0.7332,0.74095
NaN,0.7325,0.7368
NaN,0.7252,0.7191
NaN,0.7314,0.7338
NaN,0.7292,0.7363
NaN,0.7318,0.7354
NaN,0.7235,0.737
NaN,0.7314,0.7387
NaN,0.7316,0.72715
NaN,0.7315,0.7353
NaN,0.701,0.7282
NaN,0.7326,0.7337
NaN,0.7279,0.73555
NaN,0.7331,0.7321
NaN,0.732,0.73625
NaN,0.7225,0.7378
NaN,0.7309,0.73755
NaN,0.7312,0.7244
NaN,0.7313,0.7378
NaN,0.731,0.7307
NaN,0.7237,0.7429
NaN,0.7304,0.7384
NaN,0.7332,0.72445
NaN,0.7355,0.7337
NaN,0.7136,0.7374
NaN,0.7005,0.7369
NaN,0.7301,0.7377
NaN,0.7287,0.7407
NaN,0.7298,0.7284
NaN,0.7304,0.7377
NaN,0.7303,0.7294
NaN,0.7294,0.7375
NaN,0.7297,0.73355
NaN,0.7212,0.71185
NaN,0.7279,0.73735
NaN,0.7287,0.71065
NaN,0.7288,0.7383
NaN,0.7289,0.73885
NaN,0.7295,0.7334
NaN,0.7282,0.7389
NaN,0.7309,0.7256
NaN,0.7341,0.74615
NaN,0.7242,0.73995
NaN,0.7291,0.73365
NaN,0.7279,0.72935
NaN,0.7292,0.7379
NaN,0.7144,0.7363
NaN,0.7284,0.7384
NaN,0.7283,0.74005
NaN,0.7311,0.73385
NaN,0.7286,0.7386
NaN,0.7213,0.73215
NaN,0.7116,0.73885
NaN,0.7277,0.72585
NaN,0.7286,0.71965
NaN,0.7285,0.7363
NaN,0.7279,0.71435
NaN,0.7307,0.73865
NaN,0.7274,0.7387
NaN,0.7252,0.73205
NaN,0.7287,0.7387
NaN,0.7288,0.7277
NaN,0.7258,0.7451
NaN,0.7294,0.74085
NaN,0.7204,0.7369
NaN,0.729,0.73085
NaN,0.7283,0.73845
NaN,0.7304,0.73795
NaN,0.7211,0.73965
NaN,0.7331,0.73995
NaN,0.7311,0.73645
NaN,0.7246,0.74045
NaN,0.7183,0.73125
NaN,0.7292,0.7378
NaN,0.7295,0.72945
NaN,0.73,0.7196
NaN,0.7293,0.7371
NaN,0.7275,0.7386
NaN,0.7268,0.73865
NaN,0.7232,0.73425
NaN,0.7275,0.73825
NaN,0.7259,0.73
NaN,0.7121,0.74515
NaN,0.7269,0.7386
NaN,0.7291,0.73595
NaN,0.7301,0.7322
NaN,0.7297,0.73955
NaN,0.7183,0.73835
NaN,0.7322,0.73955
NaN,0.7305,0.74
NaN,0.7315,0.73635
NaN,0.7274,0.73955
NaN,0.7285,0.7322
NaN,0.7283,0.73775
NaN,0.7297,0.73095
NaN,0.7317,0.7239
NaN,0.7256,0.7379
NaN,0.7295,0.7205
NaN,0.7207,0.73825
NaN,0.7274,0.739
NaN,0.726,0.7403
NaN,0.7298,0.73875
NaN,0.7287,0.73295
NaN,0.7238,0.74495
NaN,0.7295,0.74035
NaN,0.7291,0.73425
NaN,0.72775,0.7321
NaN,0.7212,0.74005
NaN,0.7326,0.73905
NaN,0.7282,0.74025
NaN,0.7275,0.74145
NaN,0.737,0.7368
NaN,0.7287,0.74005
NaN,0.7273,0.738
NaN,0.7283,0.7382
NaN,0.7299,0.73155
NaN,0.7294,0.7409
NaN,0.7314,0.74065
NaN,0.716,0.74085
NaN,0.7247,0.73885
NaN,0.7285,0.741
NaN,0.7436,0.73395
NaN,0.7273,0.74415
NaN,0.7282,0.7417
NaN,0.7286,0.7364
NaN,0.7285,0.7331
NaN,0.7267,0.74135
NaN,0.7224,0.74115
NaN,0.7317,0.74185
NaN,0.7275,0.74305
NaN,0.7415,0.737
NaN,0.7283,0.74135
NaN,0.7269,0.7362
NaN,0.7278,0.7398
NaN,0.7321,0.7342
NaN,0.731,0.72555
NaN,0.7313,0.74115
NaN,0.7229,0.7237
NaN,0.7256,0.7415
NaN,0.7336,0.7421
NaN,0.7372,0.7418
NaN,0.7281,0.7416
NaN,0.739,0.73215
NaN,0.7291,0.7443
NaN,0.7278,0.74215
NaN,0.7279,0.7403
NaN,0.7233,0.7293
NaN,0.7303,0.74085
NaN,0.7285,0.74045
NaN,0.7406,0.74085
NaN,0.7306,0.74165
NaN,0.7297,0.74055
NaN,0.7294,0.7426
NaN,0.7313,0.7378
NaN,0.734,0.74235
NaN,0.7303,0.7313
NaN,0.7233,0.7318
NaN,0.724,0.74
NaN,0.7391,0.73105
NaN,0.7391,0.74005
NaN,0.7272,0.74035
NaN,0.7132,0.7453
NaN,0.7291,0.74075
NaN,0.7299,0.73385
NaN,0.7261,0.7438
NaN,0.7096,0.7417
NaN,0.732,0.73745
NaN,0.7293,0.73525
NaN,0.7142,0.7417
NaN,0.7315,0.7415
NaN,0.73,0.7417
NaN,0.7304,0.74155
NaN,0.7235,0.74205
NaN,0.7149,0.74215
NaN,0.7322,0.73505
NaN,0.7021,0.7399
NaN,0.71,0.73625
NaN,0.7091,0.7403
NaN,0.7307,0.7309
NaN,0.7256,0.74105
NaN,0.7085,0.741
NaN,0.7309,0.74435
NaN,0.732,0.74
NaN,0.704,0.7373
NaN,0.7179,0.7445
NaN,0.7004,0.74085
NaN,0.7377,0.73535
NaN,0.7285,0.7363
NaN,0.7097,0.74085
NaN,0.735,0.73995
NaN,0.7333,0.74135
NaN,0.7338,0.74045
NaN,0.7091,0.73965
NaN,0.705,0.74135
NaN,0.7326,0.73725
NaN,0.7027,0.7397
NaN,0.7103,0.7377
NaN,0.7226,0.73215
NaN,0.728,0.74125
NaN,0.7313,0.73455
NaN,0.7332,0.7411
NaN,0.7209,0.7412
NaN,0.7025,0.7461
NaN,0.732,0.74075
NaN,0.731,0.7375
NaN,0.7043,0.743
NaN,0.7364,0.7414
NaN,0.735,0.7318
NaN,0.7359,0.73525
NaN,0.7115,0.74105
NaN,0.7021,0.74125
NaN,0.7333,0.74145
NaN,0.7063,0.74135
NaN,0.7024,0.73895
NaN,0.7282,0.74115
NaN,0.7337,0.7356
NaN,0.7339,0.7411
NaN,0.7206,0.738
NaN,0.7231,0.72535
NaN,0.7345,0.74185
NaN,0.7091,0.733
NaN,0.7318,0.74145
NaN,0.7243,0.741
NaN,0.7349,0.7472
NaN,0.7092,0.7412
NaN,0.707,0.7373
NaN,0.7347,0.7444
NaN,0.7023,0.7422
NaN,0.7102,0.73305
NaN,0.7332,0.7323
NaN,0.7362,0.7423
NaN,0.7363,0.7419
NaN,0.7312,0.7421
NaN,0.7196,0.74275
NaN,0.7249,0.7378
NaN,0.7128,0.74135
NaN,0.7238,0.7367
NaN,0.7206,0.7413
NaN,0.7262,0.734
NaN,0.7075,0.72605
NaN,0.7056,0.74135
NaN,0.7352,0.7317
NaN,0.7141,0.7422
NaN,0.7146,0.7423
NaN,0.7136,0.74495
NaN,0.7187,0.7423
NaN,0.7203,0.73585
NaN,0.711,0.7441
NaN,0.7215,0.7425
NaN,0.7153,0.73435
NaN,0.7146,0.7316
NaN,0.7211,0.7426
NaN,0.7191,0.7421
NaN,0.7177,0.7424
NaN,0.7173,0.7418
NaN,0.7183,0.73835
NaN,0.7046,0.74095
NaN,0.7327,0.73515
NaN,0.7046,0.74125
NaN,0.7199,0.73625
NaN,0.7134,0.7329
NaN,0.7128,0.742
NaN,0.7127,0.73525
NaN,0.7353,0.742
NaN,0.7148,0.74185
NaN,0.7136,0.7479
NaN,0.7127,0.74195
NaN,0.71,0.73895
NaN,0.7139,0.7445
NaN,0.7156,0.74275
NaN,0.7135,0.731
NaN,0.7132,0.73645
NaN,0.7012,0.7422
NaN,0.7171,0.7423
NaN,0.7392,0.7423
NaN,0.7128,0.74255
NaN,0.7144,0.7369
NaN,0.7125,0.7411
NaN,0.7325,0.7317
NaN,0.7113,0.74025
NaN,0.713,0.7368
NaN,0.7149,0.74105
NaN,0.7124,0.74325
NaN,0.7125,0.74175
NaN,0.7129,0.7418
NaN,0.7063,0.74045
NaN,0.7106,0.74295
NaN,0.7123,0.73925
NaN,0.7107,0.7455
NaN,0.7124,0.74265
NaN,0.7107,0.73295
NaN,0.7043,0.74265
NaN,0.7081,0.74315
NaN,0.7124,0.74325
NaN,0.7091,0.74295
NaN,0.7096,0.7449
NaN,0.7106,0.73755
NaN,0.7121,0.7416
NaN,0.7106,0.73795
NaN,0.7128,0.7413
NaN,0.7105,0.74235
NaN,0.7074,0.7316
NaN,0.7143,0.74425
NaN,0.706,0.73245
NaN,0.711,0.74405
NaN,0.7112,0.74385
NaN,0.7103,0.74035
NaN,0.7096,0.7452
NaN,0.7053,0.73925
NaN,0.7105,0.7493
NaN,0.7086,0.7455
NaN,0.7094,0.73545
NaN,0.7043,0.7401
NaN,0.7058,0.74415
NaN,0.7001,0.74405
NaN,0.7032,0.74515
NaN,0.7042,0.7468
NaN,0.7012,0.73825
NaN,0.70065,0.7445
NaN,0.70065,0.73845
NaN,0.7056,0.74455
NaN,0.7061,0.7392
NaN,0.7038,0.73645
NaN,0.7029,0.7458
NaN,0.7158,0.7359
NaN,0.7052,0.7459
NaN,0.7014,0.74555
NaN,0.7038,0.74285
NaN,0.7034,0.7475
NaN,0.7052,0.7392
NaN,0.70565,0.75155
NaN,0.7046,0.74755
NaN,0.7074,0.7381
NaN,0.7126,0.74545
NaN,0.7059,0.74655
NaN,0.7168,0.74615
NaN,0.7121,0.74665
NaN,0.7053,0.74905
NaN,0.7091,0.7402
NaN,0.7132,0.74535
NaN,0.7067,0.7423
NaN,0.7219,0.74565
NaN,0.70665,0.74325
NaN,0.7059,0.7439
NaN,0.7173,0.7473
NaN,0.7205,0.73475
NaN,0.7131,0.74765
NaN,0.7254,0.7484
NaN,0.7053,0.74435
NaN,0.7189,0.74805
NaN,0.7257,0.7422
NaN,0.7243,0.75395
NaN,0.7187,0.74895
NaN,0.70905,0.73525
NaN,0.7235,0.7512
NaN,0.7257,0.74725
NaN,0.723,0.74715
NaN,0.724,0.74775
NaN,0.7274,0.75045
NaN,0.7082,0.742
NaN,0.7227,0.74765
NaN,0.7258,0.74225
NaN,0.7127,0.74725
NaN,0.7128,0.74515
NaN,0.7219,0.74495
NaN,0.7284,0.74895
NaN,0.7253,0.7343
NaN,0.7286,0.74825
NaN,0.7013,0.7487
NaN,0.7258,0.74515
NaN,0.7249,0.74865
NaN,0.7313,0.74115
NaN,0.7036,0.75525
NaN,0.7319,0.74995
NaN,0.7317,0.7368
NaN,0.7109,0.75025
NaN,0.7267,0.74995
NaN,0.7157,0.74965
NaN,0.7214,0.74995
NaN,0.7221,0.7509
NaN,0.7212,0.74375
NaN,0.7357,0.7486
NaN,0.7084,0.74215
NaN,0.7079,0.7462
NaN,0.7059,0.7456
NaN,0.7054,0.73845
NaN,0.7196,0.7495
NaN,0.7002,0.73515
NaN,0.701,0.75085
NaN,0.7113,0.75035
NaN,0.7155,0.73775
NaN,0.7159,0.75045
NaN,0.7029,0.74225
NaN,0.7117,0.75665
NaN,0.7159,0.7515
NaN,0.7034,0.7392
NaN,0.7157,0.75225
NaN,0.7057,0.75075
NaN,0.7054,0.74985
NaN,0.7151,0.75125
NaN,0.7055,0.753
NaN,0.7072,0.7437
NaN,0.7083,0.7507
NaN,0.7202,0.7445
NaN,0.7045,0.74845
NaN,0.7132,0.74455
NaN,0.7056,0.74365
NaN,0.7048,0.7524
NaN,0.7082,0.73815
NaN,0.7033,0.75195
NaN,0.7367,0.75165
NaN,0.7135,0.74305
NaN,0.7041,0.75265
NaN,0.7038,0.74475
NaN,0.7069,0.7591
NaN,0.7046,0.75465
NaN,0.7316,0.74485
NaN,0.7065,0.75715
NaN,0.7164,0.75405
NaN,0.7075,0.75345
NaN,0.7067,0.75385
NaN,0.7073,0.75795
NaN,0.7076,0.74745
NaN,0.708,0.75275
NaN,0.7296,0.74735
NaN,0.7089,0.7487
NaN,0.7189,0.74775
NaN,0.7094,0.7429
NaN,0.7064,0.75485
NaN,0.7078,0.7388
NaN,0.709,0.75575
NaN,0.7109,0.7557
NaN,0.7121,0.7345
NaN,0.7077,0.75605
NaN,0.7092,0.7457
NaN,0.7345,0.76115
NaN,0.7104,0.75685
NaN,0.72,0.74745
NaN,0.7117,0.75525
NaN,0.7098,0.7559
NaN,0.709,0.7553
NaN,0.7107,0.7566
NaN,0.7132,0.75895
NaN,0.7121,0.7516
NaN,0.7099,0.75665
NaN,0.7108,0.7533
NaN,0.7116,0.75265
NaN,0.717,0.74945
NaN,0.7125,0.74535
NaN,0.718,0.7564
NaN,0.7141,0.74375
NaN,0.7105,0.7575
NaN,0.7118,0.7575
NaN,0.7125,0.74535
NaN,0.7141,0.7566
NaN,0.7084,0.7473
NaN,0.7125,0.76155
NaN,0.7116,0.7574
NaN,0.7122,0.75315
NaN,0.7124,0.7554
NaN,0.7189,0.7578
NaN,0.7124,0.757
NaN,0.7178,0.7576
NaN,0.7131,0.75795
NaN,0.7131,0.7582
NaN,0.7125,0.75835
NaN,0.7131,0.7559
NaN,0.7107,0.7547
NaN,0.7116,0.7522
NaN,0.7118,0.7495
NaN,0.71055,0.75485
NaN,0.7109,0.74515
NaN,0.71215,0.75575
NaN,0.7109,0.75675
NaN,0.71945,0.7408
NaN,0.71255,0.7555
NaN,0.71305,0.75015
NaN,0.71125,0.76055
NaN,0.7115,0.75625
NaN,0.7137,0.75285
NaN,0.713,0.75475
NaN,0.7107,0.7569
NaN,0.71145,0.7556
NaN,0.7123,0.7571
NaN,0.7119,0.7567
NaN,0.7124,0.7583
NaN,0.7197,0.75835
NaN,0.7145,0.74905
NaN,0.7131,0.7537
NaN,0.712,0.7506
NaN,0.7134,0.73695
NaN,0.7138,0.7544
NaN,0.7137,0.7381
NaN,0.713,0.7555
NaN,0.7104,0.755
NaN,0.7109,0.74645
NaN,0.712,0.7557
NaN,0.7182,0.74875
NaN,0.7134,0.75995
NaN,0.7185,0.75555
NaN,0.7142,0.75775
NaN,0.7119,0.75255
NaN,0.7113,0.75675
NaN,0.7126,0.75625
NaN,0.7132,0.7237
NaN,0.7124,0.75675
NaN,0.714,0.75645
NaN,0.7081,0.75845
NaN,0.7106,0.75655
NaN,0.7119,0.7495
NaN,0.7152,0.7536
NaN,0.7128,0.74745
NaN,0.7169,0.7349
NaN,0.7131,0.7565
NaN,0.7104,0.7411
NaN,0.7108,0.7553
NaN,0.7113,0.7553
NaN,0.7133,0.7563
NaN,0.7098,0.7497
NaN,0.7148,0.76055
NaN,0.7107,0.7574
NaN,0.7119,0.7557
NaN,0.7131,0.7535
NaN,0.7177,0.7571
NaN,0.7126,0.7565
NaN,0.7181,0.7299
NaN,0.7138,0.7574
NaN,0.7133,0.7573
NaN,0.7127,0.7568
NaN,0.7135,0.7564
NaN,0.717,0.7488
NaN,0.7111,0.7543
NaN,0.7145,0.74685
NaN,0.7131,0.7297
NaN,0.714,0.75715
NaN,0.7144,0.7378
NaN,0.71,0.75705
NaN,0.715,0.75675
NaN,0.723,0.74545
NaN,0.7174,0.7575
NaN,0.7174,0.7516
NaN,0.7159,0.75985
NaN,0.7172,0.75715
NaN,0.7226,0.7556
NaN,0.7147,0.75365
NaN,0.716,0.75785
NaN,0.7198,0.75735
NaN,0.7212,0.7312
NaN,0.72,0.75745
NaN,0.7172,0.7578
NaN,0.7221,0.7553
NaN,0.7199,0.7578
NaN,0.7292,0.75145
NaN,0.7235,0.7557
NaN,0.7219,0.74515
NaN,0.7214,0.73145
NaN,0.7231,0.75585
NaN,0.7274,0.7405
NaN,0.7201,0.75685
NaN,0.7236,0.75785
NaN,0.7237,0.7504
NaN,0.7242,0.75705
NaN,0.7248,0.74935
NaN,0.707,0.7607
NaN,0.7261,0.7574
NaN,0.7161,0.75545
NaN,0.7311,0.74865
NaN,0.727,0.7562
NaN,0.7253,0.7556
NaN,0.7244,0.7563
NaN,0.7267,0.7569
NaN,0.732,0.758
NaN,0.7247,0.7573
NaN,0.714,0.74895
NaN,0.7257,0.758
NaN,0.7258,0.7456
NaN,0.7287,0.7352
NaN,0.7289,0.7555
NaN,0.7277,0.7447
NaN,0.7292,0.75665
NaN,0.7349,0.7566
NaN,0.731,0.7466
NaN,0.7307,0.7567
NaN,0.7305,0.7479
NaN,0.7316,0.7605
NaN,0.7341,0.7567
NaN,0.7133,0.7566
NaN,0.7284,0.7503
NaN,0.7154,0.7564
NaN,0.7318,0.7559
NaN,0.7279,0.7298
NaN,0.7305,0.7563
NaN,0.732,0.7568
NaN,0.744,0.7572
NaN,0.7327,0.7558
NaN,0.7398,0.7484
NaN,0.7332,0.75665
NaN,0.7107,0.7488
NaN,0.7324,0.7238
NaN,0.7312,0.7545
NaN,0.7329,0.73845
NaN,0.735,0.7558
NaN,0.7192,0.7572
NaN,0.7302,0.7488
NaN,0.7181,0.7556
NaN,0.7344,0.74895
NaN,0.7289,0.75875
NaN,0.7325,0.75575
NaN,0.7325,0.75885
NaN,0.7371,0.75025
NaN,0.7335,0.75505
NaN,0.7184,0.75465
NaN,0.7413,0.7195
NaN,0.735,0.75545
NaN,0.7343,0.75375
NaN,0.7331,0.7578
NaN,0.7341,0.7566
NaN,0.7347,0.74715
NaN,0.7266,0.75485
NaN,0.7333,0.74445
NaN,0.7161,0.72255
NaN,0.7338,0.7515
NaN,0.7309,0.73385
NaN,0.7342,0.7537
NaN,0.7349,0.7541
NaN,0.7292,0.7473
NaN,0.7337,0.75355
NaN,0.7209,0.74645
NaN,0.7401,0.75615
NaN,0.7367,0.75375
NaN,0.7149,0.756
NaN,0.7352,0.7438
NaN,0.7336,0.753
NaN,0.7364,0.7527
NaN,0.734,0.7175
NaN,0.7278,0.753
NaN,0.7342,0.7532
NaN,0.7188,0.7558
NaN,0.7315,0.75375
NaN,0.7318,0.7489
NaN,0.7345,0.75395
NaN,0.7347,0.73925
NaN,0.7166,0.7516
NaN,0.7334,0.73895
NaN,0.7225,0.7519
NaN,0.7399,0.7526
NaN,0.736,0.75195
NaN,0.7196,0.75215
NaN,0.7349,0.74775
NaN,0.7341,0.7572
NaN,0.7353,0.7528
NaN,0.7334,0.7536
NaN,0.729,0.7454
NaN,0.735,0.7537
NaN,0.7321,0.7529
NaN,0.7326,0.7531
NaN,0.7332,0.75355
NaN,0.734,0.7538
NaN,0.735,0.7519
NaN,0.7319,0.7455
NaN,0.7262,0.75135
NaN,0.7404,0.74285
NaN,0.734,0.75305
NaN,0.7263,0.7313
NaN,0.7346,0.75375
NaN,0.7321,0.75375
NaN,0.7335,0.7412
NaN,0.7357,0.75345
NaN,0.7312,0.7475
NaN,0.7353,0.7578
NaN,0.734,0.75435
NaN,0.7294,0.75385
NaN,0.7314,0.73845
NaN,0.7334,0.7532
NaN,0.7338,0.7536
NaN,0.7332,0.7536
NaN,0.7213,0.75495
NaN,0.7403,0.75105
NaN,0.7354,0.75265
NaN,0.7315,0.74485
NaN,0.7351,0.75275
NaN,0.7327,0.7383
NaN,0.7344,0.7104
NaN,0.7354,0.75235
NaN,0.7318,0.7343
NaN,0.7354,0.7541
NaN,0.7301,0.75375
NaN,0.7274,0.7481
NaN,0.7228,0.7547
NaN,0.7301,0.7452
NaN,0.7341,0.75665
NaN,0.7341,0.75465
NaN,0.7016,0.75425
NaN,0.7318,0.73855
NaN,0.7187,0.7543
NaN,0.7367,0.7536
NaN,0.7328,0.7543
NaN,0.7335,0.75405
NaN,0.7336,0.75085
NaN,0.7319,0.75495
NaN,0.7346,0.74575
NaN,0.7313,0.75225
NaN,0.7325,0.73985
NaN,0.7348,0.7518
NaN,0.7267,0.72845
NaN,0.7306,0.7532
NaN,0.7215,0.7534
NaN,0.7292,0.74335
NaN,0.7304,0.7538
NaN,0.7303,0.74435
NaN,0.7101,0.7551
NaN,0.7307,0.7536
NaN,0.723,0.75215
NaN,0.7349,0.73025
NaN,0.7323,0.7539
NaN,0.731,0.7534
NaN,0.731,0.754
NaN,0.7301,0.7533
NaN,0.7316,0.74865
NaN,0.7315,0.75325
NaN,0.7308,0.7467
NaN,0.733,0.7526
NaN,0.7184,0.7354
NaN,0.7288,0.75205
NaN,0.7308,0.72945
NaN,0.7237,0.7536
NaN,0.7297,0.7536
NaN,0.731,0.7432
NaN,0.7316,0.7535
NaN,0.7313,0.74415
NaN,0.7262,0.75315
NaN,0.7334,0.7527
NaN,0.7321,0.74855
NaN,0.7206,0.731
NaN,0.7322,0.75345
NaN,0.7312,0.75345
NaN,0.7324,0.75365
NaN,0.7306,0.7497
NaN,0.7313,0.7512
NaN,0.7305,0.75315
NaN,0.7203,0.7469
NaN,0.7309,0.7523
NaN,0.7321,0.7376
NaN,0.7304,0.7509
NaN,0.7303,0.75195
NaN,0.7299,0.75215
NaN,0.7313,0.7406
NaN,0.7279,0.7516
NaN,0.7311,0.74645
NaN,0.7307,0.7534
NaN,0.7199,0.75125
NaN,0.7308,0.7442
NaN,0.7313,0.7345
NaN,0.732,0.7505
NaN,0.7296,0.7511
NaN,0.7272,0.751
NaN,0.7305,0.75015
NaN,0.7311,0.75015
NaN,0.7308,0.75165
NaN,0.7271,0.74305
NaN,0.7416,0.7504
NaN,0.7285,0.73975
NaN,0.7307,0.74845
NaN,0.7305,0.7485
NaN,0.7302,0.7499
NaN,0.7279,0.74325
NaN,0.7294,0.7491
NaN,0.7284,0.74555
NaN,0.7281,0.75175
NaN,0.7191,0.7494
NaN,0.7302,0.7462
NaN,0.7294,0.7297
NaN,0.7294,0.74955
NaN,0.7277,0.74935
NaN,0.7325,0.74985
NaN,0.7317,0.74905
NaN,0.7276,0.75025
NaN,0.729,0.7489
NaN,0.7376,0.7435
NaN,0.7271,0.75135
NaN,0.7307,0.7332
NaN,0.728,0.7479
NaN,0.7285,0.74955
NaN,0.7266,0.74885
NaN,0.7257,0.74205
NaN,0.7281,0.74915
NaN,0.7271,0.7429
NaN,0.7242,0.75065
NaN,0.7167,0.749
NaN,0.7287,0.74955
NaN,0.7277,0.733
NaN,0.7279,0.7495
NaN,0.728,0.7497
NaN,0.7328,0.7496
NaN,0.7299,0.748
NaN,0.7223,0.75
NaN,0.7255,0.75005
NaN,0.7298,0.7454
NaN,0.7396,0.74845
NaN,0.7255,0.73335
NaN,0.7231,0.74655
NaN,0.7262,0.7486
NaN,0.726,0.74875
NaN,0.726,0.73415
NaN,0.7208,0.74855
NaN,0.7315,0.74185
NaN,0.7279,0.7461
NaN,0.7228,0.748
NaN,0.7208,0.74985
NaN,0.7273,0.73505
NaN,0.7255,0.7474
NaN,0.7268,0.7474
NaN,0.7279,0.7481
NaN,0.7312,0.74445
NaN,0.7267,0.75015
NaN,0.7258,0.74775
NaN,0.7273,0.74655
NaN,0.7296,0.7496
NaN,0.7288,0.7341
NaN,0.7245,0.74345
NaN,0.7099,0.74425
NaN,0.7268,0.7444
NaN,0.7271,0.74125
NaN,0.7279,0.7447
NaN,0.7165,0.73945
NaN,0.734,0.7457
NaN,0.7288,0.74415
NaN,0.7239,0.7441
NaN,0.7192,0.73755
NaN,0.727,0.74425
NaN,0.7265,0.74425
NaN,0.728,0.74425
NaN,0.7325,0.74265
NaN,0.7247,0.74905
NaN,0.7277,0.7451
NaN,0.7211,0.74305
NaN,0.7276,0.74535
NaN,0.7289,0.7363
NaN,0.7293,0.7426
NaN,0.7267,0.7303
NaN,0.7225,0.7435
NaN,0.729,0.74365
NaN,0.7298,0.7327
NaN,0.7306,0.74335
NaN,0.7192,0.7384
NaN,0.7353,0.74475
NaN,0.7308,0.7435
NaN,0.722,0.74625
NaN,0.7281,0.7386
NaN,0.729,0.7431
NaN,0.7298,0.7426
NaN,0.73,0.7428
NaN,0.7341,0.7431
NaN,0.7266,0.74675
NaN,0.7294,0.74405
NaN,0.7271,0.74105
NaN,0.7282,0.74355
NaN,0.7378,0.7357
NaN,0.7333,0.7244
NaN,0.7285,0.7405
NaN,0.7227,0.72805
NaN,0.7297,0.74275
NaN,0.7304,0.7429
NaN,0.7299,0.7347
NaN,0.7194,0.7421
NaN,0.7342,0.73855
NaN,0.7311,0.74245
NaN,0.7264,0.74315
NaN,0.7313,0.7469
NaN,0.7306,0.7399
NaN,0.7291,0.7419
NaN,0.7301,0.7413
NaN,0.7339,0.7422
NaN,0.726,0.7406
NaN,0.7303,0.7476
NaN,0.7231,0.743
NaN,0.7292,0.741
NaN,0.731,0.7427
NaN,0.7183,0.73305
NaN,0.7284,0.7409
NaN,0.7267,0.73405
NaN,0.7305,0.7404
NaN,0.7309,0.7404
NaN,0.7301,0.73635
NaN,0.7205,0.7403
NaN,0.7334,0.7379
NaN,0.7313,0.7421
NaN,0.7317,0.741
NaN,0.7287,0.74435
NaN,0.73,0.74235
NaN,0.7293,0.7412
NaN,0.7303,0.7411
NaN,0.73385,0.7407
NaN,0.728,0.7387
NaN,0.7318,0.7443
NaN,0.7214,0.74225
NaN,0.7291,0.7431
NaN,0.729,0.7402
NaN,0.7075,0.7374
NaN,0.7288,0.73095
NaN,0.7238,0.73995
NaN,0.7313,0.73285
NaN,0.7309,0.74
NaN,0.7322,0.74
NaN,0.723,0.7263
NaN,0.7346,0.74075
NaN,0.7328,0.7377
NaN,0.7327,0.7414
NaN,0.725,0.7395
NaN,0.7314,0.7399
NaN,0.7309,0.74145
NaN,0.7322,0.74125
NaN,0.7342,0.74055
NaN,0.7273,0.74055
NaN,0.7313,0.7393
NaN,0.7307,0.74245
NaN,0.7309,0.74145
NaN,0.7209,0.74325
NaN,0.7202,0.7375
NaN,0.7315,0.73655
NaN,0.7313,0.73045
NaN,0.732,0.7396
NaN,0.7313,0.7332
NaN,0.7166,0.7402
NaN,0.7333,0.73975
NaN,0.7243,0.72535
NaN,0.7373,0.7395
NaN,0.7326,0.7372
NaN,0.722,0.7411
NaN,0.728,0.73955
NaN,0.733,0.7404
NaN,0.7325,0.7437
NaN,0.7328,0.74095
NaN,0.7344,0.74035
NaN,0.7262,0.74015
NaN,0.7335,0.73915
NaN,0.7403,0.7426
NaN,0.7311,0.74155
NaN,0.7285,0.7412
NaN,0.7079,0.7369
NaN,0.7293,0.73895
NaN,0.7049,0.7341
NaN,0.7309,0.7404
NaN,0.7318,0.73395
NaN,0.7045,0.74075
NaN,0.7311,0.7406
NaN,0.7247,0.72345
NaN,0.7369,0.7403
NaN,0.7322,0.7389
NaN,0.7082,0.74025
NaN,0.7164,0.7399
NaN,0.7305,0.7366
NaN,0.73,0.7425
NaN,0.7313,0.7401
NaN,0.7328,0.7404
NaN,0.7231,0.7399
NaN,0.731,0.7391
NaN,0.7166,0.74135
NaN,0.7319,0.74055
NaN,0.7184,0.74215
NaN,0.7258,0.7387
NaN,0.7302,0.73855
NaN,0.7313,0.7358
NaN,0.7309,0.73905
NaN,0.7231,0.73765
NaN,0.7078,0.73865
NaN,0.7361,0.7394
NaN,0.7293,0.7295
NaN,0.7032,0.73925
NaN,0.7307,0.7394
NaN,0.7308,0.7398
NaN,0.7314,0.7402
NaN,0.7178,0.73775
NaN,0.7124,0.7423
NaN,0.7312,0.739
NaN,0.7016,0.739
NaN,0.7124,0.7391
NaN,0.7256,0.7376
NaN,0.7302,0.74255
NaN,0.7318,0.73905
NaN,0.7174,0.74145
NaN,0.7197,0.7386
NaN,0.738,0.7395
NaN,0.7302,0.7264
NaN,0.7031,0.7384
NaN,0.7334,0.7341
NaN,0.7333,0.7382
NaN,0.7327,0.7389
NaN,0.7059,0.7234
NaN,0.7051,0.7389
NaN,0.7303,0.73815
NaN,0.7081,0.7393
NaN,0.725,0.7386
NaN,0.7301,0.74185
NaN,0.7331,0.7399
NaN,0.7079,0.7378
NaN,0.7181,0.738
NaN,0.7168,0.7434
NaN,0.7283,0.7379
NaN,0.7051,0.7383
NaN,0.7331,0.7415
NaN,0.7305,0.73765
NaN,0.7332,0.7409
NaN,0.703,0.7383
NaN,0.7046,0.7361
NaN,0.7315,0.7314
NaN,0.7063,0.7385
NaN,0.7271,0.7341
NaN,0.731,0.73805
NaN,0.7321,0.7375
NaN,0.7134,0.73725
NaN,0.7161,0.7385
NaN,0.7147,0.7382
NaN,0.7315,0.73715
NaN,0.7085,0.73705
NaN,0.7247,0.7413
NaN,0.7188,0.7384
NaN,0.7286,0.739
NaN,0.7024,0.72885
NaN,0.703,0.7381
NaN,0.7298,0.7378
NaN,0.7048,0.73945
NaN,0.7217,0.73795
NaN,0.7277,0.74015
NaN,0.7283,0.73575
NaN,0.7197,0.737
NaN,0.7294,0.72315
NaN,0.7113,0.7397
NaN,0.7141,0.72955
NaN,0.7186,0.73755
NaN,0.7133,0.7376
NaN,0.7174,0.72045
NaN,0.7031,0.73805
NaN,0.7296,0.7386
NaN,0.71035,0.7376
NaN,0.7074,0.7387
NaN,0.7113,0.7391
NaN,0.7128,0.73815
NaN,0.7361,0.73865
NaN,0.712,0.73895
NaN,0.7119,0.7407
NaN,0.7095,0.73815
NaN,0.7226,0.7384
NaN,0.7123,0.7387
NaN,0.712,0.73855
NaN,0.7103,0.7387
NaN,0.7263,0.7364
NaN,0.7229,0.73205
NaN,0.7165,0.72715
NaN,0.7089,0.7399
NaN,0.7085,0.73455
NaN,0.7083,0.73805
NaN,0.7346,0.73895
NaN,0.711,0.72595
NaN,0.7125,0.73775
NaN,0.71,0.73785
NaN,0.7081,0.73705
NaN,0.7084,0.73805
NaN,0.7088,0.7385
NaN,0.7109,0.7407
NaN,0.7021,0.73805
NaN,0.7084,0.73835
NaN,0.7262,0.73795
NaN,0.7082,0.7379
NaN,0.7097,0.7403
NaN,0.708,0.73965
NaN,0.7085,0.7394
NaN,0.7077,0.73675
NaN,0.7125,0.7364
NaN,0.7113,0.7304
NaN,0.7076,0.73905
NaN,0.7083,0.72915
NaN,0.7082,0.73855
NaN,0.7075,0.73865
NaN,0.70845,0.71865
NaN,0.70855,0.73815
NaN,0.70685,0.73645
NaN,0.70305,0.7387
NaN,0.7094,0.73895
NaN,0.70435,0.7398
NaN,0.70355,0.7407
NaN,0.70575,0.73885
NaN,0.70775,0.73855
NaN,0.7018,0.73825
NaN,0.7071,0.7383
NaN,0.7082,0.74055
NaN,0.7078,0.7389
NaN,0.7076,0.7392
NaN,0.7063,0.73755
NaN,0.7075,0.73835
NaN,0.7105,0.7222
NaN,0.7302,0.7384
NaN,0.7123,0.7301
NaN,0.7048,0.73745
NaN,0.7205,0.73795
NaN,0.7045,0.73765
NaN,0.7179,0.73655
NaN,0.7064,0.73895
NaN,0.7082,0.73745
NaN,0.7196,0.73965
NaN,0.7349,0.7356
NaN,0.7216,0.7384
NaN,0.7228,0.7377
NaN,0.7178,0.72825
NaN,0.7201,0.7378
NaN,0.70795,0.7371
NaN,0.7149,0.7397
NaN,0.7222,0.73815
NaN,0.7187,0.738
NaN,0.7177,0.7368
NaN,0.723,0.73345
NaN,0.7023,0.7389
NaN,0.7056,0.7291
NaN,0.7188,0.73755
NaN,0.7228,0.73665
NaN,0.7093,0.71825
NaN,0.7085,0.73735
NaN,0.7203,0.7344
NaN,0.7242,0.73825
NaN,0.7226,0.7374
NaN,0.7249,0.7397
NaN,0.7194,0.74165
NaN,0.7077,0.738
NaN,0.7193,0.7376
NaN,0.72,0.7374
NaN,0.7106,0.7373
NaN,0.722,0.73985
NaN,0.7195,0.73805
NaN,0.7238,0.7389
NaN,0.7243,0.7359
NaN,0.7239,0.7355
NaN,0.721,0.71765
NaN,0.7076,0.73725
NaN,0.7212,0.7251
NaN,0.7212,0.73775
NaN,0.7132,0.7373
NaN,0.7283,0.7196
NaN,0.7222,0.73735
NaN,0.7227,0.7347
NaN,0.7225,0.738
NaN,0.7231,0.73665
NaN,0.7021,0.74245
NaN,0.7171,0.7379
NaN,0.7233,0.73715
NaN,0.723,0.73705
NaN,0.7245,0.73655
NaN,0.7187,0.7358
NaN,0.7303,0.74175
NaN,0.7233,0.73865
NaN,0.7235,0.7394
NaN,0.7241,0.73495
NaN,0.7245,0.7305
NaN,0.7,0.73555
NaN,0.7027,0.725
NaN,0.7297,0.7365
NaN,0.7246,0.73695
NaN,0.711,0.72755
NaN,0.7225,0.73615
NaN,0.7281,0.73425
NaN,0.713,0.7356
NaN,0.7239,0.7351
NaN,0.7168,0.7408
NaN,0.704,0.73475
NaN,0.7033,0.73565
NaN,0.7033,0.73575
NaN,0.7053,0.73605
NaN,0.7133,0.73375
NaN,0.713,0.7405
NaN,0.7051,0.73685
NaN,0.7105,0.7359
NaN,0.7252,0.734
NaN,0.7078,0.73025
NaN,0.7162,0.7247
NaN,0.709,0.7332
NaN,0.7205,0.72075
NaN,0.7115,0.734
NaN,0.7268,0.73445
NaN,0.7131,0.7208
NaN,0.7036,0.7327
NaN,0.7141,0.7316
NaN,0.7137,0.7345
NaN,0.7086,0.73275
NaN,0.7071,0.73585
NaN,0.7126,0.7368
NaN,0.7159,0.7344
NaN,0.7137,0.7337
NaN,0.7125,0.7344
NaN,0.7134,0.7329
NaN,0.7117,0.74
NaN,0.7112,0.73475
NaN,0.7131,0.7341
NaN,0.7144,0.7332
NaN,0.7126,0.7296
NaN,0.7163,0.7228
NaN,0.7127,0.7329
NaN,0.7133,0.7247
NaN,0.7125,0.73295
NaN,0.7136,0.7331
NaN,0.7137,0.7325
NaN,0.7142,0.7311
NaN,0.7131,0.7323
NaN,0.7102,0.7325
NaN,0.7131,0.73875
NaN,0.7123,0.7334
NaN,0.7124,0.7333
NaN,0.7174,0.7334
NaN,0.7137,0.7317
NaN,0.713,0.73605
NaN,0.7116,0.73355
NaN,0.7127,0.7319
NaN,0.7122,0.73095
NaN,0.7138,0.7304
NaN,0.7121,0.73455
NaN,0.7104,0.73215
NaN,0.7125,0.72875
NaN,0.7126,0.73265
NaN,0.7098,0.7328
NaN,0.7108,0.73215
NaN,0.7169,0.731
NaN,0.7107,0.7317
NaN,0.7129,0.73265
NaN,0.7118,0.73365
NaN,0.7124,0.7373
NaN,0.7115,0.73305
NaN,0.7126,0.73275
NaN,0.7121,0.73265
NaN,0.7097,0.7316
NaN,0.7111,0.7367
NaN,0.7111,0.7334
NaN,0.7095,0.73395
NaN,0.7096,0.73255
NaN,0.7141,0.73415
NaN,0.7087,0.7379
NaN,0.7122,0.73165
NaN,0.7115,0.72695
NaN,0.7104,0.73255
NaN,0.7105,0.7323
NaN,0.713,0.71945
NaN,0.7094,0.73185
NaN,0.7141,0.72905
NaN,0.7129,0.73335
NaN,0.7113,0.73195
NaN,0.7002,0.7334
NaN,0.712,0.7395
NaN,0.7167,0.7323
NaN,0.7129,0.7315
NaN,0.7149,0.732
NaN,0.7135,0.7332
NaN,0.7135,0.7343
NaN,0.7185,0.7331
NaN,0.715,0.7367
NaN,0.708,0.7305
NaN,0.7153,0.73505
NaN,0.7155,0.7278
NaN,0.7148,0.73275
NaN,0.7068,0.7253
NaN,0.7136,0.73165
NaN,0.7195,0.7311
NaN,0.716,0.72225
NaN,0.7176,0.73095
NaN,0.7166,0.7296
NaN,0.7178,0.73275
NaN,0.7213,0.7334
NaN,0.7176,0.7339
NaN,0.7125,0.73845
NaN,0.7192,0.7317
NaN,0.721,0.7313
NaN,0.7201,0.7313
NaN,0.7149,0.7324
NaN,0.7197,0.7323
NaN,0.7237,0.733
NaN,0.7216,0.73705
NaN,0.7234,0.7321
NaN,0.7207,0.7333
NaN,0.7225,0.73255
NaN,0.7241,0.73205
NaN,0.7212,0.72935
NaN,0.717,0.73145
NaN,0.7237,0.73185
NaN,0.724,0.73225
NaN,0.7239,0.73225
NaN,0.7125,0.73435
NaN,0.7235,0.73335
NaN,0.7294,0.72755
NaN,0.724,0.73435
NaN,0.7254,0.73255
NaN,0.7242,0.73165
NaN,0.7251,0.73225
NaN,0.7294,0.73295
NaN,0.7253,0.7326
NaN,0.7229,0.73245
NaN,0.716,0.73905
NaN,0.7247,0.73165
NaN,0.7261,0.73295
NaN,0.7259,0.7332
NaN,0.7368,0.7241
NaN,0.7256,0.73135
NaN,0.7167,0.732
NaN,0.7328,0.7157
NaN,0.7276,0.73185
NaN,0.7277,0.73115
NaN,0.7269,0.7342
NaN,0.728,0.7326
NaN,0.7307,0.72425
NaN,0.7274,0.7333
NaN,0.7293,0.73335
NaN,0.7267,0.73325
NaN,0.7287,0.73345
NaN,0.7295,0.73355
NaN,0.7342,0.73405
NaN,0.7297,0.7326
NaN,0.7136,0.73115
NaN,0.7376,0.72995
NaN,0.7302,0.7317
NaN,0.7305,0.74585
NaN,0.73,0.7349
NaN,0.7316,0.733
NaN,0.7319,0.7335
NaN,0.7204,0.7327
NaN,0.7283,0.71675
NaN,0.7299,0.7333
NaN,0.7264,0.73555
NaN,0.7312,0.73595
NaN,0.7305,0.7339
NaN,0.7255,0.7231
NaN,0.7317,0.7409
NaN,0.7138,0.73545
NaN,0.7403,0.73505
NaN,0.7343,0.73515
NaN,0.7323,0.73405
NaN,0.7301,0.7354
NaN,0.732,0.7355
NaN,0.7346,0.7311
NaN,0.722,0.7308
NaN,0.73,0.7371
NaN,0.7298,0.7564
NaN,0.7117,0.73615
NaN,0.7291,0.7389
NaN,0.7311,0.73455
NaN,0.7332,0.7339
NaN,0.7234,0.7213
NaN,0.7325,0.73415
NaN,0.7178,0.74065
NaN,0.7383,0.7363
NaN,0.7352,0.73415
NaN,0.7113,0.7245
NaN,0.7325,0.74595
NaN,0.7324,0.7356
NaN,0.7338,0.7353
NaN,0.7332,0.7353
NaN,0.7242,0.7352
NaN,0.7293,0.7369
NaN,0.7155,0.7358
NaN,0.7307,0.73665
NaN,0.7314,0.7312
NaN,0.733,0.741
NaN,0.7333,0.75525
NaN,0.726,0.73665
NaN,0.7333,0.73815
NaN,0.7376,0.73455
NaN,0.7352,0.7347
NaN,0.7144,0.712
NaN,0.7335,0.73485
NaN,0.7334,0.73855
NaN,0.7346,0.7368
NaN,0.7332,0.73505
NaN,0.7228,0.73265
NaN,0.7313,0.74765
NaN,0.719,0.73625
NaN,0.7311,0.73615
NaN,0.7311,0.73625
NaN,0.7343,0.7365
NaN,0.7343,0.738
NaN,0.7109,0.7368
NaN,0.7343,0.73855
NaN,0.7403,0.7337
NaN,0.7353,0.742
NaN,0.7163,0.7413
NaN,0.7344,0.73715
NaN,0.7333,0.7384
NaN,0.7346,0.7358
NaN,0.7355,0.7356
NaN,0.7231,0.7355
NaN,0.7342,0.73885
NaN,0.7305,0.7374
NaN,0.7318,0.73595
NaN,0.7344,0.7389
NaN,0.7341,0.74555
NaN,0.7003,0.73725
NaN,0.7345,0.73645
NaN,0.7406,0.73685
NaN,0.7357,0.73685
NaN,0.7196,0.73895
NaN,0.7355,0.7375
NaN,0.7341,0.73245
NaN,0.7356,0.73425
NaN,0.7375,0.7402
NaN,0.7287,0.73795
NaN,0.736,0.7383
NaN,0.7235,0.7365
NaN,0.7286,0.7388
NaN,0.7318,0.73545
NaN,0.735,0.73565
NaN,0.7359,0.73715
NaN,0.7114,0.73795
NaN,0.7353,0.73715
NaN,0.719,0.7355
NaN,0.7368,0.7385
NaN,0.735,0.7335
NaN,0.7241,0.7361
NaN,0.7347,0.73635
NaN,0.7337,0.74085
NaN,0.735,0.73795
NaN,0.7328,0.7369
NaN,0.7331,0.73835
NaN,0.7352,0.73615
NaN,0.7257,0.7374
NaN,0.7331,0.7369
NaN,0.71825,0.73745
NaN,0.7291,0.73995
NaN,0.7314,0.73775
NaN,0.7313,0.73715
NaN,0.7197,0.7376
NaN,0.7303,0.7375
NaN,0.7239,0.7371
NaN,0.7347,0.7366
NaN,0.7309,0.7398
NaN,0.7228,0.73605
NaN,0.7327,0.7368
NaN,0.7317,0.73275
NaN,0.7321,0.73635
NaN,0.7326,0.7375
NaN,0.7303,0.72045
NaN,0.7334,0.7387
NaN,0.7295,0.7371
NaN,0.7281,0.7214
NaN,0.7298,0.73905
NaN,0.7301,0.73095
NaN,0.7309,0.7351
NaN,0.717,0.73655
NaN,0.7311,0.7366
NaN,0.7261,0.73635
NaN,0.7357,0.73745
NaN,0.7318,0.73655
NaN,0.7321,0.72445
NaN,0.7312,0.72435
NaN,0.7321,0.7274
NaN,0.7327,0.72745
NaN,0.7283,0.72755
NaN,0.7318,0.72445
NaN,0.7268,0.72585
NaN,0.7301,0.72825
NaN,0.7317,0.7269
NaN,0.7318,0.72725
NaN,0.7317,0.7288
NaN,0.7315,0.7276
NaN,0.7055,0.7252
NaN,0.732,0.72795
NaN,0.7263,0.7222
NaN,0.7341,0.7269
NaN,0.7315,0.72675
NaN,0.7214,0.72585
NaN,0.7317,0.72835
NaN,0.7316,0.7282
NaN,0.7313,0.72705
NaN,0.7342,0.7282
NaN,0.733,0.7041
NaN,0.7225,0.72675
NaN,0.7315,0.7261
NaN,0.7324,0.7235
NaN,0.7298,0.72685
NaN,0.7296,0.7275
NaN,0.731,0.72655
NaN,0.7301,0.72415
NaN,0.723,0.72725
NaN,0.7311,0.72735
NaN,0.731,0.72705
NaN,0.7258,0.72755
NaN,0.724,0.72755
NaN,0.7313,0.71765
NaN,0.7301,0.7259
NaN,0.7311,0.7269
NaN,0.7323,0.72705
NaN,0.7302,0.72175
NaN,0.7321,0.7275
NaN,0.7261,0.7262
NaN,0.73,0.7276
NaN,0.735,0.72565
NaN,0.7295,0.72705
NaN,0.7288,0.727
NaN,0.729,0.7074
NaN,0.7293,0.72625
NaN,0.7237,0.7214
NaN,0.7298,0.7276
NaN,0.729,0.7264
NaN,0.7254,0.7278
NaN,0.7278,0.7264
NaN,0.7278,0.7255
NaN,0.7283,0.7265
NaN,0.7283,0.7262
NaN,0.7309,0.72525
NaN,0.7304,0.7267
NaN,0.7275,0.72385
NaN,0.727,0.72775
NaN,0.7231,0.71745
NaN,0.7166,0.72435
NaN,0.7271,0.7252
NaN,0.7159,0.7251
NaN,0.7278,0.71095
NaN,0.7281,0.725
NaN,0.7265,0.7173
NaN,0.7233,0.7271
NaN,0.7292,0.7248
NaN,0.7261,0.73035
NaN,0.7266,0.7253
NaN,0.7237,0.7251
NaN,0.7271,0.7256
NaN,0.7268,0.724
NaN,0.7275,0.7258
NaN,0.7272,0.7251
NaN,0.7303,0.72225
NaN,0.7284,0.7255
NaN,0.7224,0.71225
NaN,0.7249,0.72205
NaN,0.7251,0.72325
NaN,0.7159,0.72345
NaN,0.7236,0.72325
NaN,0.7154,0.71375
NaN,0.7252,0.72515
NaN,0.7255,0.72335
NaN,0.7255,0.72985
NaN,0.717,0.70915
NaN,0.7324,0.72335
NaN,0.7273,0.72325
NaN,0.716,0.72365
NaN,0.7275,0.72175
NaN,0.7266,0.72445
NaN,0.7275,0.72335
NaN,0.7285,0.72325
NaN,0.7228,0.72395
NaN,0.7259,0.70855
NaN,0.7283,0.72015
NaN,0.7271,0.72145
NaN,0.7233,0.72225
NaN,0.7228,0.72135
NaN,0.7169,0.71125
NaN,0.7254,0.7228
NaN,0.7264,0.72115
NaN,0.7291,0.7324
NaN,0.7164,0.71295
NaN,0.736,0.72165
NaN,0.7292,0.72075
NaN,0.7184,0.72155
NaN,0.7211,0.71845
NaN,0.7256,0.72535
NaN,0.7255,0.72205
NaN,0.7268,0.7203
NaN,0.7325,0.72135
NaN,0.7168,0.71045
NaN,0.7253,0.7175
NaN,0.7333,0.7184
NaN,0.731,0.7192
NaN,0.7225,0.7181
NaN,0.7266,0.7218
NaN,0.7062,0.7175
NaN,0.7289,0.7256
NaN,0.7289,0.7159
NaN,0.7301,0.71895
NaN,0.719,0.71765
NaN,0.7361,0.71795
NaN,0.7311,0.7171
NaN,0.7219,0.72505
NaN,0.71805,0.7211
NaN,0.7275,0.7129
NaN,0.7277,0.7171
NaN,0.7285,0.7114
NaN,0.7338,0.71575
NaN,0.7158,0.7173
NaN,0.7281,0.71715
NaN,0.7259,0.71535
NaN,0.7323,0.7183
NaN,0.7164,0.71675
NaN,0.7275,0.72415
NaN,0.7191,0.71785
NaN,0.7286,0.71595
NaN,0.7295,0.71765
NaN,0.7267,0.71485
NaN,0.7305,0.72265
NaN,0.7203,0.7193
NaN,0.7368,0.7156
NaN,0.7304,0.7124
NaN,0.7245,0.7144
NaN,0.7153,0.71425
NaN,0.7283,0.71385
NaN,0.7284,0.7164
NaN,0.729,0.71385
NaN,0.7327,0.72705
NaN,0.7212,0.71395
NaN,0.7287,0.71365
NaN,0.7278,0.71445
NaN,0.7314,0.71355
NaN,0.7218,0.72085
NaN,0.7259,0.71595
NaN,0.7298,0.71135
NaN,0.7246,0.71315
NaN,0.7298,0.71145
NaN,0.7299,0.71295
NaN,0.719,0.71205
NaN,0.7308,0.71085
NaN,0.7221,0.71375
NaN,0.7347,0.71165
NaN,0.7309,0.71975
NaN,0.7232,0.71285
NaN,0.723,0.71155
NaN,0.7306,0.71265
NaN,0.7302,0.70895
NaN,0.7307,0.71815
NaN,0.7324,0.71445
NaN,0.7242,0.71105
NaN,0.7302,0.7101
NaN,0.7238,0.7105
NaN,0.7303,0.7086
NaN,0.7269,0.71065
NaN,0.7082,0.7188
NaN,0.7296,0.7096
NaN,0.723,0.7086
NaN,0.7307,0.7093
NaN,0.732,0.7164
NaN,0.7114,0.71
NaN,0.732,0.70935
NaN,0.7213,0.7082
NaN,0.7355,0.7094
NaN,0.7323,0.71155
NaN,0.7234,0.70905
NaN,0.7248,0.70725
NaN,0.7311,0.7134
NaN,0.731,0.70955
NaN,0.7309,0.7095
NaN,0.7318,0.709
NaN,0.728,0.70985
NaN,0.73,0.70925
NaN,0.7267,0.71185
NaN,0.7316,0.70805
NaN,0.722,0.70975
NaN,0.7063,0.70935
NaN,0.7295,0.70825
NaN,0.7093,0.7124
NaN,0.7296,0.70915
NaN,0.7292,0.72395
NaN,0.7205,0.7102
NaN,0.7292,0.709
NaN,0.7252,0.7102
NaN,0.7347,0.71085
NaN,0.7315,0.71095
NaN,0.725,0.71115
NaN,0.7131,0.7144
NaN,0.7295,0.7102
NaN,0.7285,0.7089
NaN,0.7294,0.70835
NaN,0.73,0.7088
NaN,0.7238,0.7072
NaN,0.7305,0.71265
NaN,0.7319,0.71075
NaN,0.7315,0.7269
NaN,0.7142,0.711
NaN,0.7293,0.7102
NaN,0.7022,0.7103
NaN,0.7304,0.713
NaN,0.7309,0.7104
NaN,0.7282,0.7054
NaN,0.7305,0.71315
NaN,0.7259,0.7192
NaN,0.7339,0.7111
NaN,0.7305,0.7123
NaN,0.7281,0.71125
NaN,0.7086,0.7119
NaN,0.7293,0.7095
NaN,0.73,0.7146
NaN,0.7295,0.712
NaN,0.7303,0.7249
NaN,0.7274,0.7128
NaN,0.731,0.7114
NaN,0.725,0.712
NaN,0.7298,0.7123
NaN,0.7127,0.7128
NaN,0.7297,0.7136
NaN,0.7302,0.7082
NaN,0.7299,0.70925
NaN,0.7374,0.71175
NaN,0.7303,0.71305
NaN,0.7226,0.7124
NaN,0.7331,0.70385
NaN,0.7309,0.71225
NaN,0.7278,0.7118
NaN,0.7021,0.71155
NaN,0.7291,0.71215
NaN,0.7296,0.7167
NaN,0.7293,0.71315
NaN,0.7287,0.72515
NaN,0.7265,0.71355
NaN,0.7297,0.71305
NaN,0.7189,0.71335
NaN,0.731,0.7151
NaN,0.707,0.7126
NaN,0.726,0.7143
NaN,0.7293,0.71025
NaN,0.7306,0.7103
NaN,0.7358,0.7125
NaN,0.7282,0.7164
NaN,0.7112,0.71365
NaN,0.7325,0.7133
NaN,0.7277,0.7135
NaN,0.7053,0.7129
NaN,0.7298,0.71185
NaN,0.7288,0.71825
NaN,0.7297,0.71455
NaN,0.726,0.704
NaN,0.7201,0.72375
NaN,0.7282,0.7145
NaN,0.7268,0.714
NaN,0.7015,0.7143
NaN,0.7215,0.71665
NaN,0.7283,0.71015
NaN,0.7298,0.71525
NaN,0.7422,0.70955
NaN,0.7177,0.7101
NaN,0.7312,0.71425
NaN,0.724,0.70915
NaN,0.7063,0.71545
NaN,0.7282,0.70675
NaN,0.7282,0.71525
NaN,0.7284,0.7147
NaN,0.7075,0.71395
NaN,0.7016,0.71575
NaN,0.7271,0.71715
NaN,0.7084,0.71585
NaN,0.7195,0.7226
NaN,0.7254,0.716
NaN,0.7266,0.7156
NaN,0.7156,0.7159
NaN,0.7118,0.7171
NaN,0.7296,0.7136
NaN,0.7233,0.7159
NaN,0.7011,0.7086
NaN,0.7272,0.7131
NaN,0.7268,0.71435
NaN,0.7273,0.7092
NaN,0.7012,0.7164
NaN,0.7251,0.71035
NaN,0.7012,0.71705
NaN,0.7169,0.7164
NaN,0.7238,0.71685
NaN,0.725,0.71695
NaN,0.7095,0.71965
NaN,0.7111,0.7173
NaN,0.7127,0.7053
NaN,0.7215,0.71945
NaN,0.7006,0.7167
NaN,0.7228,0.7164
NaN,0.7195,0.717
NaN,0.726,0.7184
NaN,0.7238,0.7123
NaN,0.7233,0.71675
NaN,0.7247,0.71165
NaN,0.724,0.7151
NaN,0.72,0.7142
NaN,0.7129,0.71855
NaN,0.7097,0.70895
NaN,0.7233,0.71805
NaN,0.7167,0.71765
NaN,0.7092,0.71815
NaN,0.7209,0.71605
NaN,0.7234,0.72035
NaN,0.7098,0.719
NaN,0.7186,0.70865
NaN,0.7192,0.7165
NaN,0.704,0.71895
NaN,0.724,0.71875
NaN,0.7077,0.71875
NaN,0.7061,0.72005
NaN,0.7106,0.71485
NaN,0.7089,0.7188
NaN,0.7094,0.712
NaN,0.703,0.7172
NaN,0.726,0.716
NaN,0.7065,0.70075
NaN,0.7047,0.71775
NaN,0.7063,0.7112
NaN,0.7069,0.71855
NaN,0.7323,0.71885
NaN,0.7056,0.71785
NaN,0.7113,0.7147
NaN,0.7071,0.72085
NaN,0.7032,0.7185
NaN,0.7073,0.7117
NaN,0.7089,0.71795
NaN,0.7065,0.71855
NaN,0.7227,0.71845
NaN,0.7171,0.71885
NaN,0.7231,0.719
NaN,0.7023,0.7191
NaN,0.7052,0.7189
NaN,0.7065,0.7094
NaN,0.738,0.71625
NaN,0.7111,0.7152
NaN,0.7047,0.71845
NaN,0.7055,0.71815
NaN,0.7066,0.71715
NaN,0.7054,0.71825
NaN,0.7043,0.71485
NaN,0.7044,0.71995
NaN,0.7078,0.71785
NaN,0.70565,0.712
NaN,0.704,0.71905
NaN,0.7104,0.71845
NaN,0.7041,0.71885
NaN,0.7071,0.71725
NaN,0.7175,0.7184
NaN,0.7003,0.7188
NaN,0.7166,0.71145
NaN,0.7199,0.71545
NaN,0.7106,0.71065
NaN,0.7108,0.71675
NaN,0.7195,0.71695
NaN,0.7225,0.7171
NaN,0.7225,0.71685
NaN,0.7013,0.7144
NaN,0.7205,0.71995
NaN,0.7172,0.7176
NaN,0.7083,0.7144
NaN,0.7287,0.7173
NaN,0.7148,0.7172
NaN,0.7198,0.7177
NaN,0.7181,0.7165
NaN,0.7187,0.7192
NaN,0.7154,0.7182
NaN,0.7163,0.7141
NaN,0.7115,0.71685
NaN,0.7229,0.7076
NaN,0.7158,0.7151
NaN,0.72,0.7168
NaN,0.7194,0.717
NaN,0.7195,0.7161
NaN,0.7003,0.72135
NaN,0.7191,0.7176
NaN,0.7178,0.71645
NaN,0.7212,0.71695
NaN,0.7199,0.71555
NaN,0.7199,0.71695
NaN,0.7264,0.7167
NaN,0.7219,0.71815
NaN,0.7224,0.71795
NaN,0.7207,0.71065
NaN,0.7217,0.7138
NaN,0.7189,0.70965
NaN,0.7229,0.71595
NaN,0.7103,0.71715
NaN,0.7235,0.71685
NaN,0.7226,0.71625
NaN,0.7222,0.7209
NaN,0.7229,0.71675
NaN,0.7282,0.71575
NaN,0.7244,0.7137
NaN,0.7238,0.7167
NaN,0.723,0.716
NaN,0.7236,0.7171
NaN,0.7258,0.71665
NaN,0.7212,0.71605
NaN,0.7251,0.71815
NaN,0.7269,0.71255
NaN,0.7245,0.71505
NaN,0.7108,0.70685
NaN,0.7057,0.71425
NaN,0.706,0.71605
NaN,0.703,0.71635
NaN,0.72,0.7152
NaN,0.7049,0.7204
NaN,0.7131,0.71595
NaN,0.7184,0.7183
NaN,0.7203,0.7072
NaN,0.7119,0.71595
NaN,0.7164,0.71465
NaN,0.7142,0.71595
NaN,0.7146,0.7146
NaN,0.7137,0.71395
NaN,0.7154,0.7162
NaN,0.7138,0.70995
NaN,0.7135,0.71445
NaN,0.7157,0.70005
NaN,0.7134,0.71285
NaN,0.7163,0.71325
NaN,0.7126,0.71425
NaN,0.7144,0.71285
NaN,0.7133,0.7192
NaN,0.7135,0.71345
NaN,0.7147,0.71665
NaN,0.7151,0.71195
NaN,0.7035,0.7144
NaN,0.7141,0.7139
NaN,0.7135,0.7144
NaN,0.7137,0.71335
NaN,0.7133,0.7145
NaN,0.7133,0.71455
NaN,0.713,0.71155
NaN,0.7124,0.7057
NaN,0.7134,0.7132
NaN,0.715,0.71365
NaN,0.7136,0.71355
NaN,0.7155,0.71335
NaN,0.7155,0.72025
NaN,0.715,0.715
NaN,0.7143,0.7121
NaN,0.7173,0.7152
NaN,0.7098,0.7144
NaN,0.717,0.7152
NaN,0.7175,0.71595
NaN,0.7155,0.71355
NaN,0.7157,0.7148
NaN,0.7156,0.71105
NaN,0.7168,0.7143
NaN,0.7159,0.71495
NaN,0.7169,0.71485
NaN,0.7186,0.71525
NaN,0.7128,0.7204
NaN,0.7191,0.7161
NaN,0.719,0.712
NaN,0.7179,0.71575
NaN,0.7178,0.71485
NaN,0.7221,0.71555
NaN,0.7182,0.717
NaN,0.7209,0.71245
NaN,0.7194,0.7157
NaN,0.7188,0.71425
NaN,0.723,0.7019
NaN,0.7208,0.71485
NaN,0.7153,0.716
NaN,0.7218,0.71625
NaN,0.7218,0.7157
NaN,0.7215,0.70975
NaN,0.7003,0.72125
NaN,0.7218,0.7165
NaN,0.725,0.7161
NaN,0.7229,0.715
NaN,0.7223,0.7167
NaN,0.7214,0.71805
NaN,0.7228,0.7141
NaN,0.7274,0.71685
NaN,0.723,0.71375
NaN,0.7179,0.7099
NaN,0.7235,0.71585
NaN,0.7248,0.7161
NaN,0.725,0.71625
NaN,0.702,0.71675
NaN,0.7249,0.71005
NaN,0.7289,0.722
NaN,0.7271,0.7177
NaN,0.7242,0.71705
NaN,0.7238,0.71685
NaN,0.7255,0.71715
NaN,0.7299,0.71875
NaN,0.7259,0.71735
NaN,0.7184,0.7157
NaN,0.7244,0.71295
NaN,0.7112,0.7177
NaN,0.7258,0.71765
NaN,0.7275,0.71795
NaN,0.7273,0.71775
NaN,0.7274,0.7132
NaN,0.7274,0.7219
NaN,0.7318,0.71895
NaN,0.7287,0.7181
NaN,0.728,0.7182
NaN,0.727,0.718
NaN,0.728,0.71885
NaN,0.728,0.7143
NaN,0.7274,0.7181
NaN,0.7214,0.71085
NaN,0.7272,0.71615
NaN,0.7245,0.71815
NaN,0.7263,0.7197
NaN,0.7273,0.7196
NaN,0.7273,0.71935
NaN,0.7267,0.71385
NaN,0.7112,0.723
NaN,0.7353,0.7188
NaN,0.729,0.7094
NaN,0.7278,0.71995
NaN,0.7265,0.71895
NaN,0.7281,0.71965
NaN,0.7282,0.71955
NaN,0.7276,0.71435
NaN,0.7225,0.719
NaN,0.7273,0.71145
NaN,0.7247,0.7199
NaN,0.726,0.71825
NaN,0.7271,0.71915
NaN,0.7314,0.7187
NaN,0.7263,0.7189
NaN,0.7112,0.71645
NaN,0.7388,0.7192
NaN,0.7285,0.7171
NaN,0.7281,0.7233
NaN,0.7273,0.7189
NaN,0.7275,0.70975
NaN,0.7277,0.7198
NaN,0.7216,0.7198
NaN,0.7266,0.72
NaN,0.7183,0.721
NaN,0.7263,0.7139
NaN,0.7266,0.7185
NaN,0.7271,0.7138
NaN,0.7272,0.7193
NaN,0.7314,0.7189
NaN,0.7284,0.71945
NaN,0.7143,0.7199
NaN,0.7384,0.71985
NaN,0.73,0.7157
NaN,0.7072,0.7244
NaN,0.728,0.72005
NaN,0.7281,0.7071
NaN,0.7287,0.72055
NaN,0.7302,0.71975
NaN,0.7196,0.72045
NaN,0.7269,0.7224
NaN,0.723,0.7147
NaN,0.7264,0.72045
NaN,0.7267,0.7145
NaN,0.7284,0.7183
NaN,0.729,0.7257
NaN,0.7326,0.71985
NaN,0.7309,0.7203
NaN,0.7363,0.7204
NaN,0.7327,0.7157
NaN,0.7076,0.7204
NaN,0.7301,0.71945
NaN,0.7296,0.7274
NaN,0.7304,0.72165
NaN,0.7316,0.70885
NaN,0.7164,0.7215
NaN,0.7263,0.7198
NaN,0.722,0.7213
NaN,0.7315,0.7232
NaN,0.727,0.71625
NaN,0.7305,0.72155
NaN,0.7306,0.71385
NaN,0.7276,0.72085
NaN,0.7326,0.7211
NaN,0.7394,0.7173
NaN,0.7339,0.72195
NaN,0.732,0.7045
NaN,0.7309,0.72125
NaN,0.732,0.72175
NaN,0.7336,0.7229
NaN,0.7132,0.72115
NaN,0.7276,0.72835
NaN,0.7303,0.72365
NaN,0.731,0.7137
NaN,0.7332,0.71355
NaN,0.7337,0.7221
NaN,0.7347,0.722
NaN,0.7233,0.7227
NaN,0.7408,0.7258
NaN,0.7368,0.7165
NaN,0.7333,0.72205
NaN,0.7327,0.7162
NaN,0.7342,0.72285
NaN,0.7361,0.7175
NaN,0.7175,0.72285
NaN,0.7312,0.7245
NaN,0.7319,0.7253
NaN,0.7136,0.72425
NaN,0.7321,0.7263
NaN,0.7341,0.72055
NaN,0.7342,0.7311
NaN,0.7348,0.7271
NaN,0.723,0.7127
NaN,0.735,0.7204
NaN,0.7346,0.72555
NaN,0.7333,0.72445
NaN,0.7327,0.72595
NaN,0.7332,0.7282
NaN,0.7325,0.71585
NaN,0.7251,0.7251
NaN,0.7326,0.7194
NaN,0.734,0.7229
NaN,0.7281,0.71995
NaN,0.7309,0.72725
NaN,0.7329,0.7268
NaN,0.7321,0.72625
NaN,0.7324,0.727
NaN,0.7259,0.7228
NaN,0.7343,0.7325
NaN,0.7327,0.7287
NaN,0.724,0.7143
NaN,0.7323,0.72315
NaN,0.7317,0.7275
NaN,0.7329,0.7271
NaN,0.733,0.7271
NaN,0.7264,0.73025
NaN,0.7322,0.71665
NaN,0.7249,0.72685
NaN,0.7335,0.71905
NaN,0.7309,0.7267
NaN,0.7292,0.72
NaN,0.7304,0.7284
NaN,0.731,0.7281
NaN,0.721,0.7284
NaN,0.7309,0.72445
NaN,0.7294,0.7297
NaN,0.7331,0.7224
NaN,0.7309,0.73575
NaN,0.7302,0.7309
NaN,0.7302,0.7133
NaN,0.7309,0.719
NaN,0.7324,0.72935
NaN,0.724,0.72855
NaN,0.7303,0.72895
NaN,0.7331,0.7333
NaN,0.7314,0.72055
NaN,0.7213,0.7278
NaN,0.7305,0.7198
NaN,0.7305,0.7289
NaN,0.7226,0.71885
NaN,0.7326,0.73075
NaN,0.7252,0.7314
NaN,0.7332,0.7308
NaN,0.7327,0.73015
NaN,0.731,0.7311
NaN,0.7313,0.72515
NaN,0.731,0.739
NaN,0.7348,0.7325
NaN,0.7168,0.7183
NaN,0.7306,0.73245
NaN,0.7154,0.73185
NaN,0.7332,0.73285
NaN,0.7282,0.7353
NaN,0.7304,0.72295
NaN,0.7131,0.73045
NaN,0.7329,0.72355
NaN,0.7323,0.732
NaN,0.7322,0.7227
NaN,0.7225,0.7321
NaN,0.7328,0.7327
NaN,0.7327,0.7336
NaN,0.7312,0.7342
NaN,0.7311,0.7315
NaN,0.7317,0.7339
NaN,0.7328,0.7297
NaN,0.7169,0.73995
NaN,0.7303,0.7354
NaN,0.7218,0.72005
NaN,0.732,0.7352
NaN,0.7229,0.7347
NaN,0.7283,0.7353
NaN,0.7147,0.737
NaN,0.7307,0.7255
NaN,0.7311,0.7328
NaN,0.7306,0.7275
NaN,0.7231,0.73435
NaN,0.7321,0.7347
NaN,0.7305,0.7265
NaN,0.7295,0.7346
NaN,0.7279,0.7351
NaN,0.7294,0.736
NaN,0.7317,0.735
NaN,0.721,0.7274
NaN,0.7295,0.7423
NaN,0.72,0.7363
NaN,0.7296,0.7223
NaN,0.7225,0.7246
NaN,0.7263,0.7351
NaN,0.7091,0.7353
NaN,0.7278,0.7359
NaN,0.7283,0.7388
NaN,0.709,0.7272
NaN,0.7275,0.7356
NaN,0.7212,0.7277
NaN,0.7293,0.7367
NaN,0.7282,0.7272
NaN,0.7118,0.7145
NaN,0.7262,0.73475
NaN,0.726,0.70825
NaN,0.7273,0.7361
NaN,0.7288,0.73635
NaN,0.7237,0.7364
NaN,0.7281,0.72535
NaN,0.7181,0.7444
NaN,0.7317,0.7387
NaN,0.7174,0.7263
NaN,0.7005,0.72045
NaN,0.723,0.7375
NaN,0.7218,0.7357
NaN,0.7256,0.7379
NaN,0.7262,0.73945
NaN,0.7251,0.72875
NaN,0.7206,0.736
NaN,0.728,0.72285
NaN,0.7245,0.7372
NaN,0.7135,0.7237
NaN,0.7258,0.70875
NaN,0.7256,0.73605
NaN,0.7251,0.73785
NaN,0.7244,0.7375
NaN,0.7243,0.73815
NaN,0.7251,0.72525
NaN,0.7187,0.7446
NaN,0.7283,0.73965
NaN,0.7237,0.73035
NaN,0.7302,0.72255
NaN,0.7234,0.73835
NaN,0.7238,0.73715
NaN,0.7237,0.73845
NaN,0.7231,0.74035
NaN,0.7252,0.73025
NaN,0.7202,0.73665
NaN,0.7294,0.72565
NaN,0.7259,0.7376
NaN,0.717,0.7251
NaN,0.7132,0.7076
NaN,0.725,0.7364
NaN,0.7249,0.7383
NaN,0.7249,0.73835
NaN,0.7285,0.73745
NaN,0.72,0.7378
NaN,0.7232,0.7262
NaN,0.7138,0.7439
NaN,0.7264,0.7389
NaN,0.7229,0.73565
NaN,0.7295,0.727
NaN,0.7236,0.7393
NaN,0.7203,0.7382
NaN,0.725,0.739
NaN,0.7258,0.73855
NaN,0.7149,0.7321
NaN,0.7263,0.73935
NaN,0.7177,0.7308
NaN,0.7335,0.73715
NaN,0.7266,0.7222
NaN,0.7106,0.71815
NaN,0.7154,0.7368
NaN,0.7252,0.7387
NaN,0.7254,0.7383
NaN,0.7262,0.74035
NaN,0.7279,0.73835
NaN,0.7199,0.72905
NaN,0.7255,0.74465
NaN,0.7154,0.7404
NaN,0.7305,0.73415
NaN,0.7287,0.731
NaN,0.7224,0.73995
NaN,0.7241,0.73775
NaN,0.7281,0.73965
NaN,0.7255,0.74165
NaN,0.7251,0.73485
NaN,0.7164,0.74
NaN,0.7274,0.7298
NaN,0.7207,0.73645
NaN,0.7355,0.7272
NaN,0.729,0.7231
NaN,0.7134,0.74
NaN,0.7188,0.7402
NaN,0.7279,0.74005
NaN,0.7267,0.7407
NaN,0.7279,0.7412
NaN,0.731,0.7314
NaN,0.7213,0.7448
NaN,0.726,0.74165
NaN,0.7205,0.7342
NaN,0.7273,0.7305
NaN,0.7279,0.74095
NaN,0.716,0.74055
NaN,0.7292,0.74115
NaN,0.7184,0.74265
NaN,0.7306,0.7374
NaN,0.729,0.74005
NaN,0.7099,0.72575
NaN,0.7307,0.73955
NaN,0.7249,0.7303
NaN,0.7331,0.7198
NaN,0.732,0.74115
NaN,0.7154,0.71865
NaN,0.7236,0.74195
NaN,0.7301,0.7418
NaN,0.7289,0.74155
NaN,0.7302,0.7295
NaN,0.7338,0.74525
NaN,0.7237,0.7421
NaN,0.7309,0.7402
NaN,0.7271,0.7283
NaN,0.7272,0.74115
NaN,0.7247,0.74025
NaN,0.7306,0.74155
NaN,0.7171,0.7426
NaN,0.7312,0.7363
NaN,0.731,0.7421
NaN,0.7025,0.7283
NaN,0.7298,0.7413
NaN,0.7255,0.73065
NaN,0.7324,0.7284
NaN,0.7291,0.73975
NaN,0.7241,0.7314
NaN,0.721,0.74125
NaN,0.7315,0.7412
NaN,0.7305,0.7457
NaN,0.731,0.74045
NaN,0.7316,0.73315
NaN,0.7317,0.74415
NaN,0.7323,0.74135
NaN,0.7287,0.73685
NaN,0.7295,0.7366
NaN,0.7214,0.7414
NaN,0.7093,0.7397
NaN,0.7289,0.7413
NaN,0.7202,0.74115
NaN,0.7304,0.7392
NaN,0.7303,0.7421
NaN,0.7238,0.73045
NaN,0.7295,0.74015
NaN,0.7241,0.7393
NaN,0.7318,0.7249
NaN,0.7303,0.7397
NaN,0.7232,0.74155
NaN,0.7148,0.7414
NaN,0.7301,0.7406
NaN,0.73,0.7353
NaN,0.7301,0.74335
NaN,0.7302,0.7404
NaN,0.7309,0.73315
NaN,0.7302,0.73405
NaN,0.7232,0.7403
NaN,0.7294,0.7397
NaN,0.7212,0.7402
NaN,0.7291,0.74155
NaN,0.704,0.7381
NaN,0.7293,0.7404
NaN,0.7295,0.73015
NaN,0.724,0.74075
NaN,0.7294,0.7348
NaN,0.7274,0.73365
NaN,0.7303,0.73915
NaN,0.7299,0.73215
NaN,0.7267,0.73965
NaN,0.7039,0.7397
NaN,0.7284,0.74235
NaN,0.7292,0.74055
NaN,0.7297,0.7356
NaN,0.73,0.74315
NaN,0.7248,0.74065
NaN,0.7299,0.73385
NaN,0.7125,0.7345
NaN,0.7319,0.74025
NaN,0.7145,0.74055
NaN,0.7269,0.74085
NaN,0.702,0.7412
NaN,0.7292,0.7393
NaN,0.7299,0.73985
NaN,0.7496,0.73495
NaN,0.7289,0.74015
NaN,0.7236,0.7365
NaN,0.7289,0.72985
NaN,0.7283,0.74045
NaN,0.7264,0.73185
NaN,0.7272,0.73995
NaN,0.7285,0.74045
NaN,0.7277,0.74245
NaN,0.7249,0.74005
NaN,0.7217,0.7368
NaN,0.7271,0.743
NaN,0.7161,0.74045
NaN,0.7305,0.7315
NaN,0.7039,0.7337
NaN,0.7253,0.74045
NaN,0.7005,0.74045
NaN,0.7272,0.74095
NaN,0.7273,0.74135
NaN,0.7558,0.73805
NaN,0.7281,0.74015
NaN,0.7173,0.7327
NaN,0.7282,0.74005
NaN,0.7281,0.7337
NaN,0.7205,0.73095
NaN,0.7268,0.73985
NaN,0.7263,0.7296
NaN,0.727,0.74105
NaN,0.7242,0.74135
NaN,0.7175,0.7403
NaN,0.7244,0.74115
NaN,0.7142,0.73545
NaN,0.7277,0.744
NaN,0.7021,0.74085
NaN,0.7241,0.73155
NaN,0.7024,0.73415
NaN,0.7256,0.7414
NaN,0.7263,0.7411
NaN,0.7411,0.7415
NaN,0.7262,0.74175
NaN,0.7177,0.7387
NaN,0.7273,0.74045
NaN,0.7251,0.7303
NaN,0.723,0.74025
NaN,0.726,0.73455
NaN,0.7259,0.73375
NaN,0.7256,0.74055
NaN,0.7223,0.7381
NaN,0.7167,0.74075
NaN,0.7227,0.7415
NaN,0.7153,0.74995
NaN,0.729,0.74095
NaN,0.7089,0.7366
NaN,0.7222,0.7437
NaN,0.7234,0.7411
NaN,0.7244,0.73
NaN,0.7369,0.73685
NaN,0.7242,0.74135
NaN,0.7175,0.74115
NaN,0.7271,0.7413
NaN,0.7244,0.7421
NaN,0.7145,0.73815
NaN,0.724,0.74035
NaN,0.7231,0.73105
NaN,0.7233,0.7404
NaN,0.7216,0.74135
NaN,0.714,0.73615
NaN,0.7219,0.74175
NaN,0.7166,0.7416
NaN,0.7252,0.7416
NaN,0.7081,0.74005
NaN,0.7176,0.74145
NaN,0.7217,0.7367
NaN,0.7221,0.74555
NaN,0.7211,0.7417
NaN,0.7191,0.72905
NaN,0.7043,0.73405
NaN,0.7287,0.74215
NaN,0.723,0.74245
NaN,0.7227,0.74225
NaN,0.7217,0.7438
NaN,0.7232,0.7366
NaN,0.718,0.7421
NaN,0.7068,0.7342
NaN,0.7214,0.7411
NaN,0.7134,0.7372
NaN,0.7165,0.73535
NaN,0.7211,0.74215
NaN,0.7236,0.7342
NaN,0.7304,0.743
NaN,0.7092,0.7433
NaN,0.7298,0.75335
NaN,0.7182,0.74375
NaN,0.7244,0.7386
NaN,0.7231,0.7475
NaN,0.7238,0.74385
NaN,0.7022,0.7298
NaN,0.7232,0.73345
NaN,0.7171,0.7429
NaN,0.7214,0.7428
NaN,0.724,0.7435
NaN,0.7099,0.7454
NaN,0.7215,0.7381
NaN,0.7226,0.7422
NaN,0.7258,0.73485
NaN,0.7249,0.74315
NaN,0.7265,0.73815
NaN,0.7248,0.744
NaN,0.7187,0.7437
NaN,0.7241,0.73595
NaN,0.7253,0.74405
NaN,0.7213,0.7442
NaN,0.7123,0.74505
NaN,0.7079,0.73955
NaN,0.7241,0.7517
NaN,0.7206,0.7461
NaN,0.7164,0.7319
NaN,0.7238,0.7386
NaN,0.7235,0.74475
NaN,0.7204,0.74395
NaN,0.7239,0.70845
NaN,0.725,0.74465
NaN,0.7118,0.7467
NaN,0.7188,0.74
NaN,0.7075,0.74365
NaN,0.716,0.73655
NaN,0.7137,0.74425
NaN,0.7065,0.7413
NaN,0.7149,0.7382
NaN,0.7252,0.74495
NaN,0.7104,0.73315
NaN,0.7055,0.745
NaN,0.7021,0.7462
NaN,0.7115,0.7461
NaN,0.7099,0.7385
NaN,0.706,0.75225
NaN,0.7195,0.7465
NaN,0.7013,0.73645
NaN,0.70645,0.742
NaN,0.7014,0.746
NaN,0.7013,0.7458
NaN,0.70985,0.7137
NaN,0.7069,0.7465
NaN,0.709,0.748
NaN,0.7135,0.74185
NaN,0.7019,0.745
NaN,0.7086,0.74075
NaN,0.7089,0.74535
NaN,0.7031,0.74215
NaN,0.7046,0.7414
NaN,0.7014,0.74665
NaN,0.7197,0.7342
NaN,0.718,0.7462
NaN,0.7196,0.74595
NaN,0.7194,0.7477
NaN,0.7221,0.74
NaN,0.7157,0.75415
NaN,0.722,0.74895
NaN,0.7173,0.7375
NaN,0.7201,0.74655
NaN,0.7197,0.7484
NaN,0.7229,0.7482
NaN,0.7216,0.7139
NaN,0.7207,0.7483
NaN,0.7258,0.7502
NaN,0.7155,0.7413
NaN,0.7238,0.7476
NaN,0.7236,0.74125
NaN,0.7271,0.74585
NaN,0.7238,0.74265
NaN,0.7235,0.7423
NaN,0.7272,0.74845
NaN,0.7202,0.73565
NaN,0.7298,0.74885
NaN,0.7214,0.7493
NaN,0.7305,0.7409
NaN,0.7019,0.74955
NaN,0.7015,0.7439
NaN,0.7086,0.75555
NaN,0.7148,0.75125
NaN,0.7158,0.73725
NaN,0.7142,0.747
NaN,0.7152,0.7505
NaN,0.7171,0.7496
NaN,0.7185,0.7504
NaN,0.7191,0.75315
NaN,0.7188,0.741
NaN,0.72,0.74965
NaN,0.7187,0.7443
NaN,0.7186,0.7484
NaN,0.7221,0.7441
NaN,0.7203,0.74765
NaN,0.7212,0.7508
NaN,0.7197,0.7382
NaN,0.7222,0.75055
NaN,0.7241,0.75025
NaN,0.7216,0.74315
NaN,0.7235,0.75185
NaN,0.7227,0.7448
NaN,0.7223,0.759
NaN,0.7233,0.75385
NaN,0.7223,0.7399
NaN,0.7144,0.75
NaN,0.7216,0.75275
NaN,0.7229,0.75165
NaN,0.7235,0.75265
NaN,0.723,0.75695
NaN,0.7271,0.74385
NaN,0.724,0.7521
NaN,0.7233,0.74575
NaN,0.7233,0.74865
NaN,0.7232,0.7479
NaN,0.7267,0.7416
NaN,0.7246,0.75445
NaN,0.7197,0.73735
NaN,0.709,0.7541
NaN,0.7226,0.7539
NaN,0.7235,0.7369
NaN,0.7245,0.7557
NaN,0.7244,0.7445
NaN,0.7118,0.7614
NaN,0.7295,0.7569
NaN,0.7249,0.74485
NaN,0.7249,0.7498
NaN,0.7244,0.7552
NaN,0.7243,0.7543
NaN,0.7269,0.7323
NaN,0.7179,0.7548
NaN,0.7258,0.759
NaN,0.7226,0.7479
NaN,0.7046,0.75635
NaN,0.7241,0.74725
NaN,0.7254,0.7528
NaN,0.726,0.74455
NaN,0.7074,0.7361
NaN,0.7252,0.75665
NaN,0.7318,0.736
NaN,0.7282,0.7574
NaN,0.7277,0.75745
NaN,0.7268,0.7471
NaN,0.7283,0.7579
NaN,0.7275,0.745
NaN,0.7254,0.76145
NaN,0.7274,0.7591
NaN,0.7243,0.75165
NaN,0.7136,0.7515
NaN,0.7235,0.758
NaN,0.7273,0.7569
NaN,0.7275,0.7353
NaN,0.7185,0.7576
NaN,0.7253,0.75785
NaN,0.7066,0.7526
NaN,0.7346,0.7586
NaN,0.7275,0.7489
NaN,0.7286,0.7554
NaN,0.7263,0.74695
NaN,0.7284,0.73945
NaN,0.7246,0.7553
NaN,0.7223,0.74045
NaN,0.7269,0.7568
NaN,0.72,0.75735
NaN,0.7234,0.73965
NaN,0.7255,0.7571
NaN,0.7258,0.74665
NaN,0.718,0.7613
NaN,0.7262,0.7576
NaN,0.7062,0.75505
NaN,0.734,0.75235
NaN,0.7271,0.75645
NaN,0.7263,0.75555
NaN,0.7258,0.75695
NaN,0.7265,0.75715
NaN,0.7267,0.75585
NaN,0.7217,0.7581
NaN,0.7252,0.74755
NaN,0.7075,0.7547
NaN,0.7221,0.74675
NaN,0.7237,0.7318
NaN,0.7263,0.7543
NaN,0.7272,0.7344
NaN,0.7161,0.7553
NaN,0.727,0.7558
NaN,0.7316,0.74555
NaN,0.7277,0.75535
NaN,0.7088,0.74695
NaN,0.7274,0.76085
NaN,0.7265,0.75595
NaN,0.7279,0.7571
NaN,0.7264,0.75055
NaN,0.7217,0.7562
NaN,0.7257,0.7551
NaN,0.7066,0.756
NaN,0.7251,0.7573
NaN,0.7239,0.7565
NaN,0.7241,0.75645
NaN,0.7253,0.7454
NaN,0.7409,0.7534
NaN,0.7251,0.74685
NaN,0.7314,0.7297
NaN,0.7257,0.7556
NaN,0.7035,0.73785
NaN,0.7261,0.7554
NaN,0.7255,0.7554
NaN,0.7256,0.7451
NaN,0.7255,0.756
NaN,0.7179,0.74755
NaN,0.7248,0.76145
NaN,0.728,0.7567
NaN,0.7251,0.75595
NaN,0.725,0.74895
NaN,0.7262,0.7569
NaN,0.7271,0.7557
NaN,0.7231,0.7568
NaN,0.7341,0.7577
NaN,0.7283,0.75665
NaN,0.7269,0.75595
NaN,0.7274,0.74855
NaN,0.7281,0.7542
NaN,0.7287,0.7456
NaN,0.7162,0.7306
NaN,0.7227,0.7566
NaN,0.7258,0.73855
NaN,0.7316,0.7565
NaN,0.7285,0.7568
NaN,0.729,0.75025
NaN,0.7286,0.7576
NaN,0.7304,0.748
NaN,0.7222,0.76035
NaN,0.737,0.75715
NaN,0.7319,0.75555
NaN,0.7297,0.74495
NaN,0.7296,0.75735
NaN,0.731,0.75655
NaN,0.7348,0.75715
NaN,0.7152,0.7568
NaN,0.7277,0.75585
NaN,0.7218,0.75665
NaN,0.7296,0.75335
NaN,0.7215,0.757
NaN,0.7303,0.7443
NaN,0.7317,0.73205
NaN,0.7317,0.75575
NaN,0.7325,0.7384
NaN,0.7219,0.75635
NaN,0.735,0.75675
NaN,0.7328,0.75005
NaN,0.7309,0.7558
NaN,0.7304,0.7463
NaN,0.7318,0.76055
NaN,0.7331,0.75685
NaN,0.7226,0.75595
NaN,0.7307,0.74395
NaN,0.7232,0.75655
NaN,0.7355,0.75545
NaN,0.7247,0.75645
NaN,0.7286,0.7561
NaN,0.7309,0.7579
NaN,0.7318,0.7569
NaN,0.7317,0.7497
NaN,0.7229,0.757
NaN,0.733,0.7441
NaN,0.7313,0.7254
NaN,0.7298,0.75435
NaN,0.73,0.7361
NaN,0.7311,0.7554
NaN,0.7317,0.75535
NaN,0.7218,0.74985
NaN,0.7291,0.7557
NaN,0.7353,0.74485
NaN,0.718,0.75985
NaN,0.7273,0.75595
NaN,0.7056,0.75875
NaN,0.7293,0.7443
NaN,0.7297,0.7558
NaN,0.7291,0.7547
NaN,0.7281,0.7557
NaN,0.7321,0.75545
NaN,0.7287,0.75635
NaN,0.7285,0.7558
NaN,0.7287,0.7516
NaN,0.7288,0.75515
NaN,0.7296,0.74315
NaN,0.7176,0.7144
NaN,0.7277,0.75295
NaN,0.7345,0.7316
NaN,0.7139,0.75425
NaN,0.7268,0.75535
NaN,0.7172,0.74655
NaN,0.7271,0.7548
NaN,0.728,0.7435
NaN,0.7296,0.7586
NaN,0.726,0.75555
NaN,0.733,0.7604
NaN,0.7292,0.74025
NaN,0.7279,0.7538
NaN,0.7285,0.7535
NaN,0.7276,0.7547
NaN,0.727,0.752
NaN,0.7124,0.75375
NaN,0.7251,0.75395
NaN,0.734,0.7547
NaN,0.718,0.7557
NaN,0.7261,0.739
NaN,0.7268,0.71135
NaN,0.728,0.7506
NaN,0.7299,0.7294
NaN,0.723,0.75255
NaN,0.73,0.7522
NaN,0.7281,0.7494
NaN,0.7257,0.7532
NaN,0.7272,0.7427
NaN,0.7272,0.75675
NaN,0.7269,0.75315
NaN,0.7104,0.75585
NaN,0.7244,0.73915
NaN,0.7336,0.752
NaN,0.7181,0.7509
NaN,0.7274,0.7093
NaN,0.7278,0.7521
NaN,0.7278,0.75215
NaN,0.7304,0.75135
NaN,0.7203,0.75145
NaN,0.7286,0.74915
NaN,0.7293,0.7531
NaN,0.7257,0.73975
NaN,0.727,0.7505
NaN,0.7272,0.736
NaN,0.7254,0.75115
NaN,0.7097,0.7518
NaN,0.7248,0.74735
NaN,0.7098,0.75145
NaN,0.7315,0.74365
NaN,0.7119,0.7548
NaN,0.7257,0.75255
NaN,0.7133,0.7554
NaN,0.7264,0.7378
NaN,0.7264,0.75165
NaN,0.7273,0.75195
NaN,0.7181,0.70275
NaN,0.7275,0.75215
NaN,0.7256,0.7528
NaN,0.7115,0.75155
NaN,0.7244,0.7513
NaN,0.7254,0.7452
NaN,0.7257,0.75185
NaN,0.7239,0.74065
NaN,0.7128,0.75245
NaN,0.7233,0.73085
NaN,0.7093,0.75225
NaN,0.7295,0.75215
NaN,0.7126,0.7461
NaN,0.7241,0.7535
NaN,0.725,0.7459
NaN,0.7252,0.75695
NaN,0.7253,0.7532
NaN,0.7261,0.7579
NaN,0.718,0.72765
NaN,0.7264,0.7519
NaN,0.7254,0.7518
NaN,0.7092,0.7522
NaN,0.7237,0.75405
NaN,0.7243,0.74775
NaN,0.7246,0.75185
NaN,0.7254,0.7462
NaN,0.716,0.75285
NaN,0.7225,0.73795
NaN,0.7167,0.7019
NaN,0.7268,0.75165
NaN,0.7222,0.7333
NaN,0.7259,0.75285
NaN,0.719,0.75325
NaN,0.7259,0.7527
NaN,0.725,0.75335
NaN,0.724,0.7449
NaN,0.7197,0.75685
NaN,0.7258,0.75385
NaN,0.7243,0.75475
NaN,0.7185,0.7264
NaN,0.7074,0.7531
NaN,0.7246,0.7522
NaN,0.7256,0.7531
NaN,0.7239,0.75265
NaN,0.7254,0.7475
NaN,0.7191,0.752
NaN,0.7252,0.7462
NaN,0.7138,0.75305
NaN,0.7249,0.7379
NaN,0.7238,0.70085
NaN,0.7218,0.7521
NaN,0.7017,0.72815
NaN,0.7247,0.75195
NaN,0.7247,0.75185
NaN,0.7087,0.74845
NaN,0.7248,0.75275
NaN,0.7143,0.7437
NaN,0.7298,0.7554
NaN,0.7254,0.753
NaN,0.7153,0.74795
NaN,0.7081,0.72325
NaN,0.7249,0.75315
NaN,0.7238,0.75255
NaN,0.7251,0.75305
NaN,0.7286,0.7521
NaN,0.7191,0.74575
NaN,0.7249,0.7514
NaN,0.7145,0.74715
NaN,0.7263,0.75275
NaN,0.7167,0.73635
NaN,0.7036,0.75165
NaN,0.7234,0.7326
NaN,0.71,0.7528
NaN,0.7249,0.75185
NaN,0.7249,0.74735
NaN,0.7186,0.753
NaN,0.7268,0.7443
NaN,0.7181,0.75275
NaN,0.7329,0.75265
NaN,0.7279,0.74685
NaN,0.7137,0.72695
NaN,0.7125,0.75295
NaN,0.7266,0.75275
NaN,0.7246,0.75255
NaN,0.7263,0.74975
NaN,0.7329,0.74505
NaN,0.7189,0.75175
NaN,0.7245,0.74205
NaN,0.717,0.75045
NaN,0.7273,0.73805
NaN,0.723,0.7506
NaN,0.717,0.75065
NaN,0.729,0.7514
NaN,0.7175,0.74745
NaN,0.7293,0.75115
NaN,0.7299,0.7448
NaN,0.7204,0.7535
NaN,0.7297,0.75135
NaN,0.7239,0.7467
NaN,0.7331,0.75025
NaN,0.7315,0.74955
NaN,0.7077,0.75015
NaN,0.7195,0.748
NaN,0.7294,0.74495
NaN,0.7288,0.75125
NaN,0.7298,0.74585
NaN,0.7336,0.75205
NaN,0.7164,0.7308
NaN,0.7293,0.74715
NaN,0.7216,0.7482
NaN,0.7295,0.7481
NaN,0.7287,0.74565
NaN,0.7315,0.7485
NaN,0.7322,0.7432
NaN,0.7317,0.7519
NaN,0.7037,0.7487
NaN,0.7328,0.7477
NaN,0.7195,0.74815
NaN,0.7335,0.74795
NaN,0.7321,0.74875
NaN,0.7302,0.7485
NaN,0.7072,0.7473
NaN,0.7304,0.7475
NaN,0.7307,0.7452
NaN,0.7311,0.74745
NaN,0.7331,0.7338
NaN,0.7252,0.74725
NaN,0.7329,0.7487
NaN,0.7251,0.7478
NaN,0.7326,0.74005
NaN,0.7144,0.7487
NaN,0.7274,0.7419
NaN,0.7052,0.74885
NaN,0.7301,0.7496
NaN,0.731,0.74505
NaN,0.7352,0.74855
NaN,0.729,0.74835
NaN,0.7215,0.74905
NaN,0.7331,0.7463
NaN,0.7299,0.74575
NaN,0.73,0.7475
NaN,0.7002,0.7477
NaN,0.7295,0.74815
NaN,0.7292,0.7349
NaN,0.7303,0.71055
NaN,0.729,0.74545
NaN,0.7273,0.72835
NaN,0.7304,0.74555
NaN,0.7267,0.74685
NaN,0.7317,0.73535
NaN,0.7166,0.7468
NaN,0.7255,0.73985
NaN,0.7272,0.74655
NaN,0.7272,0.74605
NaN,0.7427,0.7491
NaN,0.7283,0.74575
NaN,0.7189,0.74595
NaN,0.7301,0.74585
NaN,0.7297,0.7442
NaN,0.7265,0.74505
NaN,0.7268,0.7462
NaN,0.7271,0.74685
NaN,0.7284,0.74915
NaN,0.7259,0.7339
NaN,0.7243,0.716
NaN,0.7265,0.74255
NaN,0.7196,0.7318
NaN,0.7313,0.7439
NaN,0.7224,0.7445
NaN,0.7024,0.7406
NaN,0.7247,0.7451
NaN,0.7255,0.7397
NaN,0.7566,0.745
NaN,0.725,0.7446
NaN,0.7184,0.7477
NaN,0.7269,0.7437
NaN,0.7242,0.7433
NaN,0.7251,0.7443
NaN,0.7237,0.74195
NaN,0.7231,0.74645
NaN,0.7245,0.7445
NaN,0.7214,0.74535
NaN,0.7259,0.74645
NaN,0.7236,0.73715
NaN,0.7101,0.7263
NaN,0.7299,0.7427
NaN,0.7038,0.73405
NaN,0.7224,0.743
NaN,0.7098,0.7433
NaN,0.7218,0.7372
NaN,0.722,0.74355
NaN,0.754,0.73895
NaN,0.724,0.74435
NaN,0.7174,0.7442
NaN,0.7261,0.74315
NaN,0.7232,0.73855
NaN,0.7092,0.7422
NaN,0.7232,0.7426
NaN,0.7237,0.7426
NaN,0.7232,0.74235
NaN,0.7216,0.74495
NaN,0.7204,0.74405
NaN,0.7197,0.74355
NaN,0.7117,0.7433
NaN,0.7236,0.73545
NaN,0.7086,0.72205
NaN,0.7228,0.74045
NaN,0.709,0.72995
NaN,0.7227,0.743
NaN,0.7225,0.7428
NaN,0.7277,0.73215
NaN,0.7237,0.74215
NaN,0.7201,0.73755
NaN,0.7241,0.7432
NaN,0.7238,0.7423
NaN,0.7078,0.7433
NaN,0.723,0.7398
NaN,0.7235,0.74235
NaN,0.7236,0.74135
NaN,0.7215,0.74265
NaN,0.7186,0.7418
NaN,0.7214,0.74455
NaN,0.7105,0.74355
NaN,0.7235,0.7408
NaN,0.7144,0.74275
NaN,0.7231,0.7344
NaN,0.7056,0.72905
NaN,0.7224,0.74145
NaN,0.7234,0.73495
NaN,0.7317,0.74165
NaN,0.7217,0.74155
NaN,0.7198,0.73405
NaN,0.7244,0.74165
NaN,0.7208,0.73895
NaN,0.7088,0.7427
NaN,0.7217,0.74165
NaN,0.7216,0.74325
NaN,0.7215,0.74575
NaN,0.7192,0.74185
NaN,0.7148,0.74165
NaN,0.7214,0.74235
NaN,0.7103,0.74145
NaN,0.7218,0.74625
NaN,0.7129,0.74315
NaN,0.7193,0.73785
NaN,0.7025,0.74025
NaN,0.7194,0.74145
NaN,0.72,0.7357
NaN,0.73,0.7418
NaN,0.7208,0.7364
NaN,0.7187,0.74205
NaN,0.7247,0.74205
NaN,0.7221,0.72
NaN,0.7127,0.74145
NaN,0.7214,0.7389
NaN,0.7208,0.7426
NaN,0.7217,0.7417
NaN,0.7211,0.7418
NaN,0.7164,0.7471
NaN,0.7201,0.7425
NaN,0.7133,0.741
NaN,0.7205,0.7424
NaN,0.7079,0.742
NaN,0.7212,0.746
NaN,0.701,0.7442
NaN,0.7216,0.7424
NaN,0.7217,0.7377
NaN,0.7362,0.74115
NaN,0.722,0.7275
NaN,0.7184,0.7411
NaN,0.7251,0.734
NaN,0.7229,0.74285
NaN,0.7115,0.7421
NaN,0.7221,0.74085
NaN,0.7231,0.739
NaN,0.7232,0.74095
NaN,0.7217,0.74115
NaN,0.7141,0.7412
NaN,0.721,0.7455
NaN,0.7094,0.7427
NaN,0.7225,0.7418
NaN,0.7095,0.7419
NaN,0.7218,0.73975
NaN,0.7004,0.7457
NaN,0.7235,0.7444
NaN,0.7241,0.7419
NaN,0.7288,0.73755
NaN,0.7238,0.74045
NaN,0.7164,0.72685
NaN,0.726,0.7395
NaN,0.7233,0.73045
NaN,0.7137,0.7397
NaN,0.7223,0.74005
NaN,0.7225,0.73975
NaN,0.7233,0.7404
NaN,0.7246,0.74005
NaN,0.7137,0.74015
NaN,0.7226,0.7381
NaN,0.7034,0.74235
NaN,0.724,0.74035
NaN,0.7092,0.74035
NaN,0.7181,0.7318
NaN,0.7215,0.74025
NaN,0.7234,0.73895
NaN,0.7423,0.744
NaN,0.7185,0.7408
NaN,0.7267,0.73925
NaN,0.7213,0.7385
NaN,0.7213,0.73505
NaN,0.7226,0.73365
NaN,0.7219,0.73965
NaN,0.7133,0.73585
NaN,0.7008,0.7393
NaN,0.7214,0.73915
NaN,0.7057,0.7394
NaN,0.7159,0.73985
NaN,0.7205,0.74035
NaN,0.7225,0.7399
NaN,0.7129,0.7371
NaN,0.7096,0.74155
NaN,0.7296,0.73905
NaN,0.7207,0.73865
NaN,0.7238,0.7191
NaN,0.7227,0.73945
NaN,0.7239,0.7382
NaN,0.721,0.7417
NaN,0.7081,0.7397
NaN,0.7215,0.74005
NaN,0.7235,0.7396
NaN,0.7149,0.73725
NaN,0.7104,0.73205
NaN,0.7161,0.739
NaN,0.7192,0.731
NaN,0.7188,0.73885
NaN,0.7222,0.73855
NaN,0.7198,0.7381
NaN,0.7168,0.73995
NaN,0.7244,0.7381
NaN,0.7143,0.73845
NaN,0.7032,0.7348
NaN,0.722,0.7414
NaN,0.7016,0.73815
NaN,0.7193,0.73765
NaN,0.7229,0.73865
NaN,0.7088,0.7374
NaN,0.7087,0.74245
NaN,0.7014,0.73915
NaN,0.7086,0.73725
NaN,0.7052,0.73875
NaN,0.7012,0.7343
NaN,0.7139,0.74175
NaN,0.7131,0.73945
NaN,0.7223,0.73685
NaN,0.7297,0.7381
NaN,0.7237,0.73865
NaN,0.7271,0.7378
NaN,0.7207,0.74075
NaN,0.7006,0.7373
NaN,0.7301,0.7382
NaN,0.7043,0.7374
NaN,0.7314,0.74525
NaN,0.7035,0.73905
NaN,0.7184,0.73885
NaN,0.7034,0.73865
NaN,0.7241,0.73845
NaN,0.7224,0.74275
NaN,0.7168,0.7387
NaN,0.7191,0.73755
NaN,0.7208,0.73585
NaN,0.7213,0.73975
NaN,0.726,0.7322
NaN,0.7213,0.74015
NaN,0.7215,0.7333
NaN,0.7214,0.7391
NaN,0.7218,0.73925
NaN,0.7231,0.7388
NaN,0.7201,0.7403
NaN,0.7171,0.73815
NaN,0.7089,0.73895
NaN,0.7209,0.7397
NaN,0.7217,0.7422
NaN,0.7217,0.7395
NaN,0.7228,0.7397
NaN,0.7288,0.73775
NaN,0.7241,0.7393
NaN,0.7239,0.73995
NaN,0.7222,0.7422
NaN,0.724,0.7397
NaN,0.7267,0.7384
NaN,0.7227,0.73745
NaN,0.7186,0.7356
NaN,0.7213,0.73655
NaN,0.7234,0.73935
NaN,0.7246,0.73755
NaN,0.7234,0.74005
NaN,0.734,0.73965
NaN,0.7258,0.73895
NaN,0.7248,0.73845
NaN,0.7236,0.73825
NaN,0.7253,0.73915
NaN,0.7273,0.73855
NaN,0.7247,0.741
NaN,0.7213,0.7399
NaN,0.7215,0.7394
NaN,0.7242,0.72795
NaN,0.7248,0.7404
NaN,0.7252,0.73905
NaN,0.7334,0.7413
NaN,0.7267,0.7407
NaN,0.7259,0.74105
NaN,0.7254,0.73825
NaN,0.7265,0.7408
NaN,0.7258,0.729
NaN,0.7256,0.73925
NaN,0.7202,0.73435
NaN,0.7222,0.73925
NaN,0.7251,0.73945
NaN,0.7251,0.73865
NaN,0.7244,0.7391
NaN,0.7312,0.7396
NaN,0.725,0.7391
NaN,0.7255,0.739
NaN,0.7238,0.74155
NaN,0.7263,0.73865
NaN,0.7247,0.73905
NaN,0.7252,0.73915
NaN,0.7207,0.73945
NaN,0.7217,0.74135
NaN,0.7247,0.73975
NaN,0.7239,0.74235
NaN,0.7087,0.73725
NaN,0.7231,0.7375
NaN,0.7304,0.7254
NaN,0.7247,0.7387
NaN,0.7249,0.7317
NaN,0.7235,0.73825
NaN,0.7256,0.73905
NaN,0.7239,0.73695
NaN,0.7159,0.73805
NaN,0.7242,0.7397
NaN,0.7234,0.73745
NaN,0.7229,0.7406
NaN,0.7227,0.7384
NaN,0.7232,0.7386
NaN,0.72975,0.7382
NaN,0.7231,0.7386
NaN,0.7277,0.73665
NaN,0.7241,0.7418
NaN,0.723,0.7384
NaN,0.7242,0.7417
NaN,0.7237,0.73805
NaN,0.7204,0.7361
NaN,0.7144,0.73885
NaN,0.722,0.72785
NaN,0.7239,0.73805
NaN,0.7224,0.73725
NaN,0.7217,0.7235
NaN,0.7228,0.7377
NaN,0.72545,0.73545
NaN,0.7239,0.73905
NaN,0.7262,0.738
NaN,0.7243,0.74065
NaN,0.7066,0.73745
NaN,0.7223,0.7394
NaN,0.7224,0.739
NaN,0.7228,0.7387
NaN,0.7205,0.7374
NaN,0.7081,0.7408
NaN,0.7201,0.7384
NaN,0.7069,0.73935
NaN,0.725,0.7356
NaN,0.7207,0.7319
NaN,0.7214,0.71485
NaN,0.7224,0.73775
NaN,0.7233,0.7244
NaN,0.7278,0.7383
NaN,0.7222,0.73885
NaN,0.7214,0.7384
NaN,0.7234,0.73415
NaN,0.7214,0.73845
NaN,0.7231,0.7382
NaN,0.7058,0.744
NaN,0.7196,0.7339
NaN,0.7239,0.73775
NaN,0.7252,0.73755
NaN,0.7245,0.73765
NaN,0.7243,0.73655
NaN,0.7273,0.74025
NaN,0.721,0.7386
NaN,0.7331,0.74
NaN,0.7291,0.73705
NaN,0.7262,0.72765
NaN,0.7265,0.72275
NaN,0.7271,0.73435
NaN,0.7316,0.7293
NaN,0.7042,0.7366
NaN,0.7226,0.73615
NaN,0.7268,0.7371
NaN,0.7179,0.7344
NaN,0.7254,0.73665
NaN,0.7284,0.7367
NaN,0.7286,0.74285
NaN,0.72665,0.73525
NaN,0.7302,0.73565
NaN,0.7176,0.73555
NaN,0.7316,0.73645
NaN,0.7295,0.73425
NaN,0.7255,0.74045
NaN,0.7274,0.73655
NaN,0.7278,0.74095
NaN,0.7278,0.73485
NaN,0.7262,0.7332
NaN,0.7322,0.71705
NaN,0.7255,0.73415
NaN,0.7265,0.71825
NaN,0.7265,0.73445
NaN,0.7201,0.73435
NaN,0.7282,0.73485
NaN,0.7223,0.73235
NaN,0.7289,0.73455
NaN,0.7275,0.73495
NaN,0.7262,0.74185
NaN,0.7276,0.73695
NaN,0.7272,0.73385
NaN,0.728,0.73405
NaN,0.7188,0.73095
NaN,0.7258,0.73435
NaN,0.7167,0.73265
NaN,0.7315,0.73945
NaN,0.7256,0.73545
NaN,0.7253,0.73795
NaN,0.7252,0.73465
NaN,0.7271,0.72815
NaN,0.7265,0.72755
NaN,0.7268,0.73325
NaN,0.7261,0.72605
NaN,0.7248,0.7333
NaN,0.7261,0.73315
NaN,0.7258,0.73315
NaN,0.7259,0.73265
NaN,0.7186,0.7341
NaN,0.7247,0.73395
NaN,0.7139,0.7372
NaN,0.7309,0.7402
NaN,0.7169,0.73415
NaN,0.7216,0.73325
NaN,0.7234,0.7262
NaN,0.7246,0.73375
NaN,0.7244,0.73335
NaN,0.7207,0.73825
NaN,0.7263,0.73365
NaN,0.7238,0.7366
NaN,0.7244,0.7326
NaN,0.724,0.73385
NaN,0.7245,0.72755
NaN,0.7226,0.7338
NaN,0.714,0.72405
NaN,0.7223,0.73385
NaN,0.7089,0.73455
NaN,0.729,0.7334
NaN,0.7167,0.73115
NaN,0.7211,0.733
NaN,0.7223,0.73345
NaN,0.7224,0.73645
NaN,0.733,0.74125
NaN,0.724,0.73335
NaN,0.7195,0.73305
NaN,0.7261,0.73335
NaN,0.7225,0.73345
NaN,0.7225,0.73535
NaN,0.7235,0.73445
NaN,0.7232,0.7378
NaN,0.7222,0.7333
NaN,0.7076,0.7333
NaN,0.7194,0.7246
NaN,0.7117,0.73185
NaN,0.7281,0.7232
NaN,0.7163,0.7335
NaN,0.7213,0.7334
NaN,0.7211,0.7328
NaN,0.7218,0.7291
NaN,0.7239,0.7341
NaN,0.7165,0.7336
NaN,0.7245,0.7344
NaN,0.724,0.73815
NaN,0.7212,0.7329
NaN,0.722,0.7322
NaN,0.7227,0.7326
NaN,0.7211,0.7327
NaN,0.7051,0.7355
NaN,0.7195,0.7345
NaN,0.7123,0.73555
NaN,0.7298,0.7319
NaN,0.7107,0.7292
NaN,0.7214,0.73
NaN,0.7215,0.73255
NaN,0.7223,0.7259
NaN,0.7235,0.7331
NaN,0.7155,0.7326
NaN,0.7239,0.7225
NaN,0.7216,0.73215
NaN,0.7205,0.72855
NaN,0.722,0.73495
NaN,0.7215,0.73255
NaN,0.7232,0.7302
NaN,0.7075,0.7367
NaN,0.7193,0.733
NaN,0.7018,0.7327
NaN,0.7265,0.7332
NaN,0.7154,0.7342
NaN,0.7216,0.7353
NaN,0.7208,0.73395
NaN,0.7218,0.7328
NaN,0.7234,0.7312
NaN,0.7146,0.73115
NaN,0.7273,0.73315
NaN,0.7233,0.7344
NaN,0.7036,0.73105
NaN,0.7222,0.73405
NaN,0.7225,0.73355
NaN,0.7223,0.73215
NaN,0.7254,0.73185
NaN,0.7106,0.73545
NaN,0.7208,0.73315
NaN,0.7076,0.7283
NaN,0.7257,0.739
NaN,0.7118,0.7343
NaN,0.7224,0.7329
NaN,0.7076,0.72435
NaN,0.7237,0.7334
NaN,0.7237,0.73465
NaN,0.7251,0.7366
NaN,0.7192,0.7346
NaN,0.7249,0.7313
NaN,0.7247,0.73015
NaN,0.7108,0.7343
NaN,0.7228,0.73905
NaN,0.723,0.7352
NaN,0.7236,0.72655
NaN,0.7245,0.73375
NaN,0.7147,0.734
NaN,0.7227,0.7321
NaN,0.7123,0.7321
NaN,0.7247,0.7363
NaN,0.7133,0.7333
NaN,0.7218,0.7269
NaN,0.7016,0.742
NaN,0.7227,0.73495
NaN,0.7229,0.73435
NaN,0.7283,0.73445
NaN,0.725,0.73525
NaN,0.7165,0.73605
NaN,0.7264,0.73485
NaN,0.7236,0.73455
NaN,0.7098,0.7306
NaN,0.722,0.7338
NaN,0.7227,0.7459
NaN,0.7221,0.73525
NaN,0.7236,0.73485
NaN,0.7152,0.73595
NaN,0.721,0.7355
NaN,0.7128,0.7353
NaN,0.7275,0.73805
NaN,0.7095,0.737
NaN,0.7216,0.7348
NaN,0.709,0.7272
NaN,0.7215,0.7478
NaN,0.7217,0.7366
NaN,0.7395,0.7356
NaN,0.7227,0.7359
NaN,0.718,0.7366
NaN,0.7297,0.7359
NaN,0.7231,0.7372
NaN,0.7126,0.7347
NaN,0.7219,0.7308
NaN,0.7232,0.7394
NaN,0.7218,0.7474
NaN,0.7245,0.73745
NaN,0.7121,0.7364
NaN,0.7201,0.73695
NaN,0.7187,0.73625
NaN,0.727,0.7364
NaN,0.7167,0.74035
NaN,0.7238,0.73715
NaN,0.7049,0.73705
NaN,0.7247,0.7287
NaN,0.7248,0.7519
NaN,0.724,0.7372
NaN,0.7268,0.7363
NaN,0.7194,0.7365
NaN,0.7338,0.73805
NaN,0.7287,0.7355
NaN,0.7059,0.7384
NaN,0.7268,0.7341
NaN,0.7263,0.73205
NaN,0.7275,0.7433
NaN,0.7296,0.7342
NaN,0.7063,0.73875
NaN,0.7214,0.7317
NaN,0.7212,0.73745
NaN,0.7303,0.73705
NaN,0.7181,0.7365
NaN,0.7281,0.7397
NaN,0.7296,0.7381
NaN,0.7299,0.7373
NaN,0.7274,0.7373
NaN,0.731,0.7444
NaN,0.7128,0.7373
NaN,0.7333,0.7366
NaN,0.7306,0.7365
NaN,0.7206,0.73855
NaN,0.7275,0.7385
NaN,0.7278,0.7392
NaN,0.7299,0.736
NaN,0.7317,0.73435
NaN,0.7118,0.7372
NaN,0.7267,0.7328
NaN,0.7287,0.739
NaN,0.7321,0.7332
NaN,0.7271,0.738
NaN,0.7293,0.7378
NaN,0.7321,0.73665
NaN,0.7386,0.7386
NaN,0.7305,0.73925
NaN,0.7116,0.73765
NaN,0.7304,0.7399
NaN,0.729,0.7421
NaN,0.7299,0.73845
NaN,0.727,0.73795
NaN,0.7273,0.73835
NaN,0.7286,0.73825
NaN,0.7263,0.74055
NaN,0.7208,0.7385
NaN,0.7277,0.74145
NaN,0.7201,0.73665
NaN,0.7323,0.73685
NaN,0.7072,0.73865
NaN,0.7214,0.73725
NaN,0.7247,0.7384
NaN,0.7258,0.73945
NaN,0.7512,0.7365
NaN,0.7257,0.73805
NaN,0.7106,0.7358
NaN,0.7278,0.7362
NaN,0.7256,0.7386
NaN,0.7234,0.7358
NaN,0.7244,0.739
NaN,0.724,0.7331
NaN,0.7245,0.7383
NaN,0.7231,0.7348
NaN,0.7221,0.7396
NaN,0.7251,0.7387
NaN,0.7153,0.7391
NaN,0.7287,0.739
NaN,0.7017,0.73965
NaN,0.7208,0.73915
NaN,0.7004,0.73785
NaN,0.7225,0.7389
NaN,0.7232,0.74105
NaN,0.743,0.73935
NaN,0.7232,0.7386
NaN,0.7111,0.73985
NaN,0.7246,0.73885
NaN,0.7238,0.73865
NaN,0.7231,0.73815
NaN,0.7226,0.7393
NaN,0.7216,0.7384
NaN,0.7222,0.73835
NaN,0.718,0.7337
NaN,0.7226,0.7382
NaN,0.7217,0.7387
NaN,0.7097,0.7115
NaN,0.7241,0.74055
NaN,0.7085,0.73815
NaN,0.7191,0.7223
NaN,0.7085,0.7389
NaN,0.7204,0.733
NaN,0.7212,0.7354
NaN,0.732,0.74245
NaN,0.7213,0.7372
NaN,0.7135,0.7306
NaN,0.7241,0.7376
NaN,0.7206,0.73725
NaN,0.7112,0.7186
NaN,0.7203,0.7219
NaN,0.7211,0.72595
NaN,0.7208,0.72605
NaN,0.7194,0.7263
NaN,0.7194,0.7244
NaN,0.7189,0.72585
NaN,0.7166,0.7248
NaN,0.7196,0.72545
NaN,0.7133,0.72595
NaN,0.7204,0.72605
NaN,0.7196,0.7263
NaN,0.7198,0.72495
NaN,0.7134,0.72675
NaN,0.7211,0.72605
NaN,0.7187,0.7253
NaN,0.7236,0.72965
NaN,0.721,0.72685
NaN,0.7112,0.7265
NaN,0.7206,0.72625
NaN,0.7208,0.7254
NaN,0.7212,0.7273
NaN,0.7216,0.7265
NaN,0.7187,0.72665
NaN,0.7199,0.718
NaN,0.7203,0.726
NaN,0.7205,0.7264
NaN,0.7071,0.7258
NaN,0.7008,0.72065
NaN,0.7207,0.7263
NaN,0.7139,0.7284
NaN,0.7211,0.7263
NaN,0.722,0.7272
NaN,0.7219,0.7264
NaN,0.7217,0.71755
NaN,0.7191,0.72415
NaN,0.7225,0.7257
NaN,0.7208,0.72705
NaN,0.7096,0.7218
NaN,0.7213,0.72665
NaN,0.722,0.7227
NaN,0.721,0.72535
NaN,0.7196,0.7242
NaN,0.7165,0.72565
NaN,0.7208,0.72525
NaN,0.7137,0.70585
NaN,0.7206,0.72515
NaN,0.7162,0.71835
NaN,0.7203,0.7286
NaN,0.7012,0.72525
NaN,0.7196,0.72605
NaN,0.7201,0.71005
NaN,0.7121,0.72605
NaN,0.72,0.72565
NaN,0.7167,0.72545
NaN,0.7243,0.725
NaN,0.7202,0.72275
NaN,0.7167,0.72505
NaN,0.7199,0.7183
NaN,0.7187,0.7266
NaN,0.72,0.7143
NaN,0.7219,0.72285
NaN,0.7142,0.7246
NaN,0.7198,0.7249
NaN,0.713,0.70585
NaN,0.7205,0.72475
NaN,0.7055,0.7158
NaN,0.7191,0.7278
NaN,0.7088,0.7247
NaN,0.7191,0.7291
NaN,0.7203,0.72465
NaN,0.726,0.72425
NaN,0.7194,0.72495
NaN,0.716,0.7229
NaN,0.7245,0.7233
NaN,0.7205,0.724
NaN,0.7133,0.7152
NaN,0.7214,0.72545
NaN,0.7208,0.711
NaN,0.7205,0.722
NaN,0.7225,0.72295
NaN,0.7153,0.72275
NaN,0.7194,0.7232
NaN,0.7099,0.72535
NaN,0.72,0.72335
NaN,0.7093,0.72945
NaN,0.719,0.71185
NaN,0.7198,0.7232
NaN,0.7214,0.7228
NaN,0.7251,0.7233
NaN,0.721,0.7221
NaN,0.7117,0.72305
NaN,0.7255,0.72325
NaN,0.7212,0.71095
NaN,0.7147,0.7246
NaN,0.7203,0.7096
NaN,0.7196,0.72
NaN,0.7212,0.7227
NaN,0.7223,0.72295
NaN,0.7125,0.7083
NaN,0.7181,0.72025
NaN,0.7093,0.7234
NaN,0.7239,0.7203
NaN,0.7036,0.7311
NaN,0.7174,0.7216
NaN,0.7056,0.7206
NaN,0.7194,0.7228
NaN,0.7211,0.72
NaN,0.7372,0.7243
NaN,0.7195,0.7231
NaN,0.7032,0.7132
NaN,0.7237,0.72185
NaN,0.7194,0.7106
NaN,0.7138,0.7193
NaN,0.7188,0.71975
NaN,0.7179,0.72095
NaN,0.7194,0.7182
NaN,0.7187,0.7229
NaN,0.7098,0.72005
NaN,0.7172,0.72665
NaN,0.7168,0.72025
NaN,0.7214,0.71955
NaN,0.7025,0.71925
NaN,0.7159,0.71935
NaN,0.7188,0.7231
NaN,0.7195,0.72165
NaN,0.7303,0.71505
NaN,0.7197,0.7184
NaN,0.7041,0.71625
NaN,0.7259,0.71885
NaN,0.7197,0.71935
NaN,0.7187,0.7045
NaN,0.7185,0.71855
NaN,0.7188,0.7204
NaN,0.7193,0.71855
NaN,0.7067,0.72795
NaN,0.7156,0.7179
NaN,0.7147,0.7175
NaN,0.7217,0.7187
NaN,0.7099,0.71635
NaN,0.7164,0.7226
NaN,0.7194,0.71945
NaN,0.7269,0.71835
NaN,0.7096,0.71615
NaN,0.7247,0.71395
NaN,0.7163,0.71525
NaN,0.7176,0.71535
NaN,0.7181,0.71445
NaN,0.719,0.71765
NaN,0.7047,0.71455
NaN,0.7151,0.72355
NaN,0.7016,0.7145
NaN,0.7017,0.7142
NaN,0.7169,0.7145
NaN,0.7095,0.71455
NaN,0.7073,0.7193
NaN,0.7109,0.7163
NaN,0.7118,0.71395
NaN,0.7161,0.7116
NaN,0.7217,0.714
NaN,0.717,0.7139
NaN,0.7053,0.7134
NaN,0.7123,0.7152
NaN,0.70975,0.7142
NaN,0.7098,0.71925
NaN,0.7111,0.7129
NaN,0.7065,0.7122
NaN,0.702,0.714
NaN,0.7059,0.7116
NaN,0.7091,0.7157
NaN,0.7097,0.713
NaN,0.70405,0.71595
NaN,0.7054,0.7128
NaN,0.7064,0.71075
NaN,0.708,0.7115
NaN,0.7074,0.71065
NaN,0.70805,0.713
NaN,0.70875,0.7112
NaN,0.70805,0.71545
NaN,0.7063,0.71065
NaN,0.70245,0.71165
NaN,0.70595,0.7081
NaN,0.7024,0.71325
NaN,0.7011,0.71255
NaN,0.7037,0.7089
NaN,0.7253,0.70745
NaN,0.7215,0.70815
NaN,0.7076,0.71225
NaN,0.7265,0.70755
NaN,0.7269,0.70815
NaN,0.728,0.70835
NaN,0.7152,0.71
NaN,0.7168,0.71265
NaN,0.7084,0.7087
NaN,0.7114,0.71175
NaN,0.7031,0.71515
NaN,0.7267,0.7107
NaN,0.7149,0.7199
NaN,0.7202,0.7094
NaN,0.7308,0.7085
NaN,0.7233,0.7098
NaN,0.7215,0.71105
NaN,0.7197,0.7101
NaN,0.7226,0.70855
NaN,0.7229,0.7087
NaN,0.7165,0.70985
NaN,0.7206,0.70965
NaN,0.7228,0.70805
NaN,0.7034,0.7141
NaN,0.7233,0.71015
NaN,0.7337,0.7188
NaN,0.7249,0.71025
NaN,0.7217,0.70915
NaN,0.7205,0.71045
NaN,0.7216,0.71215
NaN,0.7242,0.71275
NaN,0.7199,0.713
NaN,0.721,0.7083
NaN,0.7213,0.71025
NaN,0.706,0.70935
NaN,0.7227,0.7093
NaN,0.7351,0.7095
NaN,0.7247,0.7059
NaN,0.7222,0.71455
NaN,0.7212,0.71105
NaN,0.7234,0.7211
NaN,0.7263,0.71115
NaN,0.7192,0.71045
NaN,0.7183,0.71115
NaN,0.7214,0.7128
NaN,0.7233,0.7117
NaN,0.7115,0.71205
NaN,0.7235,0.7078
NaN,0.7324,0.7106
NaN,0.7253,0.7113
NaN,0.7223,0.7117
NaN,0.721,0.7117
NaN,0.7235,0.7079
NaN,0.7242,0.716
NaN,0.721,0.7127
NaN,0.7234,0.7193
NaN,0.7179,0.7125
NaN,0.7218,0.7121
NaN,0.7239,0.7127
NaN,0.71175,0.7137
NaN,0.7222,0.7126
NaN,0.7275,0.7116
NaN,0.7237,0.7104
NaN,0.7203,0.7126
NaN,0.7203,0.7129
NaN,0.7227,0.7126
NaN,0.7228,0.71235
NaN,0.72,0.7124
NaN,0.7228,0.7104
NaN,0.7181,0.71735
NaN,0.7194,0.7148
NaN,0.7202,0.72285
NaN,0.72895,0.7142
NaN,0.7208,0.7135
NaN,0.7245,0.71455
NaN,0.7218,0.7154
NaN,0.72,0.7134
NaN,0.7209,0.71315
NaN,0.7207,0.7108
NaN,0.719,0.71045
NaN,0.7168,0.71045
NaN,0.7227,0.714
NaN,0.7173,0.71425
NaN,0.719,0.714
NaN,0.72,0.71405
NaN,0.7199,0.71215
NaN,0.7224,0.7181
NaN,0.7192,0.7162
NaN,0.7187,0.70485
NaN,0.7197,0.7237
NaN,0.7194,0.71595
NaN,0.7171,0.71445
NaN,0.7153,0.71505
NaN,0.7042,0.7166
NaN,0.7201,0.71305
NaN,0.7177,0.7152
NaN,0.7183,0.70995
NaN,0.7177,0.71145
NaN,0.7188,0.71395
NaN,0.7251,0.7125
NaN,0.7187,0.7147
NaN,0.7188,0.70895
NaN,0.7193,0.7152
NaN,0.7189,0.7155
NaN,0.7212,0.71515
NaN,0.7013,0.7152
NaN,0.7158,0.71895
NaN,0.7064,0.7149
NaN,0.7207,0.72275
NaN,0.7185,0.7157
NaN,0.7201,0.7154
NaN,0.7204,0.7158
NaN,0.70815,0.71725
NaN,0.7229,0.714
NaN,0.7177,0.7161
NaN,0.7281,0.70925
NaN,0.7228,0.7127
NaN,0.7206,0.71635
NaN,0.7209,0.71665
NaN,0.7218,0.7161
NaN,0.7278,0.71595
NaN,0.7023,0.71575
NaN,0.7194,0.7176
NaN,0.7011,0.71785
NaN,0.7227,0.71665
NaN,0.7203,0.7075
NaN,0.7229,0.72445
NaN,0.7228,0.7178
NaN,0.7212,0.7174
NaN,0.7237,0.7177
NaN,0.7158,0.7186
NaN,0.728,0.71495
NaN,0.7238,0.7167
NaN,0.7217,0.71095
NaN,0.7216,0.71425
NaN,0.7234,0.7195
NaN,0.7234,0.719
NaN,0.7079,0.7135
NaN,0.7206,0.7185
NaN,0.7284,0.7179
NaN,0.7059,0.70785
NaN,0.7228,0.7177
NaN,0.7229,0.71725
NaN,0.7226,0.71975
NaN,0.7239,0.7183
NaN,0.7243,0.70675
NaN,0.7244,0.71915
NaN,0.7268,0.71845
NaN,0.7256,0.71885
NaN,0.7227,0.71935
NaN,0.7233,0.7142
NaN,0.7241,0.71935
NaN,0.7245,0.71585
NaN,0.721,0.7168
NaN,0.7282,0.71945
NaN,0.713,0.71835
NaN,0.7206,0.7186
NaN,0.7219,0.71895
NaN,0.7245,0.71775
NaN,0.7249,0.71575
NaN,0.7251,0.72145
NaN,0.7227,0.71845
NaN,0.7222,0.711
NaN,0.7205,0.7183
NaN,0.7221,0.7176
NaN,0.7223,0.7179
NaN,0.7212,0.71925
NaN,0.7202,0.7179
NaN,0.7296,0.71945
NaN,0.7095,0.71485
NaN,0.7183,0.7174
NaN,0.7189,0.71355
NaN,0.7203,0.71875
NaN,0.7317,0.71805
NaN,0.7222,0.7178
NaN,0.7169,0.71865
NaN,0.7228,0.7166
NaN,0.7208,0.72035
NaN,0.7188,0.71865
NaN,0.7195,0.71335
NaN,0.7205,0.71915
NaN,0.7184,0.71915
NaN,0.7167,0.71925
NaN,0.7248,0.7175
NaN,0.716,0.71865
NaN,0.7177,0.71935
NaN,0.7187,0.7147
NaN,0.7268,0.7163
NaN,0.7182,0.7129
NaN,0.7132,0.7176
NaN,0.7229,0.7003
NaN,0.719,0.71805
NaN,0.7167,0.7191
NaN,0.7164,0.7049
NaN,0.718,0.71735
NaN,0.7169,0.7138
NaN,0.7159,0.7184
NaN,0.7059,0.71705
NaN,0.7222,0.7138
NaN,0.7167,0.7173
NaN,0.7158,0.7174
NaN,0.7172,0.7172
NaN,0.7372,0.7178
NaN,0.718,0.72075
NaN,0.7115,0.71975
NaN,0.7209,0.7097
NaN,0.7188,0.71635
NaN,0.7177,0.712
NaN,0.7185,0.7154
NaN,0.7187,0.7168
NaN,0.7164,0.7158
NaN,0.7155,0.716
NaN,0.7229,0.7106
NaN,0.7064,0.7201
NaN,0.717,0.7166
NaN,0.717,0.7129
NaN,0.7179,0.7176
NaN,0.7277,0.7163
NaN,0.7191,0.7169
NaN,0.7147,0.717
NaN,0.7217,0.7187
NaN,0.7181,0.7173
NaN,0.7177,0.7081
NaN,0.7187,0.7152
NaN,0.7179,0.7104
NaN,0.718,0.71525
NaN,0.7149,0.71555
NaN,0.7014,0.7156
NaN,0.7196,0.71575
NaN,0.7128,0.7192
NaN,0.7193,0.71605
NaN,0.7187,0.71235
NaN,0.7185,0.71115
NaN,0.7108,0.7163
NaN,0.7208,0.7148
NaN,0.7136,0.7159
NaN,0.7245,0.7159
NaN,0.7206,0.7156
NaN,0.718,0.71695
NaN,0.719,0.71485
NaN,0.7183,0.70545
NaN,0.7208,0.71315
NaN,0.7086,0.7154
NaN,0.7175,0.71525
NaN,0.7225,0.7153
NaN,0.7066,0.7188
NaN,0.7189,0.7155
NaN,0.7001,0.7149
NaN,0.7191,0.70835
NaN,0.7199,0.7151
NaN,0.7183,0.7136
NaN,0.7213,0.7151
NaN,0.7123,0.71435
NaN,0.7236,0.7151
NaN,0.7217,0.7164
NaN,0.706,0.70625
NaN,0.7184,0.71445
NaN,0.7193,0.7128
NaN,0.7192,0.7135
NaN,0.7189,0.71405
NaN,0.7084,0.71575
NaN,0.7168,0.7123
NaN,0.7252,0.71855
NaN,0.7169,0.713
NaN,0.7042,0.7149
NaN,0.7175,0.71445
NaN,0.7183,0.71435
NaN,0.7365,0.71415
NaN,0.7192,0.71315
NaN,0.7116,0.714
NaN,0.7227,0.7147
NaN,0.72,0.7069
NaN,0.705,0.7128
NaN,0.7181,0.7133
NaN,0.7181,0.71395
NaN,0.7188,0.7135
NaN,0.7187,0.7121
NaN,0.709,0.71955
NaN,0.7143,0.71425
NaN,0.7043,0.71285
NaN,0.7233,0.7146
NaN,0.7043,0.7142
NaN,0.7161,0.715
NaN,0.7181,0.7151
NaN,0.718,0.7105
NaN,0.7319,0.71455
NaN,0.7204,0.711
NaN,0.7104,0.7125
NaN,0.7243,0.71305
NaN,0.7199,0.71435
NaN,0.7033,0.7138
NaN,0.7175,0.72315
NaN,0.7185,0.7145
NaN,0.7189,0.7208
NaN,0.7204,0.71455
NaN,0.708,0.70815
NaN,0.7159,0.71565
NaN,0.7032,0.71415
NaN,0.7223,0.71545
NaN,0.7052,0.7155
NaN,0.7185,0.71135
NaN,0.7198,0.71435
NaN,0.7198,0.713
NaN,0.7307,0.7134
NaN,0.7224,0.7151
NaN,0.7068,0.7153
NaN,0.73,0.71615
NaN,0.7236,0.7151
NaN,0.7045,0.72095
NaN,0.7217,0.7162
NaN,0.7221,0.71565
NaN,0.7227,0.71385
NaN,0.7236,0.71565
NaN,0.703,0.7167
NaN,0.7188,0.715
NaN,0.7017,0.7148
NaN,0.7248,0.7043
NaN,0.7052,0.7132
NaN,0.7207,0.71505
NaN,0.7225,0.71565
NaN,0.7072,0.71495
NaN,0.7231,0.7155
NaN,0.7505,0.70965
NaN,0.7263,0.72115
NaN,0.7054,0.71715
NaN,0.7317,0.7161
NaN,0.7267,0.7152
NaN,0.7084,0.7167
NaN,0.7203,0.7178
NaN,0.7221,0.71565
NaN,0.7234,0.7118
NaN,0.7263,0.715
NaN,0.7066,0.71585
NaN,0.7204,0.71555
NaN,0.7024,0.71605
NaN,0.7296,0.71455
NaN,0.722,0.71725
NaN,0.7237,0.7216
NaN,0.7242,0.71745
NaN,0.7434,0.7166
NaN,0.7263,0.7164
NaN,0.7037,0.717
NaN,0.7305,0.71855
NaN,0.7264,0.71545
NaN,0.7149,0.71725
NaN,0.722,0.7176
NaN,0.7225,0.71795
NaN,0.7239,0.71785
NaN,0.7265,0.7113
NaN,0.7144,0.71855
NaN,0.7205,0.7216
NaN,0.7173,0.7192
NaN,0.7313,0.70695
NaN,0.7002,0.71805
NaN,0.7197,0.71735
NaN,0.7212,0.71785
NaN,0.7226,0.71935
NaN,0.7348,0.71045
NaN,0.7221,0.7171
NaN,0.7096,0.71905
NaN,0.7277,0.718
NaN,0.7227,0.718
NaN,0.7183,0.71825
NaN,0.7209,0.71385
NaN,0.7208,0.71845
NaN,0.7221,0.72225
NaN,0.7223,0.719
NaN,0.7215,0.70965
NaN,0.7214,0.71885
NaN,0.7189,0.71825
NaN,0.7268,0.71905
NaN,0.7172,0.7202
NaN,0.7185,0.7109
NaN,0.7197,0.71755
NaN,0.7245,0.7118
NaN,0.7204,0.71795
NaN,0.7086,0.71955
NaN,0.7223,0.72005
NaN,0.7201,0.7194
NaN,0.7157,0.71475
NaN,0.7204,0.7198
NaN,0.7197,0.71425
NaN,0.7207,0.7244
NaN,0.7175,0.72115
NaN,0.7226,0.71275
NaN,0.7175,0.71945
NaN,0.7181,0.71875
NaN,0.7189,0.71975
NaN,0.706,0.72215
NaN,0.7167,0.71095
NaN,0.71,0.7201
NaN,0.7189,0.7143
NaN,0.7186,0.71955
NaN,0.7128,0.7186
NaN,0.7184,0.7072
NaN,0.7113,0.7194
NaN,0.7219,0.71985
NaN,0.7179,0.72135
NaN,0.7089,0.7196
NaN,0.7205,0.7147
NaN,0.7185,0.7255
NaN,0.7187,0.72175
NaN,0.7199,0.70905
NaN,0.7198,0.71995
NaN,0.72,0.71905
NaN,0.7077,0.72035
NaN,0.7171,0.7211
NaN,0.7159,0.71085
NaN,0.7201,0.7195
NaN,0.7205,0.7151
NaN,0.7189,0.7212
NaN,0.7082,0.71555
NaN,0.7197,0.71965
NaN,0.7123,0.72085
NaN,0.7235,0.7209
NaN,0.7214,0.72085
NaN,0.7128,0.71615
NaN,0.7202,0.72775
NaN,0.7196,0.72135
NaN,0.7197,0.71095
NaN,0.7209,0.72105
NaN,0.7125,0.72045
NaN,0.7199,0.72155
NaN,0.7092,0.7242
NaN,0.7169,0.71305
NaN,0.7062,0.72
NaN,0.7193,0.716
NaN,0.7088,0.7211
NaN,0.7198,0.713
NaN,0.7202,0.7228
NaN,0.7193,0.72245
NaN,0.7212,0.7222
NaN,0.7137,0.7239
NaN,0.7222,0.72
NaN,0.7215,0.72805
NaN,0.721,0.72405
NaN,0.72,0.7057
NaN,0.7208,0.7151
NaN,0.7208,0.72475
NaN,0.7183,0.72485
NaN,0.7152,0.72525
NaN,0.719,0.72645
NaN,0.712,0.71565
NaN,0.7197,0.7223
NaN,0.7101,0.7154
NaN,0.7185,0.7218
NaN,0.7004,0.7197
NaN,0.7184,0.72475
NaN,0.7198,0.72545
NaN,0.7233,0.72565
NaN,0.719,0.72635
NaN,0.7113,0.7224
NaN,0.7224,0.73055
NaN,0.7186,0.72745
NaN,0.7146,0.7097
NaN,0.7191,0.72515
NaN,0.7196,0.72525
NaN,0.7189,0.72645
NaN,0.7181,0.72915
NaN,0.7157,0.71615
NaN,0.7177,0.7246
NaN,0.7062,0.71555
NaN,0.7189,0.72395
NaN,0.7015,0.7256
NaN,0.7161,0.72645
NaN,0.7077,0.72695
NaN,0.7176,0.72825
NaN,0.7181,0.72845
NaN,0.7145,0.7218
NaN,0.7178,0.7331
NaN,0.7094,0.72805
NaN,0.7225,0.7131
NaN,0.719,0.72755
NaN,0.7083,0.72725
NaN,0.7193,0.72785
NaN,0.7188,0.73175
NaN,0.72,0.71915
NaN,0.7173,0.7263
NaN,0.7173,0.72785
NaN,0.7176,0.7187
NaN,0.7087,0.72775
NaN,0.7177,0.729
NaN,0.7075,0.72815
NaN,0.7155,0.7278
NaN,0.7165,0.7308
NaN,0.7177,0.72215
NaN,0.7207,0.73615
NaN,0.7179,0.7321
NaN,0.7028,0.71505
NaN,0.7236,0.7292
NaN,0.7183,0.7288
NaN,0.7122,0.7305
NaN,0.7179,0.73295
NaN,0.7177,0.7192
NaN,0.7182,0.7282
NaN,0.7178,0.71745
NaN,0.7135,0.72935
NaN,0.7171,0.72315
NaN,0.709,0.7299
NaN,0.7198,0.7306
NaN,0.7131,0.7316
NaN,0.7146,0.7301
NaN,0.7157,0.7329
NaN,0.7385,0.7231
NaN,0.7158,0.7392
NaN,0.7228,0.7345
NaN,0.7157,0.7177
NaN,0.7117,0.7312
NaN,0.7152,0.7302
NaN,0.7142,0.7317
NaN,0.7162,0.7336
NaN,0.7168,0.7202
NaN,0.7177,0.7302
NaN,0.7149,0.7245
NaN,0.7021,0.7338
NaN,0.7195,0.7214
NaN,0.7127,0.7046
NaN,0.7068,0.7313
NaN,0.7138,0.73165
NaN,0.714,0.73285
NaN,0.7295,0.733
NaN,0.7152,0.7334
NaN,0.7005,0.7238
NaN,0.7195,0.7402
NaN,0.7146,0.735
NaN,0.7156,0.7216
NaN,0.7162,0.7135
NaN,0.7163,0.7327
NaN,0.7147,0.7322
NaN,0.7124,0.733
NaN,0.7136,0.7354
NaN,0.7142,0.72345
NaN,0.7023,0.73145
NaN,0.7128,0.7208
NaN,0.7144,0.7349
NaN,0.7149,0.71745
NaN,0.7162,0.70355
NaN,0.7156,0.7323
NaN,0.7023,0.7331
NaN,0.7183,0.73365
NaN,0.7168,0.74415
NaN,0.7035,0.7338
NaN,0.716,0.7228
NaN,0.7146,0.7422
NaN,0.7154,0.7354
NaN,0.7172,0.72265
NaN,0.7106,0.7119
NaN,0.7156,0.73455
NaN,0.7165,0.73365
NaN,0.7063,0.73505
NaN,0.7165,0.73585
NaN,0.7115,0.7255
NaN,0.723,0.73235
NaN,0.7117,0.72115
NaN,0.7191,0.7361
NaN,0.7199,0.71875
NaN,0.7174,0.7227
NaN,0.7143,0.73395
NaN,0.7006,0.73455
NaN,0.7174,0.7346
NaN,0.7022,0.7429
NaN,0.7087,0.73515
NaN,0.71015,0.7236
NaN,0.7069,0.743
NaN,0.7083,0.73565
NaN,0.708,0.72185
NaN,0.7119,0.71715
NaN,0.7036,0.7359
NaN,0.7093,0.7353
NaN,0.7088,0.7356
NaN,0.7062,0.7391
NaN,0.70615,0.7287
NaN,0.7061,0.73325
NaN,0.7065,0.72485
NaN,0.7068,0.73635
NaN,0.7012,0.7216
NaN,0.7042,0.718
NaN,0.70375,0.73435
NaN,0.70495,0.73635
NaN,0.7034,0.736
NaN,0.7017,0.742
NaN,0.70355,0.73835
NaN,0.70515,0.724
NaN,0.70455,0.7425
NaN,0.70145,0.73855
NaN,0.7009,0.72645
NaN,0.7022,0.7193
NaN,0.7011,0.7374
NaN,0.7018,0.737
NaN,0.7021,0.7381
NaN,0.7299,0.7388
NaN,0.7006,0.729
NaN,0.7264,0.73555
NaN,0.7278,0.7237
NaN,0.7202,0.73605
NaN,0.7131,0.7217
NaN,0.7251,0.7133
NaN,0.7283,0.737
NaN,0.731,0.7378
NaN,0.7308,0.7386
NaN,0.7259,0.7435
NaN,0.7188,0.7381
NaN,0.7248,0.7248
NaN,0.721,0.744
NaN,0.7178,0.73925
NaN,0.7177,0.7287
NaN,0.718,0.7233
NaN,0.7186,0.7385
NaN,0.7137,0.7377
NaN,0.7135,0.7385
NaN,0.7136,0.74005
NaN,0.7158,0.7304
NaN,0.7179,0.7383
NaN,0.7158,0.7255
NaN,0.7138,0.73785
NaN,0.7155,0.72505
NaN,0.7159,0.71915
NaN,0.7122,0.7381
NaN,0.7205,0.7383
NaN,0.7143,0.73875
NaN,0.7138,0.7487
NaN,0.7154,0.7396
NaN,0.7153,0.7292
NaN,0.7165,0.7439
NaN,0.7149,0.7405
NaN,0.7146,0.7308
NaN,0.7149,0.7249
NaN,0.7144,0.7402
NaN,0.7124,0.7393
NaN,0.7113,0.7404
NaN,0.7179,0.742
NaN,0.7154,0.734
NaN,0.7146,0.7406
NaN,0.7152,0.7261
NaN,0.7146,0.7402
NaN,0.7189,0.7288
NaN,0.7151,0.7142
NaN,0.7145,0.73875
NaN,0.7151,0.73965
NaN,0.7145,0.7405
NaN,0.7176,0.7419
NaN,0.7126,0.73985
NaN,0.7175,0.72745
NaN,0.7154,0.744
NaN,0.7164,0.7408
NaN,0.716,0.73415
NaN,0.7174,0.72035
NaN,0.7252,0.74
NaN,0.7191,0.7393
NaN,0.7166,0.7403
NaN,0.7169,0.74115
NaN,0.7179,0.73375
NaN,0.7188,0.73995
NaN,0.7128,0.73005
NaN,0.7218,0.74085
NaN,0.7147,0.72295
NaN,0.7168,0.7199
NaN,0.7181,0.7372
NaN,0.7189,0.72435
NaN,0.7097,0.73905
NaN,0.7265,0.7398
NaN,0.7191,0.75375
NaN,0.717,0.74045
NaN,0.7172,0.72895
NaN,0.7184,0.7443
NaN,0.719,0.7413
NaN,0.7028,0.7328
NaN,0.7144,0.72425
NaN,0.724,0.7392
NaN,0.7166,0.7386
NaN,0.7169,0.74
NaN,0.7171,0.73985
NaN,0.7196,0.73415
NaN,0.7157,0.7391
NaN,0.7228,0.7314
NaN,0.7203,0.74
NaN,0.7159,0.73225
NaN,0.7179,0.73735
NaN,0.7189,0.73885
NaN,0.7179,0.739
NaN,0.7026,0.7447
NaN,0.7139,0.7397
NaN,0.7248,0.73235
NaN,0.7074,0.74505
NaN,0.7172,0.74075
NaN,0.717,0.7313
NaN,0.7192,0.72385
NaN,0.7188,0.73815
NaN,0.7149,0.73795
NaN,0.7202,0.73885
NaN,0.7173,0.74045
NaN,0.7143,0.73525
NaN,0.7167,0.73805
NaN,0.7171,0.73205
NaN,0.7159,0.74015
NaN,0.7046,0.72955
NaN,0.714,0.7204
NaN,0.723,0.73805
NaN,0.7149,0.7382
NaN,0.7151,0.7391
NaN,0.7155,0.74505
NaN,0.7147,0.73985
NaN,0.7144,0.7335
NaN,0.7201,0.7437
NaN,0.7149,0.7397
NaN,0.7153,0.73445
NaN,0.7165,0.72885
NaN,0.7159,0.7383
NaN,0.7136,0.7385
NaN,0.7059,0.7396
NaN,0.7134,0.73935
NaN,0.718,0.73585
NaN,0.7133,0.739
NaN,0.7142,0.7313
NaN,0.7154,0.73875
NaN,0.715,0.73325
NaN,0.7159,0.72205
NaN,0.7054,0.73945
NaN,0.7187,0.729
NaN,0.7166,0.7386
NaN,0.7141,0.73975
NaN,0.713,0.7444
NaN,0.7151,0.73995
NaN,0.7144,0.73365
NaN,0.7048,0.74275
NaN,0.7137,0.7404
NaN,0.7199,0.73405
NaN,0.7126,0.7275
NaN,0.7125,0.73855
NaN,0.7132,0.73915
NaN,0.7233,0.73965
NaN,0.7145,0.74135
NaN,0.7055,0.73515
NaN,0.7199,0.73865
NaN,0.7151,0.73165
NaN,0.7137,0.7399
NaN,0.7134,0.7338
NaN,0.7144,0.7175
NaN,0.7145,0.7387
NaN,0.7093,0.72755
NaN,0.7123,0.73965
NaN,0.7159,0.7403
NaN,0.7025,0.74025
NaN,0.7122,0.7329
NaN,0.7128,0.7432
NaN,0.7133,0.73995
NaN,0.7255,0.73345
NaN,0.7143,0.7274
NaN,0.7071,0.7402
NaN,0.7197,0.7394
NaN,0.7154,0.7398
NaN,0.7147,0.7394
NaN,0.7136,0.7348
NaN,0.7145,0.739
NaN,0.7159,0.73485
NaN,0.7126,0.7409
NaN,0.7164,0.7308
NaN,0.7051,0.7251
NaN,0.7138,0.73945
NaN,0.7148,0.72965
NaN,0.7146,0.739
NaN,0.721,0.7385
NaN,0.7172,0.7452
NaN,0.7074,0.7405
NaN,0.7205,0.73105
NaN,0.7171,0.74365
NaN,0.7149,0.7399
NaN,0.7153,0.73065
NaN,0.7154,0.72765
NaN,0.7168,0.7395
NaN,0.7029,0.7396
NaN,0.7133,0.7396
NaN,0.72,0.74055
NaN,0.7156,0.73515
NaN,0.7157,0.7392
NaN,0.717,0.73605
NaN,0.7248,0.74055
NaN,0.7171,0.73295
NaN,0.7054,0.73425
NaN,0.7187,0.7397
NaN,0.7161,0.7408
NaN,0.7134,0.7413
NaN,0.7156,0.74025
NaN,0.7144,0.74105
NaN,0.7143,0.7346
NaN,0.707,0.7443
NaN,0.7134,0.7417
NaN,0.7025,0.7281
NaN,0.7201,0.7274
NaN,0.7126,0.74075
NaN,0.7142,0.74065
NaN,0.7149,0.74125
NaN,0.7278,0.74155
NaN,0.7152,0.7355
NaN,0.7096,0.74005
NaN,0.7182,0.7321
NaN,0.7147,0.7414
NaN,0.7153,0.73295
NaN,0.7145,0.7383
NaN,0.7152,0.7413
NaN,0.7142,0.7339
NaN,0.7076,0.7415
NaN,0.7141,0.7409
NaN,0.7159,0.748
NaN,0.71385,0.74205
NaN,0.7133,0.7362
NaN,0.7142,0.7462
NaN,0.7331,0.7425
NaN,0.7139,0.72975
NaN,0.7092,0.73275
NaN,0.7176,0.74245
NaN,0.7151,0.74185
NaN,0.7137,0.74235
NaN,0.7141,0.7435
NaN,0.7147,0.7366
NaN,0.7157,0.74195
NaN,0.705,0.7329
NaN,0.7122,0.74205
NaN,0.7031,0.74045
NaN,0.718,0.73935
NaN,0.7129,0.742
NaN,0.7133,0.7312
NaN,0.714,0.74225
NaN,0.7426,0.74245
NaN,0.7169,0.7347
NaN,0.7043,0.74325
NaN,0.7235,0.73725
NaN,0.718,0.7486
NaN,0.7158,0.7433
NaN,0.7159,0.7304
NaN,0.7162,0.73985
NaN,0.7166,0.7431
NaN,0.7028,0.7427
NaN,0.7121,0.7431
NaN,0.7071,0.7447
NaN,0.7181,0.73865
NaN,0.714,0.7426
NaN,0.7149,0.73465
NaN,0.717,0.74405
NaN,0.7509,0.74045
NaN,0.7166,0.74115
NaN,0.704,0.74385
NaN,0.7253,0.72965
NaN,0.7178,0.74375
NaN,0.7162,0.743
NaN,0.7166,0.74575
NaN,0.7165,0.74385
NaN,0.7173,0.73765
NaN,0.7076,0.75015
NaN,0.7148,0.74475
NaN,0.7057,0.73485
NaN,0.7226,0.74255
NaN,0.7165,0.74465
NaN,0.7172,0.74445
NaN,0.7172,0.74455
NaN,0.7302,0.7472
NaN,0.7207,0.7402
NaN,0.7027,0.7436
NaN,0.7279,0.7355
NaN,0.7216,0.74405
NaN,0.7198,0.74045
NaN,0.7197,0.7454
NaN,0.7196,0.7463
NaN,0.7207,0.73575
NaN,0.7102,0.74615
NaN,0.7173,0.74545
NaN,0.7073,0.7373
NaN,0.7226,0.74615
NaN,0.7007,0.7407
NaN,0.7177,0.7527
NaN,0.7193,0.7472
NaN,0.7202,0.7337
NaN,0.728,0.74635
NaN,0.7204,0.7473
NaN,0.7059,0.7463
NaN,0.7268,0.7471
NaN,0.7218,0.7505
NaN,0.7154,0.7414
NaN,0.719,0.7476
NaN,0.7182,0.73825
NaN,0.7201,0.7443
NaN,0.7224,0.74475
NaN,0.7169,0.74485
NaN,0.7197,0.74805
NaN,0.7031,0.7341
NaN,0.7218,0.748
NaN,0.7007,0.74765
NaN,0.7154,0.74275
NaN,0.7176,0.7491
NaN,0.7186,0.74265
NaN,0.7246,0.7564
NaN,0.7184,0.7492
NaN,0.7045,0.736
NaN,0.7245,0.74705
NaN,0.719,0.74965
NaN,0.7196,0.74835
NaN,0.7173,0.74965
NaN,0.7171,0.7533
NaN,0.7176,0.74225
NaN,0.7199,0.7481
NaN,0.7168,0.74365
NaN,0.7179,0.748
NaN,0.7065,0.744
NaN,0.7183,0.7474
NaN,0.7104,0.75075
NaN,0.7169,0.7382
NaN,0.7181,0.7512
NaN,0.7187,0.75105
NaN,0.7105,0.7462
NaN,0.7193,0.7513
NaN,0.706,0.74295
NaN,0.7229,0.7591
NaN,0.7191,0.75315
NaN,0.7184,0.73755
NaN,0.7178,0.74955
NaN,0.7173,0.752
NaN,0.7179,0.7516
NaN,0.7202,0.7523
NaN,0.7163,0.75665
NaN,0.7175,0.7435
NaN,0.7119,0.75195
NaN,0.7177,0.74655
NaN,0.717,0.74915
NaN,0.7024,0.7448
NaN,0.7184,0.74125
NaN,0.7184,0.75335
NaN,0.714,0.7362
NaN,0.7197,0.75375
NaN,0.7076,0.7535
NaN,0.7208,0.7422
NaN,0.7203,0.75455
NaN,0.7078,0.74235
NaN,0.7191,0.76155
NaN,0.7192,0.7556
NaN,0.7198,0.74185
NaN,0.718,0.74725
NaN,0.7154,0.755
NaN,0.7168,0.7551
NaN,0.7165,0.70735
NaN,0.7161,0.7556
NaN,0.7051,0.75875
NaN,0.7178,0.74705
NaN,0.7081,0.7552
NaN,0.7178,0.7465
NaN,0.7184,0.75215
NaN,0.7163,0.74355
NaN,0.7187,0.7348
NaN,0.71,0.7562
NaN,0.7198,0.73775
NaN,0.7198,0.7563
NaN,0.7116,0.7569
NaN,0.7181,0.7524
NaN,0.7181,0.7573
NaN,0.7188,0.7438
NaN,0.718,0.7618
NaN,0.7154,0.7588
NaN,0.7177,0.7438
NaN,0.7143,0.7473
NaN,0.7184,0.757
NaN,0.7113,0.7567
NaN,0.7156,0.7085
NaN,0.7048,0.7576
NaN,0.7179,0.75925
NaN,0.7185,0.7497
NaN,0.7037,0.7571
NaN,0.7185,0.7459
NaN,0.7084,0.7549
NaN,0.7206,0.74495
NaN,0.7184,0.7314
NaN,0.7132,0.755
NaN,0.7187,0.73755
NaN,0.7172,0.75705
NaN,0.7188,0.7581
NaN,0.7167,0.74955
NaN,0.7152,0.75745
NaN,0.7174,0.7448
NaN,0.7065,0.76155
NaN,0.7174,0.75735
NaN,0.7086,0.7505
NaN,0.7167,0.7455
NaN,0.7182,0.75695
NaN,0.7181,0.75565
NaN,0.7179,0.75725
NaN,0.705,0.7569
NaN,0.7198,0.75225
NaN,0.7187,0.7571
NaN,0.7216,0.74745
NaN,0.7164,0.7561
NaN,0.7171,0.7438
NaN,0.7171,0.728
NaN,0.7189,0.754
NaN,0.7151,0.7336
NaN,0.7175,0.75545
NaN,0.7169,0.7552
NaN,0.702,0.74645
NaN,0.7135,0.7555
NaN,0.7163,0.7454
NaN,0.7169,0.7603
NaN,0.714,0.7563
NaN,0.7168,0.7541
NaN,0.7194,0.74405
NaN,0.7159,0.75585
NaN,0.7259,0.75465
NaN,0.7151,0.75615
NaN,0.7148,0.7573
NaN,0.7159,0.75575
NaN,0.7145,0.75575
NaN,0.7131,0.74725
NaN,0.7144,0.7535
NaN,0.7068,0.74385
NaN,0.7188,0.7189
NaN,0.7114,0.7546
NaN,0.7132,0.7314
NaN,0.7135,0.75595
NaN,0.7123,0.75575
NaN,0.7147,0.7451
NaN,0.7192,0.7547
NaN,0.7161,0.7465
NaN,0.7123,0.7608
NaN,0.7142,0.75635
NaN,0.7131,0.7526
NaN,0.7149,0.74385
NaN,0.7152,0.7562
NaN,0.7169,0.7555
NaN,0.7141,0.7566
NaN,0.7068,0.75735
NaN,0.7145,0.75465
NaN,0.7005,0.75615
NaN,0.714,0.74305
NaN,0.7014,0.75345
NaN,0.7145,0.7413
NaN,0.7133,0.72445
NaN,0.7015,0.7548
NaN,0.7138,0.7369
NaN,0.7168,0.7564
NaN,0.7141,0.75625
NaN,0.7151,0.7491
NaN,0.7148,0.75655
NaN,0.7153,0.74595
NaN,0.716,0.7601
NaN,0.7113,0.75715
NaN,0.7146,0.7556
NaN,0.704,0.74425
NaN,0.7117,0.7572
NaN,0.7042,0.7569
NaN,0.7141,0.7572
NaN,0.7012,0.75615
NaN,0.7159,0.756
NaN,0.7156,0.7564
NaN,0.7093,0.742
NaN,0.7154,0.7549
NaN,0.7047,0.7438
NaN,0.7178,0.7219
NaN,0.716,0.75425
NaN,0.7152,0.73295
NaN,0.7136,0.75605
NaN,0.7154,0.7562
NaN,0.7144,0.7423
NaN,0.7109,0.75615
NaN,0.7164,0.74535
NaN,0.7146,0.76065
NaN,0.7132,0.75715
NaN,0.7001,0.75655
NaN,0.7063,0.7399
NaN,0.7132,0.7553
NaN,0.715,0.7551
NaN,0.706,0.7556
NaN,0.7178,0.75585
NaN,0.7095,0.75425
NaN,0.7142,0.75525
NaN,0.7141,0.7412
NaN,0.7148,0.75575
NaN,0.7123,0.74105
NaN,0.7048,0.7159
NaN,0.7089,0.75235
NaN,0.716,0.73135
NaN,0.7073,0.7551
NaN,0.70235,0.7551
NaN,0.7139,0.7517
NaN,0.7019,0.755
NaN,0.7041,0.742
NaN,0.7173,0.7587
NaN,0.7134,0.7556
NaN,0.7017,0.75585
NaN,0.7019,0.73785
NaN,0.7035,0.7552
NaN,0.70395,0.7537
NaN,0.7041,0.7551
NaN,0.7046,0.754
NaN,0.7062,0.75405
NaN,0.7009,0.7551
NaN,0.7009,0.74385
NaN,0.7016,0.7551
NaN,0.70165,0.73905
NaN,0.7017,0.714
NaN,0.7003,0.75125
NaN,0.7021,0.731
NaN,0.7022,0.75275
NaN,0.7019,0.75415
NaN,0.7002,0.7485
NaN,0.7138,0.75255
NaN,0.7259,0.7414
NaN,0.7274,0.75715
NaN,0.7092,0.75295
NaN,0.7235,0.75515
NaN,0.722,0.73475
NaN,0.7148,0.7526
NaN,0.7153,0.7518
NaN,0.7128,0.7533
NaN,0.7129,0.75145
NaN,0.7118,0.7532
NaN,0.7123,0.7527
NaN,0.7124,0.73735
NaN,0.7068,0.75285
NaN,0.7106,0.73755
NaN,0.7114,0.75035
NaN,0.7105,0.73005
NaN,0.7107,0.75135
NaN,0.7104,0.75105
NaN,0.7109,0.7508
NaN,0.712,0.7505
NaN,0.7113,0.74185
NaN,0.7083,0.7562
NaN,0.7119,0.7513
NaN,0.7123,0.7518
NaN,0.7111,0.7323
NaN,0.7109,0.7523
NaN,0.7134,0.7509
NaN,0.7131,0.7514
NaN,0.7121,0.75065
NaN,0.7127,0.7493
NaN,0.7134,0.75165
NaN,0.7126,0.7411
NaN,0.7102,0.75185
NaN,0.7085,0.73405
NaN,0.7131,0.7492
NaN,0.7111,0.72765
NaN,0.7109,0.7496
NaN,0.7124,0.73535
NaN,0.713,0.7505
NaN,0.7165,0.75345
NaN,0.7121,0.7502
NaN,0.7122,0.74255
NaN,0.7142,0.75445
NaN,0.7127,0.75115
NaN,0.7131,0.7517
NaN,0.7137,0.7217
NaN,0.7105,0.75075
NaN,0.7114,0.75035
NaN,0.713,0.75135
NaN,0.7124,0.75095
NaN,0.7045,0.7482
NaN,0.7184,0.75015
NaN,0.7136,0.74165
NaN,0.7123,0.7517
NaN,0.7113,0.7315
NaN,0.7125,0.74945
NaN,0.7125,0.7504
NaN,0.7096,0.73695
NaN,0.7184,0.7501
NaN,0.7099,0.7502
NaN,0.7107,0.75095
NaN,0.712,0.74285
NaN,0.7127,0.7556
NaN,0.7069,0.7517
NaN,0.7165,0.7518
NaN,0.7141,0.7175
NaN,0.7109,0.7501
NaN,0.7111,0.7501
NaN,0.712,0.7503
NaN,0.7117,0.75195
NaN,0.7077,0.74655
NaN,0.7173,0.74885
NaN,0.7113,0.74015
NaN,0.711,0.7519
NaN,0.7119,0.73425
NaN,0.7126,0.7497
NaN,0.7093,0.7506
NaN,0.716,0.7372
NaN,0.712,0.7517
NaN,0.71,0.7496
NaN,0.7107,0.7512
NaN,0.7117,0.7427
NaN,0.7107,0.75475
NaN,0.7024,0.7522
NaN,0.7082,0.74725
NaN,0.7194,0.7209
NaN,0.7086,0.7511
NaN,0.7093,0.7508
NaN,0.71,0.7514
NaN,0.7113,0.75065
NaN,0.7056,0.74645
NaN,0.7161,0.7492
NaN,0.7121,0.73725
NaN,0.7101,0.7509
NaN,0.7101,0.73765
NaN,0.711,0.74945
NaN,0.7105,0.7504
NaN,0.704,0.7311
NaN,0.7069,0.75075
NaN,0.715,0.7466
NaN,0.7102,0.7512
NaN,0.7107,0.74265
NaN,0.7109,0.7538
NaN,0.708,0.7515
NaN,0.7128,0.7423
NaN,0.7029,0.71835
NaN,0.7177,0.7509
NaN,0.713,0.751
NaN,0.7106,0.7513
NaN,0.7121,0.75145
NaN,0.7125,0.7444
NaN,0.7126,0.7492
NaN,0.7075,0.7379
NaN,0.716,0.7505
NaN,0.701,0.7342
NaN,0.7091,0.749
NaN,0.7104,0.7506
NaN,0.7108,0.7514
NaN,0.7121,0.74545
NaN,0.7115,0.7513
NaN,0.7028,0.7449
NaN,0.7185,0.75165
NaN,0.713,0.751
NaN,0.7111,0.74295
NaN,0.7115,0.75065
NaN,0.7123,0.75115
NaN,0.7123,0.75115
NaN,0.7103,0.7489
NaN,0.7105,0.74355
NaN,0.7068,0.7487
NaN,0.7104,0.7376
NaN,0.7116,0.7514
NaN,0.713,0.7336
NaN,0.7062,0.7495
NaN,0.7128,0.74955
NaN,0.7046,0.75065
NaN,0.7169,0.752
NaN,0.7128,0.74995
NaN,0.7125,0.74375
NaN,0.7129,0.75145
NaN,0.7135,0.7502
NaN,0.7123,0.73965
NaN,0.7114,0.7491
NaN,0.7125,0.7489
NaN,0.7107,0.7495
NaN,0.7123,0.7462
NaN,0.713,0.74295
NaN,0.7105,0.74835
NaN,0.7128,0.73865
NaN,0.7066,0.7505
NaN,0.7148,0.7317
NaN,0.7127,0.7468
NaN,0.7125,0.74695
NaN,0.7123,0.74815
NaN,0.7129,0.74895
NaN,0.7129,0.74725
NaN,0.703,0.7422
NaN,0.7109,0.7495
NaN,0.7032,0.74695
NaN,0.7142,0.73865
NaN,0.7123,0.74685
NaN,0.7114,0.74685
NaN,0.7116,0.74675
NaN,0.7039,0.74535
NaN,0.7129,0.74285
NaN,0.7081,0.7462
NaN,0.7141,0.73725
NaN,0.7136,0.74775
NaN,0.712,0.7334
NaN,0.713,0.74515
NaN,0.7128,0.7462
NaN,0.7133,0.7467
NaN,0.7113,0.74415
NaN,0.7149,0.74625
NaN,0.7,0.7411
NaN,0.7124,0.7483
NaN,0.714,0.7478
NaN,0.714,0.7366
NaN,0.7105,0.7232
NaN,0.715,0.74595
NaN,0.716,0.74605
NaN,0.7152,0.74635
NaN,0.7121,0.7449
NaN,0.7129,0.74055
NaN,0.7137,0.7454
NaN,0.7137,0.735
NaN,0.712,0.7476
NaN,0.7124,0.73235
NaN,0.7119,0.7431
NaN,0.7122,0.74495
NaN,0.7131,0.74555
NaN,0.7011,0.7433
NaN,0.7123,0.7446
NaN,0.7049,0.74125
NaN,0.7159,0.74615
NaN,0.7122,0.74535
NaN,0.7126,0.73905
NaN,0.7121,0.7244
NaN,0.7124,0.745
NaN,0.711,0.7446
NaN,0.7057,0.7453
NaN,0.7122,0.7429
NaN,0.714,0.7404
NaN,0.7097,0.74535
NaN,0.7109,0.73825
NaN,0.711,0.74655
NaN,0.7165,0.73395
NaN,0.7126,0.71555
NaN,0.7005,0.74345
NaN,0.7185,0.7292
NaN,0.7132,0.7439
NaN,0.7119,0.74385
NaN,0.7127,0.74165
NaN,0.7123,0.7436
NaN,0.7156,0.73945
NaN,0.7066,0.7447
NaN,0.7126,0.7436
NaN,0.7121,0.74165
NaN,0.7008,0.72775
NaN,0.7116,0.74375
NaN,0.7019,0.74365
NaN,0.7139,0.74345
NaN,0.7143,0.7428
NaN,0.7269,0.7421
NaN,0.7139,0.74395
NaN,0.7008,0.74325
NaN,0.7215,0.74415
NaN,0.7153,0.7342
NaN,0.7146,0.74285
NaN,0.7127,0.7308
NaN,0.7145,0.7438
NaN,0.718,0.74245
NaN,0.7059,0.7375
NaN,0.7142,0.743
NaN,0.7133,0.7392
NaN,0.7043,0.7446
NaN,0.7142,0.7432
NaN,0.7172,0.7415
NaN,0.7159,0.73115
NaN,0.7197,0.7437
NaN,0.7183,0.7437
NaN,0.7052,0.7438
NaN,0.7218,0.7417
NaN,0.7189,0.7413
NaN,0.7011,0.7436
NaN,0.7173,0.74285
NaN,0.7164,0.74225
NaN,0.7179,0.7346
NaN,0.7202,0.7273
NaN,0.7107,0.74055
NaN,0.7161,0.7316
NaN,0.7157,0.74205
NaN,0.7158,0.74215
NaN,0.7174,0.7347
NaN,0.7175,0.74195
NaN,0.7286,0.73875
NaN,0.718,0.74465
NaN,0.7006,0.74245
NaN,0.7231,0.7415
NaN,0.7183,0.7376
NaN,0.7072,0.7414
NaN,0.7164,0.7411
NaN,0.7169,0.7421
NaN,0.718,0.74175
NaN,0.7192,0.74225
NaN,0.7101,0.7418
NaN,0.7172,0.7416
NaN,0.7025,0.74255
NaN,0.7197,0.7348
NaN,0.7142,0.73205
NaN,0.7154,0.74105
NaN,0.7162,0.73515
NaN,0.7281,0.74155
NaN,0.7158,0.74205
NaN,0.7236,0.73045
NaN,0.7171,0.74245
NaN,0.7127,0.73805
NaN,0.7175,0.74405
NaN,0.7163,0.74295
NaN,0.7173,0.74105
NaN,0.718,0.74095
NaN,0.7174,0.74305
NaN,0.7165,0.74235
NaN,0.7024,0.74285
NaN,0.7148,0.74285
NaN,0.7023,0.74365
NaN,0.715,0.74135
NaN,0.7171,0.74455
NaN,0.7173,0.74115
NaN,0.724,0.74125
NaN,0.7177,0.7217
NaN,0.7228,0.7429
NaN,0.7178,0.7296
NaN,0.7129,0.7435
NaN,0.7169,0.7433
NaN,0.7161,0.7261
NaN,0.7171,0.7432
NaN,0.7188,0.7378
NaN,0.7193,0.7447
NaN,0.7172,0.7432
NaN,0.7099,0.7402
NaN,0.7152,0.7401
NaN,0.7011,0.7433
NaN,0.7155,0.7421
NaN,0.7008,0.743
NaN,0.7173,0.743
NaN,0.7166,0.7447
NaN,0.7038,0.7444
NaN,0.7164,0.7469
NaN,0.7013,0.7415
NaN,0.7217,0.7367
NaN,0.7177,0.7287
NaN,0.7132,0.7426
NaN,0.7175,0.7317
NaN,0.7161,0.7438
NaN,0.7176,0.7426
NaN,0.7175,0.7264
NaN,0.7156,0.7432
NaN,0.7174,0.7381
NaN,0.7133,0.7422
NaN,0.7147,0.7433
NaN,0.7075,0.7426
NaN,0.7142,0.7423
NaN,0.7154,0.7433
NaN,0.7168,0.743
NaN,0.7042,0.7311
NaN,0.716,0.7429
NaN,0.7067,0.7412
NaN,0.7212,0.7463
NaN,0.7173,0.7443
NaN,0.7227,0.7444
NaN,0.7176,0.7403
NaN,0.7163,0.7385
NaN,0.7171,0.72995
NaN,0.7178,0.73985
NaN,0.7163,0.73245
NaN,0.7166,0.7406
NaN,0.7135,0.7408
NaN,0.7164,0.74045
NaN,0.707,0.7389
NaN,0.71585,0.74075
NaN,0.7163,0.7405
NaN,0.7169,0.74245
NaN,0.7168,0.74315
NaN,0.7096,0.74125
NaN,0.7199,0.74005
NaN,0.7178,0.7359
NaN,0.7143,0.74065
NaN,0.7155,0.73935
NaN,0.7156,0.7451
NaN,0.7165,0.7432
NaN,0.7172,0.7411
NaN,0.7131,0.7389
NaN,0.7161,0.73805
NaN,0.7119,0.73505
NaN,0.7177,0.7396
NaN,0.7041,0.73285
NaN,0.7148,0.74
NaN,0.7155,0.74025
NaN,0.7164,0.72345
NaN,0.7035,0.7389
NaN,0.716,0.74105
NaN,0.7063,0.73935
NaN,0.7193,0.7389
NaN,0.7167,0.738
NaN,0.7171,0.743
NaN,0.7156,0.74055
NaN,0.7158,0.73935
NaN,0.716,0.7241
NaN,0.7156,0.73975
NaN,0.716,0.73805
NaN,0.7157,0.7434
NaN,0.7058,0.7411
NaN,0.718,0.74
NaN,0.7129,0.7391
NaN,0.7149,0.73535
NaN,0.7154,0.73625
NaN,0.7142,0.73965
NaN,0.7017,0.73495
NaN,0.7169,0.73905
NaN,0.7143,0.73855
NaN,0.7129,0.71865
NaN,0.7154,0.73965
NaN,0.7141,0.74045
NaN,0.7147,0.73905
NaN,0.7128,0.73955
NaN,0.7156,0.7352
NaN,0.714,0.74525
NaN,0.7064,0.73895
NaN,0.7148,0.73835
NaN,0.7077,0.73215
NaN,0.713,0.73825
NaN,0.7139,0.73975
NaN,0.7145,0.74265
NaN,0.7134,0.73995
NaN,0.7005,0.74205
NaN,0.7191,0.73745
NaN,0.715,0.73855
NaN,0.7156,0.73465
NaN,0.7146,0.7399
NaN,0.7135,0.7368
NaN,0.7146,0.7395
NaN,0.7144,0.7384
NaN,0.7119,0.718
NaN,0.7156,0.7395
NaN,0.7071,0.7417
NaN,0.7096,0.73915
NaN,0.708,0.7395
NaN,0.7137,0.7433
NaN,0.7139,0.74625
NaN,0.7146,0.73965
NaN,0.713,0.73885
NaN,0.7024,0.7507
NaN,0.7183,0.73935
NaN,0.7143,0.7395
NaN,0.7161,0.74255
NaN,0.715,0.7403
NaN,0.7152,0.74395
NaN,0.7154,0.7378
NaN,0.7144,0.7399
NaN,0.7156,0.73995
NaN,0.7107,0.73555
NaN,0.7125,0.7406
NaN,0.7007,0.74035
NaN,0.7125,0.71725
NaN,0.7147,0.7401
NaN,0.7155,0.74105
NaN,0.7135,0.74015
NaN,0.7108,0.741
NaN,0.7189,0.74435
NaN,0.7142,0.74325
NaN,0.7071,0.73955
NaN,0.7144,0.73985
NaN,0.7127,0.7459
NaN,0.7148,0.73975
NaN,0.7125,0.74075
NaN,0.7126,0.74225
NaN,0.7152,0.74095
NaN,0.7083,0.74445
NaN,0.7129,0.7383
NaN,0.7023,0.7369
NaN,0.7067,0.7315
NaN,0.7106,0.7398
NaN,0.7116,0.73645
NaN,0.7051,0.74015
NaN,0.7153,0.7404
NaN,0.7092,0.7229
NaN,0.713,0.74015
NaN,0.7134,0.738
NaN,0.7121,0.74035
NaN,0.7032,0.74005
NaN,0.7003,0.74185
NaN,0.7122,0.74185
NaN,0.7013,0.7396
NaN,0.7116,0.7398
NaN,0.7022,0.73065
NaN,0.7037,0.7401
NaN,0.7086,0.74035
NaN,0.7116,0.7429
NaN,0.7139,0.7398
NaN,0.7117,0.74145
NaN,0.7005,0.73935
NaN,0.708,0.739
NaN,0.70165,0.7402
NaN,0.703,0.73555
NaN,0.7053,0.73935
NaN,0.7008,0.7395
NaN,0.7016,0.71965
NaN,0.7011,0.7397
NaN,0.7034,0.73975
NaN,0.7002,0.74025
NaN,0.7012,0.7399
NaN,0.7008,0.74235
NaN,0.7006,0.7423
NaN,0.7022,0.73975
NaN,0.70205,0.74015
NaN,0.7448,0.72895
NaN,0.7135,0.73915
NaN,0.7132,0.73955
NaN,0.7155,0.74165
NaN,0.7336,0.7409
NaN,0.7318,0.7429
NaN,0.7049,0.7395
NaN,0.7207,0.7372
NaN,0.7182,0.7242
NaN,0.7155,0.74065
NaN,0.7103,0.7294
NaN,0.7072,0.7391
NaN,0.7084,0.73895
NaN,0.709,0.71995
NaN,0.7076,0.73845
NaN,0.7088,0.73635
NaN,0.7084,0.7398
NaN,0.7079,0.738
NaN,0.7104,0.7411
NaN,0.7104,0.7398
NaN,0.7102,0.7394
NaN,0.7096,0.7389
NaN,0.7075,0.731
NaN,0.7089,0.7389
NaN,0.7101,0.7385
NaN,0.7082,0.7426
NaN,0.7127,0.7407
NaN,0.7094,0.74245
NaN,0.7095,0.7391
NaN,0.7101,0.734
NaN,0.7101,0.73925
NaN,0.7089,0.73325
NaN,0.7121,0.7385
NaN,0.7069,0.73805
NaN,0.7066,0.7246
NaN,0.7085,0.7384
NaN,0.7071,0.73565
NaN,0.7131,0.7392
NaN,0.7088,0.7386
NaN,0.7102,0.74105
NaN,0.7088,0.73715
NaN,0.7094,0.7396
NaN,0.706,0.7396
NaN,0.7077,0.7167
NaN,0.7104,0.7395
NaN,0.7057,0.73725
NaN,0.7068,0.74315
NaN,0.7086,0.7393
NaN,0.7066,0.74205
NaN,0.7028,0.73555
NaN,0.7122,0.7348
NaN,0.7068,0.7378
NaN,0.7078,0.73005
NaN,0.7081,0.738
NaN,0.708,0.73855
NaN,0.7056,0.7186
NaN,0.7077,0.73675
NaN,0.7102,0.7363
NaN,0.7054,0.7377
NaN,0.7047,0.737
NaN,0.7058,0.74085
NaN,0.7213,0.73495
NaN,0.7058,0.7377
NaN,0.7011,0.7376
NaN,0.7118,0.7382
NaN,0.7064,0.736
NaN,0.706,0.743
NaN,0.7065,0.7392
NaN,0.7065,0.74325
NaN,0.7075,0.7356
NaN,0.7052,0.7348
NaN,0.7082,0.7255
NaN,0.7056,0.73535
NaN,0.7064,0.7278
NaN,0.7072,0.7365
NaN,0.71,0.7373
NaN,0.7061,0.7345
NaN,0.7025,0.73545
NaN,0.7134,0.73515
NaN,0.7078,0.7349
NaN,0.7075,0.7421
NaN,0.7076,0.7368
NaN,0.7077,0.7362
NaN,0.7098,0.736
NaN,0.7056,0.7118
NaN,0.7068,0.7363
NaN,0.7097,0.73365
NaN,0.7054,0.7439
NaN,0.7077,0.737
NaN,0.7081,0.74125
NaN,0.7073,0.73535
NaN,0.7011,0.7356
NaN,0.7087,0.72265
NaN,0.7139,0.7336
NaN,0.7103,0.72435
NaN,0.7104,0.7346
NaN,0.7091,0.7346
NaN,0.7107,0.7342
NaN,0.7116,0.7323
NaN,0.7076,0.73415
NaN,0.7066,0.7343
NaN,0.7082,0.73825
NaN,0.7098,0.73515
NaN,0.71,0.73495
NaN,0.7123,0.73425
NaN,0.711,0.7176
NaN,0.7143,0.73445
NaN,0.7118,0.7319
NaN,0.7103,0.73935
NaN,0.7102,0.7357
NaN,0.7117,0.73905
NaN,0.7109,0.734
NaN,0.7107,0.7314
NaN,0.7107,0.7241
NaN,0.7099,0.73355
NaN,0.7101,0.7287
NaN,0.7097,0.7335
NaN,0.7018,0.7335
NaN,0.7118,0.7331
NaN,0.7132,0.7327
NaN,0.7116,0.7342
NaN,0.7111,0.7326
NaN,0.7107,0.73985
NaN,0.7111,0.73785
NaN,0.7106,0.7345
NaN,0.7109,0.7334
NaN,0.7103,0.7203
NaN,0.7116,0.7342
NaN,0.7116,0.7337
NaN,0.7121,0.73655
NaN,0.7111,0.7347
NaN,0.7127,0.73805
NaN,0.7112,0.73285
NaN,0.7108,0.7344
NaN,0.7111,0.72565
NaN,0.7111,0.73425
NaN,0.712,0.72615
NaN,0.7121,0.7342
NaN,0.7126,0.73415
NaN,0.7112,0.73385
NaN,0.7104,0.7316
NaN,0.7104,0.73505
NaN,0.7051,0.734
NaN,0.7113,0.73575
NaN,0.7121,0.7383
NaN,0.7122,0.73415
NaN,0.711,0.73405
NaN,0.7107,0.7377
NaN,0.7103,0.73415
NaN,0.7113,0.7343
NaN,0.7095,0.73445
NaN,0.7128,0.7351
NaN,0.7112,0.73655
NaN,0.7126,0.7338
NaN,0.7117,0.73455
NaN,0.7134,0.725
NaN,0.7022,0.73405
NaN,0.7125,0.7242
NaN,0.713,0.7333
NaN,0.711,0.73325
NaN,0.711,0.7333
NaN,0.7121,0.72875
NaN,0.7135,0.7361
NaN,0.7116,0.7336
NaN,0.712,0.7351
NaN,0.7083,0.7369
NaN,0.7109,0.7352
NaN,0.7113,0.7333
NaN,0.7142,0.7277
NaN,0.7114,0.7337
NaN,0.7161,0.73445
NaN,0.7112,0.737
NaN,0.7124,0.7354
NaN,0.7115,0.7343
NaN,0.7119,0.73245
NaN,0.7124,0.7313
NaN,0.7108,0.7372
NaN,0.7095,0.7356
NaN,0.7097,0.72895
NaN,0.7105,0.7344
NaN,0.7114,0.73375
NaN,0.7179,0.73395
NaN,0.7127,0.73065
NaN,0.7,0.73635
NaN,0.7195,0.73545
NaN,0.7135,0.72745
NaN,0.7134,0.74155
NaN,0.7127,0.73565
NaN,0.7136,0.73405
NaN,0.7151,0.7209
NaN,0.706,0.73475
NaN,0.7116,0.7349
NaN,0.7078,0.736
NaN,0.7117,0.7361
NaN,0.702,0.73905
NaN,0.7131,0.7304
NaN,0.7128,0.7327
NaN,0.7127,0.7387
NaN,0.7141,0.7356
NaN,0.7142,0.7294
NaN,0.7028,0.7354
NaN,0.7208,0.7355
NaN,0.7163,0.73475
NaN,0.7018,0.73165
NaN,0.7134,0.737
NaN,0.7131,0.73565
NaN,0.7145,0.72775
NaN,0.7172,0.7413
NaN,0.71,0.73615
NaN,0.713,0.73485
NaN,0.708,0.7245
NaN,0.7138,0.73585
NaN,0.7136,0.7357
NaN,0.7146,0.73625
NaN,0.7145,0.73605
NaN,0.7126,0.7405
NaN,0.7168,0.73215
NaN,0.7007,0.7324
NaN,0.7201,0.7362
NaN,0.7176,0.7311
NaN,0.7023,0.73605
NaN,0.7164,0.73555
NaN,0.7159,0.7128
NaN,0.7164,0.73435
NaN,0.717,0.7332
NaN,0.7133,0.7387
NaN,0.7144,0.73545
NaN,0.7021,0.7285
NaN,0.7153,0.74515
NaN,0.7156,0.73715
NaN,0.7169,0.73545
NaN,0.7165,0.73665
NaN,0.7063,0.73705
NaN,0.7164,0.73635
NaN,0.7033,0.7363
NaN,0.7206,0.73705
NaN,0.7175,0.73215
NaN,0.7056,0.73685
NaN,0.7176,0.7491
NaN,0.7159,0.73685
NaN,0.7174,0.73795
NaN,0.7179,0.73655
NaN,0.7154,0.7361
NaN,0.7177,0.7156
NaN,0.7026,0.73615
NaN,0.7133,0.73685
NaN,0.708,0.7381
NaN,0.7141,0.73775
NaN,0.7169,0.7293
NaN,0.7181,0.7457
NaN,0.7067,0.73725
NaN,0.7171,0.73705
NaN,0.7065,0.73765
NaN,0.721,0.7378
NaN,0.7169,0.7366
NaN,0.7054,0.7375
NaN,0.7178,0.74035
NaN,0.7172,0.73325
NaN,0.7175,0.7411
NaN,0.7174,0.7547
NaN,0.7169,0.7382
NaN,0.7171,0.74005
NaN,0.707,0.7385
NaN,0.7145,0.738
NaN,0.7075,0.717
NaN,0.7153,0.73715
NaN,0.7164,0.7392
NaN,0.7172,0.73985
NaN,0.7166,0.7383
NaN,0.7084,0.7319
NaN,0.721,0.7487
NaN,0.7163,0.7384
NaN,0.7116,0.7382
NaN,0.7165,0.7261
NaN,0.7153,0.7387
NaN,0.7172,0.73895
NaN,0.7168,0.73845
NaN,0.7194,0.7391
NaN,0.7178,0.7402
NaN,0.7077,0.7349
NaN,0.7149,0.74225
NaN,0.7089,0.74825
NaN,0.7144,0.73985
NaN,0.7008,0.7361
NaN,0.715,0.73845
NaN,0.7157,0.73885
NaN,0.7163,0.718
NaN,0.7118,0.73855
NaN,0.7183,0.73875
NaN,0.7165,0.7399
NaN,0.7168,0.7394
NaN,0.7165,0.73655
NaN,0.7162,0.74495
NaN,0.7155,0.74015
NaN,0.7195,0.73905
NaN,0.7156,0.73945
NaN,0.7113,0.73975
NaN,0.7149,0.7403
NaN,0.7065,0.7404
NaN,0.7142,0.7338
NaN,0.7045,0.73555
NaN,0.7155,0.7408
NaN,0.7166,0.74735
NaN,0.7143,0.7393
NaN,0.7112,0.73705
NaN,0.7178,0.73925
NaN,0.7147,0.73875
NaN,0.7146,0.7137
NaN,0.7001,0.7377
NaN,0.7149,0.7377
NaN,0.714,0.74055
NaN,0.7145,0.7397
NaN,0.7129,0.7378
NaN,0.7159,0.7477
NaN,0.7148,0.7397
NaN,0.7127,0.7391
NaN,0.7157,0.72845
NaN,0.7061,0.7396
NaN,0.7129,0.7397
NaN,0.7148,0.7423
NaN,0.7152,0.7414
NaN,0.715,0.73225
NaN,0.7112,0.73615
NaN,0.7181,0.74075
NaN,0.716,0.74035
NaN,0.7158,0.7396
NaN,0.7148,0.74005
NaN,0.7149,0.7418
NaN,0.715,0.73615
NaN,0.7136,0.7394
NaN,0.7166,0.73745
NaN,0.7141,0.7412
NaN,0.7137,0.74
NaN,0.7166,0.7368
NaN,0.7052,0.7415
NaN,0.714,0.73505
NaN,0.7143,0.7392
NaN,0.7143,0.73575
NaN,0.7143,0.74495
NaN,0.7096,0.7404
NaN,0.7153,0.74035
NaN,0.7135,0.7398
NaN,0.7145,0.7412
NaN,0.7138,0.73965
NaN,0.7141,0.73955
NaN,0.7145,0.7388
NaN,0.714,0.744
NaN,0.7153,0.74115
NaN,0.7147,0.7328
NaN,0.7174,0.73895
NaN,0.7129,0.74035
NaN,0.7031,0.7397
NaN,0.7127,0.7404
NaN,0.7143,0.7399
NaN,0.7144,0.7395
NaN,0.7147,0.74265
NaN,0.7042,0.74
NaN,0.7174,0.7404
NaN,0.7156,0.73275
NaN,0.7139,0.7402
NaN,0.7148,0.7406
NaN,0.714,0.7419
NaN,0.7151,0.7393
NaN,0.7141,0.7152
NaN,0.7119,0.7414
NaN,0.714,0.7284
NaN,0.7127,0.7376
NaN,0.7128,0.73405
NaN,0.7,0.73845
NaN,0.7144,0.7305
NaN,0.7156,0.7382
NaN,0.7152,0.7402
NaN,0.715,0.7171
NaN,0.705,0.7224
NaN,0.7178,0.7252
NaN,0.7159,0.72475
NaN,0.7147,0.72515
NaN,0.7144,0.7213
NaN,0.7152,0.72395
NaN,0.7156,0.7249
NaN,0.7105,0.7255
NaN,0.7143,0.72595
NaN,0.7059,0.7239
NaN,0.7119,0.7256
NaN,0.7017,0.7239
NaN,0.7135,0.7256
NaN,0.7141,0.72845
NaN,0.714,0.725
NaN,0.714,0.72945
NaN,0.7106,0.72335
NaN,0.716,0.72585
NaN,0.7147,0.72485
NaN,0.7164,0.7249
NaN,0.7137,0.72545
NaN,0.7135,0.7264
NaN,0.7144,0.72645
NaN,0.7127,0.71625
NaN,0.7138,0.7261
NaN,0.7141,0.72555
NaN,0.7106,0.7253
NaN,0.7104,0.71945
NaN,0.7036,0.7263
NaN,0.7129,0.72565
NaN,0.7057,0.72415
NaN,0.7133,0.72695
NaN,0.7132,0.72465
NaN,0.7125,0.72245
NaN,0.7151,0.72365
NaN,0.7136,0.72585
NaN,0.7122,0.7261
NaN,0.7134,0.71395
NaN,0.713,0.7254
NaN,0.7128,0.72315
NaN,0.7115,0.7243
NaN,0.7132,0.7243
NaN,0.7132,0.7247
NaN,0.7097,0.725
NaN,0.7094,0.72425
NaN,0.7072,0.7161
NaN,0.7068,0.7281
NaN,0.7131,0.7247
NaN,0.7104,0.72385
NaN,0.7157,0.7255
NaN,0.7096,0.7247
NaN,0.7147,0.7253
NaN,0.7144,0.72495
NaN,0.7139,0.71995
NaN,0.7116,0.726
NaN,0.7031,0.71175
NaN,0.7069,0.7251
NaN,0.7154,0.71365
NaN,0.7017,0.7225
NaN,0.70175,0.72385
NaN,0.7054,0.72395
NaN,0.7036,0.7082
NaN,0.7048,0.72335
NaN,0.7064,0.71475
NaN,0.7001,0.7266
NaN,0.7134,0.7236
NaN,0.7028,0.72515
NaN,0.7061,0.72425
NaN,0.7005,0.72355
NaN,0.70155,0.72445
NaN,0.7021,0.7237
NaN,0.7014,0.7205
NaN,0.7016,0.7251
NaN,0.701,0.71625
NaN,0.7018,0.725
NaN,0.7062,0.72095
NaN,0.70335,0.7221
NaN,0.7423,0.7234
NaN,0.7186,0.70635
NaN,0.7077,0.72245
NaN,0.7052,0.72625
NaN,0.7147,0.72255
NaN,0.7039,0.72585
NaN,0.7005,0.7232
NaN,0.7126,0.7225
NaN,0.7058,0.7236
NaN,0.7016,0.72175
NaN,0.7193,0.72135
NaN,0.7122,0.72295
NaN,0.7133,0.71415
NaN,0.7094,0.724
NaN,0.7183,0.7206
NaN,0.706,0.7217
NaN,0.7021,0.72195
NaN,0.7086,0.70625
NaN,0.7011,0.7211
NaN,0.7098,0.72425
NaN,0.7078,0.72175
NaN,0.7083,0.72565
NaN,0.7081,0.7217
NaN,0.7073,0.7209
NaN,0.7078,0.7221
NaN,0.7096,0.72075
NaN,0.7072,0.7236
NaN,0.7102,0.72225
NaN,0.71,0.7212
NaN,0.7094,0.72195
NaN,0.7068,0.7183
NaN,0.7037,0.7203
NaN,0.706,0.7213
NaN,0.7091,0.7196
NaN,0.7105,0.7223
NaN,0.7071,0.72015
NaN,0.7003,0.72545
NaN,0.7086,0.7194
NaN,0.7063,0.7191
NaN,0.7088,0.72
NaN,0.7085,0.71835
NaN,0.7089,0.72325
NaN,0.7057,0.72095
NaN,0.7095,0.72415
NaN,0.7067,0.71955
NaN,0.7024,0.7159
NaN,0.7054,0.71725
NaN,0.7058,0.71845
NaN,0.704,0.70315
NaN,0.7019,0.71715
NaN,0.7099,0.71945
NaN,0.7052,0.7167
NaN,0.7057,0.72605
NaN,0.7048,0.717
NaN,0.7057,0.717
NaN,0.7055,0.7175
NaN,0.7049,0.71785
NaN,0.7045,0.723
NaN,0.7041,0.71775
NaN,0.7054,0.71805
NaN,0.7053,0.7143
NaN,0.7057,0.716
NaN,0.7122,0.71625
NaN,0.7075,0.71485
NaN,0.7073,0.7174
NaN,0.7055,0.71445
NaN,0.7072,0.72245
NaN,0.7107,0.71515
NaN,0.7061,0.71445
NaN,0.7035,0.71585
NaN,0.7065,0.71345
NaN,0.7051,0.72025
NaN,0.7066,0.71545
NaN,0.7055,0.70665
NaN,0.7068,0.71465
NaN,0.7143,0.71165
NaN,0.7087,0.7132
NaN,0.7079,0.71405
NaN,0.7071,0.71165
NaN,0.708,0.7151
NaN,0.7105,0.7123
NaN,0.7079,0.71315
NaN,0.707,0.71405
NaN,0.7072,0.71345
NaN,0.7079,0.71375
NaN,0.7086,0.71085
NaN,0.7146,0.71655
NaN,0.709,0.7131
NaN,0.7143,0.7049
NaN,0.71,0.71205
NaN,0.71,0.711
NaN,0.7088,0.71115
NaN,0.7101,0.7134
NaN,0.7107,0.71205
NaN,0.7076,0.70885
NaN,0.7029,0.71155
NaN,0.7096,0.71215
NaN,0.71,0.7134
NaN,0.7102,0.7121
NaN,0.71055,0.70895
NaN,0.7115,0.71055
NaN,0.7124,0.71355
NaN,0.7115,0.70405
NaN,0.7112,0.7116
NaN,0.7102,0.7077
NaN,0.7112,0.7041
NaN,0.7126,0.71255
NaN,0.7107,0.71075
NaN,0.7105,0.70945
NaN,0.7116,0.71045
NaN,0.7123,0.7098
NaN,0.7122,0.7147
NaN,0.711,0.7112
NaN,0.7116,0.71125
NaN,0.7107,0.71045
NaN,0.7108,0.71105
NaN,0.7113,0.71275
NaN,0.7111,0.71225
NaN,0.7103,0.716
NaN,0.7119,0.7117
NaN,0.7112,0.7115
NaN,0.7093,0.71045
NaN,0.7093,0.7161
NaN,0.7094,0.7123
NaN,0.7073,0.7121
NaN,0.7106,0.7108
NaN,0.7102,0.7118
NaN,0.7103,0.71375
NaN,0.7115,0.71385
NaN,0.7113,0.7142
NaN,0.7104,0.70845
NaN,0.7096,0.71505
NaN,0.7091,0.7104
NaN,0.7081,0.7126
NaN,0.71,0.71175
NaN,0.7104,0.70945
NaN,0.7029,0.7168
NaN,0.7102,0.71165
NaN,0.7109,0.7129
NaN,0.7111,0.7111
NaN,0.7064,0.7121
NaN,0.7114,0.71155
NaN,0.7112,0.71405
NaN,0.711,0.7082
NaN,0.7107,0.71435
NaN,0.7114,0.71195
NaN,0.7129,0.7118
NaN,0.7116,0.71225
NaN,0.7122,0.71155
NaN,0.7099,0.7162
NaN,0.7122,0.7125
NaN,0.7108,0.71315
NaN,0.7109,0.71255
NaN,0.7144,0.71335
NaN,0.7122,0.7139
NaN,0.713,0.71455
NaN,0.7112,0.7148
NaN,0.7129,0.71075
NaN,0.7123,0.7105
NaN,0.7133,0.7207
NaN,0.7108,0.7136
NaN,0.7094,0.7128
NaN,0.7107,0.712
NaN,0.7111,0.71185
NaN,0.7026,0.7114
NaN,0.7107,0.7177
NaN,0.717,0.7144
NaN,0.712,0.72255
NaN,0.713,0.714
NaN,0.7116,0.7141
NaN,0.7127,0.7138
NaN,0.7139,0.71605
NaN,0.7119,0.7148
NaN,0.7089,0.71425
NaN,0.7129,0.7138
NaN,0.7139,0.71075
NaN,0.7132,0.71535
NaN,0.7095,0.7125
NaN,0.7139,0.7144
NaN,0.7014,0.70885
NaN,0.7191,0.715
NaN,0.714,0.7154
NaN,0.7138,0.71445
NaN,0.7138,0.7127
NaN,0.7137,0.7187
NaN,0.7168,0.71435
NaN,0.7068,0.71595
NaN,0.7141,0.71575
NaN,0.711,0.71575
NaN,0.705,0.7166
NaN,0.7138,0.7152
NaN,0.7052,0.71595
NaN,0.7153,0.712
NaN,0.7148,0.71285
NaN,0.7179,0.71765
NaN,0.7158,0.709
NaN,0.7037,0.71575
NaN,0.7186,0.70755
NaN,0.7154,0.7159
NaN,0.7152,0.7156
NaN,0.7145,0.7158
NaN,0.7149,0.71395
NaN,0.7167,0.71945
NaN,0.7102,0.7164
NaN,0.717,0.72285
NaN,0.712,0.716
NaN,0.7142,0.7152
NaN,0.7137,0.7166
NaN,0.715,0.71815
NaN,0.7158,0.71355
NaN,0.7172,0.7162
NaN,0.70665,0.71685
NaN,0.7205,0.71335
NaN,0.7182,0.71625
NaN,0.7161,0.71795
NaN,0.7149,0.7168
NaN,0.7162,0.71595
NaN,0.7186,0.71745
NaN,0.7146,0.71555
NaN,0.7151,0.7196
NaN,0.7066,0.718
NaN,0.7164,0.71425
NaN,0.709,0.71755
NaN,0.7134,0.71695
NaN,0.7145,0.71675
NaN,0.7146,0.7205
NaN,0.7163,0.71405
NaN,0.7099,0.7185
NaN,0.7226,0.7165
NaN,0.7162,0.716
NaN,0.7033,0.7185
NaN,0.7159,0.70965
NaN,0.7148,0.71855
NaN,0.7156,0.71815
NaN,0.7196,0.7056
NaN,0.7155,0.71845
NaN,0.7153,0.71565
NaN,0.7107,0.7208
NaN,0.7146,0.71935
NaN,0.7164,0.70795
NaN,0.7168,0.7194
NaN,0.7163,0.7189
NaN,0.7174,0.7197
NaN,0.7146,0.7203
NaN,0.72,0.7145
NaN,0.7193,0.7192
NaN,0.7167,0.7185
NaN,0.7157,0.7166
NaN,0.7172,0.7171
NaN,0.7199,0.71925
NaN,0.717,0.70585
NaN,0.7184,0.7196
NaN,0.7133,0.71855
NaN,0.7155,0.7183
NaN,0.7074,0.71435
NaN,0.7157,0.72195
NaN,0.7171,0.7197
NaN,0.7182,0.7106
NaN,0.7162,0.71915
NaN,0.7129,0.71845
NaN,0.7157,0.71885
NaN,0.7156,0.71995
NaN,0.7171,0.7173
NaN,0.7165,0.7213
NaN,0.7166,0.7172
NaN,0.7175,0.7173
NaN,0.7204,0.7143
NaN,0.7181,0.71905
NaN,0.7151,0.71965
NaN,0.7166,0.71985
NaN,0.7107,0.71825
NaN,0.7153,0.715
NaN,0.7115,0.72105
NaN,0.7167,0.71955
NaN,0.7169,0.71435
NaN,0.7159,0.71955
NaN,0.7127,0.71885
NaN,0.7142,0.72015
NaN,0.7144,0.71905
NaN,0.7092,0.7173
NaN,0.7163,0.71975
NaN,0.716,0.7115
NaN,0.7159,0.7169
NaN,0.7139,0.71485
NaN,0.7209,0.7181
NaN,0.717,0.7188
NaN,0.7128,0.71805
NaN,0.7136,0.7049
NaN,0.7122,0.7174
NaN,0.714,0.7109
NaN,0.7103,0.72025
NaN,0.7154,0.7183
NaN,0.7148,0.7107
NaN,0.7146,0.7181
NaN,0.7115,0.7175
NaN,0.7154,0.7178
NaN,0.7146,0.7174
NaN,0.7087,0.7183
NaN,0.7082,0.72
NaN,0.7158,0.7162
NaN,0.7156,0.7187
NaN,0.716,0.7044
NaN,0.7145,0.7167
NaN,0.7202,0.7173
NaN,0.7156,0.7171
NaN,0.7102,0.7162
NaN,0.7138,0.7097
NaN,0.7116,0.7193
NaN,0.7145,0.7161
NaN,0.7033,0.7171
NaN,0.7136,0.716
NaN,0.7145,0.717
NaN,0.7136,0.7159
NaN,0.7106,0.7189
NaN,0.7155,0.7181
NaN,0.7132,0.7144
NaN,0.7153,0.714
NaN,0.7033,0.7088
NaN,0.7144,0.7138
NaN,0.714,0.7152
NaN,0.7144,0.71515
NaN,0.7123,0.71505
NaN,0.723,0.71955
NaN,0.7145,0.7161
NaN,0.7116,0.71195
NaN,0.7152,0.71535
NaN,0.709,0.71465
NaN,0.7125,0.71595
NaN,0.7037,0.71475
NaN,0.7125,0.71485
NaN,0.713,0.71605
NaN,0.7126,0.71075
NaN,0.7085,0.7133
NaN,0.715,0.71415
NaN,0.7138,0.71485
NaN,0.7163,0.71465
NaN,0.7143,0.7063
NaN,0.7147,0.71505
NaN,0.7139,0.7189
NaN,0.7107,0.71565
NaN,0.7199,0.71545
NaN,0.7132,0.7146
NaN,0.7102,0.7141
NaN,0.7125,0.7155
NaN,0.7035,0.7141
NaN,0.7007,0.71355
NaN,0.7128,0.71425
NaN,0.7092,0.70585
NaN,0.7135,0.71565
NaN,0.7132,0.7124
NaN,0.7143,0.714
NaN,0.7107,0.7138
NaN,0.7152,0.71635
NaN,0.7139,0.7135
NaN,0.7136,0.7176
NaN,0.7132,0.7138
NaN,0.713,0.7152
NaN,0.7118,0.71395
NaN,0.7159,0.71305
NaN,0.7129,0.71355
NaN,0.7096,0.71395
NaN,0.713,0.71315
NaN,0.7093,0.71495
NaN,0.7139,0.70315
NaN,0.7056,0.7135
NaN,0.7143,0.70415
NaN,0.7132,0.71345
NaN,0.7149,0.7133
NaN,0.714,0.7135
NaN,0.7144,0.7138
NaN,0.714,0.71945
NaN,0.7134,0.7148
NaN,0.7145,0.71375
NaN,0.7147,0.71365
NaN,0.7142,0.71275
NaN,0.7131,0.71425
NaN,0.7126,0.7147
NaN,0.7155,0.71005
NaN,0.7122,0.71455
NaN,0.7141,0.7127
NaN,0.7068,0.71095
NaN,0.7137,0.71155
NaN,0.7066,0.71235
NaN,0.7146,0.72175
NaN,0.7144,0.7126
NaN,0.7,0.7187
NaN,0.7125,0.7134
NaN,0.7137,0.712
NaN,0.7128,0.71375
NaN,0.7126,0.71355
NaN,0.7091,0.71385
NaN,0.7015,0.71315
NaN,0.7148,0.70785
NaN,0.7149,0.71345
NaN,0.714,0.7133
NaN,0.7145,0.7119
NaN,0.7117,0.713
NaN,0.7154,0.713
NaN,0.7129,0.7137
NaN,0.7132,0.71925
NaN,0.7045,0.7146
NaN,0.7088,0.71445
NaN,0.7138,0.71435
NaN,0.7149,0.71495
NaN,0.7114,0.7142
NaN,0.7088,0.7125
NaN,0.7149,0.7122
NaN,0.7156,0.7113
NaN,0.7145,0.7133
NaN,0.7145,0.714
NaN,0.7119,0.72725
NaN,0.7084,0.7144
NaN,0.7168,0.7191
NaN,0.709,0.7148
NaN,0.7114,0.71315
NaN,0.7041,0.71275
NaN,0.7045,0.71375
NaN,0.7177,0.7141
NaN,0.7162,0.7136
NaN,0.7026,0.7138
NaN,0.7045,0.7121
NaN,0.70165,0.7131
NaN,0.7035,0.713
NaN,0.7041,0.72215
NaN,0.7052,0.7145
NaN,0.7032,0.71845
NaN,0.7015,0.7147
NaN,0.7004,0.71375
NaN,0.7005,0.71375
NaN,0.7006,0.71445
NaN,0.7013,0.7166
NaN,0.7008,0.7127
NaN,0.70095,0.7141
NaN,0.7404,0.7147
NaN,0.7169,0.71455
NaN,0.7023,0.71505
NaN,0.7029,0.7208
NaN,0.7051,0.7163
NaN,0.7056,0.71855
NaN,0.7015,0.71665
NaN,0.7038,0.7148
NaN,0.7059,0.7158
NaN,0.717,0.7162
NaN,0.7021,0.71655
NaN,0.7189,0.71405
NaN,0.703,0.71725
NaN,0.7054,0.7165
NaN,0.7148,0.71715
NaN,0.703,0.7171
NaN,0.7054,0.7164
NaN,0.7015,0.71735
NaN,0.7138,0.7199
NaN,0.7016,0.71765
NaN,0.713,0.7165
NaN,0.7087,0.7166
NaN,0.7094,0.7168
NaN,0.7103,0.7185
NaN,0.7092,0.71625
NaN,0.7089,0.71725
NaN,0.7096,0.7165
NaN,0.7095,0.7182
NaN,0.7092,0.7186
NaN,0.7088,0.72455
NaN,0.7088,0.7186
NaN,0.7008,0.7227
NaN,0.7082,0.7192
NaN,0.7083,0.71695
NaN,0.709,0.71775
NaN,0.7074,0.71835
NaN,0.7011,0.7189
NaN,0.7079,0.71715
NaN,0.7081,0.719
NaN,0.709,0.71665
NaN,0.708,0.71725
NaN,0.7091,0.71845
NaN,0.704,0.72575
NaN,0.7069,0.71725
NaN,0.7079,0.7123
NaN,0.7102,0.72345
NaN,0.7041,0.7176
NaN,0.7052,0.71705
NaN,0.7052,0.71695
NaN,0.7031,0.71725
NaN,0.7026,0.72005
NaN,0.7077,0.71685
NaN,0.7043,0.7075
NaN,0.7069,0.7186
NaN,0.7054,0.7154
NaN,0.7054,0.71815
NaN,0.7055,0.7187
NaN,0.7039,0.71955
NaN,0.7071,0.7189
NaN,0.7034,0.71435
NaN,0.7091,0.72555
NaN,0.7033,0.7198
NaN,0.7052,0.70665
NaN,0.7059,0.71905
NaN,0.7059,0.71845
NaN,0.7015,0.71915
NaN,0.7118,0.7229
NaN,0.7076,0.71225
NaN,0.7068,0.7184
NaN,0.7059,0.712
NaN,0.7072,0.7191
NaN,0.7089,0.71385
NaN,0.7033,0.7188
NaN,0.7057,0.72045
NaN,0.7031,0.7204
NaN,0.7046,0.7233
NaN,0.708,0.72175
NaN,0.708,0.7155
NaN,0.7073,0.72625
NaN,0.7138,0.72365
NaN,0.708,0.71075
NaN,0.7088,0.72035
NaN,0.7064,0.72085
NaN,0.7086,0.72165
NaN,0.7103,0.72425
NaN,0.7002,0.71235
NaN,0.7086,0.71925
NaN,0.7001,0.7105
NaN,0.7075,0.72015
NaN,0.7096,0.7157
NaN,0.7035,0.72305
NaN,0.7059,0.7236
NaN,0.7067,0.72295
NaN,0.7169,0.7229
NaN,0.7064,0.7233
NaN,0.7142,0.7166
NaN,0.7072,0.7294
NaN,0.7073,0.7252
NaN,0.7072,0.7123
NaN,0.7077,0.72315
NaN,0.7105,0.72325
NaN,0.7008,0.72385
NaN,0.7061,0.7266
NaN,0.7076,0.71165
NaN,0.7093,0.7225
NaN,0.713,0.7123
NaN,0.7079,0.7253
NaN,0.7084,0.72315
NaN,0.708,0.72475
NaN,0.7106,0.7252
NaN,0.7133,0.73455
NaN,0.712,0.72585
NaN,0.7091,0.7169
NaN,0.7092,0.73105
NaN,0.7097,0.72735
NaN,0.7153,0.7116
NaN,0.7089,0.72525
NaN,0.7095,0.72465
NaN,0.7119,0.72645
NaN,0.7093,0.72765
NaN,0.7102,0.7146
NaN,0.7125,0.72345
NaN,0.7123,0.7142
NaN,0.7144,0.72615
NaN,0.712,0.7171
NaN,0.7104,0.726
NaN,0.7099,0.7268
NaN,0.711,0.7263
NaN,0.7128,0.7228
NaN,0.7061,0.7286
NaN,0.7085,0.7199
NaN,0.7136,0.73325
NaN,0.7051,0.7294
NaN,0.7069,0.7273
NaN,0.7104,0.7265
NaN,0.7159,0.7274
NaN,0.71,0.73065
NaN,0.7098,0.71545
NaN,0.7117,0.7265
NaN,0.7122,0.71755
NaN,0.7119,0.72725
NaN,0.711,0.7194
NaN,0.7105,0.7275
NaN,0.7106,0.7288
NaN,0.7139,0.7286
NaN,0.7113,0.7374
NaN,0.7094,0.7295
NaN,0.7174,0.7185
NaN,0.7118,0.73625
NaN,0.7052,0.7304
NaN,0.712,0.7294
NaN,0.7122,0.7289
NaN,0.7134,0.7295
NaN,0.7069,0.7309
NaN,0.7118,0.7165
NaN,0.7136,0.7286
NaN,0.7122,0.7193
NaN,0.7121,0.7307
NaN,0.7131,0.7138
NaN,0.7145,0.7265
NaN,0.7131,0.7292
NaN,0.7112,0.72915
NaN,0.7109,0.739
NaN,0.7135,0.73085
NaN,0.7,0.7187
NaN,0.7137,0.7376
NaN,0.7141,0.7317
NaN,0.7151,0.7045
NaN,0.7017,0.7297
NaN,0.7146,0.7293
NaN,0.7139,0.7307
NaN,0.7131,0.7314
NaN,0.7132,0.7196
NaN,0.7133,0.7289
NaN,0.7131,0.7174
NaN,0.713,0.731
NaN,0.7112,0.7136
NaN,0.704,0.71
NaN,0.711,0.7299
NaN,0.7121,0.70315
NaN,0.7125,0.7308
NaN,0.7108,0.7311
NaN,0.7113,0.7313
NaN,0.7158,0.7218
NaN,0.7114,0.73825
NaN,0.7122,0.7326
NaN,0.7116,0.71735
NaN,0.711,0.70885
NaN,0.7125,0.73115
NaN,0.7126,0.73085
NaN,0.7104,0.73155
NaN,0.7134,0.7337
NaN,0.7129,0.72325
NaN,0.7132,0.7289
NaN,0.7256,0.7189
NaN,0.7134,0.7335
NaN,0.7057,0.7175
NaN,0.7172,0.71895
NaN,0.7141,0.7313
NaN,0.7148,0.70605
NaN,0.7148,0.7325
NaN,0.7147,0.7325
NaN,0.7136,0.73765
NaN,0.7138,0.7333
NaN,0.7122,0.7222
NaN,0.7056,0.74
NaN,0.715,0.7346
NaN,0.7049,0.7185
NaN,0.7148,0.71625
NaN,0.7155,0.73375
NaN,0.7125,0.73285
NaN,0.7146,0.73375
NaN,0.7093,0.7353
NaN,0.7191,0.72435
NaN,0.7154,0.732
NaN,0.715,0.72045
NaN,0.7149,0.733
NaN,0.7159,0.71915
NaN,0.7148,0.7151
NaN,0.7156,0.73315
NaN,0.7145,0.7064
NaN,0.7085,0.7336
NaN,0.7163,0.73435
NaN,0.7136,0.7414
NaN,0.7042,0.7347
NaN,0.7147,0.7234
NaN,0.7147,0.74155
NaN,0.7005,0.7361
NaN,0.7143,0.72645
NaN,0.7121,0.71695
NaN,0.7197,0.7345
NaN,0.7145,0.7336
NaN,0.7147,0.7346
NaN,0.714,0.73735
NaN,0.7148,0.72735
NaN,0.7144,0.73355
NaN,0.7163,0.72295
NaN,0.7123,0.7358
NaN,0.7072,0.72035
NaN,0.7157,0.7199
NaN,0.7038,0.7357
NaN,0.7157,0.7121
NaN,0.7149,0.73505
NaN,0.7153,0.73565
NaN,0.7148,0.7511
NaN,0.7198,0.73635
NaN,0.7155,0.72365
NaN,0.7172,0.7432
NaN,0.7154,0.73755
NaN,0.7158,0.72465
NaN,0.7184,0.7167
NaN,0.7119,0.7355
NaN,0.7172,0.7357
NaN,0.7072,0.7367
NaN,0.7119,0.73865
NaN,0.7112,0.72885
NaN,0.7185,0.73445
NaN,0.7032,0.7232
NaN,0.7177,0.7367
NaN,0.7178,0.72335
NaN,0.7185,0.73575
NaN,0.7206,0.7376
NaN,0.7197,0.73735
NaN,0.7197,0.74635
NaN,0.7181,0.73875
NaN,0.7182,0.7238
NaN,0.7188,0.74325
NaN,0.7211,0.74005
NaN,0.7166,0.7261
NaN,0.7204,0.71845
NaN,0.7149,0.7385
NaN,0.7174,0.7377
NaN,0.7062,0.7387
NaN,0.7174,0.7397
NaN,0.7043,0.7295
NaN,0.7185,0.73655
NaN,0.719,0.71885
NaN,0.7179,0.7376
NaN,0.7182,0.72475
NaN,0.7167,0.7088
NaN,0.7178,0.7355
NaN,0.7,0.73855
NaN,0.7193,0.73955
NaN,0.7181,0.7404
NaN,0.7184,0.73955
NaN,0.7173,0.7242
NaN,0.7241,0.74315
NaN,0.7206,0.73985
NaN,0.7178,0.72945
NaN,0.7169,0.7145
NaN,0.713,0.7384
NaN,0.7162,0.7373
NaN,0.7143,0.7391
NaN,0.7169,0.73905
NaN,0.7172,0.72995
NaN,0.7167,0.73765
NaN,0.7136,0.7179
NaN,0.7157,0.73965
NaN,0.7164,0.71925
NaN,0.7168,0.7132
NaN,0.7168,0.73525
NaN,0.7172,0.71945
NaN,0.7171,0.7369
NaN,0.7143,0.7375
NaN,0.7236,0.7582
NaN,0.7194,0.73695
NaN,0.7164,0.7265
NaN,0.7151,0.74315
NaN,0.7143,0.7371
NaN,0.7163,0.7271
NaN,0.7108,0.71715
NaN,0.7162,0.7369
NaN,0.7156,0.737
NaN,0.7159,0.7375
NaN,0.7108,0.73685
NaN,0.7167,0.7318
NaN,0.7164,0.7356
NaN,0.7148,0.71875
NaN,0.7167,0.73885
NaN,0.7161,0.72755
NaN,0.7163,0.71475
NaN,0.7169,0.7357
NaN,0.723,0.73645
NaN,0.7168,0.7367
NaN,0.714,0.73765
NaN,0.7136,0.72745
NaN,0.7122,0.7444
NaN,0.7157,0.73825
NaN,0.7167,0.72505
NaN,0.7166,0.7165
NaN,0.7155,0.73685
NaN,0.7097,0.73655
NaN,0.7168,0.73785
NaN,0.7154,0.7391
NaN,0.7224,0.72865
NaN,0.7165,0.7362
NaN,0.7156,0.7226
NaN,0.7169,0.73845
NaN,0.7147,0.72565
NaN,0.7192,0.71965
NaN,0.7184,0.7357
NaN,0.719,0.737
NaN,0.7142,0.7377
NaN,0.7131,0.7381
NaN,0.7012,0.72915
NaN,0.7155,0.74315
NaN,0.7147,0.7384
NaN,0.7141,0.7273
NaN,0.7148,0.71825
NaN,0.7148,0.73695
NaN,0.7144,0.73655
NaN,0.7242,0.73715
NaN,0.7039,0.739
NaN,0.7165,0.73215
NaN,0.7161,0.7365
NaN,0.7152,0.72615
NaN,0.7129,0.7388
NaN,0.7226,0.72835
NaN,0.7165,0.71465
NaN,0.7231,0.737
NaN,0.7098,0.7223
NaN,0.7033,0.7372
NaN,0.7167,0.7378
NaN,0.71,0.7446
NaN,0.7144,0.738
NaN,0.7142,0.7273
NaN,0.7145,0.74245
NaN,0.7171,0.7392
NaN,0.7113,0.7295
NaN,0.7131,0.71745
NaN,0.7194,0.7372
NaN,0.701,0.7372
NaN,0.7151,0.7378
NaN,0.7167,0.7389
NaN,0.7144,0.7331
NaN,0.713,0.73765
NaN,0.72,0.72955
NaN,0.7146,0.7403
NaN,0.7198,0.7288
NaN,0.7126,0.7194
NaN,0.7084,0.73765
NaN,0.7174,0.7383
NaN,0.7114,0.73795
NaN,0.7156,0.7394
NaN,0.7154,0.72625
NaN,0.7155,0.74335
NaN,0.7203,0.7396
NaN,0.7109,0.7284
NaN,0.7137,0.72115
NaN,0.7119,0.7389
NaN,0.7005,0.7387
NaN,0.7154,0.739
NaN,0.7161,0.73975
NaN,0.7152,0.73355
NaN,0.7126,0.7377
NaN,0.7149,0.72465
NaN,0.7136,0.74035
NaN,0.7165,0.72985
NaN,0.7134,0.7295
NaN,0.7079,0.7377
NaN,0.7156,0.7246
NaN,0.716,0.7402
NaN,0.7158,0.74015
NaN,0.7152,0.7465
NaN,0.7013,0.7391
NaN,0.7143,0.7274
NaN,0.7175,0.74415
NaN,0.7121,0.7399
NaN,0.7142,0.7251
NaN,0.704,0.7242
NaN,0.7033,0.7404
NaN,0.7163,0.7396
NaN,0.7174,0.7402
NaN,0.7162,0.7404
NaN,0.7143,0.7322
NaN,0.7147,0.7386
NaN,0.7155,0.728
NaN,0.7205,0.7391
NaN,0.7155,0.72925
NaN,0.7116,0.7262
NaN,0.7132,0.7387
NaN,0.7055,0.72395
NaN,0.7156,0.73915
NaN,0.7155,0.74045
NaN,0.7127,0.74255
NaN,0.7072,0.74025
NaN,0.7129,0.7319
NaN,0.7149,0.74465
NaN,0.7166,0.74
NaN,0.7167,0.7281
NaN,0.7165,0.72895
NaN,0.7169,0.74
NaN,0.7129,0.7394
NaN,0.7101,0.7398
NaN,0.7167,0.74195
NaN,0.7146,0.7324
NaN,0.7106,0.7401
NaN,0.7132,0.7306
NaN,0.7069,0.73985
NaN,0.7145,0.7292
NaN,0.709,0.73175
NaN,0.7032,0.74055
NaN,0.7099,0.72975
NaN,0.7013,0.7407
NaN,0.7172,0.74075
NaN,0.7172,0.74525
NaN,0.7167,0.74155
NaN,0.7146,0.7347
NaN,0.7034,0.74565
NaN,0.7107,0.7422
NaN,0.7089,0.7279
NaN,0.70115,0.7316
NaN,0.7035,0.7414
NaN,0.7086,0.741
NaN,0.7093,0.7418
NaN,0.7055,0.7425
NaN,0.7064,0.73495
NaN,0.704,0.7399
NaN,0.7038,0.7331
NaN,0.7032,0.7396
NaN,0.7023,0.73395
NaN,0.70095,0.73325
NaN,0.7059,0.7402
NaN,0.7026,0.7277
NaN,0.7037,0.74165
NaN,0.7035,0.74115
NaN,0.7033,0.7422
NaN,0.7045,0.74285
NaN,0.70275,0.73565
NaN,0.70185,0.74755
NaN,0.70135,0.7426
NaN,0.70025,0.72945
NaN,0.70455,0.7327
NaN,0.7,0.7417
NaN,0.70255,0.7417
NaN,0.70055,0.742
NaN,0.70135,0.74305
NaN,0.70035,0.7351
NaN,0.70495,0.7411
NaN,0.70185,0.7378
NaN,0.70385,0.74185
NaN,0.7031,0.73325
NaN,0.7062,0.7344
NaN,0.7014,0.7427
NaN,0.7103,0.73235
NaN,0.7101,0.74165
NaN,0.706,0.742
NaN,0.7016,0.7497
NaN,0.7,0.7435
NaN,0.7114,0.7374
NaN,0.7125,0.74795
NaN,0.7125,0.74435
NaN,0.7006,0.73335
NaN,0.7125,0.7402
NaN,0.7022,0.7424
NaN,0.7004,0.743
NaN,0.7012,0.7433
NaN,0.7022,0.747
NaN,0.7002,0.7375
NaN,0.7009,0.7422
NaN,0.7104,0.7379
NaN,0.7025,0.742
NaN,0.7027,0.74085
NaN,0.7037,0.73065
NaN,0.7043,0.74455
NaN,0.7014,0.732
NaN,0.7119,0.7457
NaN,0.702,0.7464
NaN,0.7049,0.73715
NaN,0.7084,0.7469
NaN,0.7025,0.7386
NaN,0.7007,0.75235
NaN,0.7075,0.7471
NaN,0.7128,0.7365
NaN,0.7069,0.743
NaN,0.7075,0.7454
NaN,0.7078,0.7452
NaN,0.7043,0.7467
NaN,0.7068,0.7505
NaN,0.7076,0.73815
NaN,0.708,0.7444
NaN,0.7094,0.7392
NaN,0.7098,0.74475
NaN,0.71,0.73985
NaN,0.7067,0.7316
NaN,0.7072,0.74695
NaN,0.7078,0.7316
NaN,0.7069,0.74725
NaN,0.7069,0.74745
NaN,0.7055,0.747
NaN,0.7064,0.748
NaN,0.7077,0.73955
NaN,0.7072,0.75585
NaN,0.701,0.7505
NaN,0.7086,0.73985
NaN,0.7077,0.7426
NaN,0.7068,0.7499
NaN,0.7065,0.7484
NaN,0.7074,0.749
NaN,0.7046,0.7525
NaN,0.7009,0.7416
NaN,0.7044,0.74865
NaN,0.7037,0.74
NaN,0.7082,0.7469
NaN,0.7063,0.74215
NaN,0.7065,0.7361
NaN,0.7064,0.7493
NaN,0.7069,0.7353
NaN,0.7036,0.7499
NaN,0.7062,0.74945
NaN,0.7065,0.7488
NaN,0.7078,0.75075
NaN,0.7062,0.74135
NaN,0.7073,0.7589
NaN,0.7067,0.75215
NaN,0.7063,0.7357
NaN,0.702,0.74435
NaN,0.7029,0.7517
NaN,0.7083,0.7506
NaN,0.7048,0.7513
NaN,0.7069,0.75575
NaN,0.7072,0.7411
NaN,0.7057,0.75145
NaN,0.7046,0.74275
NaN,0.7079,0.7487
NaN,0.7059,0.7436
NaN,0.7062,0.7364
NaN,0.706,0.7529
NaN,0.7058,0.73335
NaN,0.707,0.7537
NaN,0.7065,0.75325
NaN,0.7056,0.74415
NaN,0.7057,0.75425
NaN,0.7053,0.74045
NaN,0.7066,0.7598
NaN,0.7067,0.7547
NaN,0.7061,0.73885
NaN,0.7109,0.7436
NaN,0.7073,0.7543
NaN,0.7081,0.7538
NaN,0.707,0.7549
NaN,0.7081,0.75805
NaN,0.7091,0.7464
NaN,0.7027,0.75445
NaN,0.7076,0.745
NaN,0.7083,0.7498
NaN,0.7075,0.74365
NaN,0.703,0.73475
NaN,0.7065,0.7528
NaN,0.7076,0.73465
NaN,0.7064,0.75515
NaN,0.7126,0.75555
NaN,0.7076,0.7517
NaN,0.7086,0.7556
NaN,0.7073,0.7425
NaN,0.7083,0.761
NaN,0.7098,0.7565
NaN,0.7034,0.7417
NaN,0.7056,0.7398
NaN,0.706,0.75565
NaN,0.7078,0.75465
NaN,0.7082,0.75665
NaN,0.706,0.75635
NaN,0.7075,0.7501
NaN,0.7072,0.7544
NaN,0.7079,0.7439
NaN,0.7133,0.75345
NaN,0.7094,0.74415
NaN,0.7085,0.73645
NaN,0.7075,0.75445
NaN,0.709,0.73415
NaN,0.7121,0.7556
NaN,0.7068,0.75605
NaN,0.7096,0.7497
NaN,0.7059,0.75615
NaN,0.7086,0.74285
NaN,0.7095,0.76065
NaN,0.7104,0.75565
NaN,0.7142,0.746
NaN,0.7104,0.7382
NaN,0.71,0.75565
NaN,0.7092,0.75505
NaN,0.7098,0.75585
NaN,0.715,0.7563
NaN,0.7006,0.7505
NaN,0.7091,0.7552
NaN,0.702,0.749
NaN,0.7119,0.757
NaN,0.7014,0.74245
NaN,0.7097,0.7276
NaN,0.7044,0.7531
NaN,0.7116,0.73405
NaN,0.7106,0.7547
NaN,0.7204,0.7541
NaN,0.712,0.75085
NaN,0.7127,0.7549
NaN,0.7127,0.7425
NaN,0.7122,0.76135
NaN,0.7121,0.75595
NaN,0.7122,0.7509
NaN,0.7136,0.7365
NaN,0.7107,0.75495
NaN,0.7044,0.75385
NaN,0.7104,0.75535
NaN,0.709,0.7572
NaN,0.7124,0.75105
NaN,0.7029,0.75515
NaN,0.7119,0.7464
NaN,0.7123,0.7551
NaN,0.7078,0.74275
NaN,0.7126,0.72195
NaN,0.7054,0.75445
NaN,0.7147,0.73345
NaN,0.7133,0.7554
NaN,0.7122,0.75505
NaN,0.712,0.75155
NaN,0.7129,0.7556
NaN,0.7139,0.74215
NaN,0.7118,0.76035
NaN,0.7075,0.7562
NaN,0.7117,0.751
NaN,0.7091,0.73455
NaN,0.7119,0.75585
NaN,0.7116,0.75515
NaN,0.7123,0.75605
NaN,0.7002,0.75595
NaN,0.7137,0.75175
NaN,0.7065,0.7557
NaN,0.715,0.74405
NaN,0.7135,0.75555
NaN,0.7123,0.74185
NaN,0.7116,0.7168
NaN,0.7126,0.7541
NaN,0.7129,0.73075
NaN,0.7108,0.75495
NaN,0.7029,0.7554
NaN,0.7131,0.74385
NaN,0.7138,0.7556
NaN,0.7122,0.74295
NaN,0.7118,0.76005
NaN,0.706,0.7563
NaN,0.712,0.75415
NaN,0.7123,0.73355
NaN,0.713,0.75545
NaN,0.7135,0.75505
NaN,0.7122,0.75505
NaN,0.7124,0.75595
NaN,0.7137,0.75315
NaN,0.7117,0.75495
NaN,0.7065,0.74025
NaN,0.7129,0.7556
NaN,0.7149,0.73885
NaN,0.7098,0.7117
NaN,0.7146,0.75275
NaN,0.7147,0.72795
NaN,0.7131,0.755
NaN,0.7115,0.7553
NaN,0.7121,0.75115
NaN,0.7134,0.7549
NaN,0.7157,0.7425
NaN,0.7153,0.75935
NaN,0.7156,0.755
NaN,0.7159,0.755
NaN,0.7166,0.7331
NaN,0.7093,0.7544
NaN,0.71565,0.7534
NaN,0.7146,0.7541
NaN,0.7074,0.75375
NaN,0.715,0.7509
NaN,0.7148,0.7552
NaN,0.7148,0.73985
NaN,0.7167,0.75575
NaN,0.7155,0.7342
NaN,0.7152,0.7127
NaN,0.716,0.75255
NaN,0.7154,0.72715
NaN,0.7158,0.75335
NaN,0.7148,0.75405
NaN,0.7152,0.7579
NaN,0.7118,0.7545
NaN,0.7173,0.7415
NaN,0.7255,0.7579
NaN,0.7159,0.75455
NaN,0.7102,0.7533
NaN,0.7155,0.7299
NaN,0.7157,0.7532
NaN,0.716,0.7527
NaN,0.7197,0.7536
NaN,0.7147,0.7524
NaN,0.7161,0.74985
NaN,0.716,0.7535
NaN,0.7166,0.7447
NaN,0.7165,0.7554
NaN,0.7169,0.73255
NaN,0.7167,0.7036
NaN,0.7096,0.7512
NaN,0.7193,0.7284
NaN,0.7172,0.75275
NaN,0.7187,0.75295
NaN,0.7127,0.75345
NaN,0.7176,0.75335
NaN,0.7173,0.7396
NaN,0.7176,0.75615
NaN,0.7206,0.75225
NaN,0.7166,0.75505
NaN,0.7177,0.7268
NaN,0.7115,0.75215
NaN,0.7188,0.75175
NaN,0.718,0.75235
NaN,0.718,0.7516
NaN,0.7223,0.7498
NaN,0.7152,0.75255
NaN,0.7184,0.74405
NaN,0.7144,0.7536
NaN,0.7146,0.7345
NaN,0.7201,0.74945
NaN,0.7227,0.75165
NaN,0.7106,0.73645
NaN,0.7215,0.75045
NaN,0.7205,0.7506
NaN,0.7211,0.75165
NaN,0.723,0.73975
NaN,0.7179,0.75385
NaN,0.7222,0.75125
NaN,0.706,0.7524
NaN,0.711,0.751
NaN,0.7207,0.7504
NaN,0.7202,0.7508
NaN,0.7207,0.74995
NaN,0.7236,0.7479
NaN,0.7177,0.75105
NaN,0.7227,0.7391
NaN,0.7186,0.75145
NaN,0.7184,0.73135
NaN,0.7173,0.7476
NaN,0.7072,0.749
NaN,0.7217,0.73205
NaN,0.7173,0.75025
NaN,0.7212,0.75
NaN,0.721,0.7492
NaN,0.721,0.7399
NaN,0.7181,0.75275
NaN,0.7182,0.74935
NaN,0.721,0.7489
NaN,0.7179,0.749
NaN,0.7205,0.7491
NaN,0.72,0.7499
NaN,0.7211,0.74775
NaN,0.7175,0.74695
NaN,0.7236,0.74815
NaN,0.7218,0.7349
NaN,0.7242,0.7505
NaN,0.7192,0.7298
NaN,0.7225,0.7464
NaN,0.7206,0.7276
NaN,0.7124,0.74725
NaN,0.7201,0.74785
NaN,0.7203,0.7524
NaN,0.7194,0.74905
NaN,0.7134,0.74145
NaN,0.7182,0.75265
NaN,0.7193,0.74935
NaN,0.7202,0.74485
NaN,0.7198,0.7476
NaN,0.7189,0.748
NaN,0.7185,0.7482
NaN,0.7187,0.7484
NaN,0.7242,0.7426
NaN,0.7218,0.74615
NaN,0.7219,0.7358
NaN,0.7156,0.74845
NaN,0.722,0.73075
NaN,0.719,0.74725
NaN,0.7141,0.74725
NaN,0.7181,0.74845
NaN,0.7182,0.74935
NaN,0.7173,0.74935
NaN,0.7139,0.74175
NaN,0.7166,0.75175
NaN,0.7182,0.74955
NaN,0.7194,0.74565
NaN,0.7197,0.74795
NaN,0.7182,0.74815
NaN,0.7189,0.74775
NaN,0.7205,0.74775
NaN,0.724,0.74175
NaN,0.7195,0.74665
NaN,0.7183,0.73635
NaN,0.715,0.74975
NaN,0.719,0.72985
NaN,0.7178,0.7483
NaN,0.7037,0.7492
NaN,0.7194,0.75005
NaN,0.7197,0.7535
NaN,0.7176,0.7491
NaN,0.7186,0.7404
NaN,0.7159,0.75215
NaN,0.7174,0.7492
NaN,0.7023,0.7441
NaN,0.7193,0.747
NaN,0.7185,0.7487
NaN,0.7187,0.7485
NaN,0.7167,0.74765
NaN,0.7253,0.73985
NaN,0.7201,0.7459
NaN,0.7223,0.7369
NaN,0.7161,0.75055
NaN,0.7076,0.72585
NaN,0.7188,0.74675
NaN,0.7146,0.74745
NaN,0.7186,0.7476
NaN,0.7182,0.7504
NaN,0.7173,0.74905
NaN,0.7236,0.74065
NaN,0.7132,0.7499
NaN,0.7167,0.7489
NaN,0.7044,0.7378
NaN,0.7187,0.7467
NaN,0.7179,0.7471
NaN,0.7184,0.7472
NaN,0.7167,0.74485
NaN,0.7297,0.73825
NaN,0.7202,0.74495
NaN,0.7231,0.73525
NaN,0.7125,0.7515
NaN,0.7144,0.72695
NaN,0.7197,0.7458
NaN,0.7178,0.7471
NaN,0.717,0.74675
NaN,0.716,0.7476
NaN,0.7244,0.7485
NaN,0.7095,0.74235
NaN,0.7149,0.74925
NaN,0.7109,0.74785
NaN,0.7179,0.7363
NaN,0.7183,0.746
NaN,0.7174,0.7462
NaN,0.7127,0.7469
NaN,0.727,0.7439
NaN,0.7189,0.73965
NaN,0.7218,0.746
NaN,0.7138,0.73815
NaN,0.7158,0.7493
NaN,0.711,0.7325
NaN,0.7198,0.7455
NaN,0.7313,0.74495
NaN,0.717,0.7458
NaN,0.7163,0.74445
NaN,0.7169,0.7462
NaN,0.7259,0.7399
NaN,0.7101,0.7462
NaN,0.7154,0.74565
NaN,0.7186,0.73445
NaN,0.7194,0.74445
NaN,0.7168,0.74515
NaN,0.7141,0.74505
NaN,0.7243,0.7446
NaN,0.7165,0.73915
NaN,0.71815,0.743
NaN,0.7161,0.73705
NaN,0.7219,0.7492
NaN,0.7049,0.732
NaN,0.7186,0.7443
NaN,0.722,0.745
NaN,0.7178,0.74505
NaN,0.7175,0.7469
NaN,0.717,0.7451
NaN,0.7232,0.7405
NaN,0.7121,0.74665
NaN,0.716,0.7453
NaN,0.7264,0.73555
NaN,0.717,0.7456
NaN,0.7174,0.7453
NaN,0.7165,0.7458
NaN,0.7175,0.74285
NaN,0.7248,0.7384
NaN,0.7196,0.74365
NaN,0.7156,0.73915
NaN,0.7149,0.74575
NaN,0.7209,0.733
NaN,0.7052,0.74215
NaN,0.7188,0.74245
NaN,0.7218,0.7432
NaN,0.7181,0.74625
NaN,0.7175,0.7438
NaN,0.7171,0.7421
NaN,0.7235,0.74595
NaN,0.7147,0.74455
NaN,0.7178,0.735
NaN,0.7157,0.74405
NaN,0.7207,0.74425
NaN,0.7176,0.74505
NaN,0.7181,0.74345
NaN,0.7178,0.738
NaN,0.7166,0.7434
NaN,0.7238,0.74135
NaN,0.7198,0.7443
NaN,0.7164,0.7321
NaN,0.7149,0.7424
NaN,0.7225,0.7426
NaN,0.7006,0.74295
NaN,0.7118,0.7405
NaN,0.717,0.7428
NaN,0.7171,0.7421
NaN,0.7183,0.7448
NaN,0.7138,0.7426
NaN,0.7127,0.73445
NaN,0.7177,0.7435
NaN,0.7183,0.7434
NaN,0.7174,0.7441
NaN,0.7167,0.74155
NaN,0.7218,0.7383
NaN,0.7143,0.74345
NaN,0.7192,0.7372
NaN,0.7086,0.74255
NaN,0.70575,0.735
NaN,0.711,0.7297
NaN,0.7053,0.7422
NaN,0.7067,0.7324
NaN,0.7141,0.74275
NaN,0.7186,0.7432
NaN,0.7072,0.7315
NaN,0.7081,0.74225
NaN,0.7007,0.742
NaN,0.70215,0.7425
NaN,0.7054,0.74255
NaN,0.7048,0.73135
NaN,0.7052,0.7426
NaN,0.70095,0.7429
NaN,0.7007,0.7429
NaN,0.7079,0.7416
NaN,0.7047,0.74175
NaN,0.7035,0.74325
NaN,0.70215,0.73585
NaN,0.7032,0.7412
NaN,0.7012,0.7375
NaN,0.7025,0.73305
NaN,0.7026,0.74095
NaN,0.7018,0.7364
NaN,0.7013,0.74215
NaN,0.7137,0.7416
NaN,0.7035,0.7352
NaN,0.7012,0.74135
NaN,0.7017,0.7398
NaN,0.7012,0.7439
NaN,0.7019,0.74095
NaN,0.7022,0.73605
NaN,0.7026,0.73935
NaN,0.7013,0.74185
NaN,0.7008,0.74105
NaN,0.7033,0.74205
NaN,0.711,0.7427
NaN,0.7008,0.7432
NaN,0.7016,0.7431
NaN,0.7041,0.73665
NaN,0.7085,0.74105
NaN,0.7082,0.738
NaN,0.706,0.73605
NaN,0.7048,0.74075
NaN,0.7065,0.73465
NaN,0.7061,0.74205
NaN,0.7081,0.74185
NaN,0.7005,0.73515
NaN,0.7008,0.74155
NaN,0.7075,0.73875
NaN,0.7017,0.74515
NaN,0.7005,0.74305
NaN,0.7029,0.73815
NaN,0.7007,0.74135
NaN,0.7088,0.74275
NaN,0.7012,0.74205
NaN,0.7075,0.74265
NaN,0.7248,0.74325
NaN,0.7073,0.74315
NaN,0.7055,0.74355
NaN,0.7062,0.73815
NaN,0.7034,0.74115
NaN,0.7021,0.74015
NaN,0.7057,0.73615
NaN,0.7061,0.74235
NaN,0.7036,0.73465
NaN,0.7023,0.74275
NaN,0.7029,0.74285
NaN,0.7017,0.72655
NaN,0.7003,0.74325
NaN,0.7071,0.73655
NaN,0.7032,0.74655
NaN,0.7028,0.74445
NaN,0.7037,0.738
NaN,0.7046,0.7416
NaN,0.7058,0.74225
NaN,0.7056,0.74295
NaN,0.7034,0.74315
NaN,0.7038,0.74275
NaN,0.703,0.74215
NaN,0.7021,0.74345
NaN,0.7016,0.7394
NaN,0.7051,0.74115
NaN,0.7023,0.739
NaN,0.7058,0.71875
NaN,0.7042,0.74275
NaN,0.7041,0.7277
NaN,0.7066,0.7431
NaN,0.704,0.7437
NaN,0.7071,0.72615
NaN,0.707,0.7431
NaN,0.7057,0.73825
NaN,0.7056,0.74325
NaN,0.7053,0.7436
NaN,0.7065,0.74135
NaN,0.7015,0.7406
NaN,0.7016,0.74375
NaN,0.7053,0.74325
NaN,0.7073,0.74295
NaN,0.7073,0.74225
NaN,0.7072,0.7431
NaN,0.7001,0.74315
NaN,0.707,0.74005
NaN,0.7069,0.74245
NaN,0.7067,0.73405
NaN,0.7063,0.7211
NaN,0.7062,0.74235
NaN,0.7085,0.72955
NaN,0.7054,0.7436
NaN,0.7094,0.74235
NaN,0.7083,0.7428
NaN,0.7078,0.73985
NaN,0.7054,0.74175
NaN,0.7065,0.7422
NaN,0.7074,0.74005
NaN,0.7066,0.74165
NaN,0.7001,0.7422
NaN,0.7083,0.7418
NaN,0.7072,0.7424
NaN,0.7073,0.742
NaN,0.7063,0.7427
NaN,0.7077,0.74325
NaN,0.7089,0.73935
NaN,0.7062,0.74065
NaN,0.7058,0.73405
NaN,0.7026,0.7254
NaN,0.7074,0.7412
NaN,0.7046,0.73075
NaN,0.7032,0.7423
NaN,0.707,0.74205
NaN,0.7079,0.7248
NaN,0.7058,0.74075
NaN,0.7034,0.7398
NaN,0.709,0.7391
NaN,0.7074,0.7409
NaN,0.7067,0.7397
NaN,0.7063,0.74365
NaN,0.708,0.7407
NaN,0.7065,0.7408
NaN,0.7042,0.7404
NaN,0.7065,0.73885
NaN,0.7057,0.74365
NaN,0.7042,0.7428
NaN,0.7062,0.7385
NaN,0.7064,0.7392
NaN,0.7068,0.73585
NaN,0.7071,0.73655
NaN,0.7107,0.74055
NaN,0.7076,0.73795
NaN,0.7081,0.7404
NaN,0.7078,0.73955
NaN,0.7079,0.71715
NaN,0.7088,0.73935
NaN,0.7025,0.74335
NaN,0.7054,0.7399
NaN,0.7038,0.7393
NaN,0.7055,0.73865
NaN,0.7137,0.7442
NaN,0.7076,0.74005
NaN,0.7088,0.74025
NaN,0.7087,0.74005
NaN,0.7092,0.74045
NaN,0.7133,0.74095
NaN,0.7108,0.7422
NaN,0.7088,0.7421
NaN,0.7085,0.737
NaN,0.7095,0.7388
NaN,0.7125,0.7308
NaN,0.7082,0.74125
NaN,0.7058,0.7356
NaN,0.7093,0.74015
NaN,0.7052,0.74005
NaN,0.7082,0.7214
NaN,0.7099,0.74055
NaN,0.7109,0.7414
NaN,0.7108,0.7403
NaN,0.7164,0.74075
NaN,0.7122,0.73915
NaN,0.7054,0.74065
NaN,0.7115,0.741
NaN,0.7104,0.7412
NaN,0.7114,0.7406
NaN,0.7126,0.7399
NaN,0.7056,0.74385
NaN,0.7099,0.74115
NaN,0.7025,0.74575
NaN,0.711,0.73835
NaN,0.7033,0.7372
NaN,0.7103,0.7319
NaN,0.7106,0.74175
NaN,0.7123,0.7387
NaN,0.7163,0.74055
NaN,0.7129,0.7407
NaN,0.7123,0.7222
NaN,0.7113,0.73985
NaN,0.7123,0.7421
NaN,0.715,0.73975
NaN,0.7053,0.74015
NaN,0.7094,0.74365
NaN,0.7105,0.74065
NaN,0.7093,0.7401
NaN,0.7135,0.7406
NaN,0.7139,0.7398
NaN,0.7137,0.74
NaN,0.7143,0.7438
NaN,0.705,0.74155
NaN,0.7154,0.74345
NaN,0.7144,0.73895
NaN,0.7137,0.7389
NaN,0.7126,0.7324
NaN,0.7137,0.7414
NaN,0.7161,0.7406
NaN,0.7137,0.74055
NaN,0.7115,0.7406
NaN,0.7078,0.72475
NaN,0.716,0.7399
NaN,0.7142,0.7398
NaN,0.7142,0.7408
NaN,0.7147,0.73945
NaN,0.7111,0.7438
NaN,0.7152,0.743
NaN,0.7139,0.74085
NaN,0.7127,0.73995
NaN,0.7134,0.74025
NaN,0.7134,0.7403
NaN,0.7151,0.74375
NaN,0.714,0.7416
NaN,0.7133,0.74225
NaN,0.7136,0.7406
NaN,0.7075,0.742
NaN,0.7155,0.7237
NaN,0.7157,0.74155
NaN,0.7141,0.73325
NaN,0.7165,0.741
NaN,0.7134,0.74105
NaN,0.7158,0.72155
NaN,0.718,0.74015
NaN,0.7146,0.73745
NaN,0.7146,0.7413
NaN,0.7156,0.7407
NaN,0.7144,0.74035
NaN,0.715,0.73915
NaN,0.7191,0.74195
NaN,0.7147,0.74065
NaN,0.7057,0.74115
NaN,0.7006,0.74105
NaN,0.7144,0.74255
NaN,0.7056,0.74265
NaN,0.7153,0.743
NaN,0.7162,0.73975
NaN,0.7158,0.7339
NaN,0.7193,0.72735
NaN,0.7155,0.7417
NaN,0.7151,0.73365
NaN,0.7149,0.74055
NaN,0.7148,0.7401
NaN,0.7151,0.74045
NaN,0.7171,0.7377
NaN,0.7151,0.74075
NaN,0.7169,0.7405
NaN,0.714,0.742
NaN,0.7163,0.73985
NaN,0.7168,0.74205
NaN,0.7184,0.74095
NaN,0.7129,0.74115
NaN,0.7167,0.7396
NaN,0.7168,0.74365
NaN,0.7174,0.74245
NaN,0.7197,0.7406
NaN,0.7167,0.7379
NaN,0.7181,0.73635
NaN,0.7173,0.73945
NaN,0.7162,0.7314
NaN,0.7165,0.73985
NaN,0.7221,0.74025
NaN,0.7181,0.7207
NaN,0.7155,0.73895
NaN,0.728,0.7364
NaN,0.7215,0.74085
NaN,0.7193,0.73905
NaN,0.7192,0.7437
NaN,0.7186,0.74005
NaN,0.7181,0.741
NaN,0.7043,0.7397
NaN,0.7184,0.7403
NaN,0.7186,0.73825
NaN,0.7206,0.74335
NaN,0.7193,0.7416
NaN,0.7183,0.7398
NaN,0.7204,0.73795
NaN,0.7194,0.7348
NaN,0.7193,0.7254
NaN,0.7237,0.7395
NaN,0.7194,0.72905
NaN,0.7206,0.73935
NaN,0.7188,0.73935
NaN,0.7299,0.71785
NaN,0.7171,0.73835
NaN,0.7235,0.73665
NaN,0.719,0.73865
NaN,0.723,0.73905
NaN,0.7225,0.74625
NaN,0.723,0.7392
NaN,0.7181,0.73955
NaN,0.7232,0.73905
NaN,0.725,0.73935
NaN,0.7224,0.73645
NaN,0.7224,0.7419
NaN,0.7226,0.74105
NaN,0.7253,0.74385
NaN,0.7171,0.7375
NaN,0.7236,0.73705
NaN,0.7216,0.71445
NaN,0.7286,0.73775
NaN,0.7238,0.7248
NaN,0.7133,0.73795
NaN,0.7237,0.73835
NaN,0.7236,0.71315
NaN,0.7226,0.73635
NaN,0.7164,0.73395
NaN,0.7233,0.7364
NaN,0.7234,0.73645
NaN,0.7233,0.7459
NaN,0.7221,0.7355
NaN,0.7226,0.73755
NaN,0.7228,0.73645
NaN,0.7256,0.73675
NaN,0.726,0.7348
NaN,0.7174,0.7428
NaN,0.7215,0.7387
NaN,0.7217,0.7378
NaN,0.7218,0.7351
NaN,0.7144,0.7334
NaN,0.7224,0.719
NaN,0.7223,0.7354
NaN,0.7094,0.729
NaN,0.7217,0.7354
NaN,0.7138,0.7354
NaN,0.7215,0.73445
NaN,0.7225,0.73355
NaN,0.7229,0.73495
NaN,0.7224,0.7353
NaN,0.7223,0.74255
NaN,0.7214,0.73795
NaN,0.7273,0.73705
NaN,0.7244,0.73705
NaN,0.7197,0.73665
NaN,0.7235,0.7342
NaN,0.7244,0.74135
NaN,0.7208,0.73735
NaN,0.7069,0.7376
NaN,0.7215,0.734
NaN,0.7215,0.73325
NaN,0.705,0.7261
NaN,0.7192,0.73555
NaN,0.7142,0.72685
NaN,0.7207,0.73605
NaN,0.7198,0.7365
NaN,0.7201,0.7343
NaN,0.7222,0.7332
NaN,0.7201,0.73535
NaN,0.7219,0.73345
NaN,0.7205,0.73825
NaN,0.7246,0.7376
NaN,0.7236,0.7359
NaN,0.7214,0.735
NaN,0.7195,0.7352
NaN,0.7147,0.7332
NaN,0.7193,0.7396
NaN,0.7201,0.7368
NaN,0.7188,0.7388
NaN,0.719,0.7344
NaN,0.7183,0.73425
NaN,0.7194,0.72975
NaN,0.7202,0.73355
NaN,0.7209,0.7271
NaN,0.7217,0.734
NaN,0.7199,0.73435
NaN,0.7208,0.73315
NaN,0.7207,0.73075
NaN,0.7275,0.7368
NaN,0.7228,0.7343
NaN,0.7163,0.7314
NaN,0.7184,0.7383
NaN,0.7218,0.73515
NaN,0.7209,0.73405
NaN,0.7161,0.7088
NaN,0.721,0.73465
NaN,0.7205,0.73505
NaN,0.7197,0.7373
NaN,0.7239,0.7356
NaN,0.7158,0.7367
NaN,0.7204,0.7332
NaN,0.7207,0.73005
NaN,0.72,0.7431
NaN,0.7198,0.7354
NaN,0.7226,0.72905
NaN,0.729,0.7357
NaN,0.7234,0.73435
NaN,0.7206,0.73485
NaN,0.7191,0.7298
NaN,0.719,0.7367
NaN,0.7086,0.7352
NaN,0.7221,0.73275
NaN,0.7222,0.7371
NaN,0.7216,0.7359
NaN,0.7219,0.7364
NaN,0.7269,0.7363
NaN,0.7141,0.73475
NaN,0.7207,0.737
NaN,0.7208,0.73535
NaN,0.7207,0.7389
NaN,0.7204,0.73155
NaN,0.7201,0.73345
NaN,0.7281,0.7296
NaN,0.7219,0.73495
NaN,0.716,0.72695
NaN,0.7186,0.73595
NaN,0.728,0.7358
NaN,0.7117,0.73555
NaN,0.7207,0.7302
NaN,0.7202,0.7371
NaN,0.72,0.736
NaN,0.7189,0.73285
NaN,0.7309,0.73995
NaN,0.7141,0.736
NaN,0.7176,0.7356
NaN,0.7218,0.724
NaN,0.7265,0.7361
NaN,0.7203,0.73635
NaN,0.7208,0.7356
NaN,0.7201,0.7373
NaN,0.7198,0.73135
NaN,0.7285,0.73125
NaN,0.7213,0.73375
NaN,0.7136,0.73805
NaN,0.7169,0.7362
NaN,0.7318,0.73065
NaN,0.7231,0.7356
NaN,0.7271,0.7359
NaN,0.7212,0.71675
NaN,0.7198,0.7358
NaN,0.7204,0.7319
NaN,0.7254,0.73755
NaN,0.7162,0.7365
NaN,0.7199,0.7334
NaN,0.7268,0.7433
NaN,0.7243,0.73615
NaN,0.7194,0.73665
NaN,0.7202,0.73625
NaN,0.7197,0.737
NaN,0.7215,0.73835
NaN,0.7267,0.7361
NaN,0.7235,0.73
NaN,0.7213,0.7325
NaN,0.7192,0.73535
NaN,0.7255,0.7436
NaN,0.7216,0.73625
NaN,0.7202,0.73235
NaN,0.7203,0.7367
NaN,0.7202,0.73665
NaN,0.719,0.70985
NaN,0.7234,0.73685
NaN,0.7164,0.73265
NaN,0.7185,0.73975
NaN,0.7321,0.73755
NaN,0.7198,0.73155
NaN,0.7192,0.74565
NaN,0.7188,0.7372
NaN,0.7204,0.7368
NaN,0.7259,0.7373
NaN,0.7212,0.73855
NaN,0.7285,0.7371
NaN,0.7204,0.73705
NaN,0.7153,0.73675
NaN,0.7137,0.73255
NaN,0.7188,0.73775
NaN,0.719,0.7518
NaN,0.7056,0.7374
NaN,0.7174,0.73865
NaN,0.7135,0.73855
NaN,0.7195,0.73865
NaN,0.7181,0.72245
NaN,0.7194,0.7372
NaN,0.701,0.73335
NaN,0.7198,0.7401
NaN,0.7033,0.73735
NaN,0.7148,0.73365
NaN,0.7079,0.7459
NaN,0.7176,0.7385
NaN,0.7099,0.7383
NaN,0.7028,0.7385
NaN,0.7126,0.73865
NaN,0.7096,0.7367
NaN,0.7107,0.7379
NaN,0.721,0.73765
NaN,0.7167,0.734
NaN,0.7046,0.74185
NaN,0.705,0.7458
NaN,0.7034,0.73905
NaN,0.7015,0.7349
NaN,0.7059,0.739
NaN,0.7058,0.7387
NaN,0.7079,0.7398
NaN,0.7036,0.73705
NaN,0.7057,0.741
NaN,0.7041,0.7407
NaN,0.7032,0.7318
NaN,0.7041,0.74655
NaN,0.703,0.7387
NaN,0.7042,0.7391
NaN,0.7059,0.7352
NaN,0.7047,0.7393
NaN,0.7043,0.7413
NaN,0.702,0.7374
NaN,0.7053,0.73915
NaN,0.703,0.73695
NaN,0.70615,0.7344
NaN,0.70405,0.7405
NaN,0.70385,0.7429
NaN,0.70025,0.74005
NaN,0.7021,0.7336
NaN,0.7042,0.74
NaN,0.70585,0.7403
NaN,0.70425,0.7401
NaN,0.70475,0.73835
NaN,0.70845,0.74255
NaN,0.70675,0.74015
NaN,0.71065,0.73955
NaN,0.703,0.74395
NaN,0.7003,0.74
NaN,0.7028,0.7402
NaN,0.7031,0.7203
NaN,0.7023,0.7401
NaN,0.7013,0.74045
NaN,0.7023,0.7399
NaN,0.7026,0.74
NaN,0.7032,0.7365
NaN,0.7018,0.7363
NaN,0.7025,0.7382
NaN,0.7033,0.74375
NaN,0.7038,0.7406
NaN,0.7008,0.73535
NaN,0.7028,0.73985
NaN,0.7047,0.74035
NaN,0.7041,0.74015
NaN,0.7033,0.7384
NaN,0.7048,0.74235
NaN,0.7014,0.7416
NaN,0.7026,0.7412
NaN,0.7003,0.7451
NaN,0.7004,0.74035
NaN,0.7005,0.74095
NaN,0.7009,0.72045
NaN,0.7008,0.74065
NaN,0.7007,0.74115
NaN,0.7015,0.74015
NaN,0.7027,0.7406
NaN,0.702,0.7385
NaN,0.7016,0.73685
NaN,0.7011,0.7377
NaN,0.7015,0.74195
NaN,0.7009,0.7397
NaN,0.7002,0.74065
NaN,0.7019,0.74295
NaN,0.7022,0.74025
NaN,0.7032,0.74105
NaN,0.7029,0.74055
NaN,0.7032,0.73695
NaN,0.7023,0.7413
NaN,0.7034,0.7402
NaN,0.7045,0.7413
NaN,0.7025,0.73775
NaN,0.7029,0.74025
NaN,0.7034,0.74105
NaN,0.7021,0.74495
NaN,0.7025,0.74165
NaN,0.7027,0.7412
NaN,0.7027,0.74135
NaN,0.7018,0.7418
NaN,0.7044,0.74155
NaN,0.7032,0.74185
NaN,0.703,0.74045
NaN,0.7059,0.74335
NaN,0.7011,0.74285
NaN,0.707,0.73485
NaN,0.7059,0.74265
NaN,0.7034,0.742
NaN,0.7041,0.7346
NaN,0.7046,0.7405
NaN,0.708,0.7411
NaN,0.702,0.7412
NaN,0.7059,0.74275
NaN,0.7069,0.7406
NaN,0.7067,0.7412
NaN,0.7066,0.73725
NaN,0.7078,0.7409
NaN,0.708,0.74185
NaN,0.7074,0.7133
NaN,0.7057,0.7418
NaN,0.7067,0.74115
NaN,0.7062,0.74115
NaN,0.7097,0.7295
NaN,0.706,0.7393
NaN,0.7078,0.74085
NaN,0.7062,0.74105
NaN,0.7075,0.7348
NaN,0.7082,0.74085
NaN,0.7068,0.74035
NaN,0.7036,0.7161
NaN,0.707,0.7223
NaN,0.7067,0.72475
NaN,0.7072,0.7247
NaN,0.7064,0.72505
NaN,0.7065,0.72115
NaN,0.7048,0.7223
NaN,0.7031,0.7242
NaN,0.7065,0.7239
NaN,0.7085,0.7251
NaN,0.7036,0.7207
NaN,0.7077,0.7257
NaN,0.7016,0.72295
NaN,0.7076,0.7253
NaN,0.707,0.72935
NaN,0.7065,0.72415
NaN,0.7057,0.7299
NaN,0.7081,0.72285
NaN,0.7065,0.72565
NaN,0.708,0.7247
NaN,0.7083,0.7236
NaN,0.7084,0.7249
NaN,0.7085,0.72575
NaN,0.7017,0.72565
NaN,0.7077,0.7144
NaN,0.7033,0.7251
NaN,0.7048,0.7243
NaN,0.7099,0.7247
NaN,0.7068,0.7139
NaN,0.7057,0.725
NaN,0.7063,0.7259
NaN,0.7072,0.72285
NaN,0.7121,0.726
NaN,0.7083,0.7251
NaN,0.708,0.71755
NaN,0.708,0.72135
NaN,0.7086,0.7239
NaN,0.7103,0.7244
NaN,0.7071,0.71215
NaN,0.7064,0.7254
NaN,0.7077,0.72205
NaN,0.707,0.7223
NaN,0.71,0.72295
NaN,0.7099,0.7241
NaN,0.7101,0.72445
NaN,0.7154,0.7063
NaN,0.7089,0.72505
NaN,0.7101,0.7149
NaN,0.7101,0.7287
NaN,0.7105,0.72565
NaN,0.7102,0.72165
NaN,0.709,0.72415
NaN,0.7032,0.72415
NaN,0.7092,0.72425
NaN,0.7019,0.7244
NaN,0.7074,0.7189
NaN,0.7085,0.7238
NaN,0.7086,0.71025
NaN,0.7094,0.72425
NaN,0.7005,0.70825
NaN,0.7153,0.72095
NaN,0.7107,0.7225
NaN,0.7117,0.7232
NaN,0.7115,0.7233
NaN,0.7114,0.71315
NaN,0.7126,0.72725
NaN,0.7092,0.72425
NaN,0.709,0.72405
NaN,0.7069,0.72365
NaN,0.7034,0.72255
NaN,0.7119,0.72315
NaN,0.7128,0.7236
NaN,0.7134,0.721
NaN,0.709,0.72285
NaN,0.7151,0.7099
NaN,0.7138,0.72465
NaN,0.7136,0.7205
NaN,0.7135,0.72175
NaN,0.7134,0.7226
NaN,0.7147,0.7087
NaN,0.7115,0.7219
NaN,0.712,0.72665
NaN,0.7024,0.72245
NaN,0.7158,0.7267
NaN,0.7132,0.723
NaN,0.7027,0.7223
NaN,0.7139,0.7233
NaN,0.713,0.72175
NaN,0.7147,0.72065
NaN,0.7132,0.722
NaN,0.714,0.72345
NaN,0.7141,0.7194
NaN,0.7024,0.72155
NaN,0.7149,0.7225
NaN,0.7145,0.72185
NaN,0.714,0.7258
NaN,0.7144,0.72205
NaN,0.7136,0.7241
NaN,0.7127,0.72095
NaN,0.7088,0.72035
NaN,0.7082,0.72125
NaN,0.715,0.72085
NaN,0.7034,0.72095
NaN,0.715,0.72065
NaN,0.7155,0.7211
NaN,0.7157,0.71885
NaN,0.7157,0.7197
NaN,0.714,0.7194
NaN,0.7153,0.71935
NaN,0.7155,0.7239
NaN,0.7153,0.71935
NaN,0.7153,0.7275
NaN,0.7146,0.7188
NaN,0.7143,0.7189
NaN,0.7152,0.7192
NaN,0.71,0.71845
NaN,0.7268,0.72035
NaN,0.7147,0.7198
NaN,0.7147,0.72125
NaN,0.7151,0.71555
NaN,0.7146,0.7171
NaN,0.7178,0.7173
NaN,0.7153,0.7027
NaN,0.7164,0.7169
NaN,0.7178,0.7203
NaN,0.7148,0.7177
NaN,0.7175,0.7271
NaN,0.7158,0.7169
NaN,0.7157,0.7161
NaN,0.7163,0.7167
NaN,0.7141,0.7158
NaN,0.7139,0.7197
NaN,0.7189,0.71855
NaN,0.7194,0.717
NaN,0.7039,0.7141
NaN,0.7184,0.7152
NaN,0.7168,0.71595
NaN,0.7184,0.7145
NaN,0.7164,0.7165
NaN,0.7212,0.71545
NaN,0.7194,0.7223
NaN,0.704,0.71495
NaN,0.718,0.71445
NaN,0.718,0.71475
NaN,0.7175,0.7133
NaN,0.7223,0.71795
NaN,0.7061,0.7156
NaN,0.7185,0.71665
NaN,0.72,0.71155
NaN,0.7178,0.7127
NaN,0.7128,0.71315
NaN,0.718,0.7122
NaN,0.7097,0.7142
NaN,0.7192,0.7119
NaN,0.7194,0.71765
NaN,0.7192,0.7132
NaN,0.7143,0.7129
NaN,0.7232,0.7132
NaN,0.7206,0.71125
NaN,0.7037,0.7153
NaN,0.7192,0.7131
NaN,0.7185,0.71345
NaN,0.7203,0.7116
NaN,0.7248,0.71165
NaN,0.7111,0.71455
NaN,0.7198,0.7118
NaN,0.7186,0.7117
NaN,0.7193,0.7118
NaN,0.7147,0.7131
NaN,0.7215,0.7118
NaN,0.7024,0.7101
NaN,0.722,0.71345
NaN,0.7215,0.71225
NaN,0.7227,0.71185
NaN,0.7157,0.71425
NaN,0.7276,0.713
NaN,0.7243,0.7076
NaN,0.7023,0.71435
NaN,0.7225,0.7132
NaN,0.7218,0.71075
NaN,0.7217,0.7106
NaN,0.7267,0.7127
NaN,0.7092,0.7091
NaN,0.7219,0.709
NaN,0.7163,0.7138
NaN,0.7227,0.70985
NaN,0.7122,0.71155
NaN,0.7242,0.71045
NaN,0.7251,0.71385
NaN,0.7251,0.71175
NaN,0.7251,0.7116
NaN,0.7127,0.7116
NaN,0.7255,0.7112
NaN,0.7261,0.7107
NaN,0.7053,0.7159
NaN,0.7241,0.7123
NaN,0.7249,0.7132
NaN,0.7247,0.7121
NaN,0.7265,0.7123
NaN,0.7167,0.71405
NaN,0.7248,0.71475
NaN,0.721,0.70975
NaN,0.7252,0.7119
NaN,0.708,0.71225
NaN,0.7244,0.7138
NaN,0.7017,0.7128
NaN,0.7248,0.7123
NaN,0.7244,0.7181
NaN,0.705,0.71475
NaN,0.7245,0.7186
NaN,0.7123,0.714
NaN,0.726,0.7123
NaN,0.7261,0.7144
NaN,0.7071,0.7145
NaN,0.7252,0.71535
NaN,0.7244,0.707
NaN,0.7258,0.71235
NaN,0.725,0.71355
NaN,0.7269,0.7136
NaN,0.7248,0.71255
NaN,0.7296,0.7174
NaN,0.724,0.714
NaN,0.7109,0.71905
NaN,0.7237,0.7148
NaN,0.7037,0.7141
NaN,0.7255,0.7151
NaN,0.7252,0.7151
NaN,0.7244,0.71365
NaN,0.715,0.7147
NaN,0.7237,0.71025
NaN,0.7239,0.71165
NaN,0.7258,0.7183
NaN,0.7239,0.71345
NaN,0.7249,0.71495
NaN,0.724,0.71445
NaN,0.7263,0.71315
NaN,0.7273,0.7167
NaN,0.7279,0.7137
NaN,0.722,0.71805
NaN,0.7146,0.7147
NaN,0.7224,0.7139
NaN,0.7092,0.7149
NaN,0.7243,0.71425
NaN,0.7229,0.7143
NaN,0.7089,0.7159
NaN,0.7235,0.7168
NaN,0.719,0.71095
NaN,0.7227,0.71145
NaN,0.7237,0.71275
NaN,0.7169,0.7134
NaN,0.7018,0.71335
NaN,0.7253,0.714
NaN,0.723,0.70995
NaN,0.7235,0.71845
NaN,0.7237,0.7149
NaN,0.7254,0.72095
NaN,0.7274,0.71385
NaN,0.7212,0.71345
NaN,0.7193,0.71405
NaN,0.7185,0.71815
NaN,0.7246,0.71745
NaN,0.7167,0.7161
NaN,0.7239,0.71425
NaN,0.7239,0.70975
NaN,0.7241,0.71505
NaN,0.7224,0.7153
NaN,0.7217,0.71525
NaN,0.7232,0.7154
NaN,0.7101,0.7151
NaN,0.7248,0.71165
NaN,0.7241,0.7175
NaN,0.7243,0.7157
NaN,0.7239,0.7052
NaN,0.7253,0.7159
NaN,0.7271,0.715
NaN,0.7241,0.716
NaN,0.7229,0.7179
NaN,0.7209,0.7175
NaN,0.7138,0.715
NaN,0.724,0.7136
NaN,0.7239,0.7133
NaN,0.7238,0.71565
NaN,0.7231,0.71745
NaN,0.7257,0.70435
NaN,0.7204,0.71585
NaN,0.7235,0.7159
NaN,0.7162,0.71515
NaN,0.7247,0.7137
NaN,0.7238,0.71965
NaN,0.7238,0.71655
NaN,0.7219,0.71665
NaN,0.7286,0.71635
NaN,0.7252,0.71645
NaN,0.7316,0.71865
NaN,0.7216,0.71435
NaN,0.7212,0.71775
NaN,0.7192,0.7078
NaN,0.7237,0.71495
NaN,0.7232,0.7156
NaN,0.7225,0.7173
NaN,0.7217,0.71705
NaN,0.7296,0.71675
NaN,0.7194,0.71735
NaN,0.7222,0.7137
NaN,0.7173,0.72135
NaN,0.721,0.71805
NaN,0.7238,0.70595
NaN,0.7232,0.7189
NaN,0.7238,0.7179
NaN,0.7224,0.7181
NaN,0.7278,0.71895
NaN,0.7241,0.716
NaN,0.732,0.71835
NaN,0.7187,0.7095
NaN,0.7305,0.71605
NaN,0.7236,0.71825
NaN,0.7227,0.71745
NaN,0.7232,0.71715
NaN,0.7225,0.70805
NaN,0.723,0.71805
NaN,0.7289,0.7126
NaN,0.7184,0.72155
NaN,0.7224,0.71885
NaN,0.7237,0.70785
NaN,0.7154,0.71905
NaN,0.7219,0.71885
NaN,0.722,0.71895
NaN,0.7217,0.7192
NaN,0.7217,0.71325
NaN,0.7255,0.719
NaN,0.725,0.71505
NaN,0.7341,0.7162
NaN,0.7229,0.7156
NaN,0.7197,0.7186
NaN,0.723,0.70185
NaN,0.7222,0.71945
NaN,0.7224,0.7197
NaN,0.7205,0.7061
NaN,0.7246,0.72035
NaN,0.7172,0.7108
NaN,0.7214,0.7228
NaN,0.7315,0.72095
NaN,0.7224,0.7196
NaN,0.7218,0.719
NaN,0.7221,0.72
NaN,0.7196,0.72015
NaN,0.7296,0.715
NaN,0.7236,0.7194
NaN,0.725,0.71275
NaN,0.7225,0.71805
NaN,0.7141,0.70955
NaN,0.7195,0.7177
NaN,0.7227,0.71845
NaN,0.7219,0.7192
NaN,0.72,0.71525
NaN,0.7194,0.7189
NaN,0.7162,0.71125
NaN,0.7193,0.72225
NaN,0.7154,0.72005
NaN,0.7197,0.71835
NaN,0.7204,0.71775
NaN,0.7204,0.71925
NaN,0.7188,0.71935
NaN,0.7295,0.7162
NaN,0.7222,0.7176
NaN,0.7073,0.71625
NaN,0.7171,0.7191
NaN,0.7103,0.70715
NaN,0.719,0.7162
NaN,0.7125,0.71655
NaN,0.7132,0.7171
NaN,0.7134,0.70665
NaN,0.7217,0.7174
NaN,0.7208,0.70885
NaN,0.7199,0.71965
NaN,0.7192,0.71745
NaN,0.7006,0.7079
NaN,0.7151,0.71705
NaN,0.7084,0.71665
NaN,0.7023,0.71775
NaN,0.70605,0.7162
NaN,0.7113,0.71575
NaN,0.7112,0.7162
NaN,0.708,0.7115
NaN,0.7108,0.7173
NaN,0.7066,0.70375
NaN,0.7083,0.71585
NaN,0.7028,0.71635
NaN,0.707,0.7165
NaN,0.7067,0.7164
NaN,0.70595,0.70785
NaN,0.7084,0.7182
NaN,0.7071,0.71715
NaN,0.7062,0.7094
NaN,0.70615,0.71685
NaN,0.7092,0.71675
NaN,0.70765,0.71645
NaN,0.70665,0.7152
NaN,0.70575,0.71615
NaN,0.70715,0.7173
NaN,0.7063,0.7125
NaN,0.7066,0.7162
NaN,0.70235,0.7047
NaN,0.70745,0.7136
NaN,0.70655,0.7166
NaN,0.70635,0.71615
NaN,0.7079,0.7152
NaN,0.71505,0.71925
NaN,0.70865,0.7154
NaN,0.70255,0.71525
NaN,0.705,0.71535
NaN,0.7047,0.71435
NaN,0.7051,0.71585
NaN,0.7041,0.7132
NaN,0.7038,0.71325
NaN,0.7039,0.71505
NaN,0.7047,0.70915
NaN,0.7059,0.71485
NaN,0.7199,0.71195
NaN,0.7019,0.71335
NaN,0.7001,0.71355
NaN,0.7005,0.7156
NaN,0.7013,0.71345
NaN,0.7036,0.7182
NaN,0.7117,0.71385
NaN,0.7037,0.7144
NaN,0.7032,0.7131
NaN,0.7003,0.7119
NaN,0.7003,0.7136
NaN,0.7028,0.71315
NaN,0.7005,0.7135
NaN,0.7001,0.7132
NaN,0.7021,0.71205
NaN,0.7006,0.71415
NaN,0.7006,0.71085
NaN,0.701,0.71235
NaN,0.7005,0.71195
NaN,0.7022,0.7182
NaN,0.7022,0.71315
NaN,0.7003,0.7028
NaN,0.7005,0.7174
NaN,0.7008,0.71355
NaN,0.7004,0.7127
NaN,0.7017,0.7117
NaN,0.7031,0.7134
NaN,0.702,0.7136
NaN,0.7005,0.7123
NaN,0.7004,0.7123
NaN,0.7022,0.71315
NaN,0.7037,0.7105
NaN,0.703,0.7125
NaN,0.702,0.7127
NaN,0.7021,0.7119
NaN,0.7015,0.718
NaN,0.7035,0.7127
NaN,0.7003,0.7102
NaN,0.701,0.7131
NaN,0.7029,0.712
NaN,0.7037,0.713
NaN,0.7031,0.71305
NaN,0.7029,0.71095
NaN,0.7048,0.7123
NaN,0.7015,0.70145
NaN,0.7067,0.7126
NaN,0.70535,0.71005
NaN,0.7049,0.71175
NaN,0.705,0.71195
NaN,0.7045,0.71915
NaN,0.7065,0.71215
NaN,0.7012,0.71645
NaN,0.7038,0.7117
NaN,0.7078,0.70845
NaN,0.7067,0.71325
NaN,0.7057,0.71245
NaN,0.7057,0.71315
NaN,0.7066,0.71155
NaN,0.7045,0.7077
NaN,0.7042,0.71125
NaN,0.7063,0.71115
NaN,0.706,0.7097
NaN,0.7069,0.7118
NaN,0.706,0.7114
NaN,0.7028,0.71485
NaN,0.7073,0.7116
NaN,0.7072,0.7161
NaN,0.7033,0.7129
NaN,0.7094,0.7126
NaN,0.7034,0.7124
NaN,0.7074,0.7131
NaN,0.7077,0.7119
NaN,0.7074,0.712
NaN,0.7051,0.7108
NaN,0.707,0.7111
NaN,0.7072,0.7115
NaN,0.7074,0.7119
NaN,0.7086,0.7279
NaN,0.7081,0.7122
NaN,0.7062,0.71685
NaN,0.707,0.7127
NaN,0.7065,0.7122
NaN,0.7052,0.7121
NaN,0.7101,0.7121
NaN,0.7092,0.7125
NaN,0.7083,0.7098
NaN,0.7072,0.7135
NaN,0.7092,0.71035
NaN,0.7103,0.7111
NaN,0.7097,0.7113
NaN,0.7096,0.7219
NaN,0.7096,0.7119
NaN,0.7096,0.71695
NaN,0.7118,0.7121
NaN,0.7104,0.71155
NaN,0.7095,0.71055
NaN,0.7065,0.71125
NaN,0.7077,0.7142
NaN,0.7,0.7104
NaN,0.7086,0.713
NaN,0.7089,0.71265
NaN,0.7083,0.7125
NaN,0.7127,0.71245
NaN,0.7096,0.7252
NaN,0.7118,0.7141
NaN,0.7101,0.7159
NaN,0.7109,0.7134
NaN,0.7102,0.71225
NaN,0.707,0.71245
NaN,0.7008,0.71275
NaN,0.7085,0.71475
NaN,0.7089,0.71095
NaN,0.7096,0.7156
NaN,0.709,0.71375
NaN,0.7088,0.71455
NaN,0.7092,0.714
NaN,0.7101,0.7266
NaN,0.7124,0.71555
NaN,0.7114,0.7184
NaN,0.7108,0.71505
NaN,0.7059,0.71525
NaN,0.7107,0.71515
NaN,0.7113,0.71575
NaN,0.7112,0.7164
NaN,0.7109,0.7129
NaN,0.7146,0.7163
NaN,0.7134,0.71415
NaN,0.712,0.7156
NaN,0.7118,0.7155
NaN,0.7128,0.72615
NaN,0.7173,0.7165
NaN,0.7132,0.7199
NaN,0.7134,0.717
NaN,0.7133,0.71565
NaN,0.7133,0.71475
NaN,0.7148,0.71555
NaN,0.7157,0.7168
NaN,0.7031,0.71445
NaN,0.7133,0.71815
NaN,0.7135,0.7085
NaN,0.7137,0.71455
NaN,0.715,0.7159
NaN,0.7127,0.7161
NaN,0.7048,0.7254
NaN,0.7129,0.717
NaN,0.7037,0.7095
NaN,0.7133,0.72135
NaN,0.7144,0.7171
NaN,0.7146,0.7163
NaN,0.7118,0.7166
NaN,0.7149,0.7165
NaN,0.7149,0.7185
NaN,0.7139,0.7152
NaN,0.714,0.7175
NaN,0.7143,0.713
NaN,0.7126,0.7154
NaN,0.7132,0.7174
NaN,0.7146,0.7179
NaN,0.7123,0.718
NaN,0.7137,0.7105
NaN,0.7049,0.72395
NaN,0.7142,0.7187
NaN,0.7146,0.7179
NaN,0.7059,0.7167
NaN,0.7136,0.718
NaN,0.7158,0.7209
NaN,0.7155,0.70925
NaN,0.7153,0.71815
NaN,0.7156,0.71175
NaN,0.7152,0.7185
NaN,0.7182,0.71695
NaN,0.7144,0.71815
NaN,0.7133,0.7177
NaN,0.7175,0.73135
NaN,0.7028,0.7179
NaN,0.7171,0.71155
NaN,0.7161,0.72525
NaN,0.7168,0.7197
NaN,0.7083,0.7025
NaN,0.7172,0.7191
NaN,0.7202,0.719
NaN,0.7193,0.7192
NaN,0.7174,0.72235
NaN,0.7178,0.71025
NaN,0.7183,0.71815
NaN,0.7186,0.70905
NaN,0.7164,0.71955
NaN,0.7169,0.7188
NaN,0.7025,0.7205
NaN,0.7127,0.7205
NaN,0.7148,0.733
NaN,0.7067,0.72165
NaN,0.7163,0.7133
NaN,0.7165,0.726
NaN,0.7172,0.7222
NaN,0.7108,0.702
NaN,0.7234,0.7202
NaN,0.7177,0.7204
NaN,0.7179,0.7211
NaN,0.7173,0.7225
NaN,0.7176,0.7104
NaN,0.7211,0.7179
NaN,0.7121,0.7097
NaN,0.7159,0.7235
NaN,0.7022,0.7199
NaN,0.7173,0.71945
NaN,0.7131,0.7202
NaN,0.7138,0.73355
NaN,0.719,0.72225
NaN,0.7035,0.7127
NaN,0.7184,0.72805
NaN,0.719,0.72385
NaN,0.7203,0.70375
NaN,0.714,0.72135
NaN,0.7266,0.72215
NaN,0.7223,0.72265
NaN,0.7218,0.72455
NaN,0.7212,0.7102
NaN,0.7223,0.71905
NaN,0.7251,0.71305
NaN,0.7103,0.72495
NaN,0.7194,0.72275
NaN,0.7053,0.72345
NaN,0.7191,0.72345
NaN,0.7097,0.73145
NaN,0.7234,0.72545
NaN,0.7013,0.71375
NaN,0.7236,0.73095
NaN,0.7232,0.72645
NaN,0.7234,0.72485
NaN,0.7132,0.72455
NaN,0.7281,0.72555
NaN,0.7244,0.72735
NaN,0.7052,0.70915
NaN,0.7012,0.72265
NaN,0.7249,0.71465
NaN,0.7236,0.72655
NaN,0.7242,0.7243
NaN,0.7254,0.72705
NaN,0.7142,0.7269
NaN,0.7251,0.73785
NaN,0.7118,0.72645
NaN,0.7211,0.7133
NaN,0.7123,0.7329
NaN,0.7236,0.72805
NaN,0.7008,0.72725
NaN,0.7246,0.72655
NaN,0.7243,0.72715
NaN,0.7237,0.7276
NaN,0.7155,0.7145
NaN,0.7295,0.72635
NaN,0.7253,0.7123
NaN,0.7183,0.72715
NaN,0.7062,0.7093
NaN,0.7254,0.70605
NaN,0.724,0.72505
NaN,0.7261,0.7262
NaN,0.7267,0.7266
NaN,0.7241,0.73735
NaN,0.7268,0.728
NaN,0.7175,0.71755
NaN,0.7234,0.7334
NaN,0.7161,0.7287
NaN,0.7249,0.70235
NaN,0.7036,0.72705
NaN,0.7264,0.72665
NaN,0.7266,0.72785
NaN,0.7258,0.7284
NaN,0.7188,0.72605
NaN,0.7274,0.71545
NaN,0.7264,0.7267
NaN,0.7247,0.7119
NaN,0.7037,0.7274
NaN,0.7262,0.7278
NaN,0.7258,0.7274
NaN,0.7268,0.7364
NaN,0.7287,0.7287
NaN,0.7296,0.7189
NaN,0.7267,0.7361
NaN,0.7204,0.7297
NaN,0.7237,0.71475
NaN,0.7194,0.7287
NaN,0.7209,0.728
NaN,0.7254,0.7293
NaN,0.7228,0.7327
NaN,0.7269,0.7197
NaN,0.7266,0.72785
NaN,0.7266,0.7165
NaN,0.7238,0.7301
NaN,0.7271,0.7164
NaN,0.7281,0.7303
NaN,0.7162,0.7064
NaN,0.7142,0.73175
NaN,0.7282,0.73115
NaN,0.7262,0.7421
NaN,0.7283,0.73245
NaN,0.7283,0.72
NaN,0.7274,0.7369
NaN,0.7287,0.73315
NaN,0.7167,0.71695
NaN,0.724,0.70935
NaN,0.7277,0.73135
NaN,0.7276,0.73135
NaN,0.7282,0.73215
NaN,0.7254,0.73315
NaN,0.7272,0.72155
NaN,0.7278,0.7307
NaN,0.7266,0.71575
NaN,0.7218,0.73225
NaN,0.7231,0.71555
NaN,0.7266,0.72995
NaN,0.7158,0.70485
NaN,0.7208,0.7325
NaN,0.7286,0.73305
NaN,0.7283,0.7442
NaN,0.728,0.73315
NaN,0.7249,0.72125
NaN,0.7264,0.7387
NaN,0.7285,0.73305
NaN,0.7194,0.72245
NaN,0.7247,0.71185
NaN,0.7292,0.73165
NaN,0.711,0.73165
NaN,0.7274,0.73255
NaN,0.7278,0.7345
NaN,0.7271,0.72335
NaN,0.727,0.73205
NaN,0.7257,0.71755
NaN,0.7258,0.7333
NaN,0.7259,0.71895
NaN,0.726,0.73175
NaN,0.7135,0.70935
NaN,0.7251,0.73225
NaN,0.7274,0.7326
NaN,0.726,0.7441
NaN,0.7267,0.7344
NaN,0.7264,0.72145
NaN,0.7268,0.741
NaN,0.728,0.73525
NaN,0.7203,0.7245
NaN,0.7229,0.71405
NaN,0.7273,0.7325
NaN,0.7123,0.7323
NaN,0.7264,0.7336
NaN,0.7254,0.73655
NaN,0.7261,0.7253
NaN,0.7251,0.73285
NaN,0.7257,0.71815
NaN,0.7299,0.73475
NaN,0.7243,0.72115
NaN,0.7252,0.73175
NaN,0.7217,0.7336
NaN,0.7295,0.734
NaN,0.727,0.7512
NaN,0.7271,0.7359
NaN,0.7259,0.7216
NaN,0.726,0.74265
NaN,0.7308,0.73695
NaN,0.7272,0.7245
NaN,0.7259,0.71355
NaN,0.7217,0.7343
NaN,0.7278,0.7341
NaN,0.7278,0.7348
NaN,0.7255,0.73665
NaN,0.7275,0.7254
NaN,0.7264,0.73205
NaN,0.7258,0.71965
NaN,0.7338,0.7373
NaN,0.7207,0.72185
NaN,0.7247,0.70225
NaN,0.7176,0.73305
NaN,0.7259,0.7338
NaN,0.7264,0.73485
NaN,0.7257,0.74725
NaN,0.7262,0.73705
NaN,0.7337,0.7203
NaN,0.729,0.7419
NaN,0.7225,0.73695
NaN,0.7214,0.7275
NaN,0.7265,0.70875
NaN,0.731,0.73415
NaN,0.7259,0.73305
NaN,0.7265,0.73545
NaN,0.7251,0.7351
NaN,0.7324,0.7266
NaN,0.7192,0.73285
NaN,0.7241,0.72195
NaN,0.7365,0.739
NaN,0.7261,0.71545
NaN,0.7255,0.71425
NaN,0.7244,0.73275
NaN,0.7215,0.71665
NaN,0.7351,0.73435
NaN,0.7254,0.7343
NaN,0.7258,0.7526
NaN,0.7218,0.7349
NaN,0.7241,0.7228
NaN,0.7244,0.73975
NaN,0.7236,0.73465
NaN,0.7217,0.7265
NaN,0.7283,0.7129
NaN,0.7177,0.73515
NaN,0.7214,0.73455
NaN,0.7295,0.73535
NaN,0.7227,0.7351
NaN,0.7223,0.7286
NaN,0.7219,0.7326
NaN,0.7183,0.7199
NaN,0.729,0.73735
NaN,0.7243,0.7258
NaN,0.7259,0.7328
NaN,0.7232,0.7345
NaN,0.7167,0.73475
NaN,0.7221,0.75065
NaN,0.7226,0.7351
NaN,0.7017,0.72235
NaN,0.7185,0.74095
NaN,0.7153,0.7355
NaN,0.7214,0.7209
NaN,0.722,0.7139
NaN,0.7214,0.73515
NaN,0.7209,0.73525
NaN,0.7204,0.73575
NaN,0.7155,0.73705
NaN,0.7216,0.7285
NaN,0.7119,0.7331
NaN,0.71005,0.7239
NaN,0.7145,0.736
NaN,0.7101,0.72305
NaN,0.7101,0.73315
NaN,0.7187,0.7354
NaN,0.7222,0.73545
NaN,0.7115,0.7441
NaN,0.7117,0.736
NaN,0.7006,0.72325
NaN,0.711,0.74215
NaN,0.71095,0.7362
NaN,0.7107,0.7236
NaN,0.7094,0.7122
NaN,0.7119,0.735
NaN,0.70005,0.7349
NaN,0.7126,0.7356
NaN,0.7087,0.7374
NaN,0.7087,0.72755
NaN,0.70845,0.73305
NaN,0.7093,0.7217
NaN,0.7102,0.73555
NaN,0.7086,0.7234
NaN,0.7079,0.7344
NaN,0.7081,0.7359
NaN,0.7084,0.736
NaN,0.7084,0.7462
NaN,0.7081,0.7365
NaN,0.7091,0.72065
NaN,0.7099,0.7425
NaN,0.7093,0.7373
NaN,0.70495,0.72555
NaN,0.70725,0.7088
NaN,0.7092,0.73515
NaN,0.706,0.73505
NaN,0.7074,0.73655
NaN,0.70505,0.73885
NaN,0.70435,0.72845
NaN,0.70645,0.734
NaN,0.70825,0.7195
NaN,0.7027,0.73755
NaN,0.7014,0.717
NaN,0.7066,0.72005
NaN,0.7025,0.73435
NaN,0.7011,0.73605
NaN,0.7016,0.7364
NaN,0.7023,0.75485
NaN,0.7007,0.7371
NaN,0.7002,0.72415
NaN,0.7011,0.7412
NaN,0.7006,0.73755
NaN,0.7024,0.7231
NaN,0.7,0.71435
NaN,0.702,0.73665
NaN,0.7021,0.73635
NaN,0.7016,0.73755
NaN,0.7016,0.7375
NaN,0.7027,0.7291
NaN,0.7013,0.73465
NaN,0.7014,0.72395
NaN,0.7023,0.73735
NaN,0.7033,0.724
NaN,0.7027,0.72805
NaN,0.7027,0.73565
NaN,0.7033,0.73715
NaN,0.705,0.73775
NaN,0.7029,0.74265
NaN,0.7041,0.7382
NaN,0.7051,0.72615
NaN,0.7059,0.7435
NaN,0.7039,0.73865
NaN,0.7044,0.7219
NaN,0.7017,0.7199
NaN,0.7014,0.73765
NaN,0.7059,0.73765
NaN,0.7094,0.73835
NaN,0.7043,0.73905
NaN,0.7071,0.73045
NaN,0.7056,0.73585
NaN,0.7083,0.72525
NaN,0.7033,0.73825
NaN,0.7064,0.7282
NaN,0.708,0.7366
NaN,0.7079,0.7381
NaN,0.7086,0.7386
NaN,0.7074,0.73925
NaN,0.7087,0.73925
NaN,0.7073,0.7283
NaN,0.7033,0.74375
NaN,0.7087,0.7399
NaN,0.7104,0.7253
NaN,0.7103,0.7236
NaN,0.709,0.73735
NaN,0.71,0.73775
NaN,0.7054,0.73895
NaN,0.7098,0.74055
NaN,0.7103,0.73125
NaN,0.7106,0.7369
NaN,0.7101,0.72655
NaN,0.7105,0.7393
NaN,0.7122,0.72885
NaN,0.7069,0.73865
NaN,0.7116,0.72395
NaN,0.7109,0.7384
NaN,0.7109,0.73935
NaN,0.7095,0.7402
NaN,0.7126,0.7409
NaN,0.711,0.7297
NaN,0.7116,0.7447
NaN,0.711,0.741
NaN,0.7115,0.7266
NaN,0.7061,0.7265
NaN,0.7131,0.7383
NaN,0.7074,0.7385
NaN,0.7154,0.739
NaN,0.7129,0.7416
NaN,0.7117,0.7321
NaN,0.7167,0.738
NaN,0.712,0.7299
NaN,0.7171,0.74
NaN,0.705,0.73335
NaN,0.7125,0.7395
NaN,0.7109,0.7248
NaN,0.7158,0.74
NaN,0.7072,0.741
NaN,0.7082,0.74265
NaN,0.7115,0.7409
NaN,0.7133,0.7296
NaN,0.7176,0.74555
NaN,0.7132,0.7407
NaN,0.7075,0.72725
NaN,0.7135,0.72885
NaN,0.713,0.73975
NaN,0.7135,0.74015
NaN,0.7111,0.74045
NaN,0.7125,0.74165
NaN,0.7123,0.73495
NaN,0.7115,0.73955
NaN,0.7132,0.72645
NaN,0.7121,0.741
NaN,0.7128,0.7339
NaN,0.7198,0.7399
NaN,0.7151,0.7396
NaN,0.7041,0.7313
NaN,0.715,0.7401
NaN,0.7143,0.7398
NaN,0.7146,0.74615
NaN,0.7159,0.7417
NaN,0.7125,0.7336
NaN,0.7141,0.74805
NaN,0.705,0.7421
NaN,0.7115,0.72775
NaN,0.7064,0.7332
NaN,0.7138,0.7414
NaN,0.7,0.7411
NaN,0.7156,0.7412
NaN,0.7158,0.7446
NaN,0.7155,0.7343
NaN,0.7195,0.74
NaN,0.7169,0.7321
NaN,0.7025,0.74
NaN,0.716,0.7382
NaN,0.7149,0.7279
NaN,0.716,0.7426
NaN,0.7187,0.7266
NaN,0.7122,0.74275
NaN,0.7153,0.7421
NaN,0.7139,0.7479
NaN,0.7065,0.74505
NaN,0.714,0.7346
NaN,0.7141,0.7529
NaN,0.7086,0.74575
NaN,0.716,0.7315
NaN,0.7164,0.73
NaN,0.7157,0.7435
NaN,0.7085,0.7431
NaN,0.7234,0.7439
NaN,0.7165,0.74925
NaN,0.7116,0.734
NaN,0.7184,0.74235
NaN,0.7177,0.7356
NaN,0.7177,0.74455
NaN,0.7198,0.73515
NaN,0.7138,0.7341
NaN,0.7173,0.7448
NaN,0.705,0.7301
NaN,0.7131,0.7458
NaN,0.7206,0.7455
NaN,0.7066,0.7531
NaN,0.7199,0.7476
NaN,0.7083,0.7369
NaN,0.7192,0.7542
NaN,0.7179,0.7494
NaN,0.7189,0.7368
NaN,0.7139,0.7329
NaN,0.7253,0.7472
NaN,0.7218,0.747
NaN,0.7015,0.7476
NaN,0.7052,0.7515
NaN,0.7225,0.7365
NaN,0.7216,0.7451
NaN,0.7223,0.7381
NaN,0.7261,0.7469
NaN,0.7139,0.7394
NaN,0.7218,0.73785
NaN,0.713,0.74845
NaN,0.7144,0.7338
NaN,0.7147,0.7489
NaN,0.7065,0.7485
NaN,0.7241,0.75135
NaN,0.7124,0.7504
NaN,0.724,0.73965
NaN,0.7234,0.7566
NaN,0.7242,0.7518
NaN,0.7175,0.7325
NaN,0.7288,0.74235
NaN,0.7251,0.73375
NaN,0.7038,0.75075
NaN,0.7036,0.75015
NaN,0.726,0.75085
NaN,0.7256,0.7551
NaN,0.7261,0.73745
NaN,0.7262,0.7496
NaN,0.7138,0.74115
NaN,0.7248,0.7474
NaN,0.7225,0.7443
NaN,0.721,0.7353
NaN,0.7151,0.75115
NaN,0.7017,0.73115
NaN,0.725,0.75245
NaN,0.7068,0.75245
NaN,0.7265,0.7447
NaN,0.7266,0.75385
NaN,0.7256,0.74055
NaN,0.7162,0.7585
NaN,0.7304,0.75445
NaN,0.727,0.73845
NaN,0.7107,0.73535
NaN,0.7051,0.7528
NaN,0.7273,0.7529
NaN,0.7258,0.754
NaN,0.7272,0.75595
NaN,0.7268,0.741
NaN,0.7172,0.75235
NaN,0.7265,0.7438
NaN,0.7268,0.75125
NaN,0.7235,0.74205
NaN,0.7161,0.7276
NaN,0.7264,0.7508
NaN,0.7166,0.73105
NaN,0.727,0.7536
NaN,0.7268,0.7535
NaN,0.7261,0.74245
NaN,0.7202,0.7547
NaN,0.7311,0.74075
NaN,0.7275,0.7596
NaN,0.7233,0.7548
NaN,0.7153,0.7446
NaN,0.7289,0.734
NaN,0.7273,0.75175
NaN,0.7279,0.75165
NaN,0.7281,0.75285
NaN,0.7268,0.756
NaN,0.729,0.74445
NaN,0.7217,0.75275
NaN,0.7242,0.7461
NaN,0.7294,0.7542
NaN,0.727,0.73935
NaN,0.7162,0.7163
NaN,0.7286,0.7511
NaN,0.7289,0.726
NaN,0.7277,0.7527
NaN,0.721,0.7541
NaN,0.7334,0.7511
NaN,0.7296,0.7532
NaN,0.7235,0.7417
NaN,0.7174,0.76045
NaN,0.7295,0.7545
NaN,0.7281,0.74895
NaN,0.729,0.72905
NaN,0.7292,0.7537
NaN,0.7265,0.753
NaN,0.7285,0.7534
NaN,0.7216,0.7552
NaN,0.7274,0.7461
NaN,0.7222,0.7524
NaN,0.7274,0.74065
NaN,0.7242,0.7561
NaN,0.7292,0.737
NaN,0.729,0.75045
NaN,0.7286,0.72725
NaN,0.7222,0.75335
NaN,0.7284,0.753
NaN,0.729,0.75555
NaN,0.72,0.7537
NaN,0.7284,0.7416
NaN,0.7299,0.76015
NaN,0.7293,0.7548
NaN,0.7304,0.74565
NaN,0.7278,0.7248
NaN,0.7252,0.75415
NaN,0.7297,0.75385
NaN,0.7182,0.75445
NaN,0.7279,0.7553
NaN,0.7319,0.74765
NaN,0.7278,0.7533
NaN,0.7254,0.7402
NaN,0.7298,0.75325
NaN,0.7292,0.7356
NaN,0.7277,0.71695
NaN,0.7274,0.75285
NaN,0.7284,0.72805
NaN,0.7281,0.75395
NaN,0.7129,0.7542
NaN,0.7267,0.75625
NaN,0.73,0.75485
NaN,0.7279,0.7419
NaN,0.729,0.76
NaN,0.7294,0.75485
NaN,0.7233,0.749
NaN,0.731,0.7233
NaN,0.722,0.75435
NaN,0.7257,0.75395
NaN,0.7269,0.75465
NaN,0.7304,0.7543
NaN,0.7285,0.74585
NaN,0.7302,0.75355
NaN,0.7293,0.7384
NaN,0.7285,0.7533
NaN,0.7317,0.7373
NaN,0.7281,0.71235
NaN,0.7291,0.75255
NaN,0.7181,0.72455
NaN,0.7242,0.75385
NaN,0.7297,0.75485
NaN,0.7292,0.7513
NaN,0.7285,0.75425
NaN,0.7299,0.742
NaN,0.7261,0.75915
NaN,0.7299,0.7547
NaN,0.7253,0.75265
NaN,0.7251,0.72015
NaN,0.7269,0.753
NaN,0.7305,0.7526
NaN,0.7311,0.7537
NaN,0.7293,0.75375
NaN,0.7308,0.7488
NaN,0.734,0.75225
NaN,0.7256,0.73715
NaN,0.73,0.75525
NaN,0.7256,0.7314
NaN,0.7288,0.7513
NaN,0.7291,0.7261
NaN,0.728,0.7524
NaN,0.7284,0.7538
NaN,0.7259,0.7632
NaN,0.7307,0.75355
NaN,0.7282,0.74065
NaN,0.7281,0.7579
NaN,0.7283,0.75375
NaN,0.721,0.7528
NaN,0.7281,0.723
NaN,0.728,0.75245
NaN,0.7267,0.75225
NaN,0.7348,0.75265
NaN,0.722,0.7523
NaN,0.7258,0.74715
NaN,0.7416,0.7516
NaN,0.7261,0.7363
NaN,0.7269,0.7552
NaN,0.7262,0.73405
NaN,0.7256,0.75085
NaN,0.7337,0.7254
NaN,0.7281,0.7525
NaN,0.7357,0.75285
NaN,0.7264,0.7622
NaN,0.7229,0.75295
NaN,0.7271,0.7395
NaN,0.7271,0.7564
NaN,0.7263,0.7534
NaN,0.7264,0.7508
NaN,0.7259,0.72135
NaN,0.729,0.7523
NaN,0.7208,0.7525
NaN,0.724,0.7529
NaN,0.7357,0.75085
NaN,0.7262,0.7472
NaN,0.7256,0.75205
NaN,0.7257,0.73745
NaN,0.7225,0.7537
NaN,0.7346,0.7308
NaN,0.7254,0.74965
NaN,0.7233,0.7263
NaN,0.7257,0.75095
NaN,0.722,0.75115
NaN,0.7197,0.7634
NaN,0.722,0.75145
NaN,0.7241,0.74065
NaN,0.7146,0.75445
NaN,0.7194,0.7515
NaN,0.7192,0.7522
NaN,0.7233,0.7203
NaN,0.722,0.7502
NaN,0.7212,0.7501
NaN,0.7102,0.7509
NaN,0.7129,0.74885
NaN,0.7231,0.7471
NaN,0.7044,0.7498
NaN,0.7026,0.7422
NaN,0.7112,0.75335
NaN,0.721,0.73045
NaN,0.7145,0.74755
NaN,0.7078,0.74885
NaN,0.7137,0.74475
NaN,0.7155,0.7496
NaN,0.7171,0.7581
NaN,0.7227,0.74955
NaN,0.7224,0.7392
NaN,0.7008,0.7533
NaN,0.7009,0.74955
NaN,0.7101,0.7486
NaN,0.7128,0.7484
NaN,0.71085,0.7479
NaN,0.7059,0.7487
NaN,0.7112,0.7468
NaN,0.7106,0.74445
NaN,0.7114,0.74715
NaN,0.7093,0.738
NaN,0.7077,0.75095
NaN,0.7078,0.72815
NaN,0.7088,0.7458
NaN,0.7077,0.7469
NaN,0.71,0.7445
NaN,0.70625,0.74785
NaN,0.709,0.75385
NaN,0.7093,0.74815
NaN,0.7088,0.73755
NaN,0.7071,0.7511
NaN,0.708,0.74775
NaN,0.7011,0.74825
NaN,0.70725,0.74585
NaN,0.70815,0.74615
NaN,0.70965,0.74615
NaN,0.70625,0.7448
NaN,0.708,0.74325
NaN,0.7092,0.7457
NaN,0.70625,0.73635
NaN,0.70715,0.74875
NaN,0.70835,0.72475
NaN,0.70925,0.74435
NaN,0.7059,0.74465
NaN,0.7061,0.73475
NaN,0.7054,0.74545
NaN,0.7018,0.75435
NaN,0.7,0.74605
NaN,0.7031,0.73775
NaN,0.707,0.75075
NaN,0.7,0.74615
NaN,0.7012,0.7451
NaN,0.7016,0.74515
NaN,0.7017,0.74545
NaN,0.7005,0.74555
NaN,0.7026,0.74555
NaN,0.7007,0.741
NaN,0.7018,0.74355
NaN,0.7008,0.73415
NaN,0.7024,0.7462
NaN,0.702,0.72525
NaN,0.7022,0.7451
NaN,0.7029,0.74575
NaN,0.703,0.74535
NaN,0.7081,0.75215
NaN,0.7061,0.74645
NaN,0.706,0.73925
NaN,0.7081,0.7478
NaN,0.7038,0.74645
NaN,0.7077,0.74265
NaN,0.7083,0.74605
NaN,0.7049,0.74645
NaN,0.7107,0.74585
NaN,0.7092,0.745
NaN,0.7122,0.7401
NaN,0.7073,0.74535
NaN,0.7096,0.7333
NaN,0.7156,0.74685
NaN,0.7165,0.7247
NaN,0.7131,0.74395
NaN,0.7152,0.7442
NaN,0.713,0.74615
NaN,0.713,0.75975
NaN,0.7127,0.74545
NaN,0.703,0.7383
NaN,0.7131,0.74715
NaN,0.7132,0.745
NaN,0.7118,0.7401
NaN,0.7144,0.74435
NaN,0.7165,0.74465
NaN,0.7149,0.74545
NaN,0.7139,0.7421
NaN,0.7133,0.73655
NaN,0.714,0.74245
NaN,0.7158,0.7258
NaN,0.7128,0.74715
NaN,0.701,0.7282
NaN,0.7142,0.7433
NaN,0.7014,0.7439
NaN,0.7141,0.7438
NaN,0.7134,0.75105
NaN,0.7143,0.7449
NaN,0.7198,0.7408
NaN,0.7161,0.7459
NaN,0.703,0.745
NaN,0.7159,0.73225
NaN,0.7149,0.74375
NaN,0.7157,0.74465
NaN,0.7178,0.74445
NaN,0.7096,0.7414
NaN,0.7154,0.73465
NaN,0.7148,0.7419
NaN,0.7114,0.72835
NaN,0.7171,0.7466
NaN,0.7161,0.73075
NaN,0.7088,0.74365
NaN,0.7177,0.74405
NaN,0.7167,0.7451
NaN,0.7169,0.7535
NaN,0.7082,0.74525
NaN,0.7237,0.74075
NaN,0.7183,0.7444
NaN,0.7145,0.74435
NaN,0.7198,0.73255
NaN,0.7177,0.7435
NaN,0.7183,0.745
NaN,0.7228,0.7442
NaN,0.7089,0.73955
NaN,0.7179,0.73635
NaN,0.7116,0.7409
NaN,0.712,0.73455
NaN,0.7152,0.7475
NaN,0.7199,0.73245
NaN,0.7043,0.7426
NaN,0.7204,0.7424
NaN,0.7206,0.7427
NaN,0.7207,0.7463
NaN,0.7145,0.7435
NaN,0.7272,0.7393
NaN,0.7227,0.7436
NaN,0.708,0.7421
NaN,0.7217,0.731
NaN,0.7208,0.7423
NaN,0.7218,0.7432
NaN,0.7261,0.7429
NaN,0.7117,0.7417
NaN,0.7205,0.7354
NaN,0.7151,0.7412
NaN,0.718,0.7349
NaN,0.7071,0.7464
NaN,0.7177,0.7344
NaN,0.7237,0.7422
NaN,0.7219,0.7355
NaN,0.724,0.7425
NaN,0.7245,0.7431
NaN,0.7248,0.74185
NaN,0.7177,0.7431
NaN,0.7282,0.7393
NaN,0.7249,0.7441
NaN,0.7094,0.7426
NaN,0.7142,0.7305
NaN,0.7257,0.74215
NaN,0.7255,0.74225
NaN,0.7259,0.74245
NaN,0.7273,0.7426
NaN,0.717,0.73705
NaN,0.7236,0.7405
NaN,0.7136,0.7338
NaN,0.7207,0.7446
NaN,0.7225,0.73445
NaN,0.7243,0.7416
NaN,0.7261,0.73865
NaN,0.7231,0.7419
NaN,0.727,0.74245
NaN,0.7266,0.74725
NaN,0.7262,0.7436
NaN,0.72,0.74155
NaN,0.7292,0.74365
NaN,0.7274,0.7434
NaN,0.7057,0.7304
NaN,0.72,0.74215
NaN,0.7279,0.74245
NaN,0.7273,0.74255
NaN,0.7277,0.74305
NaN,0.7277,0.7362
NaN,0.7218,0.7412
NaN,0.7262,0.7366
NaN,0.7114,0.7439
NaN,0.7236,0.73945
NaN,0.7279,0.74265
NaN,0.7263,0.7433
NaN,0.722,0.74325
NaN,0.729,0.7367
NaN,0.7281,0.7432
NaN,0.728,0.7416
NaN,0.7169,0.7437
NaN,0.7303,0.7432
NaN,0.7295,0.729
NaN,0.716,0.7436
NaN,0.7235,0.7433
NaN,0.7279,0.7432
NaN,0.7284,0.7435
NaN,0.7287,0.7356
NaN,0.7276,0.74255
NaN,0.7229,0.73975
NaN,0.7276,0.7423
NaN,0.7192,0.74185
NaN,0.7259,0.72185
NaN,0.7284,0.74255
NaN,0.7251,0.7319
NaN,0.7249,0.7433
NaN,0.7276,0.7432
NaN,0.728,0.7305
NaN,0.7273,0.7436
NaN,0.7216,0.73925
NaN,0.7327,0.74295
NaN,0.728,0.7438
NaN,0.718,0.7348
NaN,0.7289,0.73245
NaN,0.7277,0.74275
NaN,0.7294,0.74235
NaN,0.7299,0.74235
NaN,0.7272,0.74265
NaN,0.7271,0.73655
NaN,0.7256,0.7423
NaN,0.7253,0.74165
NaN,0.7297,0.74315
NaN,0.7282,0.73855
NaN,0.7291,0.72615
NaN,0.7294,0.743
NaN,0.7293,0.73445
NaN,0.7296,0.74285
NaN,0.7264,0.74265
NaN,0.7308,0.7419
NaN,0.7308,0.7399
NaN,0.7144,0.7433
NaN,0.7398,0.74205
NaN,0.7304,0.7365
NaN,0.7297,0.74245
NaN,0.7304,0.74295
NaN,0.7295,0.74255
NaN,0.7286,0.7426
NaN,0.7307,0.74055
NaN,0.7251,0.7426
NaN,0.7272,0.74205
NaN,0.7362,0.74195
NaN,0.7292,0.73875
NaN,0.7339,0.7276
NaN,0.7301,0.74155
NaN,0.7297,0.7331
NaN,0.7304,0.742
NaN,0.7274,0.7423
NaN,0.7303,0.7415
NaN,0.7305,0.7381
NaN,0.7112,0.7448
NaN,0.7389,0.74295
NaN,0.7314,0.7375
NaN,0.7315,0.73555
NaN,0.7316,0.7425
NaN,0.7301,0.7417
NaN,0.7309,0.7424
NaN,0.7279,0.743
NaN,0.7284,0.73965
NaN,0.7274,0.7426
NaN,0.7322,0.7394
NaN,0.72,0.73975
NaN,0.7317,0.7382
NaN,0.7352,0.72785
NaN,0.73,0.7414
NaN,0.7306,0.7343
NaN,0.7293,0.7427
NaN,0.734,0.7416
NaN,0.7299,0.727
NaN,0.7301,0.743
NaN,0.7113,0.7374
NaN,0.7295,0.7463
NaN,0.7305,0.74295
NaN,0.7308,0.73765
NaN,0.7306,0.73785
NaN,0.7302,0.743
NaN,0.7296,0.7425
NaN,0.7302,0.7432
NaN,0.7332,0.7429
NaN,0.7294,0.74135
NaN,0.7302,0.74305
NaN,0.7308,0.7355
NaN,0.7314,0.7407
NaN,0.73,0.73625
NaN,0.7306,0.7254
NaN,0.7344,0.7426
NaN,0.7275,0.7284
NaN,0.7304,0.7425
NaN,0.7124,0.7421
NaN,0.7255,0.7307
NaN,0.7311,0.7421
NaN,0.7316,0.7378
NaN,0.7311,0.7441
NaN,0.7281,0.7435
NaN,0.735,0.7378
NaN,0.7311,0.73695
NaN,0.7368,0.7432
NaN,0.7295,0.743
NaN,0.7361,0.7121
NaN,0.7313,0.7429
NaN,0.7268,0.74265
NaN,0.731,0.74095
NaN,0.7299,0.7427
NaN,0.7296,0.7384
NaN,0.737,0.74175
NaN,0.7244,0.7357
NaN,0.7289,0.72825
NaN,0.7254,0.744
NaN,0.7229,0.73125
NaN,0.7298,0.74325
NaN,0.7303,0.7428
NaN,0.7295,0.72935
NaN,0.7268,0.74315
NaN,0.7362,0.7397
NaN,0.73,0.74425
NaN,0.7377,0.74365
NaN,0.7289,0.7398
NaN,0.7302,0.73725
NaN,0.7284,0.74315
NaN,0.7255,0.74325
NaN,0.7285,0.74375
NaN,0.7271,0.742
NaN,0.7278,0.74095
NaN,0.7302,0.74335
NaN,0.722,0.7411
NaN,0.7264,0.742
NaN,0.7332,0.7346
NaN,0.7233,0.7357
NaN,0.7279,0.74185
NaN,0.7276,0.7316
NaN,0.7276,0.7419
NaN,0.7249,0.74175
NaN,0.7355,0.7259
NaN,0.7281,0.74205
NaN,0.7282,0.74065
NaN,0.7216,0.742
NaN,0.7247,0.7419
NaN,0.7254,0.73845
NaN,0.7254,0.7393
NaN,0.7229,0.7427
NaN,0.7286,0.7427
NaN,0.7237,0.7208
NaN,0.724,0.7421
NaN,0.7223,0.74095
NaN,0.7265,0.74315
NaN,0.7254,0.7432
NaN,0.7248,0.7403
NaN,0.7229,0.7408
NaN,0.731,0.73565
NaN,0.7283,0.7309
NaN,0.7323,0.74315
NaN,0.7218,0.73545
NaN,0.7181,0.74245
NaN,0.7245,0.7423
NaN,0.7217,0.7211
NaN,0.7037,0.74195
NaN,0.723,0.74285
NaN,0.7191,0.7418
NaN,0.7269,0.7416
NaN,0.7251,0.7399
NaN,0.7245,0.74055
NaN,0.7262,0.7421
NaN,0.718,0.7423
NaN,0.7073,0.7417
NaN,0.7207,0.74235
NaN,0.7086,0.74325
NaN,0.7078,0.7439
NaN,0.71235,0.74275
NaN,0.7055,0.7394
NaN,0.7143,0.73645
NaN,0.7142,0.73545
NaN,0.7142,0.7418
NaN,0.7189,0.74005
NaN,0.7092,0.7422
NaN,0.7131,0.7412
NaN,0.7039,0.723
NaN,0.7127,0.74105
NaN,0.71,0.7412
NaN,0.70795,0.74055
NaN,0.7101,0.7417
NaN,0.7097,0.74165
NaN,0.7096,0.74185
NaN,0.7092,0.74225
NaN,0.7118,0.74225
NaN,0.70825,0.74205
NaN,0.70895,0.74155
NaN,0.70915,0.74295
NaN,0.70185,0.7424
NaN,0.7091,0.74155
NaN,0.7083,0.7398
NaN,0.70895,0.7413
NaN,0.70825,0.72675
NaN,0.70965,0.7422
NaN,0.70865,0.7363
NaN,0.7087,0.7432
NaN,0.7004,0.74225
NaN,0.7087,0.72595
NaN,0.7016,0.7417
NaN,0.7002,0.7407
NaN,0.7199,0.74115
NaN,0.7212,0.7426
NaN,0.7034,0.7417
NaN,0.7042,0.7389
NaN,0.7036,0.74215
NaN,0.7098,0.74195
NaN,0.7018,0.74175
NaN,0.7166,0.7425
NaN,0.7155,0.7431
NaN,0.7114,0.7433
NaN,0.7,0.74315
NaN,0.7104,0.7407
NaN,0.7114,0.73605
NaN,0.7124,0.73025
NaN,0.7089,0.7417
NaN,0.716,0.7395
NaN,0.7121,0.74185
NaN,0.7133,0.7419
NaN,0.7126,0.72545
NaN,0.7124,0.74165
NaN,0.7131,0.7404
NaN,0.7121,0.7404
NaN,0.7145,0.7422
NaN,0.7028,0.74105
NaN,0.7072,0.7386
NaN,0.7144,0.74235
NaN,0.7111,0.74165
NaN,0.7143,0.73405
NaN,0.7142,0.74145
NaN,0.7154,0.7423
NaN,0.7121,0.7459
NaN,0.7171,0.74195
NaN,0.7162,0.7472
NaN,0.7016,0.74055
NaN,0.7141,0.7399
NaN,0.7151,0.74355
NaN,0.7154,0.73875
NaN,0.7129,0.74265
NaN,0.7136,0.74295
NaN,0.7091,0.72475
NaN,0.712,0.74315
NaN,0.717,0.73845
NaN,0.7157,0.74275
NaN,0.7157,0.74325
NaN,0.7146,0.74175
NaN,0.7175,0.73905
NaN,0.7117,0.74275
NaN,0.7215,0.74225
NaN,0.7188,0.71665
NaN,0.7038,0.74275
NaN,0.7167,0.74255
NaN,0.7174,0.74255
NaN,0.7179,0.74295
NaN,0.7193,0.74595
NaN,0.7005,0.74125
NaN,0.7145,0.73785
NaN,0.7105,0.74265
NaN,0.714,0.73215
NaN,0.7111,0.74335
NaN,0.7183,0.742
NaN,0.7006,0.72315
NaN,0.7188,0.742
NaN,0.7193,0.7378
NaN,0.7001,0.7418
NaN,0.7198,0.74245
NaN,0.7131,0.74515
NaN,0.7252,0.73345
NaN,0.7197,0.74295
NaN,0.7012,0.74215
NaN,0.7193,0.74245
NaN,0.7199,0.74235
NaN,0.7203,0.74195
NaN,0.7236,0.74425
NaN,0.7049,0.74285
NaN,0.717,0.7396
NaN,0.7129,0.73435
NaN,0.7183,0.74105
NaN,0.7105,0.731
NaN,0.7089,0.74145
NaN,0.7221,0.74215
NaN,0.7177,0.729
NaN,0.7218,0.74095
NaN,0.7216,0.73535
NaN,0.7234,0.7421
NaN,0.7169,0.74055
NaN,0.7277,0.74285
NaN,0.7249,0.7363
NaN,0.7102,0.7414
NaN,0.7226,0.7409
NaN,0.7241,0.7414
NaN,0.7236,0.7411
NaN,0.7274,0.74265
NaN,0.7071,0.74215
NaN,0.721,0.74455
NaN,0.7178,0.74095
NaN,0.7215,0.7353
NaN,0.7214,0.7404
NaN,0.7244,0.7277
NaN,0.7162,0.7415
NaN,0.725,0.7411
NaN,0.7257,0.7229
NaN,0.726,0.7403
NaN,0.7194,0.7371
NaN,0.73,0.7412
NaN,0.7272,0.73995
NaN,0.7078,0.74235
NaN,0.7178,0.7389
NaN,0.7265,0.7406
NaN,0.7253,0.7393
NaN,0.7267,0.7412
NaN,0.728,0.7386
NaN,0.7107,0.7412
NaN,0.7255,0.74125
NaN,0.7226,0.7431
NaN,0.7251,0.7383
NaN,0.7227,0.7365
NaN,0.7252,0.71605
NaN,0.712,0.73905
NaN,0.7261,0.72255
NaN,0.7261,0.73885
NaN,0.7266,0.7388
NaN,0.7201,0.72065
NaN,0.7319,0.73815
NaN,0.7271,0.73505
NaN,0.7171,0.73795
NaN,0.7264,0.73725
NaN,0.7256,0.7442
NaN,0.7267,0.7339
NaN,0.7282,0.73845
NaN,0.7179,0.73885
NaN,0.7262,0.72175
NaN,0.7251,0.73835
NaN,0.7265,0.7378
NaN,0.7186,0.74145
NaN,0.7252,0.73935
NaN,0.7205,0.7409
NaN,0.7268,0.7377
NaN,0.7265,0.73355
NaN,0.7259,0.72195
NaN,0.7219,0.7373
NaN,0.734,0.7281
NaN,0.7276,0.73825
NaN,0.7191,0.7376
NaN,0.7277,0.7204
NaN,0.7274,0.73655
NaN,0.7278,0.73425
NaN,0.7311,0.73705
NaN,0.7243,0.73685
NaN,0.7263,0.7436
NaN,0.7293,0.73915
NaN,0.7258,0.73885
NaN,0.7325,0.73775
NaN,0.7258,0.71505
NaN,0.7288,0.73775
NaN,0.7291,0.7358
NaN,0.7286,0.7414
NaN,0.7226,0.7387
NaN,0.7325,0.73955
NaN,0.7301,0.73465
NaN,0.7251,0.73385
NaN,0.7282,0.7128
NaN,0.7276,0.73715
NaN,0.7299,0.72035
NaN,0.7307,0.73715
NaN,0.726,0.7377
NaN,0.7287,0.73645
NaN,0.7351,0.73255
NaN,0.7293,0.7373
NaN,0.7342,0.73635
NaN,0.729,0.7426
NaN,0.7286,0.73785
NaN,0.7285,0.7373
NaN,0.7286,0.7371
NaN,0.7278,0.71535
NaN,0.73,0.7371
NaN,0.7286,0.7355
NaN,0.7257,0.7402
NaN,0.7303,0.73645
NaN,0.7304,0.73705
NaN,0.7299,0.736
NaN,0.7333,0.729
NaN,0.7305,0.7349
NaN,0.7296,0.724
NaN,0.7379,0.7356
NaN,0.7282,0.73565
NaN,0.7324,0.73585
NaN,0.7313,0.7316
NaN,0.7317,0.73815
NaN,0.7319,0.7364
NaN,0.7297,0.7356
NaN,0.7306,0.737
NaN,0.7313,0.73685
NaN,0.7323,0.73645
NaN,0.7221,0.7096
NaN,0.7315,0.73675
NaN,0.7323,0.7356
NaN,0.731,0.73855
NaN,0.7323,0.73675
NaN,0.7322,0.73315
NaN,0.7339,0.7334
NaN,0.7319,0.73015
NaN,0.7362,0.73635
NaN,0.7302,0.7229
NaN,0.7377,0.73575
NaN,0.7314,0.7369
NaN,0.7337,0.71645
NaN,0.7323,0.73555
NaN,0.733,0.73015
NaN,0.7329,0.73735
NaN,0.7305,0.73485
NaN,0.7326,0.73165
NaN,0.7249,0.73595
NaN,0.7339,0.737
NaN,0.733,0.7362
NaN,0.7337,0.7363
NaN,0.7347,0.7365
NaN,0.7361,0.7352
NaN,0.7338,0.7368
NaN,0.7381,0.72915
NaN,0.7299,0.7311
NaN,0.7335,0.731
NaN,0.7094,0.736
NaN,0.7324,0.7271
NaN,0.7332,0.73645
NaN,0.7322,0.7361
NaN,0.7284,0.7149
NaN,0.7315,0.7355
NaN,0.7376,0.7319
NaN,0.7322,0.73785
NaN,0.7319,0.73565
NaN,0.7321,0.7303
NaN,0.7299,0.73855
NaN,0.7374,0.7375
NaN,0.7325,0.7368
NaN,0.7387,0.7369
NaN,0.7313,0.73605
NaN,0.7131,0.73685
NaN,0.7305,0.73705
NaN,0.7293,0.73105
NaN,0.7289,0.73275
NaN,0.7281,0.73185
NaN,0.7274,0.7359
NaN,0.7282,0.73285
NaN,0.7389,0.7365
NaN,0.7299,0.7372
NaN,0.7299,0.72395
NaN,0.7289,0.73535
NaN,0.7265,0.73205
NaN,0.73805,0.7379
NaN,0.7299,0.7358
NaN,0.7371,0.7302
NaN,0.7291,0.74205
NaN,0.7285,0.73685
NaN,0.7286,0.73555
NaN,0.7277,0.73655
NaN,0.7276,0.7378
NaN,0.7253,0.7383
NaN,0.728,0.7373
NaN,0.7329,0.73785
NaN,0.728,0.7364
NaN,0.7264,0.736
NaN,0.7279,0.73705
NaN,0.7277,0.7312
NaN,0.7331,0.737
NaN,0.7301,0.7374
NaN,0.7301,0.7193
NaN,0.7248,0.73725
NaN,0.7208,0.7352
NaN,0.7278,0.73915
NaN,0.728,0.7374
NaN,0.7092,0.7307
NaN,0.7095,0.7457
NaN,0.7262,0.7376
NaN,0.7222,0.7374
NaN,0.7004,0.7375
NaN,0.7253,0.7394
NaN,0.7262,0.737
NaN,0.7263,0.7377
NaN,0.704,0.7412
NaN,0.7271,0.7365
NaN,0.7165,0.7363
NaN,0.7267,0.7538
NaN,0.7187,0.7377
NaN,0.71335,0.7378
NaN,0.7212,0.73745
NaN,0.7137,0.7383
NaN,0.7138,0.725
NaN,0.7242,0.7374
NaN,0.7265,0.7357
NaN,0.7124,0.73975
NaN,0.7137,0.73745
NaN,0.7035,0.73465
NaN,0.7106,0.74655
NaN,0.71445,0.7381
NaN,0.7127,0.7388
NaN,0.7115,0.7381
NaN,0.715,0.7384
NaN,0.7146,0.741
NaN,0.7099,0.73795
NaN,0.7094,0.73785
NaN,0.70885,0.7373
NaN,0.7053,0.7416
NaN,0.7098,0.7509
NaN,0.7101,0.7389
NaN,0.71,0.7361
NaN,0.7092,0.73815
NaN,0.7102,0.73735
NaN,0.7093,0.7182
NaN,0.7352,0.739
NaN,0.7399,0.7378
NaN,0.7018,0.7421
NaN,0.7123,0.73995
NaN,0.7002,0.72915
NaN,0.7021,0.74655
NaN,0.7389,0.7388
NaN,0.7121,0.7388
NaN,0.7072,0.71975
NaN,0.7546,0.7391
NaN,0.7206,0.74045
NaN,0.7082,0.7375
NaN,0.7363,0.73885
NaN,0.7223,0.73845
NaN,0.705,0.7373
NaN,0.7505,0.7399
NaN,0.7252,0.73915
NaN,0.7059,0.7389
NaN,0.7232,0.72925
NaN,0.7207,0.73935
NaN,0.7078,0.73945
NaN,0.7214,0.7148
NaN,0.7042,0.74
NaN,0.715,0.73875
NaN,0.7066,0.7414
NaN,0.7336,0.7399
NaN,0.7204,0.74075
NaN,0.7076,0.7465
NaN,0.7249,0.7399
NaN,0.701,0.7389
NaN,0.715,0.72335
NaN,0.7057,0.7398
NaN,0.7033,0.7415
NaN,0.7053,0.7421
NaN,0.7116,0.74
NaN,0.712,0.73585
NaN,0.7,0.73935
NaN,0.7119,0.73675
NaN,0.7119,0.74065
NaN,0.7119,0.74015
NaN,0.7115,0.7349
NaN,0.7129,0.7395
NaN,0.7124,0.73925
NaN,0.7116,0.716
NaN,0.7128,0.73975
NaN,0.7123,0.7392
NaN,0.7128,0.7425
NaN,0.7102,0.7403
NaN,0.7097,0.74065
NaN,0.7135,0.7501
NaN,0.7049,0.7399
NaN,0.714,0.7401
NaN,0.7132,0.7233
NaN,0.7124,0.7404
NaN,0.7113,0.74255
NaN,0.7144,0.7419
NaN,0.7132,0.74155
NaN,0.713,0.73205
NaN,0.7131,0.73795
NaN,0.7137,0.7403
NaN,0.712,0.74105
NaN,0.7116,0.7398
NaN,0.7065,0.7414
NaN,0.7134,0.74365
NaN,0.7133,0.7419
NaN,0.7131,0.7381
NaN,0.7137,0.7408
NaN,0.7131,0.7409
NaN,0.7146,0.7417
NaN,0.7088,0.7366
NaN,0.7181,0.74325
NaN,0.7139,0.7377
NaN,0.7139,0.7418
NaN,0.7138,0.73695
NaN,0.7142,0.74885
NaN,0.7154,0.74165
NaN,0.7126,0.7407
NaN,0.7048,0.74125
NaN,0.7143,0.74435
NaN,0.7089,0.74245
NaN,0.7147,0.7417
NaN,0.7142,0.74195
NaN,0.7149,0.74645
NaN,0.7159,0.74405
NaN,0.7146,0.7409
NaN,0.7214,0.7421
NaN,0.7163,0.7405
NaN,0.7155,0.741
NaN,0.7146,0.7403
NaN,0.7159,0.7445
NaN,0.71905,0.74125
NaN,0.7039,0.741
NaN,0.7123,0.73715
NaN,0.7081,0.74265
NaN,0.7176,0.74325
NaN,0.7097,0.72635
NaN,0.7184,0.74295
NaN,0.7096,0.7413
NaN,0.718,0.71735
NaN,0.7183,0.7433
NaN,0.7206,0.72825
NaN,0.7162,0.73985
NaN,0.7244,0.73395
NaN,0.7214,0.74185
NaN,0.7189,0.7324
NaN,0.72,0.74295
NaN,0.7202,0.74025
NaN,0.7239,0.7141
NaN,0.7039,0.7225
NaN,0.7162,0.72185
NaN,0.7101,0.7225
NaN,0.7204,0.7226
NaN,0.7127,0.71965
NaN,0.72,0.72065
NaN,0.7106,0.722
NaN,0.7212,0.72195
NaN,0.7223,0.72305
NaN,0.7237,0.7197
NaN,0.7197,0.72385
NaN,0.7284,0.72095
NaN,0.7247,0.72275
NaN,0.7214,0.7305
NaN,0.7223,0.72135
NaN,0.7233,0.73025
NaN,0.7258,0.7196
NaN,0.7036,0.7233
NaN,0.7183,0.72115
NaN,0.7113,0.7208
NaN,0.7241,0.72235
NaN,0.7201,0.72455
NaN,0.7247,0.726
NaN,0.715,0.71385
NaN,0.7248,0.72205
NaN,0.7244,0.72205
NaN,0.7104,0.72285
NaN,0.7262,0.7147
NaN,0.7199,0.72325
NaN,0.7291,0.72505
NaN,0.7248,0.7222
NaN,0.7069,0.7245
NaN,0.7236,0.72325
NaN,0.7247,0.7183
NaN,0.7242,0.72055
NaN,0.7259,0.722
NaN,0.7103,0.7241
NaN,0.722,0.7101
NaN,0.7112,0.72355
NaN,0.7249,0.72135
NaN,0.7225,0.72105
NaN,0.7249,0.7205
NaN,0.7253,0.72185
NaN,0.7254,0.72275
NaN,0.7254,0.723
NaN,0.7207,0.71285
NaN,0.7303,0.72695
NaN,0.7266,0.72315
NaN,0.7145,0.72035
NaN,0.7251,0.72195
NaN,0.7254,0.72215
NaN,0.7258,0.72345
NaN,0.7314,0.72295
NaN,0.7126,0.7189
NaN,0.7264,0.7217
NaN,0.7174,0.70455
NaN,0.7256,0.7244
NaN,0.7258,0.7062
NaN,0.7253,0.71975
NaN,0.7274,0.72205
NaN,0.7268,0.72255
NaN,0.7059,0.7225
NaN,0.727,0.7269
NaN,0.7226,0.72245
NaN,0.7333,0.72435
NaN,0.7288,0.72135
NaN,0.7154,0.72135
NaN,0.7282,0.72255
NaN,0.727,0.722
NaN,0.7286,0.7194
NaN,0.7317,0.7218
NaN,0.7225,0.70685
NaN,0.728,0.72325
NaN,0.7301,0.7189
NaN,0.7271,0.7215
NaN,0.731,0.7219
NaN,0.7292,0.7157
NaN,0.7304,0.7203
NaN,0.7291,0.72615
NaN,0.729,0.7213
NaN,0.7296,0.72425
NaN,0.733,0.7221
NaN,0.7311,0.7204
NaN,0.7204,0.7228
NaN,0.7312,0.72075
NaN,0.7303,0.71875
NaN,0.7313,0.7212
NaN,0.7347,0.71195
NaN,0.7304,0.72225
NaN,0.7328,0.7178
NaN,0.7333,0.7192
NaN,0.7286,0.72025
NaN,0.7413,0.7199
NaN,0.732,0.72495
NaN,0.7322,0.7203
NaN,0.7324,0.7197
NaN,0.7316,0.71955
NaN,0.7278,0.71815
NaN,0.7342,0.71985
NaN,0.7332,0.71985
NaN,0.7283,0.7186
NaN,0.7337,0.7199
NaN,0.7323,0.70765
NaN,0.7335,0.71985
NaN,0.7343,0.71745
NaN,0.7367,0.71895
NaN,0.7346,0.71985
NaN,0.7334,0.71875
NaN,0.7307,0.72195
NaN,0.7327,0.71895
NaN,0.7329,0.71985
NaN,0.7327,0.71875
NaN,0.7331,0.71855
NaN,0.7276,0.71935
NaN,0.7351,0.7175
NaN,0.7337,0.7188
NaN,0.7311,0.71915
NaN,0.7337,0.7042
NaN,0.7322,0.71915
NaN,0.7332,0.71545
NaN,0.735,0.71635
NaN,0.7325,0.71835
NaN,0.7338,0.71695
NaN,0.7411,0.7204
NaN,0.7344,0.71605
NaN,0.7312,0.71685
NaN,0.7329,0.71635
NaN,0.733,0.71715
NaN,0.7333,0.71565
NaN,0.7334,0.71915
NaN,0.7331,0.71745
NaN,0.7397,0.71775
NaN,0.7314,0.71315
NaN,0.732,0.71465
NaN,0.7331,0.71615
NaN,0.7322,0.71435
NaN,0.7361,0.7172
NaN,0.734,0.7148
NaN,0.7352,0.72025
NaN,0.7345,0.71475
NaN,0.7297,0.7141
NaN,0.7299,0.7151
NaN,0.7304,0.7134
NaN,0.7141,0.71745
NaN,0.7298,0.71515
NaN,0.7297,0.71425
NaN,0.7301,0.71215
NaN,0.7338,0.7126
NaN,0.7314,0.71335
NaN,0.731,0.7118
NaN,0.731,0.7151
NaN,0.7282,0.7128
NaN,0.7369,0.7128
NaN,0.7302,0.7131
NaN,0.7274,0.7135
NaN,0.7287,0.71125
NaN,0.7293,0.7164
NaN,0.7296,0.7133
NaN,0.7292,0.71385
NaN,0.7075,0.7121
NaN,0.7299,0.71255
NaN,0.7289,0.7117
NaN,0.7302,0.7111
NaN,0.735,0.71385
NaN,0.7296,0.71135
NaN,0.7285,0.71195
NaN,0.7295,0.7083
NaN,0.7276,0.7126
NaN,0.7282,0.7135
NaN,0.731,0.7121
NaN,0.7271,0.7103
NaN,0.7223,0.7134
NaN,0.7266,0.7125
NaN,0.7276,0.7098
NaN,0.7169,0.71145
NaN,0.7222,0.70955
NaN,0.7277,0.7125
NaN,0.7246,0.71135
NaN,0.7101,0.71165
NaN,0.7274,0.7142
NaN,0.7256,0.7119
NaN,0.7267,0.7136
NaN,0.7195,0.7105
NaN,0.7212,0.713
NaN,0.7276,0.7123
NaN,0.7147,0.7123
NaN,0.7133,0.71215
NaN,0.7246,0.71035
NaN,0.7176,0.71245
NaN,0.7142,0.7113
NaN,0.718,0.71295
NaN,0.7209,0.71245
NaN,0.7217,0.7113
NaN,0.725,0.7166
NaN,0.7261,0.71255
NaN,0.7006,0.7163
NaN,0.7145,0.7101
NaN,0.716,0.7129
NaN,0.71235,0.7112
NaN,0.7064,0.7115
NaN,0.713,0.7136
NaN,0.7137,0.71085
NaN,0.7137,0.71285
NaN,0.701,0.7022
NaN,0.7391,0.71165
NaN,0.7374,0.71225
NaN,0.7028,0.71195
NaN,0.7298,0.71125
NaN,0.7113,0.7172
NaN,0.716,0.71315
NaN,0.7342,0.7122
NaN,0.7216,0.7115
NaN,0.7036,0.7122
NaN,0.7011,0.71455
NaN,0.7457,0.7109
NaN,0.7084,0.71335
NaN,0.737,0.705
NaN,0.7172,0.70665
NaN,0.7005,0.71275
NaN,0.75,0.7133
NaN,0.721,0.71255
NaN,0.7474,0.71285
NaN,0.705,0.71755
NaN,0.7262,0.71465
NaN,0.7074,0.7142
NaN,0.7015,0.7139
NaN,0.7633,0.7142
NaN,0.7281,0.71555
NaN,0.7606,0.712
NaN,0.71565,0.71465
NaN,0.7316,0.70995
NaN,0.7099,0.70855
NaN,0.7065,0.70755
NaN,0.7641,0.7137
NaN,0.7179,0.7149
NaN,0.7634,0.7149
NaN,0.7343,0.71365
NaN,0.7292,0.71885
NaN,0.7005,0.7147
NaN,0.703,0.713
NaN,0.767,0.71485
NaN,0.7238,0.71345
NaN,0.7592,0.71515
NaN,0.7261,0.7168
NaN,0.7003,0.7148
NaN,0.7311,0.708
NaN,0.7012,0.71295
NaN,0.7084,0.7141
NaN,0.7451,0.7143
NaN,0.7023,0.71325
NaN,0.7247,0.7192
NaN,0.749,0.71495
NaN,0.7042,0.71485
NaN,0.7008,0.71455
NaN,0.7309,0.71575
NaN,0.7022,0.71495
NaN,0.7044,0.7138
NaN,0.7535,0.71555
NaN,0.7249,0.7081
NaN,0.7488,0.71105
NaN,0.7312,0.70425
NaN,0.7085,0.71255
NaN,0.7025,0.71325
NaN,0.7445,0.7142
NaN,0.7229,0.71395
NaN,0.749,0.71925
NaN,0.7253,0.71455
NaN,0.7003,0.7144
NaN,0.7069,0.71385
NaN,0.7221,0.71375
NaN,0.7328,0.71485
NaN,0.7382,0.7161
NaN,0.7241,0.71515
NaN,0.7068,0.71375
NaN,0.7205,0.70605
NaN,0.7361,0.71215
NaN,0.7267,0.70695
NaN,0.7255,0.7058
NaN,0.7002,0.7131
NaN,0.7122,0.7137
NaN,0.7274,0.71405
NaN,0.7178,0.71335
NaN,0.7199,0.70925
NaN,0.7074,0.71855
NaN,0.7015,0.71465
NaN,0.7087,0.7147
NaN,0.7132,0.7131
NaN,0.7123,0.7147
NaN,0.7065,0.71595
NaN,0.7085,0.71475
NaN,0.7083,0.71505
NaN,0.7089,0.70845
NaN,0.7093,0.71185
NaN,0.7119,0.71385
NaN,0.7112,0.71405
NaN,0.7103,0.7149
NaN,0.7076,0.71485
NaN,0.7098,0.7142
NaN,0.7094,0.70915
NaN,0.7094,0.71895
NaN,0.7062,0.71515
NaN,0.7119,0.71445
NaN,0.7009,0.71385
NaN,0.7091,0.71495
NaN,0.7101,0.7175
NaN,0.7105,0.71385
NaN,0.7106,0.71665
NaN,0.7111,0.70735
NaN,0.7083,0.71415
NaN,0.712,0.7131
NaN,0.7113,0.7155
NaN,0.7105,0.7013
NaN,0.7109,0.7155
NaN,0.7111,0.7156
NaN,0.7101,0.71625
NaN,0.7085,0.712
NaN,0.7119,0.71945
NaN,0.7066,0.71785
NaN,0.7101,0.7172
NaN,0.7105,0.7162
NaN,0.7108,0.7175
NaN,0.709,0.7185
NaN,0.7105,0.7132
NaN,0.7047,0.71645
NaN,0.7148,0.70855
NaN,0.7124,0.71575
NaN,0.7117,0.7128
NaN,0.7109,0.717
NaN,0.7123,0.7175
NaN,0.7122,0.7176
NaN,0.7092,0.717
NaN,0.7061,0.7112
NaN,0.7129,0.7207
NaN,0.7116,0.718
NaN,0.7122,0.7185
NaN,0.7125,0.718
NaN,0.7173,0.7181
NaN,0.7134,0.7194
NaN,0.7072,0.7147
NaN,0.7181,0.7183
NaN,0.7144,0.70945
NaN,0.7129,0.7165
NaN,0.7125,0.712
NaN,0.7129,0.7174
NaN,0.7164,0.7169
NaN,0.7114,0.7174
NaN,0.7102,0.71635
NaN,0.7142,0.7174
NaN,0.7142,0.711
NaN,0.7155,0.72195
NaN,0.7149,0.7185
NaN,0.7347,0.7075
NaN,0.7155,0.71835
NaN,0.713,0.71815
NaN,0.7199,0.71865
NaN,0.7163,0.7185
NaN,0.7159,0.71555
NaN,0.715,0.718
NaN,0.7162,0.7108
NaN,0.7171,0.7169
NaN,0.713,0.7104
NaN,0.7105,0.71655
NaN,0.7195,0.7178
NaN,0.7054,0.718
NaN,0.7167,0.7178
NaN,0.7159,0.70825
NaN,0.7164,0.72265
NaN,0.7483,0.7192
NaN,0.7175,0.70675
NaN,0.7157,0.7019
NaN,0.7241,0.718
NaN,0.7188,0.7173
NaN,0.7169,0.7183
NaN,0.7176,0.71885
NaN,0.7173,0.71535
NaN,0.7205,0.7176
NaN,0.7141,0.71095
NaN,0.7109,0.7182
NaN,0.7196,0.70605
NaN,0.7195,0.71615
NaN,0.7165,0.70295
NaN,0.7194,0.71695
NaN,0.72,0.718
NaN,0.7376,0.71825
NaN,0.7219,0.7095
NaN,0.7182,0.7212
NaN,0.7255,0.71745
NaN,0.7227,0.70605
NaN,0.7197,0.71705
NaN,0.7204,0.71715
NaN,0.7212,0.71755
NaN,0.7248,0.71705
NaN,0.7031,0.71395
NaN,0.7173,0.71595
NaN,0.7136,0.71165
NaN,0.7245,0.71865
NaN,0.7209,0.70935
NaN,0.724,0.7152
NaN,0.7218,0.71605
NaN,0.7239,0.71625
NaN,0.7238,0.71575
NaN,0.7199,0.70785
NaN,0.7242,0.72165
NaN,0.7199,0.71655
NaN,0.7283,0.7052
NaN,0.7247,0.71575
NaN,0.7248,0.71445
NaN,0.7246,0.71585
NaN,0.7254,0.71595
NaN,0.7295,0.7139
NaN,0.7092,0.71685
NaN,0.7229,0.7143
NaN,0.7177,0.7163
NaN,0.7238,0.70395
NaN,0.7269,0.71435
NaN,0.7273,0.7145
NaN,0.7267,0.71485
NaN,0.715,0.71545
NaN,0.7279,0.70555
NaN,0.7261,0.719
NaN,0.7315,0.71645
NaN,0.7299,0.71435
NaN,0.7081,0.70785
NaN,0.7288,0.7159
NaN,0.7282,0.7148
NaN,0.7288,0.7158
NaN,0.7342,0.71525
NaN,0.7171,0.713
NaN,0.7286,0.71475
NaN,0.7198,0.7089
NaN,0.7273,0.71655
NaN,0.7321,0.70145
NaN,0.7325,0.7124
NaN,0.7317,0.714
NaN,0.7317,0.7147
NaN,0.7251,0.7142
NaN,0.736,0.7181
NaN,0.7331,0.7138
NaN,0.7172,0.71605
NaN,0.7319,0.71445
NaN,0.7317,0.71385
NaN,0.7324,0.71495
NaN,0.738,0.7121
NaN,0.7212,0.71295
NaN,0.7332,0.71345
NaN,0.7314,0.71275
NaN,0.7315,0.71675
NaN,0.7349,0.7109
NaN,0.7348,0.71185
NaN,0.7032,0.71185
NaN,0.734,0.71405
NaN,0.72,0.71305
NaN,0.7374,0.7177
NaN,0.7353,0.7128
NaN,0.7313,0.7115
NaN,0.7346,0.7123
NaN,0.7323,0.7124
NaN,0.7352,0.7132
NaN,0.736,0.71205
NaN,0.7261,0.7115
NaN,0.7353,0.7128
NaN,0.7231,0.7099
NaN,0.7347,0.71215
NaN,0.7293,0.7095
NaN,0.7326,0.7104
NaN,0.7334,0.7103
NaN,0.7232,0.70905
NaN,0.7328,0.7113
NaN,0.7209,0.71815
NaN,0.7369,0.71165
NaN,0.7335,0.712
NaN,0.734,0.7102
NaN,0.7322,0.71
NaN,0.7308,0.7102
NaN,0.7331,0.7116
NaN,0.7348,0.7082
NaN,0.7259,0.7113
NaN,0.7323,0.7116
NaN,0.7199,0.7077
NaN,0.7355,0.7104
NaN,0.7282,0.71075
NaN,0.7309,0.71405
NaN,0.7316,0.7117
NaN,0.7347,0.71675
NaN,0.7314,0.7123
NaN,0.7361,0.71
NaN,0.7315,0.7103
NaN,0.7291,0.7099
NaN,0.7306,0.7105
NaN,0.73,0.71135
NaN,0.7319,0.7074
NaN,0.7308,0.7089
NaN,0.7234,0.7105
NaN,0.7293,0.71035
NaN,0.7178,0.7103
NaN,0.7329,0.7132
NaN,0.7288,0.7111
NaN,0.7308,0.7163
NaN,0.7308,0.71155
NaN,0.7283,0.70405
NaN,0.7305,0.7106
NaN,0.7325,0.71
NaN,0.7311,0.7111
NaN,0.728,0.71085
NaN,0.7303,0.70605
NaN,0.73,0.7091
NaN,0.7305,0.71015
NaN,0.7308,0.7101
NaN,0.7259,0.71085
NaN,0.7289,0.7157
NaN,0.7284,0.71095
NaN,0.7294,0.71015
NaN,0.7305,0.70995
NaN,0.7303,0.71115
NaN,0.7315,0.71045
NaN,0.7296,0.7097
NaN,0.7319,0.7095
NaN,0.7235,0.7095
NaN,0.7311,0.71055
NaN,0.7303,0.71405
NaN,0.731,0.7107
NaN,0.7287,0.70975
NaN,0.7266,0.70945
NaN,0.7306,0.71015
NaN,0.7275,0.7104
NaN,0.7284,0.7079
NaN,0.7292,0.71125
NaN,0.7296,0.70985
NaN,0.7042,0.7103
NaN,0.7276,0.7109
NaN,0.7282,0.7146
NaN,0.728,0.71055
NaN,0.7305,0.7095
NaN,0.7287,0.7097
NaN,0.7275,0.7099
NaN,0.7281,0.7129
NaN,0.7278,0.71075
NaN,0.7238,0.7101
NaN,0.7019,0.71105
NaN,0.7019,0.7109
NaN,0.7267,0.711
NaN,0.7089,0.71425
NaN,0.7029,0.71155
NaN,0.7407,0.711
NaN,0.7024,0.7108
NaN,0.7695,0.7109
NaN,0.7111,0.7119
NaN,0.7122,0.7093
NaN,0.7709,0.7123
NaN,0.7043,0.71095
NaN,0.7464,0.71195
NaN,0.7034,0.71135
NaN,0.7046,0.7303
NaN,0.7217,0.7128
NaN,0.7037,0.7152
NaN,0.7161,0.71395
NaN,0.7192,0.71245
NaN,0.7643,0.71225
NaN,0.7089,0.71275
NaN,0.7223,0.71465
NaN,0.7532,0.71105
NaN,0.7026,0.71275
NaN,0.7096,0.7123
NaN,0.7085,0.71335
NaN,0.7277,0.71375
NaN,0.7087,0.7254
NaN,0.7274,0.71485
NaN,0.7108,0.7048
NaN,0.7505,0.71865
NaN,0.7024,0.71545
NaN,0.7007,0.7144
NaN,0.7106,0.7143
NaN,0.7027,0.7139
NaN,0.7346,0.71505
NaN,0.7607,0.7127
NaN,0.7067,0.7037
NaN,0.7224,0.71505
NaN,0.7039,0.70395
NaN,0.709,0.7124
NaN,0.7331,0.7136
NaN,0.7128,0.71385
NaN,0.7347,0.7293
NaN,0.7018,0.7153
NaN,0.7614,0.7059
NaN,0.702,0.71985
NaN,0.7025,0.7156
NaN,0.7129,0.7139
NaN,0.7026,0.7137
NaN,0.7441,0.7146
NaN,0.7736,0.71765
NaN,0.7074,0.7134
NaN,0.7248,0.70305
NaN,0.7054,0.71555
NaN,0.7118,0.70225
NaN,0.7425,0.71335
NaN,0.7152,0.7154
NaN,0.7383,0.7161
NaN,0.7137,0.7305
NaN,0.7768,0.7159
NaN,0.7042,0.7071
NaN,0.7031,0.72075
NaN,0.7136,0.7169
NaN,0.7041,0.7151
NaN,0.7466,0.7151
NaN,0.7792,0.7159
NaN,0.7084,0.71695
NaN,0.7195,0.70575
NaN,0.7072,0.7144
NaN,0.7117,0.7179
NaN,0.7429,0.71365
NaN,0.7166,0.7156
NaN,0.7467,0.71655
NaN,0.7143,0.7304
NaN,0.7646,0.7167
NaN,0.7045,0.72295
NaN,0.7045,0.7173
NaN,0.7157,0.7171
NaN,0.705,0.7164
NaN,0.7489,0.7172
NaN,0.7709,0.71815
NaN,0.7095,0.70615
NaN,0.7,0.71405
NaN,0.7164,0.7155
NaN,0.7078,0.7077
NaN,0.7132,0.7164
NaN,0.748,0.71635
NaN,0.718,0.7171
NaN,0.7475,0.72185
NaN,0.7142,0.71755
NaN,0.7574,0.7096
NaN,0.7041,0.7236
NaN,0.703,0.718
NaN,0.7001,0.71685
NaN,0.7168,0.71655
NaN,0.7056,0.71785
NaN,0.7517,0.71995
NaN,0.7738,0.7079
NaN,0.7098,0.7154
NaN,0.7009,0.7205
NaN,0.7173,0.71665
NaN,0.7081,0.7177
NaN,0.7137,0.71835
NaN,0.7492,0.73095
NaN,0.7181,0.7183
NaN,0.7356,0.7104
NaN,0.712,0.7265
NaN,0.7487,0.72035
NaN,0.7038,0.7034
NaN,0.7044,0.71955
NaN,0.7143,0.71905
NaN,0.7037,0.72025
NaN,0.7518,0.72145
NaN,0.776,0.70925
NaN,0.7093,0.71805
NaN,0.7003,0.70715
NaN,0.7194,0.72055
NaN,0.7084,0.71895
NaN,0.7131,0.71895
NaN,0.7515,0.71945
NaN,0.7178,0.7374
NaN,0.7243,0.72065
NaN,0.7167,0.71105
NaN,0.7402,0.7288
NaN,0.705,0.72295
NaN,0.704,0.70115
NaN,0.7134,0.7206
NaN,0.704,0.7206
NaN,0.7487,0.7217
NaN,0.766,0.72445
NaN,0.7086,0.70945
NaN,0.7176,0.71835
NaN,0.7064,0.70605
NaN,0.7129,0.72145
NaN,0.7469,0.72195
NaN,0.7163,0.7223
NaN,0.7175,0.7231
NaN,0.7172,0.7398
NaN,0.7116,0.7248
NaN,0.7335,0.7123
NaN,0.7014,0.73015
NaN,0.7023,0.7256
NaN,0.7127,0.72385
NaN,0.7033,0.72325
NaN,0.7486,0.72485
NaN,0.7554,0.725
NaN,0.7059,0.71
NaN,0.7019,0.7219
NaN,0.7052,0.7246
NaN,0.7108,0.7056
NaN,0.7473,0.70185
NaN,0.7118,0.72215
NaN,0.7215,0.72425
NaN,0.703,0.72405
NaN,0.7241,0.73965
NaN,0.7026,0.72515
NaN,0.7026,0.71385
NaN,0.7094,0.73165
NaN,0.7004,0.72645
NaN,0.7569,0.72405
NaN,0.7465,0.72445
NaN,0.706,0.72475
NaN,0.71075,0.72725
NaN,0.7047,0.72305
NaN,0.7064,0.72515
NaN,0.7449,0.71015
NaN,0.7113,0.7043
NaN,0.7236,0.7241
NaN,0.7028,0.7009
NaN,0.7569,0.7243
NaN,0.7327,0.7173
NaN,0.7168,0.7249
NaN,0.7406,0.7421
NaN,0.7051,0.72585
NaN,0.7099,0.7167
NaN,0.7374,0.733
NaN,0.7228,0.7279
NaN,0.7028,0.7251
NaN,0.7285,0.7246
NaN,0.7019,0.7255
NaN,0.723,0.7297
NaN,0.7052,0.7138
NaN,0.7181,0.7241
NaN,0.711,0.7266
NaN,0.7074,0.7127
NaN,0.7057,0.7097
NaN,0.7044,0.7259
NaN,0.7045,0.70705
NaN,0.7109,0.72795
NaN,0.7042,0.7284
NaN,0.7065,0.74745
NaN,0.7056,0.7288
NaN,0.7045,0.7178
NaN,0.7063,0.73475
NaN,0.7059,0.73105
NaN,0.7033,0.70295
NaN,0.7056,0.72795
NaN,0.7057,0.72835
NaN,0.7055,0.72925
NaN,0.7051,0.7324
NaN,0.7051,0.71775
NaN,0.7213,0.72655
NaN,0.7073,0.7167
NaN,0.7105,0.72955
NaN,0.7079,0.71565
NaN,0.7073,0.72825
NaN,0.7086,0.72985
NaN,0.7085,0.72985
NaN,0.7075,0.7468
NaN,0.7075,0.73125
NaN,0.7062,0.72015
NaN,0.7074,0.7358
NaN,0.7084,0.73165
NaN,0.7215,0.7149
NaN,0.7083,0.70585
NaN,0.7137,0.7293
NaN,0.7089,0.7288
NaN,0.7096,0.7308
NaN,0.7099,0.73215
NaN,0.71,0.7194
NaN,0.7111,0.72805
NaN,0.7081,0.71495
NaN,0.7083,0.7313
NaN,0.709,0.7189
NaN,0.7098,0.7117
NaN,0.7097,0.7285
NaN,0.7116,0.7096
NaN,0.7108,0.7299
NaN,0.7015,0.73
NaN,0.7153,0.7452
NaN,0.7124,0.7316
NaN,0.711,0.7196
NaN,0.7112,0.7377
NaN,0.7114,0.7318
NaN,0.7126,0.7174
NaN,0.7098,0.7094
NaN,0.7107,0.7306
NaN,0.709,0.7296
NaN,0.7102,0.7311
NaN,0.7117,0.7322
NaN,0.7228,0.7209
NaN,0.7129,0.7293
NaN,0.7053,0.7162
NaN,0.7165,0.7331
NaN,0.7136,0.7205
NaN,0.712,0.7276
NaN,0.7125,0.72975
NaN,0.7129,0.7307
NaN,0.7119,0.74365
NaN,0.7093,0.73205
NaN,0.7151,0.7188
NaN,0.703,0.7385
NaN,0.7109,0.7331
NaN,0.7071,0.72375
NaN,0.7116,0.70905
NaN,0.7129,0.73055
NaN,0.7252,0.72955
NaN,0.7144,0.73125
NaN,0.7093,0.734
NaN,0.7187,0.72445
NaN,0.7153,0.72915
NaN,0.713,0.71395
NaN,0.7138,0.7346
NaN,0.714,0.71785
NaN,0.7161,0.73
NaN,0.7095,0.7315
NaN,0.7153,0.73195
NaN,0.715,0.74455
NaN,0.7156,0.732
NaN,0.717,0.71645
NaN,0.7156,0.73945
NaN,0.7165,0.733
NaN,0.7292,0.7245
NaN,0.7179,0.70745
NaN,0.712,0.73145
NaN,0.7228,0.73095
NaN,0.7192,0.73205
NaN,0.7162,0.73235
NaN,0.7167,0.72695
NaN,0.7168,0.7313
NaN,0.7228,0.71325
NaN,0.7134,0.73395
NaN,0.7197,0.71845
NaN,0.724,0.7102
NaN,0.7222,0.7302
NaN,0.7214,0.73165
NaN,0.7218,0.7321
NaN,0.7157,0.7522
NaN,0.7234,0.73275
NaN,0.7217,0.7194
NaN,0.7259,0.7373
NaN,0.7241,0.73395
NaN,0.7227,0.7223
NaN,0.7228,0.7104
NaN,0.7238,0.7323
NaN,0.7303,0.7314
NaN,0.7023,0.7325
NaN,0.7211,0.7343
NaN,0.7122,0.7256
NaN,0.7216,0.7309
NaN,0.7281,0.7156
NaN,0.7278,0.73345
NaN,0.7277,0.7231
NaN,0.7119,0.70935
NaN,0.7286,0.73025
NaN,0.7256,0.73215
NaN,0.7324,0.73295
NaN,0.7315,0.74555
NaN,0.727,0.7341
NaN,0.7272,0.72225
NaN,0.7282,0.73805
NaN,0.7348,0.73435
NaN,0.7109,0.72155
NaN,0.7279,0.70935
NaN,0.7169,0.73145
NaN,0.7273,0.73145
NaN,0.7301,0.73285
NaN,0.7307,0.7354
NaN,0.7309,0.72425
NaN,0.7165,0.7315
NaN,0.7316,0.71705
NaN,0.7217,0.7349
NaN,0.7371,0.7212
NaN,0.7334,0.7121
NaN,0.7321,0.7316
NaN,0.731,0.73165
NaN,0.7326,0.73215
NaN,0.7369,0.7463
NaN,0.7199,0.73215
NaN,0.7321,0.7211
NaN,0.7237,0.73945
NaN,0.7321,0.73345
NaN,0.7289,0.71815
NaN,0.7325,0.70645
NaN,0.7333,0.7324
NaN,0.7273,0.7318
NaN,0.7335,0.7324
NaN,0.7172,0.7341
NaN,0.7376,0.72395
NaN,0.7347,0.73075
NaN,0.7311,0.72015
NaN,0.7301,0.73445
NaN,0.7341,0.719
NaN,0.7326,0.71855
NaN,0.727,0.7306
NaN,0.7318,0.73195
NaN,0.7358,0.73305
NaN,0.7248,0.7455
NaN,0.7292,0.73375
NaN,0.7301,0.7214
NaN,0.7437,0.7402
NaN,0.7291,0.7353
NaN,0.7126,0.71975
NaN,0.7369,0.7108
NaN,0.7305,0.732
NaN,0.7286,0.7318
NaN,0.7278,0.7335
NaN,0.7301,0.7354
NaN,0.7281,0.7264
NaN,0.7255,0.7308
NaN,0.7275,0.7193
NaN,0.734,0.7341
NaN,0.7229,0.7212
NaN,0.7263,0.7318
NaN,0.7273,0.7333
NaN,0.7271,0.7336
NaN,0.733,0.741
NaN,0.7276,0.73485
NaN,0.7201,0.7242
NaN,0.7253,0.74035
NaN,0.7261,0.7351
NaN,0.7269,0.72275
NaN,0.7249,0.71765
NaN,0.7202,0.73475
NaN,0.7228,0.73415
NaN,0.7299,0.73525
NaN,0.7252,0.73655
NaN,0.7261,0.7298
NaN,0.7265,0.73245
NaN,0.7387,0.72015
NaN,0.7277,0.73625
NaN,0.7331,0.73115
NaN,0.7284,0.7321
NaN,0.7098,0.73455
NaN,0.7252,0.7349
NaN,0.7264,0.7438
NaN,0.7271,0.73545
NaN,0.7278,0.72535
NaN,0.7108,0.74155
NaN,0.7226,0.73595
NaN,0.7276,0.7227
NaN,0.7271,0.71715
NaN,0.7271,0.73435
NaN,0.7265,0.73405
NaN,0.7294,0.73515
NaN,0.7317,0.73795
NaN,0.7295,0.72835
NaN,0.7149,0.73355
NaN,0.7279,0.72245
NaN,0.7281,0.73685
NaN,0.7151,0.727
NaN,0.7283,0.72145
NaN,0.7302,0.7334
NaN,0.7244,0.7207
NaN,0.7198,0.73485
NaN,0.7281,0.73565
NaN,0.7043,0.74965
NaN,0.7051,0.73665
NaN,0.7046,0.72525
NaN,0.7025,0.74255
NaN,0.7215,0.73655
NaN,0.743,0.72315
NaN,0.7091,0.7165
NaN,0.7588,0.73625
NaN,0.7234,0.73505
NaN,0.7118,0.73635
NaN,0.7629,0.73795
NaN,0.7033,0.72715
NaN,0.7077,0.73345
NaN,0.7042,0.7271
NaN,0.7124,0.73935
NaN,0.7729,0.7275
NaN,0.7034,0.72
NaN,0.7444,0.7351
NaN,0.7079,0.7214
NaN,0.7171,0.7362
NaN,0.7041,0.7369
NaN,0.7079,0.7526
NaN,0.7263,0.7382
NaN,0.7836,0.7253
NaN,0.7008,0.744
NaN,0.7118,0.7386
NaN,0.7001,0.7217
NaN,0.7572,0.7181
NaN,0.7071,0.7377
NaN,0.7029,0.7364
NaN,0.7141,0.7377
NaN,0.7265,0.7398
NaN,0.7119,0.7289
NaN,0.7205,0.7367
NaN,0.7278,0.7238
NaN,0.7804,0.7386
NaN,0.7037,0.7257
NaN,0.7074,0.7228
NaN,0.706,0.7368
NaN,0.7038,0.7198
NaN,0.7175,0.7375
NaN,0.7094,0.7378
NaN,0.766,0.7498
NaN,0.7123,0.7389
NaN,0.705,0.7256
NaN,0.7105,0.7454
NaN,0.7194,0.7403
NaN,0.7344,0.725
NaN,0.7192,0.7209
NaN,0.7337,0.7382
NaN,0.7248,0.7379
NaN,0.7806,0.739
NaN,0.7064,0.7401
NaN,0.7118,0.7303
NaN,0.7105,0.7372
NaN,0.7078,0.7271
NaN,0.7232,0.73925
NaN,0.7131,0.7269
NaN,0.7348,0.7229
NaN,0.773,0.7387
NaN,0.7175,0.7234
NaN,0.7093,0.7393
NaN,0.7246,0.73895
NaN,0.7166,0.7507
NaN,0.7262,0.7402
NaN,0.7472,0.7293
NaN,0.7251,0.7466
NaN,0.7364,0.7404
NaN,0.7243,0.7261
NaN,0.793,0.7255
NaN,0.7104,0.7402
NaN,0.7157,0.7395
NaN,0.7142,0.7404
NaN,0.7117,0.7438
NaN,0.7272,0.7302
NaN,0.7166,0.7397
NaN,0.7834,0.72715
NaN,0.7215,0.7391
NaN,0.7134,0.73145
NaN,0.7154,0.7309
NaN,0.7184,0.7411
NaN,0.7305,0.7256
NaN,0.7577,0.7424
NaN,0.7307,0.7415
NaN,0.7015,0.7462
NaN,0.7377,0.7432
NaN,0.7337,0.7328
NaN,0.7947,0.7488
NaN,0.7108,0.7438
NaN,0.7198,0.7309
NaN,0.7179,0.7266
NaN,0.7148,0.7419
NaN,0.7313,0.742
NaN,0.7196,0.7426
NaN,0.7507,0.7473
NaN,0.7932,0.7333
NaN,0.726,0.7413
NaN,0.7156,0.7263
NaN,0.7376,0.741
NaN,0.7223,0.7339
NaN,0.7311,0.73035
NaN,0.7623,0.74405
NaN,0.7347,0.7278
NaN,0.7089,0.7436
NaN,0.7484,0.7437
NaN,0.7329,0.74965
NaN,0.7775,0.7449
NaN,0.7142,0.735
NaN,0.7233,0.75225
NaN,0.7215,0.7463
NaN,0.7157,0.735
NaN,0.7298,0.72495
NaN,0.7213,0.74495
NaN,0.7632,0.74465
NaN,0.8001,0.74485
NaN,0.7291,0.7486
NaN,0.7172,0.73435
NaN,0.7614,0.7441
NaN,0.7259,0.73185
NaN,0.7358,0.7436
NaN,0.7695,0.7371
NaN,0.7369,0.7289
NaN,0.7525,0.74645
NaN,0.7357,0.73085
NaN,0.7729,0.74705
NaN,0.7132,0.74685
NaN,0.7241,0.7488
NaN,0.723,0.74885
NaN,0.7159,0.73775
NaN,0.7325,0.75475
NaN,0.7222,0.74955
NaN,0.774,0.73325
NaN,0.7962,0.7289
NaN,0.7307,0.748
NaN,0.7183,0.7484
NaN,0.7439,0.7486
NaN,0.7275,0.75185
NaN,0.7324,0.7348
NaN,0.7765,0.74665
NaN,0.7387,0.73295
NaN,0.7518,0.74625
NaN,0.7326,0.73765
NaN,0.7721,0.72355
NaN,0.7116,0.74865
NaN,0.7234,0.72665
NaN,0.7227,0.75065
NaN,0.7171,0.75085
NaN,0.7335,0.74835
NaN,0.7233,0.75235
NaN,0.7695,0.73895
NaN,0.7898,0.75755
NaN,0.7313,0.75195
NaN,0.7179,0.73435
NaN,0.7286,0.72685
NaN,0.7273,0.74975
NaN,0.7319,0.74935
NaN,0.7719,0.75075
NaN,0.7371,0.75345
NaN,0.7219,0.73595
NaN,0.747,0.74955
NaN,0.7306,0.73435
NaN,0.7566,0.75095
NaN,0.7111,0.73865
NaN,0.7243,0.7201
NaN,0.724,0.7492
NaN,0.7143,0.72575
NaN,0.7331,0.7505
NaN,0.7218,0.75065
NaN,0.7738,0.74625
NaN,0.7749,0.7514
NaN,0.7287,0.74165
NaN,0.7162,0.7589
NaN,0.7201,0.7525
NaN,0.7271,0.7382
NaN,0.7312,0.72595
NaN,0.7683,0.7511
NaN,0.7372,0.7501
NaN,0.7225,0.7512
NaN,0.7441,0.7554
NaN,0.7009,0.7405
NaN,0.7286,0.7505
NaN,0.7402,0.73555
NaN,0.7079,0.75335
NaN,0.7215,0.7373
NaN,0.7204,0.7178
NaN,0.7131,0.7484
NaN,0.7315,0.7258
NaN,0.7196,0.7505
NaN,0.7722,0.75215
NaN,0.768,0.7557
NaN,0.7253,0.7519
NaN,0.7137,0.7409
NaN,0.7239,0.75815
NaN,0.7273,0.7522
NaN,0.7647,0.7405
NaN,0.7347,0.72035
NaN,0.739,0.7504
NaN,0.7468,0.7495
NaN,0.7021,0.75125
NaN,0.7187,0.75235
NaN,0.7219,0.7435
NaN,0.7047,0.7504
NaN,0.7161,0.73805
NaN,0.7173,0.75335
NaN,0.7088,0.7342
NaN,0.7273,0.7493
NaN,0.7149,0.7269
NaN,0.7682,0.7508
NaN,0.7599,0.7512
NaN,0.7206,0.7593
NaN,0.70865,0.752
NaN,0.71,0.7388
NaN,0.7185,0.75705
NaN,0.7223,0.7527
NaN,0.7598,0.74055
NaN,0.7298,0.72015
NaN,0.70985,0.7518
NaN,0.7454,0.7515
NaN,0.7005,0.7519
NaN,0.7115,0.7526
NaN,0.7118,0.7446
NaN,0.7022,0.7498
NaN,0.7122,0.73725
NaN,0.7124,0.7528
NaN,0.7085,0.73635
NaN,0.7215,0.7201
NaN,0.7121,0.75055
NaN,0.7692,0.7278
NaN,0.7474,0.75145
NaN,0.7159,0.7519
NaN,0.7189,0.7594
NaN,0.7065,0.75285
NaN,0.7141,0.7402
NaN,0.7169,0.7566
NaN,0.755,0.75295
NaN,0.7247,0.74125
NaN,0.7152,0.71745
NaN,0.734,0.7519
NaN,0.7012,0.7515
NaN,0.7035,0.752
NaN,0.708,0.7513
NaN,0.7088,0.74335
NaN,0.7012,0.75075
NaN,0.7144,0.73825
NaN,0.7054,0.75255
NaN,0.7718,0.7347
NaN,0.7373,0.74975
NaN,0.7089,0.72205
NaN,0.72065,0.7498
NaN,0.7013,0.74995
NaN,0.7084,0.7551
NaN,0.7078,0.7511
NaN,0.7511,0.74185
NaN,0.7185,0.757
NaN,0.70355,0.75135
NaN,0.7222,0.74355
NaN,0.7002,0.71655
NaN,0.702,0.7502
NaN,0.7055,0.7505
NaN,0.7595,0.7507
NaN,0.729,0.7515
NaN,0.71485,0.746
NaN,0.7019,0.74955
NaN,0.7407,0.73565
NaN,0.7103,0.75255
NaN,0.7171,0.731
NaN,0.7461,0.74915
NaN,0.7036,0.72235
NaN,0.7289,0.7495
NaN,0.7081,0.7509
NaN,0.7356,0.76535
NaN,0.7182,0.7505
NaN,0.7191,0.7405
NaN,0.7012,0.7557
NaN,0.7036,0.7515
NaN,0.7014,0.7485
NaN,0.7012,0.7154
NaN,0.7037,0.75045
NaN,0.7011,0.75045
NaN,0.7007,0.75095
NaN,0.7076,0.7512
NaN,0.7028,0.74665
NaN,0.7036,0.7491
NaN,0.703,0.73605
NaN,0.7035,0.7536
NaN,0.704,0.73105
NaN,0.7018,0.7477
NaN,0.7027,0.7236
NaN,0.7026,0.7489
NaN,0.7044,0.7506
NaN,0.7054,0.7685
NaN,0.7057,0.74995
NaN,0.7126,0.7374
NaN,0.7067,0.7544
NaN,0.706,0.74985
NaN,0.706,0.74535
NaN,0.7069,0.71475
NaN,0.707,0.75
NaN,0.7032,0.7496
NaN,0.7072,0.7504
NaN,0.7042,0.74835
NaN,0.7071,0.74395
NaN,0.7072,0.7478
NaN,0.7192,0.73565
NaN,0.7078,0.7516
NaN,0.7127,0.7282
NaN,0.709,0.74635
NaN,0.7069,0.7206
NaN,0.7074,0.74895
NaN,0.7081,0.74065
NaN,0.7083,0.74885
NaN,0.704,0.75935
NaN,0.7074,0.74925
NaN,0.7048,0.737
NaN,0.7073,0.75255
NaN,0.7089,0.7504
NaN,0.7087,0.747
NaN,0.7087,0.74795
NaN,0.7143,0.74775
NaN,0.7095,0.74925
NaN,0.7071,0.70685
NaN,0.707,0.74645
NaN,0.708,0.7437
NaN,0.7092,0.746
NaN,0.706,0.7353
NaN,0.7105,0.74975
NaN,0.7079,0.72835
NaN,0.7076,0.74385
NaN,0.7079,0.74605
NaN,0.7129,0.74725
NaN,0.7093,0.74655
NaN,0.7007,0.7586
NaN,0.716,0.747
NaN,0.7103,0.73715
NaN,0.7093,0.75025
NaN,0.7094,0.74625
NaN,0.7094,0.7472
NaN,0.7144,0.74525
NaN,0.7082,0.74545
NaN,0.7104,0.7455
NaN,0.7106,0.72025
NaN,0.7124,0.74415
NaN,0.712,0.7413
NaN,0.7262,0.7449
NaN,0.7141,0.7329
NaN,0.7067,0.74865
NaN,0.7205,0.7226
NaN,0.7156,0.7424
NaN,0.7153,0.7448
NaN,0.7147,0.74125
NaN,0.7157,0.74465
NaN,0.7204,0.76105
NaN,0.7117,0.74475
NaN,0.7156,0.73615
NaN,0.7156,0.7474
NaN,0.7192,0.7448
NaN,0.7187,0.74365
NaN,0.7186,0.74445
NaN,0.7262,0.74425
NaN,0.721,0.74455
NaN,0.7163,0.74295
NaN,0.7256,0.7406
NaN,0.7231,0.74375
NaN,0.7213,0.73
NaN,0.721,0.74695
NaN,0.7214,0.7216
NaN,0.7286,0.7423
NaN,0.7163,0.74325
NaN,0.7046,0.72925
NaN,0.7192,0.74295
NaN,0.7254,0.7083
NaN,0.7248,0.7563
NaN,0.7251,0.74345
NaN,0.705,0.73725
NaN,0.7275,0.747
NaN,0.72,0.74455
NaN,0.7324,0.737
NaN,0.7289,0.7437
NaN,0.7261,0.7435
NaN,0.7264,0.7446
NaN,0.7269,0.74315
NaN,0.7342,0.73835
NaN,0.7062,0.74185
NaN,0.7249,0.72725
NaN,0.7282,0.74395
NaN,0.7279,0.72315
NaN,0.7288,0.74245
NaN,0.7292,0.7424
NaN,0.7056,0.72
NaN,0.7315,0.74355
NaN,0.7142,0.75545
NaN,0.7373,0.7438
NaN,0.7319,0.73785
NaN,0.7176,0.7439
NaN,0.729,0.7431
NaN,0.7282,0.7388
NaN,0.7298,0.74255
NaN,0.7343,0.74265
NaN,0.718,0.74285
NaN,0.7295,0.74125
NaN,0.7318,0.73705
NaN,0.728,0.7409
NaN,0.7304,0.72515
NaN,0.7306,0.7444
NaN,0.7311,0.72345
NaN,0.7127,0.7416
NaN,0.7342,0.7323
NaN,0.7317,0.7408
NaN,0.7272,0.7427
NaN,0.7292,0.76075
NaN,0.7279,0.7416
NaN,0.7298,0.7395
NaN,0.7304,0.74345
NaN,0.7228,0.7403
NaN,0.7291,0.7347
NaN,0.7336,0.74145
NaN,0.7232,0.74195
NaN,0.7271,0.74145
NaN,0.7285,0.7388
NaN,0.7339,0.73555
NaN,0.727,0.7388
NaN,0.708,0.7277
NaN,0.7316,0.7451
NaN,0.7263,0.7297
NaN,0.7312,0.74065
NaN,0.7257,0.73205
NaN,0.725,0.74125
NaN,0.7264,0.74065
NaN,0.7227,0.75555
NaN,0.7236,0.74225
NaN,0.7257,0.73965
NaN,0.7306,0.74185
NaN,0.7185,0.74155
NaN,0.7212,0.73195
NaN,0.7223,0.74105
NaN,0.7297,0.74105
NaN,0.7221,0.74105
NaN,0.7277,0.73965
NaN,0.722,0.73275
NaN,0.7216,0.73815
NaN,0.722,0.72905
NaN,0.7205,0.74365
NaN,0.7211,0.73075
NaN,0.7204,0.74035
NaN,0.7198,0.7303
NaN,0.7236,0.74
NaN,0.72,0.7405
NaN,0.7211,0.7501
NaN,0.7277,0.7417
NaN,0.7211,0.74005
NaN,0.73,0.74025
NaN,0.7219,0.7409
NaN,0.7017,0.72955
NaN,0.721,0.7401
NaN,0.7219,0.7412
NaN,0.7219,0.7405
NaN,0.7284,0.7379
NaN,0.7244,0.73255
NaN,0.7174,0.7381
NaN,0.7278,0.73315
NaN,0.7026,0.7445
NaN,0.7101,0.7316
NaN,0.7284,0.73945
NaN,0.7105,0.7289
NaN,0.7008,0.73925
NaN,0.7027,0.73925
NaN,0.7067,0.7474
NaN,0.7053,0.74075
NaN,0.722,0.73765
NaN,0.7572,0.7414
NaN,0.7155,0.73975
NaN,0.7108,0.72885
NaN,0.7766,0.7391
NaN,0.7321,0.7402
NaN,0.7031,0.7404
NaN,0.7078,0.73815
NaN,0.7207,0.73125
NaN,0.7801,0.73685
NaN,0.7013,0.73595
NaN,0.7494,0.74245
NaN,0.7051,0.7287
NaN,0.7077,0.73955
NaN,0.7172,0.72925
NaN,0.701,0.73775
NaN,0.7201,0.73845
NaN,0.7248,0.7508
NaN,0.7718,0.7399
NaN,0.71,0.73875
NaN,0.7055,0.7426
NaN,0.7535,0.73955
NaN,0.7059,0.72865
NaN,0.7001,0.7388
NaN,0.7024,0.7398
NaN,0.7139,0.7392
NaN,0.7237,0.7381
NaN,0.7099,0.73185
NaN,0.722,0.73765
NaN,0.7184,0.73555
NaN,0.7801,0.74225
NaN,0.7032,0.731
NaN,0.7083,0.73955
NaN,0.7045,0.73285
NaN,0.7031,0.7397
NaN,0.7176,0.7402
NaN,0.7093,0.7455
NaN,0.7141,0.7412
NaN,0.763,0.73855
NaN,0.7157,0.7431
NaN,0.7064,0.7407
NaN,0.7043,0.72755
NaN,0.712,0.72315
NaN,0.722,0.74
NaN,0.734,0.741
NaN,0.7172,0.7405
NaN,0.7291,0.7412
NaN,0.7314,0.73215
NaN,0.7945,0.73795
NaN,0.711,0.7346
NaN,0.7166,0.7409
NaN,0.7149,0.7363
NaN,0.7125,0.7211
NaN,0.7236,0.74135
NaN,0.7176,0.7305
NaN,0.7247,0.74065
NaN,0.7833,0.741
NaN,0.7228,0.74095
NaN,0.7148,0.74195
NaN,0.7237,0.7394
NaN,0.7204,0.7437
NaN,0.7313,0.74195
NaN,0.7438,0.72475
NaN,0.7285,0.7248
NaN,0.7345,0.74075
NaN,0.7355,0.74175
NaN,0.8008,0.74125
NaN,0.7177,0.74165
NaN,0.7236,0.73115
NaN,0.7216,0.73885
NaN,0.7189,0.7369
NaN,0.7317,0.74215
NaN,0.724,0.737
NaN,0.7402,0.7312
NaN,0.7946,0.74085
NaN,0.7295,0.7338
NaN,0.721,0.74085
NaN,0.7447,0.74155
NaN,0.7261,0.7426
NaN,0.7361,0.7416
NaN,0.7607,0.74005
NaN,0.7356,0.74255
NaN,0.7452,0.74165
NaN,0.744,0.72685
NaN,0.8007,0.741
NaN,0.7227,0.7414
NaN,0.7292,0.7411
NaN,0.7265,0.74115
NaN,0.725,0.7332
NaN,0.7368,0.7406
NaN,0.7288,0.7374
NaN,0.7486,0.74145
NaN,0.7993,0.73775
NaN,0.7351,0.73215
NaN,0.7268,0.74255
NaN,0.757,0.7331
NaN,0.7313,0.74195
NaN,0.7442,0.7421
NaN,0.7671,0.7425
NaN,0.7438,0.7382
NaN,0.7544,0.74265
NaN,0.705,0.74235
NaN,0.7488,0.7321
NaN,0.7973,0.74235
NaN,0.7284,0.74275
NaN,0.7351,0.74205
NaN,0.7331,0.7429
NaN,0.7288,0.7375
NaN,0.7407,0.74195
NaN,0.7347,0.7337
NaN,0.7666,0.7416
NaN,0.8012,0.73775
NaN,0.7408,0.72435
NaN,0.7308,0.74285
NaN,0.764,0.73145
NaN,0.737,0.74295
NaN,0.7454,0.74235
NaN,0.7716,0.7423
NaN,0.7492,0.7375
NaN,0.7583,0.7454
NaN,0.7111,0.74275
NaN,0.7524,0.73065
NaN,0.8002,0.732
NaN,0.7312,0.74405
NaN,0.7041,0.74285
NaN,0.7387,0.70785
NaN,0.7366,0.74325
NaN,0.7341,0.7431
NaN,0.7003,0.7392
NaN,0.7458,0.74405
NaN,0.7384,0.7376
NaN,0.7667,0.7405
NaN,0.8064,0.7353
NaN,0.7445,0.72405
NaN,0.7359,0.74195
NaN,0.7662,0.7316
NaN,0.7412,0.74285
NaN,0.7517,0.7423
NaN,0.7759,0.7431
NaN,0.7545,0.7366
NaN,0.7591,0.74495
NaN,0.7123,0.74325
NaN,0.7622,0.7315
NaN,0.7697,0.7335
NaN,0.7356,0.743
NaN,0.7433,0.7423
NaN,0.741,0.71425
NaN,0.7359,0.7431
NaN,0.7063,0.74335
NaN,0.7483,0.7392
NaN,0.7409,0.74305
NaN,0.7772,0.7378
NaN,0.7999,0.73985
NaN,0.7466,0.73575
NaN,0.7373,0.72455
NaN,0.7758,0.7429
NaN,0.744,0.7294
NaN,0.7567,0.7427
NaN,0.7805,0.74315
NaN,0.7602,0.742
NaN,0.7629,0.73655
NaN,0.7175,0.7442
NaN,0.7496,0.7437
NaN,0.765,0.73385
NaN,0.738,0.7352
NaN,0.7451,0.74335
NaN,0.7441,0.74315
NaN,0.737,0.715
NaN,0.7102,0.74325
NaN,0.7461,0.7427
NaN,0.7417,0.73965
NaN,0.7926,0.74335
NaN,0.7979,0.7364
NaN,0.7482,0.7423
NaN,0.7399,0.7356
NaN,0.7453,0.73235
NaN,0.7504,0.74305
NaN,0.7882,0.73255
NaN,0.7599,0.7429
NaN,0.7663,0.74295
NaN,0.7202,0.7422
NaN,0.7522,0.73915
NaN,0.7689,0.74385
NaN,0.7359,0.743
NaN,0.7443,0.7373
NaN,0.7428,0.7386
NaN,0.7364,0.74305
NaN,0.7119,0.74255
NaN,0.7464,0.7137
NaN,0.7407,0.74335
NaN,0.7913,0.74325
NaN,0.7927,0.7408
NaN,0.7477,0.7429
NaN,0.7396,0.73735
NaN,0.7608,0.74095
NaN,0.7457,0.73815
NaN,0.75,0.7322
NaN,0.7854,0.74225
NaN,0.7587,0.72905
NaN,0.7601,0.7435
NaN,0.7189,0.7429
NaN,0.7516,0.7226
NaN,0.7415,0.7422
NaN,0.7319,0.7386
NaN,0.7418,0.74375
NaN,0.7425,0.7434
NaN,0.7342,0.73675
NaN,0.7055,0.7431
NaN,0.7476,0.7439
NaN,0.7399,0.7431
NaN,0.7984,0.731
NaN,0.7762,0.7434
NaN,0.7457,0.743
NaN,0.702,0.7415
NaN,0.7348,0.74315
NaN,0.7259,0.7427
NaN,0.7444,0.741
NaN,0.7486,0.7373
NaN,0.7827,0.7265
NaN,0.7563,0.7436
NaN,0.7641,0.73195
NaN,0.7231,0.7429
NaN,0.7389,0.7432
NaN,0.7487,0.7244
NaN,0.7275,0.74285
NaN,0.7398,0.7391
NaN,0.7395,0.74265
NaN,0.7305,0.7435
NaN,0.7019,0.7406
NaN,0.742,0.74025
NaN,0.7362,0.7429
NaN,0.7863,0.7427
NaN,0.77,0.7427
NaN,0.7422,0.74315
NaN,0.703,0.74035
NaN,0.7315,0.7437
NaN,0.7071,0.7424
NaN,0.74,0.7419
NaN,0.7414,0.7393
NaN,0.778,0.72655
NaN,0.7511,0.7426
NaN,0.7631,0.7368
NaN,0.7215,0.7426
NaN,0.7359,0.7431
NaN,0.735,0.7297
NaN,0.7219,0.7426
NaN,0.7325,0.7373
NaN,0.7334,0.74325
NaN,0.7243,0.74265
NaN,0.7401,0.743
NaN,0.7307,0.7349
NaN,0.7798,0.7423
NaN,0.7636,0.7431
NaN,0.7372,0.7425
NaN,0.7167,0.7426
NaN,0.7262,0.7428
NaN,0.7007,0.743
NaN,0.7345,0.743
NaN,0.7371,0.7415
NaN,0.7712,0.73695
NaN,0.7449,0.7301
NaN,0.7552,0.7416
NaN,0.7162,0.74155
NaN,0.7282,0.7426
NaN,0.7255,0.74235
NaN,0.7171,0.7349
NaN,0.7277,0.7431
NaN,0.7286,0.7388
NaN,0.7194,0.7436
NaN,0.7348,0.7429
NaN,0.7266,0.7394
NaN,0.7814,0.7356
NaN,0.7481,0.7427
NaN,0.7302,0.7425
NaN,0.7127,0.7431
NaN,0.72,0.7423
NaN,0.7294,0.74255
NaN,0.7291,0.7434
NaN,0.7653,0.7454
NaN,0.7395,0.742
NaN,0.7496,0.74045
NaN,0.7124,0.7264
NaN,0.7141,0.7441
NaN,0.7231,0.73735
NaN,0.7094,0.7429
NaN,0.7193,0.74255
NaN,0.7212,0.7235
NaN,0.7121,0.7428
NaN,0.7263,0.73895
NaN,0.7168,0.7431
NaN,0.7789,0.7423
NaN,0.743,0.7434
NaN,0.7226,0.737
NaN,0.7168,0.7429
NaN,0.7126,0.7432
NaN,0.721,0.7417
NaN,0.7172,0.7437
NaN,0.7592,0.74265
NaN,0.7289,0.7445
NaN,0.7436,0.7455
NaN,0.7086,0.7425
NaN,0.7058,0.73735
NaN,0.7012,0.7227
NaN,0.7113,0.7431
NaN,0.7134,0.7384
NaN,0.7048,0.74265
NaN,0.7159,0.74255
NaN,0.7094,0.7333
NaN,0.7692,0.74275
NaN,0.7269,0.73805
NaN,0.713,0.74445
NaN,0.713,0.74355
NaN,0.7047,0.74295
NaN,0.7119,0.7344
NaN,0.7077,0.744
NaN,0.748,0.7429
NaN,0.7199,0.7436
NaN,0.733,0.7441
NaN,0.7006,0.74435
NaN,0.701,0.7433
NaN,0.7024,0.7472
NaN,0.7063,0.7414
NaN,0.7556,0.7377
NaN,0.7129,0.72605
NaN,0.7021,0.7435
NaN,0.7119,0.73535
NaN,0.7026,0.7444
NaN,0.7386,0.7434
NaN,0.7092,0.72775
NaN,0.7117,0.7435
NaN,0.7477,0.7373
NaN,0.7044,0.74395
NaN,0.7071,0.7443
NaN,0.7321,0.74385
NaN,0.7308,0.73305
NaN,0.7159,0.74335
NaN,0.708,0.74325
NaN,0.7047,0.74385
NaN,0.7002,0.7433
NaN,0.7014,0.74395
NaN,0.70245,0.7427
NaN,0.7008,0.74435
NaN,0.7062,0.7411
NaN,0.7016,0.7362
NaN,0.7029,0.7411
NaN,0.7021,0.73685
NaN,0.7029,0.74235
NaN,0.7009,0.74285
NaN,0.7003,0.73005
NaN,0.7023,0.74195
NaN,0.701,0.73685
NaN,0.7012,0.743
NaN,0.7005,0.74175
NaN,0.7083,0.74055
NaN,0.7017,0.73575
NaN,0.7033,0.74275
NaN,0.7029,0.74215
NaN,0.703,0.74245
NaN,0.7011,0.74005
NaN,0.7004,0.74415
NaN,0.701,0.74185
NaN,0.7009,0.7431
NaN,0.7012,0.74075
NaN,0.7015,0.73825
NaN,0.7063,0.72245
NaN,0.7034,0.7406
NaN,0.7099,0.7294
NaN,0.7038,0.7406
NaN,0.7028,0.7415
NaN,0.7023,0.726
NaN,0.7038,0.7406
NaN,0.7055,0.73795
NaN,0.7008,0.74155
NaN,0.7036,0.7409
NaN,0.7014,0.7415
NaN,0.7036,0.7361
NaN,0.7041,0.74085
NaN,0.7132,0.74115
NaN,0.7042,0.74095
NaN,0.7116,0.7385
NaN,0.7052,0.7402
NaN,0.7046,0.74045
NaN,0.7034,0.74325
NaN,0.7051,0.73975
NaN,0.7078,0.7356
NaN,0.7019,0.71225
NaN,0.7078,0.73935
NaN,0.7042,0.7249
NaN,0.7047,0.7393
NaN,0.7045,0.73995
NaN,0.7182,0.7251
NaN,0.7074,0.73925
NaN,0.7128,0.73665
NaN,0.7081,0.73885
NaN,0.7069,0.7392
NaN,0.7064,0.7431
NaN,0.7075,0.7353
NaN,0.7101,0.73895
NaN,0.7044,0.73915
NaN,0.7076,0.73915
NaN,0.7085,0.7383
NaN,0.7079,0.73845
NaN,0.7094,0.7411
NaN,0.7117,0.7403
NaN,0.7025,0.73855
NaN,0.7181,0.7338
NaN,0.713,0.7173
NaN,0.7092,0.73815
NaN,0.7101,0.72485
NaN,0.7099,0.73825
NaN,0.7161,0.73815
NaN,0.708,0.72095
NaN,0.7108,0.7381
NaN,0.7068,0.7361
NaN,0.714,0.7379
NaN,0.713,0.73855
NaN,0.713,0.743
NaN,0.7187,0.7385
NaN,0.7164,0.7386
NaN,0.7075,0.7373
NaN,0.7243,0.7382
NaN,0.7193,0.7369
NaN,0.7157,0.74
NaN,0.7168,0.73865
NaN,0.7163,0.7392
NaN,0.7236,0.7371
NaN,0.7115,0.7328
NaN,0.7164,0.71835
NaN,0.7206,0.737
NaN,0.7207,0.72355
NaN,0.7211,0.73685
NaN,0.7179,0.7374
NaN,0.7254,0.71525
NaN,0.7111,0.7351
NaN,0.731,0.73405
NaN,0.726,0.738
NaN,0.7207,0.73595
NaN,0.7215,0.74045
NaN,0.7226,0.737
NaN,0.7309,0.73775
NaN,0.7192,0.73775
NaN,0.7038,0.71955
NaN,0.7251,0.73745
NaN,0.7236,0.7365
NaN,0.7248,0.74085
NaN,0.7255,0.73805
NaN,0.7325,0.7407
NaN,0.7276,0.737
NaN,0.7101,0.7306
NaN,0.734,0.7278
NaN,0.7283,0.7359
NaN,0.7245,0.7257
NaN,0.7254,0.7366
NaN,0.7262,0.737
NaN,0.7305,0.7223
NaN,0.7089,0.7365
NaN,0.7236,0.7338
NaN,0.7311,0.7387
NaN,0.7243,0.7363
NaN,0.7249,0.7371
NaN,0.7267,0.739
NaN,0.7271,0.7376
NaN,0.71145,0.7368
NaN,0.732,0.7368
NaN,0.7273,0.7366
NaN,0.7179,0.7399
NaN,0.7244,0.73705
NaN,0.7252,0.7371
NaN,0.7261,0.7343
NaN,0.7267,0.7317
NaN,0.7159,0.7249
NaN,0.725,0.73725
NaN,0.7312,0.7258
NaN,0.7206,0.7363
NaN,0.7233,0.7368
NaN,0.7253,0.7212
NaN,0.7492,0.73575
NaN,0.724,0.7323
NaN,0.7072,0.73875
NaN,0.7278,0.7362
NaN,0.7231,0.73275
NaN,0.7224,0.73745
NaN,0.7222,0.7377
NaN,0.723,0.7375
NaN,0.7175,0.7378
NaN,0.7196,0.7362
NaN,0.7213,0.7372
NaN,0.7286,0.737
NaN,0.7175,0.7355
NaN,0.7184,0.73455
NaN,0.7184,0.73415
NaN,0.7265,0.7272
NaN,0.7242,0.73795
NaN,0.7201,0.7263
NaN,0.7195,0.73685
NaN,0.7198,0.73755
NaN,0.7174,0.7185
NaN,0.7177,0.73585
NaN,0.7201,0.7334
NaN,0.7,0.7388
NaN,0.7142,0.73735
NaN,0.7217,0.73005
NaN,0.7209,0.7389
NaN,0.7206,0.7391
NaN,0.705,0.737
NaN,0.7217,0.7379
NaN,0.7204,0.7364
NaN,0.7198,0.7361
NaN,0.7205,0.73865
NaN,0.7205,0.7368
NaN,0.7178,0.73415
NaN,0.7207,0.7345
NaN,0.7096,0.7372
NaN,0.7004,0.73655
NaN,0.7,0.734
NaN,0.7142,0.7371
NaN,0.7289,0.73685
NaN,0.7027,0.7261
NaN,0.7011,0.7364
NaN,0.7596,0.73445
NaN,0.7253,0.7385
NaN,0.7054,0.7364
NaN,0.7214,0.73275
NaN,0.7758,0.7426
NaN,0.7423,0.7376
NaN,0.7135,0.7366
NaN,0.7299,0.7375
NaN,0.7843,0.73725
NaN,0.7073,0.73865
NaN,0.7578,0.7382
NaN,0.7023,0.7433
NaN,0.718,0.736
NaN,0.7134,0.73945
NaN,0.7218,0.73785
NaN,0.709,0.73465
NaN,0.715,0.7375
NaN,0.7325,0.73655
NaN,0.7796,0.71625
NaN,0.7013,0.738
NaN,0.7054,0.73595
NaN,0.7034,0.7385
NaN,0.7028,0.7385
NaN,0.7175,0.7308
NaN,0.7075,0.74515
NaN,0.7153,0.73775
NaN,0.7652,0.73765
NaN,0.7122,0.73775
NaN,0.7053,0.7399
NaN,0.72015,0.73615
NaN,0.7095,0.7389
NaN,0.7237,0.73935
NaN,0.7322,0.73495
NaN,0.7176,0.73975
NaN,0.7282,0.74555
NaN,0.7324,0.73875
NaN,0.7817,0.73935
NaN,0.7113,0.73855
NaN,0.715,0.73995
NaN,0.7141,0.71905
NaN,0.7119,0.73785
NaN,0.7239,0.73685
NaN,0.716,0.74015
NaN,0.7289,0.73805
NaN,0.7763,0.73525
NaN,0.7198,0.74705
NaN,0.7141,0.73925
NaN,0.7246,0.73915
NaN,0.7184,0.73905
NaN,0.732,0.74065
NaN,0.7407,0.74125
NaN,0.7264,0.73945
NaN,0.7326,0.73775
NaN,0.7389,0.73815
NaN,0.7873,0.74225
NaN,0.7198,0.74835
NaN,0.7217,0.74015
NaN,0.7204,0.73755
NaN,0.7189,0.73985
NaN,0.732,0.73915
NaN,0.7234,0.73855
NaN,0.7302,0.73965
NaN,0.7831,0.74155
NaN,0.7283,0.73885
NaN,0.7214,0.73155
NaN,0.71465,0.75115
NaN,0.7256,0.74015
NaN,0.74,0.73985
NaN,0.7524,0.74015
NaN,0.7357,0.74085
NaN,0.7386,0.73925
NaN,0.7458,0.74045
NaN,0.7941,0.73545
NaN,0.728,0.73735
NaN,0.7073,0.74405
NaN,0.7321,0.74095
NaN,0.7297,0.74045
NaN,0.7274,0.73155
NaN,0.7393,0.7406
NaN,0.731,0.7396
NaN,0.7373,0.7143
NaN,0.792,0.74
NaN,0.7379,0.7402
NaN,0.7308,0.7427
NaN,0.72475,0.74015
NaN,0.7341,0.73565
NaN,0.7479,0.7444
NaN,0.7561,0.7408
NaN,0.7438,0.7399
NaN,0.7505,0.7407
NaN,0.7075,0.74185
NaN,0.752,0.74285
NaN,0.7886,0.7419
NaN,0.7356,0.7342
NaN,0.7105,0.73755
NaN,0.741,0.73755
NaN,0.7385,0.7351
NaN,0.7371,0.7427
NaN,0.7058,0.73105
NaN,0.7483,0.74145
NaN,0.7417,0.7407
NaN,0.7524,0.7127
NaN,0.7941,0.74085
NaN,0.7455,0.7405
NaN,0.7375,0.74365
NaN,0.7436,0.7423
NaN,0.7439,0.73725
NaN,0.7573,0.74545
NaN,0.7633,0.7421
NaN,0.7527,0.7417
NaN,0.7613,0.7413
NaN,0.7154,0.74305
NaN,0.7584,0.7425
NaN,0.7676,0.74305
NaN,0.7422,0.73415
NaN,0.7067,0.7388
NaN,0.7484,0.73845
NaN,0.7456,0.7425
NaN,0.7446,0.73985
NaN,0.7123,0.7425
NaN,0.7557,0.7433
NaN,0.7485,0.7414
NaN,0.7742,0.7412
NaN,0.7978,0.7413
NaN,0.7515,0.7418
NaN,0.7433,0.74305
NaN,0.7599,0.73865
NaN,0.7496,0.7438
NaN,0.7617,0.74035
NaN,0.7717,0.74245
NaN,0.7615,0.73795
NaN,0.7741,0.7402
NaN,0.7246,0.7429
NaN,0.7593,0.74265
NaN,0.7626,0.7413
NaN,0.7457,0.7456
NaN,0.7083,0.74375
NaN,0.7518,0.7436
NaN,0.7507,0.70625
NaN,0.7479,0.7428
NaN,0.7164,0.74565
NaN,0.7604,0.74385
NaN,0.7523,0.72405
NaN,0.7799,0.7429
NaN,0.7977,0.7429
NaN,0.7576,0.73155
NaN,0.7502,0.74245
NaN,0.7321,0.74245
NaN,0.7549,0.74205
NaN,0.7648,0.7439
NaN,0.7796,0.7424
NaN,0.7659,0.74265
NaN,0.7795,0.7384
NaN,0.7306,0.74275
NaN,0.7628,0.7437
NaN,0.7844,0.7149
NaN,0.7511,0.74395
NaN,0.7168,0.74215
NaN,0.7584,0.72395
NaN,0.7578,0.7439
NaN,0.7532,0.73405
NaN,0.7212,0.74125
NaN,0.7638,0.7375
NaN,0.7594,0.74185
NaN,0.7735,0.7327
NaN,0.7999,0.743
NaN,0.763,0.7415
NaN,0.7555,0.7207
NaN,0.762,0.72105
NaN,0.7701,0.72135
NaN,0.7825,0.72125
NaN,0.7707,0.7193
NaN,0.7825,0.7183
NaN,0.734,0.7183
NaN,0.7732,0.7181
NaN,0.7681,0.7214
NaN,0.7546,0.71855
NaN,0.7049,0.72155
NaN,0.7629,0.7195
NaN,0.7604,0.721
NaN,0.7569,0.72865
NaN,0.7299,0.7195
NaN,0.767,0.72965
NaN,0.762,0.72035
NaN,0.7773,0.72075
NaN,0.789,0.70385
NaN,0.7663,0.7191
NaN,0.7575,0.7193
NaN,0.731,0.72085
NaN,0.7644,0.7084
NaN,0.7718,0.72205
NaN,0.7867,0.72365
NaN,0.775,0.7217
NaN,0.7859,0.72155
NaN,0.7417,0.7213
NaN,0.766,0.7105
NaN,0.7847,0.7217
NaN,0.7554,0.72305
NaN,0.7173,0.72095
NaN,0.7641,0.72245
NaN,0.7636,0.7216
NaN,0.7574,0.7082
NaN,0.7337,0.7183
NaN,0.7643,0.71975
NaN,0.7633,0.72045
NaN,0.7884,0.71015
NaN,0.7869,0.72175
NaN,0.7683,0.71995
NaN,0.7587,0.7166
NaN,0.7263,0.72045
NaN,0.7663,0.7216
NaN,0.7697,0.7216
NaN,0.7937,0.7037
NaN,0.7746,0.7212
NaN,0.7867,0.7251
NaN,0.7434,0.7222
NaN,0.7731,0.7199
NaN,0.762,0.7212
NaN,0.7566,0.7206
NaN,0.7636,0.7214
NaN,0.7615,0.7211
NaN,0.7563,0.7172
NaN,0.7325,0.72055
NaN,0.763,0.7094
NaN,0.7606,0.722
NaN,0.7938,0.7194
NaN,0.7834,0.72055
NaN,0.7673,0.72095
NaN,0.7579,0.71255
NaN,0.7301,0.72025
NaN,0.7643,0.724
NaN,0.7672,0.72135
NaN,0.7928,0.72215
NaN,0.7746,0.72055
NaN,0.7785,0.71985
NaN,0.7432,0.72135
NaN,0.7645,0.72135
NaN,0.7535,0.71955
NaN,0.7498,0.7201
NaN,0.7608,0.70685
NaN,0.7601,0.72215
NaN,0.7531,0.70635
NaN,0.7316,0.7181
NaN,0.7602,0.7202
NaN,0.7577,0.72065
NaN,0.8022,0.71355
NaN,0.7738,0.7204
NaN,0.7628,0.72475
NaN,0.7535,0.7203
NaN,0.7028,0.72115
NaN,0.7613,0.72035
NaN,0.7626,0.72005
NaN,0.7939,0.72165
NaN,0.7692,0.7204
NaN,0.7712,0.71875
NaN,0.7432,0.71905
NaN,0.7583,0.7207
NaN,0.7618,0.71075
NaN,0.7453,0.71695
NaN,0.7547,0.71885
NaN,0.7552,0.72005
NaN,0.7485,0.71905
NaN,0.725,0.72385
NaN,0.7575,0.71985
NaN,0.7524,0.7224
NaN,0.7929,0.7185
NaN,0.7737,0.7176
NaN,0.7573,0.7191
NaN,0.7496,0.71985
NaN,0.7032,0.71865
NaN,0.7562,0.7184
NaN,0.7584,0.72055
NaN,0.7873,0.7163
NaN,0.7631,0.71745
NaN,0.7668,0.7186
NaN,0.7379,0.71785
NaN,0.7546,0.72125
NaN,0.7494,0.71875
NaN,0.7396,0.7216
NaN,0.7501,0.7174
NaN,0.7518,0.7176
NaN,0.7421,0.7179
NaN,0.7173,0.7167
NaN,0.7541,0.71805
NaN,0.7474,0.71665
NaN,0.791,0.7095
NaN,0.7729,0.71935
NaN,0.7528,0.7061
NaN,0.722,0.7161
NaN,0.7421,0.71675
NaN,0.7175,0.717
NaN,0.7519,0.7165
NaN,0.7527,0.72025
NaN,0.7847,0.71765
NaN,0.7614,0.72045
NaN,0.7602,0.7158
NaN,0.7347,0.7149
NaN,0.7445,0.7168
NaN,0.7264,0.7158
NaN,0.7298,0.71815
NaN,0.7425,0.71645
NaN,0.7444,0.70935
NaN,0.7348,0.7173
NaN,0.7067,0.71325
NaN,0.7472,0.7137
NaN,0.7394,0.71485
NaN,0.7929,0.714
NaN,0.7617,0.7175
NaN,0.7443,0.71495
NaN,0.7228,0.7207
NaN,0.7359,0.7139
NaN,0.7011,0.7128
NaN,0.7436,0.7135
NaN,0.7401,0.71345
NaN,0.7821,0.71695
NaN,0.7526,0.7157
NaN,0.70185,0.7052
NaN,0.7569,0.71465
NaN,0.7291,0.71155
NaN,0.7273,0.712
NaN,0.7158,0.712
NaN,0.7198,0.71275
NaN,0.733,0.7145
NaN,0.7341,0.71385
NaN,0.7248,0.7161
NaN,0.739,0.71245
NaN,0.7303,0.71195
NaN,0.7882,0.71225
NaN,0.7521,0.7129
NaN,0.7345,0.7152
NaN,0.7144,0.71285
NaN,0.7254,0.7036
NaN,0.7334,0.71295
NaN,0.7317,0.7117
NaN,0.7733,0.7122
NaN,0.7432,0.7132
NaN,0.7419,0.7116
NaN,0.7196,0.71365
NaN,0.7214,0.7123
NaN,0.7103,0.7137
NaN,0.7218,0.71245
NaN,0.7243,0.71185
NaN,0.7154,0.71235
NaN,0.7287,0.7111
NaN,0.7194,0.7144
NaN,0.781,0.7131
NaN,0.739,0.706
NaN,0.7249,0.71155
NaN,0.70235,0.7123
NaN,0.7151,0.711
NaN,0.7235,0.71165
NaN,0.7176,0.71195
NaN,0.7633,0.71405
NaN,0.7326,0.7116
NaN,0.7326,0.7122
NaN,0.713,0.713
NaN,0.7056,0.7126
NaN,0.7053,0.7128
NaN,0.7013,0.7121
NaN,0.7112,0.7111
NaN,0.7138,0.71235
NaN,0.7032,0.70375
NaN,0.7153,0.7104
NaN,0.7074,0.71225
NaN,0.7693,0.7127
NaN,0.7297,0.7129
NaN,0.7121,0.7121
NaN,0.71725,0.71625
NaN,0.7052,0.71265
NaN,0.7121,0.7093
NaN,0.7055,0.7131
NaN,0.7533,0.712
NaN,0.7206,0.7131
NaN,0.7246,0.71305
NaN,0.7015,0.708
NaN,0.7026,0.712
NaN,0.7078,0.7072
NaN,0.7611,0.71115
NaN,0.7154,0.7126
NaN,0.7024,0.7123
NaN,0.71435,0.7123
NaN,0.7008,0.71875
NaN,0.7463,0.7132
NaN,0.7104,0.7099
NaN,0.7148,0.71315
NaN,0.7504,0.71255
NaN,0.7096,0.71335
NaN,0.733,0.7142
NaN,0.7291,0.7081
NaN,0.7148,0.71235
NaN,0.7038,0.7082
NaN,0.7034,0.70985
NaN,0.7054,0.70265
NaN,0.7004,0.7126
NaN,0.7006,0.7143
NaN,0.7004,0.7127
NaN,0.7054,0.71325
NaN,0.7008,0.71815
NaN,0.7003,0.7154
NaN,0.7006,0.7146
NaN,0.7173,0.7136
NaN,0.7073,0.7146
NaN,0.7,0.7157
NaN,0.7002,0.7144
NaN,0.7,0.7085
NaN,0.7003,0.7019
NaN,0.7006,0.7125
NaN,0.7099,0.71435
NaN,0.7026,0.7151
NaN,0.7015,0.7147
NaN,0.7012,0.71725
NaN,0.7016,0.71535
NaN,0.703,0.71525
NaN,0.7005,0.71415
NaN,0.7025,0.71535
NaN,0.7147,0.7153
NaN,0.7046,0.7148
NaN,0.7115,0.71445
NaN,0.7058,0.71155
NaN,0.703,0.71535
NaN,0.7035,0.71435
NaN,0.7039,0.7154
NaN,0.7075,0.71855
NaN,0.7012,0.71565
NaN,0.7024,0.7142
NaN,0.7031,0.7128
NaN,0.7043,0.7144
NaN,0.7049,0.7143
NaN,0.7079,0.71425
NaN,0.7152,0.70825
NaN,0.7073,0.71335
NaN,0.7067,0.71245
NaN,0.7067,0.7131
NaN,0.7073,0.71305
NaN,0.7098,0.71295
NaN,0.7035,0.71975
NaN,0.7068,0.71415
NaN,0.7071,0.71475
NaN,0.7087,0.71345
NaN,0.7086,0.71435
NaN,0.7106,0.71625
NaN,0.7212,0.71175
NaN,0.7122,0.7143
NaN,0.71,0.708
NaN,0.7103,0.7141
NaN,0.7104,0.71165
NaN,0.7184,0.71455
NaN,0.7063,0.71435
NaN,0.7113,0.7138
NaN,0.7136,0.71335
NaN,0.7148,0.7196
NaN,0.7146,0.71545
NaN,0.741,0.7151
NaN,0.7185,0.7146
NaN,0.705,0.715
NaN,0.727,0.7162
NaN,0.7194,0.71535
NaN,0.7134,0.70975
NaN,0.7146,0.71435
NaN,0.7165,0.7109
NaN,0.7235,0.715
NaN,0.7104,0.71535
NaN,0.7207,0.71565
NaN,0.7182,0.7148
NaN,0.7196,0.71995
NaN,0.7198,0.71535
NaN,0.7225,0.7037
NaN,0.7067,0.71605
NaN,0.7278,0.71495
NaN,0.723,0.71575
NaN,0.7179,0.71535
NaN,0.7198,0.7111
NaN,0.7205,0.7153
NaN,0.7254,0.71345
NaN,0.716,0.71435
NaN,0.7026,0.7153
NaN,0.7252,0.71585
NaN,0.7203,0.7165
NaN,0.7207,0.7089
NaN,0.7217,0.71595
NaN,0.7239,0.71
NaN,0.7111,0.7214
NaN,0.7271,0.71825
NaN,0.7242,0.71585
NaN,0.7048,0.7154
NaN,0.7203,0.7163
NaN,0.7214,0.7182
NaN,0.7225,0.7117
NaN,0.7237,0.71585
NaN,0.7106,0.706
NaN,0.7185,0.71525
NaN,0.7057,0.7074
NaN,0.7275,0.71745
NaN,0.7186,0.71735
NaN,0.7214,0.71745
NaN,0.7229,0.71885
NaN,0.7391,0.71665
NaN,0.7207,0.7212
NaN,0.7108,0.71755
NaN,0.723,0.71875
NaN,0.7206,0.71815
NaN,0.7193,0.71835
NaN,0.7195,0.71765
NaN,0.719,0.717
NaN,0.7201,0.70965
NaN,0.7167,0.71695
NaN,0.7169,0.71725
NaN,0.72,0.71765
NaN,0.7061,0.71745
NaN,0.723,0.71745
NaN,0.7178,0.7216
NaN,0.7177,0.71815
NaN,0.718,0.7075
NaN,0.7217,0.7179
NaN,0.7177,0.7169
NaN,0.7204,0.7183
NaN,0.7184,0.71695
NaN,0.7182,0.7144
NaN,0.7187,0.71745
NaN,0.7163,0.7097
NaN,0.7179,0.71635
NaN,0.7178,0.70855
NaN,0.7173,0.71525
NaN,0.7181,0.7158
NaN,0.7107,0.716
NaN,0.7174,0.71575
NaN,0.7179,0.70545
NaN,0.7187,0.72145
NaN,0.7184,0.71735
NaN,0.71,0.7115
NaN,0.717,0.71755
NaN,0.7178,0.71665
NaN,0.7189,0.71765
NaN,0.7183,0.71585
NaN,0.702,0.7143
NaN,0.7155,0.71625
NaN,0.7165,0.7069
NaN,0.7172,0.7171
NaN,0.7058,0.7046
NaN,0.7164,0.71405
NaN,0.706,0.71475
NaN,0.7047,0.7152
NaN,0.7062,0.7251
NaN,0.7216,0.71555
NaN,0.7121,0.7209
NaN,0.7083,0.7166
NaN,0.7348,0.71115
NaN,0.7293,0.7154
NaN,0.7007,0.7146
NaN,0.7028,0.7157
NaN,0.7143,0.71615
NaN,0.7535,0.71355
NaN,0.7013,0.7154
NaN,0.7418,0.70665
NaN,0.7072,0.7172
NaN,0.711,0.71445
NaN,0.7029,0.7155
NaN,0.7064,0.7156
NaN,0.7205,0.72415
NaN,0.7876,0.71525
NaN,0.7022,0.72015
NaN,0.7108,0.7161
NaN,0.7029,0.7144
NaN,0.7032,0.7142
NaN,0.7584,0.7151
NaN,0.70755,0.7153
NaN,0.7016,0.71155
NaN,0.7055,0.715
NaN,0.7145,0.70775
NaN,0.7235,0.7161
NaN,0.7106,0.71365
NaN,0.7214,0.7148
NaN,0.7329,0.71475
NaN,0.7876,0.71445
NaN,0.7067,0.7011
NaN,0.7103,0.71985
NaN,0.708,0.7154
NaN,0.7094,0.70965
NaN,0.7235,0.71435
NaN,0.7128,0.71345
NaN,0.7075,0.71445
NaN,0.7719,0.7142
NaN,0.717,0.71335
NaN,0.7107,0.71425
NaN,0.714,0.70525
NaN,0.7268,0.7137
NaN,0.7281,0.71205
NaN,0.7216,0.71285
NaN,0.7317,0.7133
NaN,0.7373,0.71735
NaN,0.7884,0.71285
NaN,0.7163,0.7167
NaN,0.7047,0.71215
NaN,0.7204,0.71025
NaN,0.7179,0.71335
NaN,0.7177,0.71285
NaN,0.732,0.71305
NaN,0.7227,0.71265
NaN,0.7252,0.7108
NaN,0.78,0.71315
NaN,0.7255,0.7008
NaN,0.7193,0.71225
NaN,0.7238,0.70895
NaN,0.7411,0.71085
NaN,0.7447,0.71055
NaN,0.7306,0.71855
NaN,0.7455,0.71125
NaN,0.7497,0.71535
NaN,0.7936,0.71195
NaN,0.7253,0.71185
NaN,0.7034,0.71125
NaN,0.73,0.71065
NaN,0.7279,0.71135
NaN,0.7265,0.70965
NaN,0.7385,0.70965
NaN,0.7304,0.71145
NaN,0.7372,0.71045
NaN,0.7872,0.70755
NaN,0.7353,0.70835
NaN,0.7283,0.70875
NaN,0.7317,0.71815
NaN,0.7484,0.70965
NaN,0.7591,0.7149
NaN,0.7418,0.70905
NaN,0.7543,0.70625
NaN,0.7089,0.70855
NaN,0.752,0.70855
NaN,0.8025,0.70925
NaN,0.7351,0.70765
NaN,0.716,0.70505
NaN,0.7375,0.70825
NaN,0.7368,0.70995
NaN,0.7352,0.70705
NaN,0.7078,0.7077
NaN,0.7481,0.717
NaN,0.7406,0.7078
NaN,0.7463,0.7163
NaN,0.7923,0.7082
NaN,0.746,0.70525
NaN,0.7384,0.7075
NaN,0.7423,0.7071
NaN,0.7569,0.7074
NaN,0.7669,0.7081
NaN,0.7521,0.7041
NaN,0.7638,0.70665
NaN,0.7147,0.70045
NaN,0.7616,0.7088
NaN,0.8084,0.7062
NaN,0.7421,0.7258
NaN,0.7298,0.70835
NaN,0.7482,0.7138
NaN,0.745,0.7091
NaN,0.7446,0.70185
NaN,0.7165,0.7074
NaN,0.7566,0.70985
NaN,0.749,0.72055
NaN,0.7532,0.71385
NaN,0.7936,0.71155
NaN,0.7544,0.708
NaN,0.7447,0.71195
NaN,0.7508,0.70855
NaN,0.7635,0.70685
NaN,0.7722,0.70705
NaN,0.7613,0.70905
NaN,0.7689,0.713
NaN,0.7259,0.70835
NaN,0.7697,0.70915
NaN,0.8076,0.70935
NaN,0.7512,0.70895
NaN,0.7288,0.70975
NaN,0.7558,0.70615
NaN,0.7534,0.70825
NaN,0.752,0.7092
NaN,0.7277,0.70945
NaN,0.7621,0.718
NaN,0.7579,0.7112
NaN,0.7531,0.71355
NaN,0.7909,0.71225
NaN,0.7609,0.7098
NaN,0.7545,0.7098
NaN,0.7589,0.7105
NaN,0.7703,0.71195
NaN,0.7763,0.7081
NaN,0.7678,0.70915
NaN,0.7731,0.7112
NaN,0.7354,0.7114
NaN,0.7728,0.71085
NaN,0.8017,0.7259
NaN,0.7579,0.7118
NaN,0.7278,0.7167
NaN,0.7638,0.7125
NaN,0.7609,0.7125
NaN,0.7594,0.7126
NaN,0.7322,0.7127
NaN,0.7693,0.71255
NaN,0.7642,0.7109
NaN,0.7672,0.7126
NaN,0.7894,0.7125
NaN,0.7673,0.7123
NaN,0.7602,0.71265
NaN,0.7652,0.7243
NaN,0.7733,0.7135
NaN,0.7828,0.70385
NaN,0.7745,0.71805
NaN,0.7812,0.7132
NaN,0.7426,0.7128
NaN,0.771,0.7128
NaN,0.7966,0.7121
NaN,0.7618,0.7147
NaN,0.7297,0.7114
NaN,0.7677,0.7145
NaN,0.7669,0.7024
NaN,0.7649,0.71115
NaN,0.7392,0.71335
NaN,0.7736,0.71305
NaN,0.7682,0.72395
NaN,0.7793,0.71435
NaN,0.7959,0.70535
NaN,0.7726,0.71965
NaN,0.7665,0.71425
NaN,0.7691,0.71375
NaN,0.7795,0.71345
NaN,0.7901,0.71385
NaN,0.7786,0.71465
NaN,0.7796,0.71235
NaN,0.749,0.70035
NaN,0.7793,0.71425
NaN,0.7983,0.70455
NaN,0.7675,0.71265
NaN,0.7327,0.7129
NaN,0.7738,0.712
NaN,0.7714,0.72665
NaN,0.7709,0.71395
NaN,0.7452,0.7064
NaN,0.7779,0.7203
NaN,0.7739,0.715
NaN,0.7794,0.71365
NaN,0.7974,0.71285
NaN,0.7775,0.71355
NaN,0.7708,0.7167
NaN,0.7754,0.7045
NaN,0.7851,0.7115
NaN,0.7915,0.7025
NaN,0.7844,0.7145
NaN,0.7825,0.70835
NaN,0.7532,0.7139
NaN,0.7817,0.7153
NaN,0.7808,0.7157
NaN,0.7708,0.728
NaN,0.7222,0.7163
NaN,0.7787,0.70395
NaN,0.7773,0.722
NaN,0.7745,0.71675
NaN,0.7485,0.7143
NaN,0.7809,0.7146
NaN,0.7775,0.7152
NaN,0.784,0.71815
NaN,0.7881,0.7032
NaN,0.7802,0.7138
NaN,0.7735,0.7014
NaN,0.7065,0.71765
NaN,0.7789,0.7154
NaN,0.7854,0.71595
NaN,0.7933,0.71675
NaN,0.7866,0.73125
NaN,0.7858,0.71735
NaN,0.761,0.70585
NaN,0.7792,0.7239
NaN,0.7667,0.71745
NaN,0.7702,0.7035
NaN,0.714,0.71665
NaN,0.7781,0.71655
NaN,0.7779,0.71775
NaN,0.7719,0.71885
NaN,0.7497,0.7055
NaN,0.7818,0.71515
NaN,0.778,0.7003
NaN,0.7908,0.7178
NaN,0.7833,0.71575
NaN,0.7802,0.7165
NaN,0.7733,0.71695
NaN,0.7791,0.7387
NaN,0.7841,0.7173
NaN,0.7972,0.70895
NaN,0.7878,0.7261
NaN,0.7888,0.7188
NaN,0.7635,0.7014
NaN,0.7769,0.7178
NaN,0.758,0.7172
NaN,0.7676,0.7183
NaN,0.7051,0.72095
NaN,0.7767,0.70715
NaN,0.7762,0.7166
NaN,0.7714,0.70555
NaN,0.7457,0.7181
NaN,0.7808,0.71775
NaN,0.7753,0.71875
NaN,0.8015,0.71865
NaN,0.7789,0.73375
NaN,0.778,0.72115
NaN,0.7699,0.7095
NaN,0.717,0.7273
NaN,0.7764,0.72215
NaN,0.7782,0.7195
NaN,0.7968,0.7193
NaN,0.786,0.7206
NaN,0.7925,0.723
NaN,0.7657,0.70865
NaN,0.7664,0.71765
NaN,0.7499,0.70605
NaN,0.7625,0.72045
NaN,0.7716,0.7058
NaN,0.7726,0.7191
NaN,0.7674,0.72015
NaN,0.7429,0.7211
NaN,0.7743,0.7368
NaN,0.771,0.72205
NaN,0.8061,0.7102
NaN,0.7729,0.72795
NaN,0.7724,0.72305
NaN,0.7664,0.722
NaN,0.7723,0.7218
NaN,0.7729,0.7223
NaN,0.7994,0.72485
NaN,0.7802,0.72
NaN,0.7916,0.7089
NaN,0.7636,0.7233
NaN,0.7654,0.7079
NaN,0.7761,0.72185
NaN,0.7582,0.7228
NaN,0.7658,0.7227
NaN,0.7667,0.7382
NaN,0.7628,0.7236
NaN,0.7396,0.7124
NaN,0.7702,0.7296
NaN,0.7649,0.7253
NaN,0.7921,0.7236
NaN,0.7766,0.7231
NaN,0.7688,0.7242
NaN,0.7633,0.72545
NaN,0.7677,0.7226
NaN,0.7709,0.711
NaN,0.7957,0.7227
NaN,0.775,0.70935
NaN,0.7827,0.705
NaN,0.7543,0.72255
NaN,0.7689,0.7234
NaN,0.7379,0.7244
NaN,0.7544,0.7484
NaN,0.7637,0.72415
NaN,0.7646,0.71375
NaN,0.758,0.73315
NaN,0.7322,0.7254
NaN,0.7668,0.7238
NaN,0.7634,0.7234
NaN,0.7966,0.7244
NaN,0.7694,0.72725
NaN,0.7633,0.72185
NaN,0.7574,0.7116
NaN,0.7092,0.72625
NaN,0.7644,0.71105
NaN,0.7655,0.7234
NaN,0.7921,0.7248
NaN,0.7708,0.7247
NaN,0.7761,0.74615
NaN,0.7525,0.7269
NaN,0.7497,0.71345
NaN,0.734,0.73435
NaN,0.7443,0.7283
NaN,0.7554,0.7095
NaN,0.7574,0.72585
NaN,0.7477,0.72545
NaN,0.72,0.72655
NaN,0.7588,0.728
NaN,0.7514,0.7136
NaN,0.7979,0.7225
NaN,0.766,0.7169
NaN,0.7565,0.7288
NaN,0.7482,0.71195
NaN,0.7553,0.7032
NaN,0.7528,0.7241
NaN,0.7905,0.703
NaN,0.7645,0.7255
NaN,0.7695,0.7266
NaN,0.7437,0.7458
NaN,0.7464,0.728
NaN,0.7209,0.7133
NaN,0.7336,0.735
NaN,0.7469,0.7294
NaN,0.7477,0.7141
NaN,0.7373,0.727
NaN,0.7127,0.726
NaN,0.7485,0.7278
NaN,0.7426,0.729
NaN,0.7922,0.7148
NaN,0.7615,0.7245
NaN,0.7482,0.7101
NaN,0.7007,0.7287
NaN,0.7389,0.7119
NaN,0.747,0.7249
NaN,0.7403,0.72685
NaN,0.7863,0.72725
NaN,0.7555,0.7391
NaN,0.715,0.72865
NaN,0.7631,0.7132
NaN,0.7341,0.7369
NaN,0.7334,0.72925
NaN,0.7247,0.7183
NaN,0.7222,0.726
NaN,0.7355,0.726
NaN,0.7374,0.728
NaN,0.7266,0.73105
NaN,0.7033,0.7187
NaN,0.7386,0.7244
NaN,0.7323,0.7136
NaN,0.7892,0.72975
NaN,0.753,0.7098
NaN,0.7381,0.7274
NaN,0.7268,0.7293
NaN,0.7381,0.7297
NaN,0.7314,0.7469
NaN,0.7793,0.7302
NaN,0.7443,0.7152
NaN,0.7566,0.73565
NaN,0.7221,0.7305
NaN,0.7274,0.72245
NaN,0.7141,0.7296
NaN,0.7115,0.7288
NaN,0.7234,0.7302
NaN,0.7258,0.7308
NaN,0.7155,0.7214
NaN,0.7293,0.7279
NaN,0.7209,0.7176
NaN,0.7831,0.7327
NaN,0.7489,0.7136
NaN,0.7247,0.72795
NaN,0.70745,0.72935
NaN,0.7148,0.73
NaN,0.7247,0.75125
NaN,0.7189,0.73055
NaN,0.7702,0.71615
NaN,0.7339,0.736
NaN,0.7409,0.73145
NaN,0.7106,0.72105
NaN,0.7113,0.72955
NaN,0.7107,0.72895
NaN,0.714,0.72995
NaN,0.7037,0.7304
NaN,0.7171,0.71955
NaN,0.7084,0.7292
NaN,0.7759,0.7199
NaN,0.7384,0.7318
NaN,0.7132,0.71695
NaN,0.7051,0.72795
NaN,0.7037,0.72915
NaN,0.7128,0.72905
NaN,0.7051,0.74625
NaN,0.7625,0.73025
NaN,0.7224,0.71915
NaN,0.7246,0.73545
NaN,0.701,0.73055
NaN,0.7066,0.71825
NaN,0.7649,0.72975
NaN,0.731,0.72935
NaN,0.7015,0.73015
NaN,0.7135,0.73115
NaN,0.7495,0.72145
NaN,0.7094,0.72915
NaN,0.709,0.71965
NaN,0.7539,0.73215
NaN,0.7186,0.71935
NaN,0.7057,0.72785
NaN,0.732,0.7295
NaN,0.7017,0.72975
NaN,0.7263,0.74585
NaN,0.7035,0.7299
NaN,0.7119,0.71835
NaN,0.7043,0.73545
NaN,0.7044,0.7305
NaN,0.7044,0.7155
NaN,0.715,0.73095
NaN,0.7033,0.73005
NaN,0.7044,0.73075
NaN,0.7014,0.73085
NaN,0.7001,0.72085
NaN,0.7053,0.7292
NaN,0.7,0.7164
NaN,0.7035,0.73135
NaN,0.7013,0.72265
NaN,0.7006,0.72965
NaN,0.7013,0.7296
NaN,0.7013,0.72985
NaN,0.7032,0.7423
NaN,0.7079,0.7311
NaN,0.7032,0.7202
NaN,0.7028,0.73715
NaN,0.7032,0.7317
NaN,0.7037,0.71815
NaN,0.7036,0.7302
NaN,0.703,0.729
NaN,0.7013,0.7304
NaN,0.7025,0.73275
NaN,0.7038,0.7193
NaN,0.7038,0.72885
NaN,0.7131,0.71885
NaN,0.7048,0.73195
NaN,0.7048,0.72295
NaN,0.7051,0.72985
NaN,0.7052,0.73125
NaN,0.7078,0.7306
NaN,0.7,0.74025
NaN,0.7072,0.73175
NaN,0.7069,0.71935
NaN,0.7059,0.7387
NaN,0.7072,0.73265
NaN,0.7091,0.7214
NaN,0.7037,0.73105
NaN,0.7184,0.73025
NaN,0.7103,0.73155
NaN,0.7083,0.73425
NaN,0.7087,0.72245
NaN,0.7095,0.73085
NaN,0.7145,0.72345
NaN,0.7037,0.7354
NaN,0.7127,0.7229
NaN,0.7014,0.7304
NaN,0.712,0.7311
NaN,0.7121,0.73145
NaN,0.7124,0.74035
NaN,0.7151,0.73325
NaN,0.707,0.7204
NaN,0.7218,0.74115
NaN,0.7161,0.7338
NaN,0.7133,0.72335
NaN,0.7141,0.73085
NaN,0.7145,0.73055
NaN,0.7187,0.73185
NaN,0.7092,0.73495
NaN,0.7002,0.7242
NaN,0.7183,0.73145
NaN,0.7073,0.7272
NaN,0.7153,0.7359
NaN,0.7156,0.7218
NaN,0.717,0.73165
NaN,0.7179,0.7317
NaN,0.7056,0.7325
NaN,0.7243,0.74495
NaN,0.7188,0.7335
NaN,0.7147,0.72125
NaN,0.7161,0.74115
NaN,0.7166,0.735
NaN,0.7197,0.72085
NaN,0.7018,0.7327
NaN,0.714,0.7323
NaN,0.701,0.7335
NaN,0.7222,0.7371
NaN,0.7154,0.72575
NaN,0.7173,0.73185
NaN,0.7188,0.7252
NaN,0.7171,0.73655
NaN,0.7062,0.72605
NaN,0.7216,0.7332
NaN,0.7189,0.7343
NaN,0.7082,0.7346
NaN,0.7166,0.74755
NaN,0.7156,0.7361
NaN,0.7175,0.7225
NaN,0.7116,0.7428
NaN,0.7157,0.7374
NaN,0.7132,0.71725
NaN,0.7154,0.73435
NaN,0.7156,0.73415
NaN,0.7158,0.73595
NaN,0.7051,0.7367
NaN,0.7199,0.72715
NaN,0.7166,0.734
NaN,0.7169,0.72275
NaN,0.7162,0.7365
NaN,0.717,0.7281
NaN,0.7147,0.73315
NaN,0.7107,0.7207
NaN,0.7126,0.73475
NaN,0.712,0.73465
NaN,0.7144,0.747
NaN,0.7147,0.7371
NaN,0.7144,0.72325
NaN,0.7114,0.74385
NaN,0.7202,0.73815
NaN,0.7154,0.71875
NaN,0.7001,0.71665
NaN,0.7143,0.7354
NaN,0.7142,0.7352
NaN,0.7149,0.7365
NaN,0.7122,0.73935
NaN,0.7106,0.728
NaN,0.7127,0.73495
NaN,0.7083,0.72385
NaN,0.7124,0.73545
NaN,0.7123,0.728
NaN,0.7131,0.72595
NaN,0.7148,0.73455
NaN,0.7149,0.7245
NaN,0.7136,0.7361
NaN,0.7135,0.73685
NaN,0.7144,0.75155
NaN,0.7083,0.7385
NaN,0.7101,0.72765
NaN,0.7163,0.74465
NaN,0.7135,0.7392
NaN,0.7034,0.7204
NaN,0.7147,0.71805
NaN,0.7079,0.73685
NaN,0.7112,0.73695
NaN,0.7113,0.73845
NaN,0.7078,0.74155
NaN,0.7182,0.73005
NaN,0.7245,0.73505
NaN,0.7176,0.72285
NaN,0.7033,0.73755
NaN,0.7191,0.7331
NaN,0.7102,0.738
NaN,0.7051,0.7394
NaN,0.7269,0.739
NaN,0.7189,0.74455
NaN,0.7004,0.7413
NaN,0.7039,0.73045
NaN,0.7139,0.7474
NaN,0.7438,0.7426
NaN,0.7055,0.72595
NaN,0.731,0.7167
NaN,0.7009,0.74025
NaN,0.7089,0.73935
NaN,0.7065,0.74025
NaN,0.7037,0.7453
NaN,0.7151,0.7284
NaN,0.7175,0.73915
NaN,0.7533,0.72435
NaN,0.7005,0.74195
NaN,0.7036,0.72955
NaN,0.7036,0.72125
NaN,0.7034,0.7404
NaN,0.7139,0.743
NaN,0.7076,0.7422
NaN,0.7454,0.7517
NaN,0.7087,0.74435
NaN,0.7041,0.73055
NaN,0.7071,0.7495
NaN,0.7202,0.7451
NaN,0.7167,0.72925
NaN,0.7121,0.71935
NaN,0.7164,0.74295
NaN,0.7252,0.74255
NaN,0.7899,0.74345
NaN,0.7106,0.74795
NaN,0.7188,0.73005
NaN,0.7138,0.7411
NaN,0.7118,0.72575
NaN,0.7125,0.74355
NaN,0.7237,0.73185
NaN,0.7153,0.72455
NaN,0.7089,0.7435
NaN,0.711,0.72485
NaN,0.7732,0.74405
NaN,0.7196,0.74395
NaN,0.7145,0.75295
NaN,0.7168,0.74645
NaN,0.7306,0.73425
NaN,0.7325,0.7521
NaN,0.7244,0.7471
NaN,0.7273,0.72735
NaN,0.7471,0.71845
NaN,0.7999,0.7458
NaN,0.721,0.7451
NaN,0.7155,0.7452
NaN,0.7238,0.7487
NaN,0.7218,0.73025
NaN,0.7213,0.7434
NaN,0.735,0.726
NaN,0.7257,0.74615
NaN,0.7183,0.7333
NaN,0.7177,0.71815
NaN,0.7855,0.74575
NaN,0.73,0.747
NaN,0.7242,0.7467
NaN,0.7274,0.7537
NaN,0.7414,0.7486
NaN,0.7454,0.73525
NaN,0.7344,0.75435
NaN,0.7477,0.74935
NaN,0.7021,0.72905
NaN,0.7519,0.71835
NaN,0.7952,0.74725
NaN,0.7302,0.74745
NaN,0.7089,0.74745
NaN,0.7341,0.7499
NaN,0.7307,0.73075
NaN,0.7308,0.74555
NaN,0.7455,0.73275
NaN,0.7354,0.7502
NaN,0.7345,0.7326
NaN,0.7854,0.7157
NaN,0.7403,0.74715
NaN,0.7329,0.74825
NaN,0.7373,0.7487
NaN,0.7526,0.75385
NaN,0.7554,0.7499
NaN,0.7459,0.7367
NaN,0.7643,0.75635
NaN,0.7128,0.75055
NaN,0.7535,0.7332
NaN,0.7976,0.7181
NaN,0.7409,0.748
NaN,0.7204,0.7471
NaN,0.7451,0.7491
NaN,0.7419,0.7497
NaN,0.7419,0.73475
NaN,0.7145,0.74775
NaN,0.7563,0.73435
NaN,0.7462,0.7513
NaN,0.7474,0.7301
NaN,0.7977,0.7471
NaN,0.7517,0.7481
NaN,0.7447,0.7482
NaN,0.7491,0.75895
NaN,0.7636,0.7489
NaN,0.7654,0.7372
NaN,0.7568,0.75615
NaN,0.7771,0.7495
NaN,0.7231,0.73605
NaN,0.7681,0.71765
NaN,0.7932,0.74805
NaN,0.7513,0.74795
NaN,0.7224,0.74845
NaN,0.7551,0.7501
NaN,0.7529,0.73975
NaN,0.752,0.7479
NaN,0.721,0.73455
NaN,0.7653,0.75
NaN,0.7564,0.7343
NaN,0.7627,0.7474
NaN,0.804,0.74785
NaN,0.7601,0.74765
NaN,0.7542,0.7578
NaN,0.7588,0.7492
NaN,0.7719,0.73735
NaN,0.7767,0.75535
NaN,0.7687,0.75065
NaN,0.7837,0.7406
NaN,0.7311,0.7486
NaN,0.7699,0.7479
NaN,0.8166,0.7489
NaN,0.7596,0.751
NaN,0.7411,0.74155
NaN,0.765,0.7492
NaN,0.7622,0.7339
NaN,0.762,0.75075
NaN,0.7318,0.73165
NaN,0.7715,0.72025
NaN,0.7654,0.7479
NaN,0.7702,0.72445
NaN,0.8078,0.7495
NaN,0.769,0.7491
NaN,0.7631,0.75385
NaN,0.7674,0.7501
NaN,0.7768,0.7372
NaN,0.7848,0.755
NaN,0.7732,0.7499
NaN,0.7911,0.74005
NaN,0.7411,0.72025
NaN,0.7831,0.74925
NaN,0.8149,0.74955
NaN,0.767,0.75025
NaN,0.7421,0.7494
NaN,0.7709,0.74185
NaN,0.7697,0.7488
NaN,0.7689,0.73305
NaN,0.7393,0.7506
NaN,0.7768,0.7351
NaN,0.7724,0.7474
NaN,0.7736,0.71775
NaN,0.8073,0.749
NaN,0.7756,0.7488
NaN,0.7692,0.7533
NaN,0.7727,0.7488
NaN,0.7833,0.7381
NaN,0.7909,0.7549
NaN,0.7781,0.74905
NaN,0.7954,0.74265
NaN,0.75,0.74825
NaN,0.7825,0.74805
NaN,0.7971,0.74895
NaN,0.7719,0.7488
NaN,0.7434,0.73975
NaN,0.7772,0.7488
NaN,0.7757,0.7319
NaN,0.7752,0.7511
NaN,0.7472,0.72685
NaN,0.7822,0.7453
NaN,0.7774,0.74795
NaN,0.7826,0.7344
NaN,0.7972,0.74785
NaN,0.7818,0.75925
NaN,0.7752,0.74795
NaN,0.7797,0.7368
NaN,0.7879,0.7533
NaN,0.7953,0.7482
NaN,0.7856,0.7423
NaN,0.7968,0.74705
NaN,0.759,0.74735
NaN,0.7788,0.74825
NaN,0.7805,0.74725
NaN,0.777,0.74385
NaN,0.736,0.7475
NaN,0.7816,0.73495
NaN,0.7807,0.74995
NaN,0.7777,0.7279
NaN,0.7554,0.7446
NaN,0.7848,0.74585
NaN,0.7817,0.73895
NaN,0.786,0.7467
NaN,0.7962,0.76325
NaN,0.7842,0.74585
NaN,0.7796,0.73515
NaN,0.7833,0.75225
NaN,0.7908,0.74625
NaN,0.7937,0.74315
NaN,0.7898,0.74585
NaN,0.798,0.74605
NaN,0.7653,0.74615
NaN,0.7845,0.74455
NaN,0.7812,0.74195
NaN,0.7803,0.7446
NaN,0.7447,0.73225
NaN,0.7859,0.7494
NaN,0.7841,0.72755
NaN,0.7823,0.74465
NaN,0.7628,0.7453
NaN,0.7898,0.7463
NaN,0.7867,0.74535
NaN,0.7873,0.76375
NaN,0.7932,0.7451
NaN,0.7896,0.7345
NaN,0.7843,0.75085
NaN,0.7875,0.7454
NaN,0.7923,0.74265
NaN,0.796,0.74505
NaN,0.7928,0.7449
NaN,0.8004,0.7456
NaN,0.7703,0.74465
NaN,0.7876,0.74085
NaN,0.7846,0.7441
NaN,0.7825,0.73365
NaN,0.7387,0.7474
NaN,0.7878,0.7208
NaN,0.7878,0.74115
NaN,0.7845,0.74285
NaN,0.7626,0.74595
NaN,0.7926,0.7438
NaN,0.7887,0.76775
NaN,0.7914,0.7434
NaN,0.7877,0.73385
NaN,0.7903,0.74855
NaN,0.7849,0.7435
NaN,0.7894,0.7437
NaN,0.7917,0.74295
NaN,0.7992,0.74215
NaN,0.793,0.74385
NaN,0.8008,0.7228
NaN,0.7769,0.7418
NaN,0.7827,0.73795
NaN,0.767,0.7423
NaN,0.7816,0.7338
NaN,0.7226,0.74735
NaN,0.7878,0.7402
NaN,0.7884,0.7414
NaN,0.7858,0.73395
NaN,0.7619,0.74175
NaN,0.7937,0.7117
NaN,0.7881,0.7678
NaN,0.7956,0.7416
NaN,0.7821,0.73435
NaN,0.7908,0.7446
NaN,0.7853,0.74195
NaN,0.7905,0.74145
NaN,0.7928,0.7416
NaN,0.7993,0.741
NaN,0.792,0.7421
NaN,0.8022,0.74005
NaN,0.7767,0.7383
NaN,0.7747,0.74015
NaN,0.742,0.73495
NaN,0.7799,0.74375
NaN,0.7102,0.72425
NaN,0.7868,0.7392
NaN,0.7869,0.7404
NaN,0.7835,0.73145
NaN,0.7539,0.74115
NaN,0.7901,0.7153
NaN,0.7859,0.7638
NaN,0.803,0.74095
NaN,0.7751,0.7345
NaN,0.7888,0.74305
NaN,0.7838,0.7411
NaN,0.7884,0.73605
NaN,0.7892,0.7396
NaN,0.8001,0.7407
NaN,0.7931,0.7408
NaN,0.7903,0.7389
NaN,0.775,0.73725
NaN,0.7683,0.7385
NaN,0.7427,0.73455
NaN,0.7726,0.74215
NaN,0.7059,0.7392
NaN,0.7826,0.7394
NaN,0.7839,0.7207
NaN,0.7775,0.74
NaN,0.7496,0.75445
NaN,0.7872,0.7414
NaN,0.7808,0.7345
NaN,0.8037,0.7413
NaN,0.7735,0.7412
NaN,0.7837,0.73555
NaN,0.7761,0.73895
NaN,0.7824,0.74005
NaN,0.7833,0.74005
NaN,0.7998,0.7382
NaN,0.7901,0.73465
NaN,0.783,0.7369
NaN,0.7728,0.72815
NaN,0.7708,0.7424
NaN,0.764,0.7382
NaN,0.7694,0.72955
NaN,0.7128,0.7376
NaN,0.7763,0.7384
NaN,0.7769,0.74675
NaN,0.7724,0.7389
NaN,0.7483,0.73485
NaN,0.7842,0.74095
NaN,0.7755,0.7388
NaN,0.7987,0.7354
NaN,0.7807,0.73725
NaN,0.7784,0.73825
NaN,0.7716,0.73915
NaN,0.7105,0.7366
NaN,0.7777,0.73375
NaN,0.7806,0.73705
NaN,0.7922,0.7268
NaN,0.7859,0.7412
NaN,0.7791,0.72945
NaN,0.7686,0.7357
NaN,0.777,0.73255
NaN,0.7148,0.7365
NaN,0.7635,0.73705
NaN,0.7718,0.75045
NaN,0.7735,0.7378
NaN,0.7683,0.7369
NaN,0.7406,0.73885
NaN,0.7794,0.73735
NaN,0.7715,0.72915
NaN,0.8019,0.73655
NaN,0.7675,0.73685
NaN,0.7734,0.73685
NaN,0.7681,0.73675
NaN,0.7733,0.73145
NaN,0.7744,0.735
NaN,0.7925,0.7401
NaN,0.7814,0.73835
NaN,0.7786,0.73685
NaN,0.7646,0.73675
NaN,0.7529,0.74865
NaN,0.7303,0.73885
NaN,0.7552,0.73735
NaN,0.7663,0.73805
NaN,0.7676,0.73795
NaN,0.7595,0.7233
NaN,0.7302,0.73835
NaN,0.7729,0.73825
NaN,0.7651,0.73785
NaN,0.71335,0.73625
NaN,0.8002,0.72915
NaN,0.7684,0.73645
NaN,0.7681,0.7246
NaN,0.7593,0.73935
NaN,0.7672,0.7309
NaN,0.7654,0.73745
NaN,0.7936,0.73745
NaN,0.7762,0.73705
NaN,0.7753,0.74535
NaN,0.7566,0.73785
NaN,0.7539,0.7361
NaN,0.7017,0.7378
NaN,0.7463,0.73685
NaN,0.7586,0.7226
NaN,0.76,0.73675
NaN,0.75,0.73735
NaN,0.7236,0.73685
NaN,0.763,0.73715
NaN,0.7552,0.73015
NaN,0.798,0.7367
NaN,0.7624,0.7274
NaN,0.7602,0.74005
NaN,0.7505,0.7286
NaN,0.7602,0.7371
NaN,0.7554,0.7338
NaN,0.7918,0.73615
NaN,0.7683,0.73695
NaN,0.7748,0.7498
NaN,0.7469,0.7369
NaN,0.7391,0.7371
NaN,0.706,0.7397
NaN,0.7351,0.7373
NaN,0.7471,0.72185
NaN,0.749,0.7369
NaN,0.7396,0.7375
NaN,0.7082,0.7373
NaN,0.7524,0.73475
NaN,0.7449,0.7331
NaN,0.7935,0.73545
NaN,0.7564,0.7281
NaN,0.7482,0.73955
NaN,0.7391,0.73085
NaN,0.7466,0.73765
NaN,0.7433,0.73345
NaN,0.7871,0.7357
NaN,0.7593,0.7363
NaN,0.7601,0.74865
NaN,0.7369,0.7367
NaN,0.7323,0.7362
NaN,0.7029,0.73905
NaN,0.7229,0.7366
NaN,0.7358,0.7178
NaN,0.7371,0.73755
NaN,0.7283,0.73815
NaN,0.7442,0.73785
NaN,0.7349,0.7379
NaN,0.792,0.73095
NaN,0.7569,0.73535
NaN,0.7386,0.7301
NaN,0.7293,0.7386
NaN,0.7374,0.73185
NaN,0.7321,0.72285
NaN,0.7829,0.73895
NaN,0.7465,0.7291
NaN,0.7545,0.7387
NaN,0.722,0.7385
NaN,0.7227,0.7392
NaN,0.7118,0.7381
NaN,0.7249,0.7413
NaN,0.7274,0.7398
NaN,0.7155,0.72105
NaN,0.7307,0.7183
NaN,0.7208,0.73855
NaN,0.7913,0.73905
NaN,0.7493,0.73865
NaN,0.7267,0.7398
NaN,0.7155,0.7292
NaN,0.7269,0.7372
NaN,0.7197,0.73035
NaN,0.7751,0.7397
NaN,0.7358,0.7328
NaN,0.7383,0.72515
NaN,0.7137,0.74115
NaN,0.7061,0.7334
NaN,0.7005,0.7403
NaN,0.7108,0.74045
NaN,0.712,0.7435
NaN,0.704,0.741
NaN,0.7183,0.73925
NaN,0.7085,0.7425
NaN,0.7818,0.7418
NaN,0.7409,0.7237
NaN,0.7124,0.7405
NaN,0.7042,0.7403
NaN,0.7109,0.7401
NaN,0.7046,0.74145
NaN,0.7622,0.7293
NaN,0.721,0.7388
NaN,0.724,0.73375
NaN,0.7305,0.7388
NaN,0.7019,0.73575
NaN,0.7047,0.71265
NaN,0.7719,0.7423
NaN,0.7305,0.72775
NaN,0.7013,0.7414
NaN,0.7001,0.7415
NaN,0.7483,0.7368
NaN,0.7075,0.7414
NaN,0.7148,0.73745
NaN,0.7385,0.744
NaN,0.7329,0.74235
NaN,0.7284,0.72705
NaN,0.711,0.7423
NaN,0.7007,0.74215
NaN,0.7138,0.7153
NaN,0.7268,0.74225
NaN,0.7139,0.7437
NaN,0.7168,0.73095
NaN,0.7018,0.74105
NaN,0.7073,0.7366
NaN,0.7018,0.74105
NaN,0.7045,0.7315
NaN,0.71,0.72085
NaN,0.7006,0.7417
NaN,0.7005,0.7295
NaN,0.7,0.7423
NaN,0.7003,0.7424
NaN,0.7,0.73765
NaN,0.7013,0.7428
NaN,0.7043,0.7364
NaN,0.7019,0.74435
NaN,0.7002,0.7434
NaN,0.7004,0.72765
NaN,0.7038,0.7294
NaN,0.7025,0.74395
NaN,0.7013,0.74405
NaN,0.7022,0.7028
NaN,0.7025,0.74405
NaN,0.7102,0.7426
NaN,0.704,0.73535
NaN,0.7035,0.7427
NaN,0.7039,0.7338
NaN,0.7036,0.7414
NaN,0.7094,0.73395
NaN,0.7013,0.72795
NaN,0.7047,0.74205
NaN,0.7064,0.73135
NaN,0.7071,0.74185
NaN,0.7063,0.74255
NaN,0.7098,0.73445
NaN,0.7016,0.74215
NaN,0.7165,0.73525
NaN,0.7115,0.74495
NaN,0.7081,0.74235
NaN,0.7085,0.72945
NaN,0.7094,0.73235
NaN,0.7136,0.74275
NaN,0.7056,0.74275
NaN,0.7116,0.74265
NaN,0.7098,0.74235
NaN,0.7107,0.73575
NaN,0.7114,0.74155
NaN,0.7127,0.73715
NaN,0.703,0.74145
NaN,0.7189,0.73415
NaN,0.7142,0.7271
NaN,0.7112,0.7418
NaN,0.7108,0.72875
NaN,0.7127,0.7432
NaN,0.7146,0.7428
NaN,0.7098,0.7349
NaN,0.7164,0.7423
NaN,0.7105,0.73645
NaN,0.7119,0.7446
NaN,0.7134,0.7437
NaN,0.7138,0.7305
NaN,0.7005,0.7316
NaN,0.7192,0.7434
NaN,0.7149,0.7426
NaN,0.7109,0.7437
NaN,0.7115,0.74145
NaN,0.7127,0.73685
NaN,0.7111,0.7408
NaN,0.7042,0.7403
NaN,0.7106,0.7428
NaN,0.7183,0.73355
NaN,0.7086,0.72435
NaN,0.7097,0.742
NaN,0.7111,0.73185
NaN,0.7115,0.74265
NaN,0.7037,0.7417
NaN,0.7167,0.73055
NaN,0.7118,0.7422
NaN,0.7105,0.736
NaN,0.7105,0.74415
NaN,0.7111,0.74275
NaN,0.709,0.7342
NaN,0.705,0.734
NaN,0.7078,0.74185
NaN,0.7139,0.74155
NaN,0.7082,0.74285
NaN,0.709,0.74395
NaN,0.71,0.73705
NaN,0.7114,0.74195
NaN,0.709,0.7358
NaN,0.7161,0.741
NaN,0.7116,0.73765
NaN,0.71,0.74205
NaN,0.7098,0.72465
NaN,0.7107,0.74265
NaN,0.7085,0.74265
NaN,0.701,0.72775
NaN,0.7078,0.74295
NaN,0.711,0.73545
NaN,0.7103,0.74495
NaN,0.7096,0.74415
NaN,0.7103,0.73705
NaN,0.7116,0.73225
NaN,0.7133,0.74235
NaN,0.7113,0.74285
NaN,0.7067,0.74275
NaN,0.7099,0.74365
NaN,0.7107,0.73865
NaN,0.7101,0.74185
NaN,0.7102,0.73915
NaN,0.7052,0.74275
NaN,0.7072,0.73475
NaN,0.7104,0.74255
NaN,0.7113,0.7327
NaN,0.7105,0.74255
NaN,0.7108,0.7423
NaN,0.7126,0.72615
NaN,0.7113,0.7432
NaN,0.7127,0.7341
NaN,0.7135,0.74455
NaN,0.7118,0.74285
NaN,0.7133,0.7387
NaN,0.705,0.73365
NaN,0.7091,0.74295
NaN,0.7107,0.74315
NaN,0.7157,0.74315
NaN,0.709,0.74235
NaN,0.7124,0.73975
NaN,0.7034,0.7426
NaN,0.7037,0.73905
NaN,0.71415,0.7429
NaN,0.7002,0.73565
NaN,0.707,0.7417
NaN,0.7053,0.7295
NaN,0.71195,0.74275
NaN,0.708,0.74335
NaN,0.7069,0.7292
NaN,0.7155,0.74305
NaN,0.7206,0.7339
NaN,0.7008,0.7452
NaN,0.7016,0.74285
NaN,0.7138,0.7396
NaN,0.7165,0.7325
NaN,0.735,0.7436
NaN,0.7071,0.7424
NaN,0.7248,0.71835
NaN,0.7013,0.7436
NaN,0.7083,0.74375
NaN,0.7111,0.7408
NaN,0.7035,0.7439
NaN,0.7179,0.74
NaN,0.7236,0.74125
NaN,0.7432,0.73455
NaN,0.7048,0.74165
NaN,0.7021,0.73925
NaN,0.7029,0.74265
NaN,0.7166,0.7428
NaN,0.7078,0.7327
NaN,0.74,0.74275
NaN,0.7121,0.7378
NaN,0.7056,0.74475
NaN,0.7091,0.74245
NaN,0.7185,0.7365
NaN,0.7166,0.7334
NaN,0.7126,0.744
NaN,0.7247,0.7429
NaN,0.725,0.7433
NaN,0.777,0.7435
NaN,0.71,0.74285
NaN,0.7204,0.7425
NaN,0.7128,0.7394
NaN,0.7098,0.7414
NaN,0.7133,0.7395
NaN,0.7261,0.743
NaN,0.7175,0.7371
NaN,0.7598,0.7429
NaN,0.7213,0.7432
NaN,0.7161,0.7266
NaN,0.7181,0.7434
NaN,0.7297,0.73865
NaN,0.7273,0.7436
NaN,0.721,0.74425
NaN,0.7345,0.7396
NaN,0.7394,0.7308
NaN,0.7945,0.7428
NaN,0.7233,0.744
NaN,0.7351,0.7436
NaN,0.7264,0.7443
NaN,0.7237,0.7425
NaN,0.7262,0.7436
NaN,0.7371,0.74395
NaN,0.7285,0.7422
NaN,0.7051,0.7365
NaN,0.7777,0.7439
NaN,0.7319,0.73605
NaN,0.7271,0.74355
NaN,0.7301,0.7441
NaN,0.7463,0.7271
NaN,0.7374,0.7438
NaN,0.7345,0.7374
NaN,0.7437,0.74335
NaN,0.7048,0.74375
NaN,0.7589,0.7419
NaN,0.7898,0.7348
NaN,0.7342,0.7444
NaN,0.7285,0.7443
NaN,0.7369,0.7442
NaN,0.7347,0.74295
NaN,0.7349,0.74395
NaN,0.7041,0.74365
NaN,0.7485,0.74345
NaN,0.739,0.74085
NaN,0.7325,0.73995
NaN,0.72115,0.7434
NaN,0.7869,0.733
NaN,0.7435,0.7429
NaN,0.7357,0.74295
NaN,0.7392,0.7249
NaN,0.7584,0.7431
NaN,0.7522,0.73775
NaN,0.7507,0.7442
NaN,0.7587,0.7425
NaN,0.7169,0.74095
NaN,0.7589,0.73495
NaN,0.7986,0.74255
NaN,0.7452,0.74235
NaN,0.7207,0.74295
NaN,0.7489,0.7424
NaN,0.7456,0.7417
NaN,0.7456,0.7438
NaN,0.7139,0.74245
NaN,0.7569,0.7414
NaN,0.7504,0.73745
NaN,0.7487,0.74165
NaN,0.7932,0.73325
NaN,0.7547,0.7423
NaN,0.7489,0.74255
NaN,0.7519,0.72555
NaN,0.7671,0.7423
NaN,0.7678,0.7373
NaN,0.7607,0.7436
NaN,0.762,0.74245
NaN,0.7274,0.7437
NaN,0.7678,0.73665
NaN,0.8032,0.7426
NaN,0.7567,0.7422
NaN,0.736,0.7424
NaN,0.7609,0.74145
NaN,0.7573,0.7421
NaN,0.758,0.74275
NaN,0.7262,0.7414
NaN,0.7685,0.74255
NaN,0.762,0.7358
NaN,0.755,0.74035
NaN,0.8026,0.73205
NaN,0.7649,0.74035
NaN,0.7597,0.74135
NaN,0.7638,0.72995
NaN,0.7778,0.74035
NaN,0.7729,0.7388
NaN,0.7697,0.7415
NaN,0.7698,0.73995
NaN,0.7375,0.7433
NaN,0.7801,0.73665
NaN,0.7955,0.7414
NaN,0.7648,0.7411
NaN,0.7294,0.7419
NaN,0.7701,0.74025
NaN,0.7676,0.74205
NaN,0.768,0.7403
NaN,0.7313,0.73665
NaN,0.7766,0.7406
NaN,0.7713,0.73675
NaN,0.772,0.72795
NaN,0.8013,0.7398
NaN,0.7752,0.73045
NaN,0.7695,0.7407
NaN,0.7731,0.7406
NaN,0.7843,0.73065
NaN,0.7859,0.7403
NaN,0.7787,0.7365
NaN,0.7839,0.73945
NaN,0.7493,0.7409
NaN,0.7754,0.73865
NaN,0.7968,0.73375
NaN,0.7714,0.74075
NaN,0.7452,0.73965
NaN,0.7772,0.7184
NaN,0.775,0.74025
NaN,0.7733,0.7399
NaN,0.7437,0.73905
NaN,0.7836,0.7401
NaN,0.7761,0.73685
NaN,0.7836,0.74
NaN,0.8084,0.7355
NaN,0.7822,0.72025
NaN,0.7751,0.73845
NaN,0.7792,0.72885
NaN,0.7905,0.73935
NaN,0.7952,0.73885
NaN,0.7866,0.72745
NaN,0.7849,0.73875
NaN,0.7579,0.73445
NaN,0.7878,0.73855
NaN,0.7926,0.73855
NaN,0.7766,0.73975
NaN,0.7384,0.73575
NaN,0.7829,0.73945
NaN,0.7795,0.73855
NaN,0.778,0.71825
NaN,0.7508,0.73905
NaN,0.7886,0.73845
NaN,0.7811,0.74075
NaN,0.7942,0.73975
NaN,0.8033,0.73965
NaN,0.7876,0.73855
NaN,0.7801,0.73215
NaN,0.7841,0.71385
NaN,0.7959,0.73785
NaN,0.7991,0.72225
NaN,0.7915,0.7385
NaN,0.7891,0.73885
NaN,0.7658,0.72315
NaN,0.7878,0.73775
NaN,0.7815,0.7328
NaN,0.7829,0.7385
NaN,0.741,0.7385
NaN,0.7883,0.7443
NaN,0.7863,0.7338
NaN,0.7843,0.73835
NaN,0.756,0.73795
NaN,0.7946,0.722
NaN,0.7885,0.73815
NaN,0.7989,0.73685
NaN,0.798,0.73865
NaN,0.7926,0.7398
NaN,0.7859,0.7415
NaN,0.7905,0.73675
NaN,0.7981,0.73035
NaN,0.8061,0.73645
NaN,0.7964,0.72505
NaN,0.7921,0.7365
NaN,0.7734,0.73775
NaN,0.7867,0.72875
NaN,0.769,0.7362
NaN,0.7869,0.7323
NaN,0.7362,0.73945
NaN,0.7918,0.7373
NaN,0.7901,0.7403
NaN,0.7878,0.7348
NaN,0.7634,0.73825
NaN,0.7979,0.73755
NaN,0.7919,0.73775
NaN,0.7953,0.73705
NaN,0.7905,0.7399
NaN,0.7944,0.7384
NaN,0.7885,0.743
NaN,0.7939,0.73505
NaN,0.7995,0.73145
NaN,0.8031,0.72765
NaN,0.7991,0.73725
NaN,0.7858,0.7309
NaN,0.7773,0.73695
NaN,0.7876,0.7373
NaN,0.7675,0.7318
NaN,0.7878,0.73675
NaN,0.7329,0.73295
NaN,0.7942,0.73945
NaN,0.7941,0.73705
NaN,0.7917,0.73235
NaN,0.7662,0.73715
NaN,0.8,0.73815
NaN,0.7951,0.73775
NaN,0.7961,0.73825
NaN,0.7862,0.73825
NaN,0.7964,0.73655
NaN,0.792,0.738
NaN,0.796,0.73745
NaN,0.7998,0.73465
NaN,0.8042,0.7365
NaN,0.7992,0.73915
NaN,0.7911,0.73005
NaN,0.7827,0.73905
NaN,0.7856,0.73885
NaN,0.7558,0.7246
NaN,0.7888,0.73855
NaN,0.7253,0.73535
NaN,0.7954,0.74015
NaN,0.7954,0.7387
NaN,0.7928,0.7303
NaN,0.7668,0.7406
NaN,0.8036,0.73965
NaN,0.7953,0.73965
NaN,0.8,0.73985
NaN,0.7793,0.73915
NaN,0.7965,0.738
NaN,0.7919,0.7383
NaN,0.7964,0.733
NaN,0.799,0.73585
NaN,0.8029,0.73805
NaN,0.8001,0.7382
NaN,0.7953,0.73455
NaN,0.7856,0.73915
NaN,0.7785,0.7388
NaN,0.7392,0.72535
NaN,0.7888,0.73785
NaN,0.7121,0.735
NaN,0.7928,0.7402
NaN,0.7924,0.73775
NaN,0.7901,0.7324
NaN,0.765,0.74365
NaN,0.8015,0.73925
NaN,0.7934,0.73905
NaN,0.8025,0.73935
NaN,0.7729,0.7392
NaN,0.7941,0.7383
NaN,0.7893,0.73985
NaN,0.7931,0.738
NaN,0.7973,0.7352
NaN,0.8005,0.7406
NaN,0.7993,0.73865
NaN,0.7976,0.7372
NaN,0.7871,0.73925
NaN,0.7691,0.73925
NaN,0.7325,0.72545
NaN,0.7862,0.73865
NaN,0.7032,0.73705
NaN,0.791,0.74095
NaN,0.7911,0.73945
NaN,0.7882,0.72995
NaN,0.7602,0.7443
NaN,0.797,0.73925
NaN,0.7911,0.73855
NaN,0.8096,0.73925
NaN,0.762,0.74005
NaN,0.791,0.73685
NaN,0.788,0.74
NaN,0.792,0.738
NaN,0.792,0.73685
NaN,0.8004,0.74185
NaN,0.7968,0.7392
NaN,0.787,0.73765
NaN,0.7879,0.7399
NaN,0.7632,0.73975
NaN,0.7518,0.7182
NaN,0.7823,0.73975
NaN,0.7012,0.7386
NaN,0.7861,0.7407
NaN,0.7882,0.7404
NaN,0.7863,0.7339
NaN,0.7562,0.74505
NaN,0.7946,0.7399
NaN,0.7896,0.7396
NaN,0.8034,0.7354
NaN,0.7601,0.7401
NaN,0.789,0.7421
NaN,0.7862,0.7394
NaN,0.7894,0.7403
NaN,0.7882,0.7422
NaN,0.7964,0.7381
NaN,0.7909,0.74135
NaN,0.7875,0.74135
NaN,0.7827,0.7426
NaN,0.769,0.74095
NaN,0.7516,0.74135
NaN,0.7775,0.71955
NaN,0.7849,0.74055
NaN,0.7875,0.73975
NaN,0.7825,0.74215
NaN,0.7544,0.74145
NaN,0.7924,0.73315
NaN,0.785,0.74705
NaN,0.7971,0.74095
NaN,0.7578,0.74105
NaN,0.7867,0.74115
NaN,0.782,0.74325
NaN,0.7869,0.7393
NaN,0.7857,0.74105
NaN,0.7932,0.74135
NaN,0.7878,0.73865
NaN,0.7909,0.7462
NaN,0.7755,0.74305
NaN,0.77,0.73615
NaN,0.7206,0.74225
NaN,0.7715,0.74265
NaN,0.7816,0.71515
NaN,0.7834,0.7409
NaN,0.7761,0.74135
NaN,0.7481,0.7437
NaN,0.7902,0.74195
NaN,0.7797,0.73815
NaN,0.7976,0.74525
NaN,0.7501,0.74305
NaN,0.782,0.74265
NaN,0.7761,0.74275
NaN,0.7827,0.7425
NaN,0.7823,0.74195
NaN,0.79,0.74395
NaN,0.7838,0.73955
NaN,0.787,0.7386
NaN,0.7748,0.74195
NaN,0.756,0.74295
NaN,0.7333,0.73495
NaN,0.7649,0.74255
NaN,0.7757,0.7424
NaN,0.777,0.7199
NaN,0.7708,0.74245
NaN,0.7417,0.74135
NaN,0.7851,0.74545
NaN,0.7764,0.74385
NaN,0.7934,0.7384
NaN,0.763,0.7458
NaN,0.7776,0.74335
NaN,0.7689,0.74255
NaN,0.7779,0.74285
NaN,0.7767,0.7423
NaN,0.791,0.7426
NaN,0.7813,0.74415
NaN,0.7749,0.7353
NaN,0.7663,0.73935
NaN,0.756,0.74025
NaN,0.76,0.7431
NaN,0.7699,0.74155
NaN,0.7726,0.7435
NaN,0.7642,0.74585
NaN,0.7326,0.74275
NaN,0.7775,0.7429
NaN,0.7695,0.74215
NaN,0.8043,0.74245
NaN,0.752,0.7436
NaN,0.7715,0.7399
NaN,0.7626,0.7437
NaN,0.7715,0.7382
NaN,0.7689,0.7438
NaN,0.7943,0.7388
NaN,0.7791,0.74375
NaN,0.736,0.7434
NaN,0.7789,0.7434
NaN,0.7582,0.7435
NaN,0.7403,0.74605
NaN,0.7217,0.7431
NaN,0.7471,0.74465
NaN,0.7605,0.7039
NaN,0.7626,0.7426
NaN,0.7511,0.74585
NaN,0.7235,0.7444
NaN,0.7677,0.74365
NaN,0.7571,0.7442
NaN,0.799,0.7438
NaN,0.753,0.7433
NaN,0.7638,0.7432
NaN,0.752,0.74495
NaN,0.7619,0.7435
NaN,0.7543,0.7437
NaN,0.7911,0.74025
NaN,0.7701,0.7425
NaN,0.7729,0.7433
NaN,0.7472,0.72305
NaN,0.7411,0.7445
NaN,0.7096,0.74245
NaN,0.7363,0.72325
NaN,0.749,0.74455
NaN,0.7501,0.7393
NaN,0.7411,0.74165
NaN,0.7099,0.7394
NaN,0.7562,0.7432
NaN,0.7467,0.73315
NaN,0.7883,0.74365
NaN,0.7551,0.7427
NaN,0.7513,0.71265
NaN,0.7407,0.71845
NaN,0.7502,0.71895
NaN,0.7435,0.71915
NaN,0.7849,0.71955
NaN,0.7599,0.718
NaN,0.7687,0.7178
NaN,0.7345,0.7176
NaN,0.7285,0.71995
NaN,0.7245,0.7196
NaN,0.7375,0.7183
NaN,0.7394,0.7197
NaN,0.7287,0.71775
NaN,0.7435,0.7199
NaN,0.7343,0.7251
NaN,0.7913,0.71855
NaN,0.7596,0.72745
[truncated: 2,299,612 more chars]
