# Supplementary material for: Deep-Manager: a versatile tool for optimal feature selection in live-cell imaging analysis
Source: Commun Biol. 2023 Mar 3;6:241. doi: 10.1038/s42003-023-04585-9 (PMC9984362; doi:10.1038/s42003-023-04585-9)
Supplement: Supplementary file 3 — Supplementary Data 1 [file 42003_2023_4585_MOESM3_ESM.zip › Supplementary Data/Supplementary_Data_fig9.txt]

DM Test ACC
0.616088947024199,0.608894702419882,0.618705035971223,0.610202746893394,0.605624591236102,0.616088947024199,0.612818835840419,0.619359058207979,0.616742969260955,0.60104643557881
0.662524525833878,0.666448659254415,0.665794637017659,0.67887508175278,0.655330281229562,0.668410725964683,0.673642903858731,0.661216481360366,0.666448659254415,0.657946370176586
0.653368214519294,0.652060170045782,0.659908436886854,0.655330281229562,0.646827992151733,0.642249836494441,0.647482014388489,0.654676258992806,0.652714192282538,0.650752125572269
0.719424460431655,0.729888816219751,0.727272727272727,0.725964682799215,0.722040549378679,0.724656638325703,0.714846304774362,0.718116415958143,0.721386527141923,0.709614126880314
0.75670372792675,0.758665794637018,0.754087638979725,0.76651406147809,0.772400261608895,0.769130150425114,0.76651406147809,0.752779594506213,0.752125572269457,0.762589928057554
DM Train ACC
0.95004500450045,0.946894689468947,0.947794779477948,0.948919891989199,0.946219621962196,0.948244824482448,0.948694869486949,0.947794779477948,0.947344734473447,0.951395139513951
0.834383438343834,0.838658865886589,0.835508550855085,0.837758775877588,0.837083708370837,0.834158415841584,0.832583258325833,0.834158415841584,0.833708370837084,0.832808280828083
0.786228622862286,0.783303330333033,0.785553555355536,0.788253825382538,0.785553555355536,0.788028802880288,0.786228622862286,0.784878487848785,0.781728172817282,0.781728172817282
0.746624662466247,0.745499549954995,0.743249324932493,0.741449144914491,0.748424842484248,0.751125112511251,0.743249324932493,0.743249324932493,0.744374437443744,0.73964896489649
0.717596759675968,0.721872187218722,0.719396939693969,0.716021602160216,0.717371737173717,0.72029702970297,0.722547254725473,0.71962196219622,0.727272727272727,0.724347434743474
No FS test ACC
0.640167364016736,0.643305439330544,0.635983263598326,0.654811715481172,0.632845188284519,0.639121338912134,0.626569037656904,0.625523012552301,0.630753138075314,0.655857740585774
0.640167364016736,0.643305439330544,0.635983263598326,0.654811715481172,0.632845188284519,0.639121338912134,0.626569037656904,0.625523012552301,0.630753138075314,0.655857740585774
0.640167364016736,0.643305439330544,0.635983263598326,0.654811715481172,0.632845188284519,0.639121338912134,0.626569037656904,0.625523012552301,0.630753138075314,0.655857740585774
0.640167364016736,0.643305439330544,0.635983263598326,0.654811715481172,0.632845188284519,0.639121338912134,0.626569037656904,0.625523012552301,0.630753138075314,0.655857740585774
0.640167364016736,0.643305439330544,0.635983263598326,0.654811715481172,0.632845188284519,0.639121338912134,0.626569037656904,0.625523012552301,0.630753138075314,0.655857740585774
Fine-tuned CNN ACC
0.757980396622548,0.771838593455356,0.768849377044748,0.773525575102416,0.760046743517444,0.748481891993133,0.778789631274598,0.756422874972471,0.745507930967781,0.768354589160526
0.775285006241335,0.765227376540834,0.761121441097212,0.756174060837508,0.776242144274866,0.774325584256013,0.774851820734498,0.751392725639719,0.754882525129691,0.766662335623022
0.75022642922905,0.756384403115325,0.749294370395166,0.760771935226987,0.743920856407778,0.759933968105498,0.762415036721606,0.751989934404951,0.741420398044176,0.754799949014226
0.756744642327522,0.754985109968008,0.767483965327207,0.771478345907953,0.769201997526135,0.767151355426731,0.787142090897395,0.75034152630844,0.771280565453475,0.738040893701683
0.7539802857562,0.759032851389583,0.763495408666109,0.760482830119787,0.739955229308887,0.760247940316001,0.772269759246386,0.761517786299921,0.772381089408938,0.764528557441653
CNN + DM train ACC
0.950945094509451,0.952520252025203,0.954770477047705,0.952070207020702,0.953645364536454,0.952295229522952,0.952295229522952,0.951845184518452,0.957020702070207,0.952745274527453
0.931368136813681,0.932718271827183,0.932043204320432,0.936093609360936,0.932718271827183,0.932268226822682,0.933843384338434,0.93046804680468,0.932943294329433,0.933843384338434
0.907965796579658,0.912016201620162,0.91044104410441,0.907515751575158,0.908865886588659,0.912691269126913,0.91044104410441,0.914491449144915,0.911116111611161,0.913816381638164
0.883213321332133,0.881638163816382,0.882313231323132,0.881638163816382,0.881638163816382,0.885013501350135,0.883438343834383,0.885013501350135,0.884563456345635,0.882538253825383
0.851935193519352,0.853510351035104,0.852610261026103,0.852160216021602,0.854635463546355,0.8494599459946,0.855535553555355,0.856435643564356,0.855985598559856,0.856435643564356
CNN + DM test ACC
0.728580771746239,0.73185088293002,0.737083060824068,0.719424460431655,0.74166121648136,0.729234793982995,0.733812949640288,0.733812949640288,0.724656638325703,0.7351209941138
0.727926749509483,0.732504905166776,0.731196860693264,0.723348593852191,0.729888816219751,0.730542838456507,0.727926749509483,0.724656638325703,0.725310660562459,0.719424460431655
0.724656638325703,0.730542838456507,0.729888816219751,0.737737083060824,0.73185088293002,0.73185088293002,0.729888816219751,0.721386527141923,0.736429038587312,0.725964682799215
0.728580771746239,0.722040549378679,0.726618705035971,0.7351209941138,0.7351209941138,0.73185088293002,0.731196860693264,0.729888816219751,0.729234793982995,0.73185088293002
0.745585349901897,0.741007194244604,0.749509483322433,0.743623283191629,0.741007194244604,0.752779594506213,0.745585349901897,0.744277305428385,0.752125572269457,0.742969260954872
DM Test AUC
0.6564846,0.6454475,0.6526054,0.6411352,0.6483593,0.6535984,0.6524295,0.6555836,0.6563225,0.6448984
0.7196318,0.7176834,0.7211757,0.7373608,0.7147906,0.7217015,0.7284509,0.7170465,0.7257193,0.7176782
0.7108492,0.7095913,0.713957,0.7094199,0.7070253,0.6984839,0.7049277,0.7102234,0.7085025,0.7111573
0.7968067,0.8081553,0.8032092,0.8073472,0.800903,0.8041397,0.7979248,0.7992259,0.8030374,0.7906424
0.8314453,0.837042,0.827917,0.8438517,0.8429972,0.8409001,0.8405145,0.827541,0.8271662,0.8401954
DM Train AUC
0.9704133,0.9690074,0.9688302,0.9690277,0.9662578,0.9676646,0.9687392,0.9682037,0.9677359,0.9700142
0.9063126,0.909418,0.9057227,0.907016,0.9060334,0.906134,0.9043492,0.9040124,0.906,0.9041572
0.8652189,0.8640702,0.8630346,0.8669105,0.8657431,0.8673135,0.8658713,0.8652828,0.8622068,0.8630177
0.8294414,0.8291865,0.8285402,0.8239543,0.8313887,0.8347729,0.8292031,0.8264826,0.8280391,0.8244988
0.7877587,0.7912893,0.7882055,0.7855102,0.7859127,0.7880906,0.7917038,0.7887584,0.7943299,0.79015
No FS test AUC
0.6742142,0.6920165,0.6779153,0.6888294,0.6746678,0.6771551,0.6702776,0.6654184,0.6670904,0.6934208
0.6742142,0.6920165,0.6779153,0.6888294,0.6746678,0.6771551,0.6702776,0.6654184,0.6670904,0.6934208
0.6742142,0.6920165,0.6779153,0.6888294,0.6746678,0.6771551,0.6702776,0.6654184,0.6670904,0.6934208
0.6742142,0.6920165,0.6779153,0.6888294,0.6746678,0.6771551,0.6702776,0.6654184,0.6670904,0.6934208
0.6742142,0.6920165,0.6779153,0.6888294,0.6746678,0.6771551,0.6702776,0.6654184,0.6670904,0.6934208
CNN + DM + train AUC
0.9782385,0.9785343,0.9793486,0.9796438,0.9790349,0.9778354,0.9784085,0.9791704,0.9797696,0.9781832
0.9666769,0.9700384,0.9693056,0.9713362,0.9702129,0.9687245,0.9704103,0.9690338,0.9696032,0.9710892
0.9566151,0.9572898,0.9576029,0.9554235,0.9541835,0.9589084,0.9565507,0.9581349,0.9562696,0.9595417
0.9417496,0.9422698,0.9409658,0.9391662,0.9409018,0.9428809,0.9414005,0.9413778,0.9422221,0.9427608
0.9221227,0.9241807,0.9230055,0.922064,0.923497,0.9198695,0.9266542,0.9261083,0.9225013,0.9230049
CNN + DM + test AUC
0.821669,0.8271207,0.8316959,0.8215339,0.8373181,0.8241316,0.8247384,0.8230706,0.8233002,0.8278427
0.8262492,0.8180877,0.8222097,0.8201325,0.8272473,0.8259917,0.8213253,0.8244367,0.8217379,0.8128371
0.8287532,0.8350239,0.8292834,0.8338089,0.8292646,0.8292739,0.8253599,0.8235996,0.8345708,0.8269958
0.8264995,0.8280953,0.8234439,0.8274016,0.8295764,0.8269889,0.8201384,0.8248174,0.8239052,0.8263931
0.8366559,0.8278652,0.8421835,0.8339384,0.8358361,0.8420601,0.8379927,0.8338464,0.8429215,0.8367437
